# Supplementary material for: Generalization of navigation memory in honeybees
Source: Front Behav Neurosci. 2023 Mar 6;17:1070957. doi: 10.3389/fnbeh.2023.1070957 (PMC10025308; doi:10.3389/fnbeh.2023.1070957)
Supplement: Supplementary Data Sheet S1 — Primary data. [file Data_Sheet_1.zip]

Archive with 84 entries (83 files):
- S00_Primary_Data/
- S00_Primary_Data/Bee_A01.csv
- S00_Primary_Data/Bee_A02.csv
- S00_Primary_Data/Bee_A03.csv
- S00_Primary_Data/Bee_A04.csv
- S00_Primary_Data/Bee_A05.csv
- S00_Primary_Data/Bee_A06.csv
- S00_Primary_Data/Bee_A07.csv
- S00_Primary_Data/Bee_A08.csv
- S00_Primary_Data/Bee_A09.csv
- S00_Primary_Data/Bee_A10.csv
- S00_Primary_Data/Bee_A11.csv
- S00_Primary_Data/Bee_A12.csv
- S00_Primary_Data/Bee_A13.csv
- S00_Primary_Data/Bee_A14.csv
- S00_Primary_Data/Bee_B01.csv
- S00_Primary_Data/Bee_B02.csv
- S00_Primary_Data/Bee_B03.csv
- S00_Primary_Data/Bee_B04.csv
- S00_Primary_Data/Bee_B05.csv
- S00_Primary_Data/Bee_B06.csv
- S00_Primary_Data/Bee_B07.csv
- S00_Primary_Data/Bee_B08.csv
- S00_Primary_Data/Bee_B09.csv
- S00_Primary_Data/Bee_B10.csv
- S00_Primary_Data/Bee_B11.csv
- S00_Primary_Data/Bee_C01.csv
- S00_Primary_Data/Bee_C02.csv
- S00_Primary_Data/Bee_C03.csv
- S00_Primary_Data/Bee_C04.csv
- S00_Primary_Data/Bee_C05.csv
- S00_Primary_Data/Bee_D01.csv
- S00_Primary_Data/Bee_D02.csv
- S00_Primary_Data/Bee_D03.csv
- S00_Primary_Data/Bee_D04.csv
- S00_Primary_Data/Bee_D05.csv
- S00_Primary_Data/Bee_D06.csv
- S00_Primary_Data/Bee_D07.csv
- S00_Primary_Data/Bee_D08.csv
- S00_Primary_Data/Bee_D09.csv
- S00_Primary_Data/Bee_D10.csv
- S00_Primary_Data/Bee_D11.csv
- S00_Primary_Data/Bee_D12.csv
- S00_Primary_Data/Bee_D13.csv
- S00_Primary_Data/Bee_E01.csv
- S00_Primary_Data/Bee_E02.csv
- S00_Primary_Data/Bee_E03.csv
- S00_Primary_Data/Bee_E04.csv
- S00_Primary_Data/Bee_E05.csv
- S00_Primary_Data/Bee_E06.csv
- S00_Primary_Data/Bee_E07.csv
- S00_Primary_Data/Bee_R01.csv
- S00_Primary_Data/Bee_R02.csv
- S00_Primary_Data/Bee_R03.csv
- S00_Primary_Data/Bee_R04.csv
- S00_Primary_Data/Bee_R05.csv
- S00_Primary_Data/Bee_R06.csv
- S00_Primary_Data/Bee_R07.csv
- S00_Primary_Data/Bee_R08.csv
- S00_Primary_Data/Bee_R09.csv
- S00_Primary_Data/Bee_R10.csv
- S00_Primary_Data/Bee_R11.csv
- S00_Primary_Data/Bee_R12.csv
- S00_Primary_Data/Bee_R13.csv
- S00_Primary_Data/Bee_R14.csv
- S00_Primary_Data/Bee_R15.csv
- S00_Primary_Data/Bee_R16.csv
- S00_Primary_Data/Bee_S01.csv
- S00_Primary_Data/Bee_S02.csv
- S00_Primary_Data/Bee_S03.csv
- S00_Primary_Data/Bee_S04.csv
- S00_Primary_Data/Bee_S05.csv
- S00_Primary_Data/Bee_S06.csv
- S00_Primary_Data/Bee_S07.csv
- S00_Primary_Data/Bee_S08.csv
- S00_Primary_Data/Bee_S09.csv
- S00_Primary_Data/Bee_S10.csv
- S00_Primary_Data/Bee_S11.csv
- S00_Primary_Data/Bee_S12.csv
- S00_Primary_Data/Bee_S13.csv
- S00_Primary_Data/Bee_S14.csv
- S00_Primary_Data/Bee_S15.csv
- S00_Primary_Data/Bee_S16.csv
- S00_Primary_Data/data.mat
