# Supplementary material for: Generalization of navigation memory in honeybees
Source: Front Behav Neurosci. 2023 Mar 6;17:1070957. doi: 10.3389/fnbeh.2023.1070957 (PMC10025308; doi:10.3389/fnbeh.2023.1070957)
Supplement: Supplementary Data Sheet S1 — Primary data. [file Data_Sheet_1.zip › S00_Primary_Data/Bee_A01.csv]

39.78	152.51
39.24	166.16
37.85	172.74
39.23	187.02
38.73	195.29
36.61	210.23
24.71	206.18
16.81	195.98
16.81	195.98
12.17	175.11
19.63	159.81
14.36	147.25
5.47	133.83
-2.6	117.82
-15.24	108.47
-26.26	98.81
-35.67	84.86
-45.73	70.2
-44.38	68.83
-54.75	56.56
-55.33	55.58
NaN	NaN
-66.89	15.16
-63.58	31.97
-58.7	31.37
-49	43.3
-49.98	45.44
-40.96	58.86
-45.42	66.55
-44.06	65.18
-30.21	76.7
-30.86	79.4
-10.1	83.5
2.67	99.01
3.43	100.62
14.57	110.69
27.53	120.1
36.15	135.02
49.43	145.78
62.17	157.6
73.08	168.77
79.54	183.94
87.28	195.42
83.3	209.23
108.44	195.77
119.52	181.81
131.91	116.32
117.94	104.29
99.71	45.76
87.68	41.77
49.51	-3.11
-18.12	18.79
-52.68	44.94
-67.66	58.33
-99.82	106.71
-145.59	152.12
-148.97	232.57
-121.63	289.84
-69.04	232.99
-7.62	155.5
65.32	123.31
79.07	109.47
63.75	50.86
98.27	-5.34
108.36	7.1
151.65	51.03
170.79	56.8
231.29	104.59
NaN	NaN
332.23	119.4
344.84	120.33
356.2	119.78
385.52	123.39
392.34	125.75
NaN	NaN
484.39	174.96
NaN	NaN
570.11	73.69
506.75	57.24
NaN	NaN
376.9	77.51
336.57	105.46
336.83	103.07
325.68	114.61
329.71	116.52
325.68	114.61
302.36	122.69
288.14	124.95
273.81	129.51
266.31	136.53
252.04	143.36
182.96	153.4
186.83	155.56
172.54	153.26
99.53	154.35
87.94	158.63
35.43	177.71
27.75	180.05
-0.19	172.6
-3.58	146.23
-35.58	113.6
-34.48	108.1
-45.76	111.85
-61.59	119.78
-74.05	123.78
-85.45	130.38
-94.2	134.32
-121.29	145.92
-144.95	163.66
-148.01	166.19
-163.65	174.87
-225.91	224.6
-239.24	226.53
-248.1	231.31
-247.51	228.71
-244.48	250.01
-248.19	255.11
-296.61	242.87
-304	246.34
-317.77	254.64
-328.92	263.11
-361.94	319.26
-363.52	320.47
NaN	NaN
-257.89	211.18
-237.01	257.11
-210.98	204.35
-220.64	190.98
-273.55	164.31
-282.36	150.01
NaN	NaN
21.4	-0.25
27	-0.06
32.46	14.34
78.7	71.09
95.63	124.53
79.69	126.8
71.76	177.76
65.15	173.23
80.71	182.92
109.59	197.4
106.65	215.24
84.14	260.22
83.55	286.49
59.06	320.68
73.61	412.59
77.07	440.15
87.99	469.06
36.34	411.55
45.93	403.29
44.55	333.44
45.13	315.11
40.07	253.26
39.17	236.14
50.23	158.2
51.45	151.77
44.17	145.57
39.22	134.59
47.33	145.15
48.36	146.81
56.78	154.68
67.74	142.12
77.55	131.13
72.63	67.91
108.2	0.77
105.7	-16.6
110.11	-17.37
112.48	-37.34
186.99	-100.36
206.27	-92.76
225.5	-88.44
237.89	-83.1
307.62	-71.06
308.85	-49.31
313.49	-44.08
312.42	-31.03
315.86	-18.73
314.25	-17.71
324.2	-9.44
332.21	2.27
337.49	13.73
334.69	13.38
344.06	26.62
348.25	36.84
350.25	52.86
355.96	42.74
382.41	47.61
396.21	3.93
372.26	10.79
353.41	3.61
324.2	-1.07
324.6	-3.42
324.77	-28.56
339.9	-63.37
346.84	-55.39
304.95	-36.54
313.6	-29.71
325.81	-10.46
329.41	1.94
320.23	5.62
336.52	29.24
332.85	25.15
315.67	25.31
299.38	29.09
282.56	26.86
270.12	24.06
188.81	13.68
123.63	9.8
113.82	17.84
107.42	24.18
97.37	26.88
92.94	35.81
90.24	35.18
82.47	42.19
75.44	49.26
65.87	58.36
53.94	65.85
1.36	23.49
1.18	50.21
8.45	23.46
79.55	-32.49
99.25	-37.1
182.1	-36.25
206.47	-32.43
236.36	-19.82
256.66	-14.4
317.41	-11.4
330.62	-13.52
325	-5.76
325	-5.76
326.19	-4.43
324.2	-1.07
323	-2.41
324.6	-3.42
332.21	2.27
326.19	-4.43
333	-2.44
337.81	2.94
335.45	8.67
332.64	8.33
339.18	21.16
361.99	71.61
375.66	87.17
376.96	99.7
389.44	114.07
401.09	135.93
404.02	147.72
425.55	170.29
464.66	174.29
507.93	110.87
498.97	103.17
488.44	96.54
473.55	90.55
462.7	86.44
451.83	82.34
449.37	79.47
423.28	71.94
412.21	2.19
411.8	-12.73
397.41	-52.75
357.79	-5.57
351.43	7
336.66	10.02
329.08	12.68
325.53	17.03
331.63	23.8
324.8	40.86
324.4	53.98
320.05	65.33
312.91	65.45
249.42	74.15
241.09	72.72
221.46	71.58
209.81	76.27
200.08	75.56
186.05	77.28
176.3	78.61
167.94	81.25
146.34	78.55
136.99	77.38
126.43	79.01
61.77	79.92
67.82	87.88
15.16	66.89
16.06	71.27
2.08	71.82
-10.36	63.47
-19.19	67.11
-30.72	75.38
-41.2	88.98
-52.17	98.51
-62.21	102.73
-79.08	114.78
-87.8	115.01
-102.73	120.4
-157.34	145.66
-173.68	160.54
-190.32	171.56
-204.21	176.21
-218.8	183.34
-232.85	187.88
-246.57	196.24
-255.95	197.06
-259.73	202.02
-249.26	236.51
-244.14	236.8
-236.26	247.84
-244.89	246.01
-257.13	242.65
-257.81	228.14
-270.02	218.32
-277.13	208.83
-290.13	201.62
NaN	NaN
-387.89	254.81
-343.34	287.26
-328	277.74
-317.37	265.23
-306.25	256.73
-284.59	242.31
-259.81	225.41
-250.9	220.67
-251.71	212.81
-253.3	214.02
-241.61	219.85
-248.51	227.35
-242.39	228.99
-236.88	233.24
-234.33	233.38
-241.36	247.54
-237.99	255.72
-238.31	269.07
-223.71	272.69
-212.44	285.62
-193.76	299.24
-195.49	314.23
-190.7	328.42
-178.44	343.37
-157.26	336.93
-150.83	322.15
-145.41	312.86
-142.75	292.18
-140.53	274.31
-136.91	262.14
-136.56	248.37
-133.76	234.83
-132.1	215.84
-130.02	201.07
-132.03	194.27
-125.32	175.86
-127.44	165.29
-125.94	164.01
-126.49	152.31
-140.1	149.63
-151.54	146.99
-164.52	149.34
-181.45	156.56
-194.72	158.75
-208.1	160.86
-222.82	167.91
-236.37	169.89
-250.42	167.99
-269.42	169.57
NaN	NaN
-369.82	298.58
-361.38	309.92
-358.32	368.17
-380.23	419.48
-346.07	450.13
NaN	NaN
-254.46	394.9
NaN	NaN
-194.86	280.01
-192.06	266.6
-162.02	209.06
-162.63	211.7
-157.18	209.27
-109.9	160.36
-90.89	147.45
-47.7	111.82
-32.23	92.99
-21.94	85.08
-10.2	90.64
35.7	39.75
NaN	NaN
