# Supplementary material for: Generalization of navigation memory in honeybees
Source: Front Behav Neurosci. 2023 Mar 6;17:1070957. doi: 10.3389/fnbeh.2023.1070957 (PMC10025308; doi:10.3389/fnbeh.2023.1070957)
Supplement: Supplementary Data Sheet S1 — Primary data. [file Data_Sheet_1.zip › S00_Primary_Data/Bee_A02.csv]

104.11	245.7
103.13	241.38
104.25	243.01
107.88	242.54
109.42	259.25
117.14	273.37
100.05	254.3
45.93	237.61
49.42	236.99
64.04	202.93
65.35	199.15
57.03	183.27
47.02	184.8
87.22	226.56
88.05	233.6
66.17	293.96
39.42	287.08
46.39	288.47
106.87	299.96
132.83	278.38
116.05	248.59
112.78	241.02
108.82	221.16
74.98	213.93
66.95	187.28
53.17	168.55
46.62	169.51
16.27	163.26
12.19	162.34
9.96	139.13
-18.37	183.77
-4.96	187.44
43.93	200.73
48.63	196.3
70.52	181.47
84.48	143.45
134.48	153.07
118.15	190.52
98.12	245.62
84.34	236.81
84.81	249.32
121.4	303.19
120.46	316.79
119.47	330.43
78.54	400.77
80.61	365.86
77.18	335.6
79.21	326.17
78.19	309.11
71.29	304.86
55.49	293.15
59.35	289.72
42.2	269.24
32.27	262.98
5.09	257.8
-4.25	269.02
1.58	268.6
-42.74	287.4
-58.25	296.74
-81.12	284.05
-80.66	274.19
-82.04	268.38
-62.79	250.67
-60.98	246.62
-60.98	239.52
-55.97	215.98
-48.06	215.45
-40.23	200.75
-28.23	200.9
-24.07	194.35
-23.78	184.39
-23.4	181.59
-25.48	181.29
-48.21	153.26
-37.55	151.37
-12.64	138.9
20.92	155.89
87.81	213.1
86.67	237.38
107.88	242.54
110.64	235.09
107.97	211.58
105.7	208.31
97.42	207.49
131.92	164.83
134.42	160.5
143.14	159.14
150.57	166.09
140.37	178.47
148.58	199.82
153.13	213.94
158.6	234.94
172.05	244.79
177.23	268.54
168.26	270.45
160.36	276.66
151.9	270.65
152.05	267.99
144.65	266.25
114.5	255.01
100.48	246.19
93.26	247.19
88.86	240.65
82.3	230.82
113.12	279.3
120.03	286.37
116.65	281.48
109.42	279.83
101.3	273.83
102.74	270.03
98.47	260.79
102.71	249.46
108.01	239.85
112.9	238.35
107.01	235.54
96.44	231.57
74.44	224.78
66.67	218.74
63.34	216.55
60.47	206.17
57.33	201.24
63.45	190.44
57.58	167.06
51.18	162.55
52.68	140.06
60.14	138.42
66.54	130.09
70.69	121.33
85.28	124.9
87.51	123.16
95.63	124.53
99	119.56
102.48	117.07
107.1	111.44
108.14	105.96
116.71	105.08
131.87	111.68
139.52	137.38
149.47	154.66
150.72	156.22
163	176.81
158.95	187.13
175.24	195.04
178.84	202.3
168.2	215.1
158.92	227.14
144.85	235.53
138.78	232.7
127.56	236.59
126.41	234.97
120.76	224.19
110.76	232.42
92.59	237.44
86.95	231.96
82.16	233.54
83.25	235.17
86.95	231.96
96.18	236.95
103.38	259.2
109.59	277.11
102.81	287.99
94.26	305.54
102	332.3
117.3	342.49
126.72	365.35
134.13	366.88
143.86	386.97
154.99	390.64
165.46	387.24
172.07	384.45
177.95	374.63
176.79	373.01
169.46	368.71
157.56	357.93
154.33	350.34
152.24	344.38
147.47	340.6
138.91	337.38
127.21	326.56
120.99	326.6
122.51	322.77
115.98	310.28
111.89	298.31
101.86	301.64
102.25	296.17
97.83	289.65
89.39	289.17
53.71	299.84
71.75	283.92
73.64	274.55
76.57	266.83
79.22	243.86
81.86	238.97
73.99	232.95
67.27	228.57
49.02	208.92
50.38	205.07
76.11	184.34
75.02	182.7
66.22	174.88
59.76	167.67
42.95	152.04
51.18	162.55
68.12	186.23
71.24	193.86
54.72	185.41
57.33	175.15
52.65	142.73
51.63	138.41
52.7	134.76
84.5	146.01
87.93	148.33
94.85	163.24
100.1	197.51
102.37	200.78
105.32	218.93
77.14	217.21
78.09	221.56
91.01	220.7
85.57	235.74
70.03	275.15
66.17	293.96
123.23	329.86
135.31	335.22
171.26	344.34
168.1	369.81
157.02	348.16
195.09	368.61
177.03	334.64
173.54	329.79
161.04	327.05
163.72	324.9
164.87	326.52
149.01	336.79
115.79	295.04
146.39	280.16
147.99	273.78
149.32	247.26
156.85	246.42
133.14	273.01
143.21	269.96
137.56	282.2
139.21	296.21
151.69	296.31
163.41	289.5
172.68	282.2
180.79	273.36
189.97	268.84
190.51	258.38
189.7	248.97
200	248.76
211.59	250.13
222.31	244.76
227.9	238.26
233.65	229.25
247.03	227.1
248.71	221.07
249.43	208.52
260.18	208.32
256.87	196.26
250.58	188.63
244.28	181.02
239.37	172.51
223.06	176.32
204.16	184.4
195.6	202.54
180.91	215.63
171.41	230.2
158.44	265.47
151.17	283.98
154.65	309.24
145.19	319.46
150.54	332.99
153.58	325.42
156.06	325.96
150.91	327.58
151.1	324.87
154.73	344.91
171.97	369.24
178.69	381.68
215.6	436.17
227.03	439.84
216.49	471.01
203.43	471.24
192.13	452.32
184.98	445.35
238.81	407.82
276.26	416.78
281.91	412.47
291.37	410.29
296.05	401.73
296.05	401.73
288.63	394.8
279.6	391.61
276.42	381.47
263.81	355.9
261.79	347.41
245.47	317.14
226.55	306.35
222.45	309.46
216.99	313.62
198.29	322.99
201.18	318.22
174.7	331.41
167.79	339.48
156.07	343.82
143.56	359.12
140.47	382.1
129.63	360.38
106.64	336.07
102.65	324.07
92.88	273.29
93.06	270.57
94.67	264.03
94.84	261.32
76.57	248.77
75.99	238.95
76.88	222.63
71.5	214.43
66.03	208.94
78.44	182.3
78.63	174.33
73.03	171.42
70.94	162.83
73.25	155.57
78.86	150.73
79.83	170.69
73.69	189.08
70.8	204.66
83.19	211.92
95.91	216.52
106.55	217.9
108.49	229.15
105.37	244.64
118.45	249.17
127.09	247.22
127.09	247.22
120.16	263.16
149.86	285.03
154.35	332.45
153.78	340.57
183.25	355.13
186.74	359.99
186.54	362.69
172.78	437.36
178.27	448.2
200.04	435.83
202.82	433.61
208.39	429.19
239.78	412.13
256.76	429.28
257.86	415.8
270.4	423.8
273.44	418.94
266.29	409.31
299.22	411.87
302.5	404.38
312.01	402.23
288.06	385.21
278.23	375.09
271.82	372.41
263.61	376.13
250.86	370.77
248.27	370.23
241.31	357.94
243.47	346.23
233.39	376.64
180.68	372.45
170.61	370.33
165.59	369.28
170.82	367.62
167.4	344.88
161.63	336.77
153.02	333.53
146.72	333.54
141.02	325.42
135.15	320
125.72	312.42
121.03	308.62
144.99	340.06
155.12	339.49
161.63	336.77
170.66	334.63
177.21	331.95
181.25	328.75
185.3	325.56
197.1	301.16
198.61	297.48
196.39	291.62
175.76	272.2
127.76	300.48
130.89	290.22
139.7	288.13
140.01	282.76
141.62	276.35
143.36	267.29
137.3	264.51
126.42	260.57
105.09	250.03
100.76	240.8
91.34	238.51
95.2	232.62
96.56	228.88
112.16	190.21
107.41	188.92
100.41	184.38
94.74	173.62
93.68	164.2
84.51	158.92
78.86	153.33
78.86	153.33
63.34	151.29
51.5	149.09
62.29	191.5
66.95	213.3
63.77	229.12
74.75	240.04
89.5	250.42
100.34	248.89
107.61	247.91
109.86	251.17
120.99	270.17
134.28	274.64
130.72	292.91
140.18	300.53
148.72	303.82
150.54	332.99
155.67	349.25
156.27	341.11
184.89	384.35
188.58	386.49
194.81	389.16
204.77	393.97
213.05	387.44
232.99	382.01
252.42	349.47
244.1	373.43
245.46	422.89
233.57	439.76
230.54	459.89
233.45	500.71
228.95	534.71
237.71	553.12
167.4	561.21
193.98	608.3
248.72	615.37
298.12	586.69
320.97	571.47
319.07	535.09
324.84	530.66
NaN	NaN
191.63	396.77
185.46	409.34
175.34	407.28
181.72	391.97
171.42	392.62
164.96	377.44
161.73	369.85
149.01	336.79
143.3	328.67
147.29	325.41
146.91	330.83
143.49	325.96
182.25	368.65
182.86	454.68
194.19	458.3
233.34	442.48
240.36	436.99
246.19	429.9
251.14	433.64
249.22	425.02
253.43	421.75
241.92	418.05
235.59	415.4
253.33	406.68
263.48	411.47
268.13	402.87
269.96	396.43
330.68	403.24
342.25	409.59
351.86	407.43
369.16	394.66
391.29	405.67
410.04	409.26
436.68	417
464.78	468.14
460.94	508.19
461.37	517.82
469.65	559.01
421.1	595.52
412.17	589.75
403.51	581.25
405.38	589.88
400.44	571.03
348.55	535.14
353.07	544.27
337.92	548.33
328.57	547.95
290.41	542.14
279.56	530.37
278.63	526.03
268.21	524.05
259.75	515.49
263.6	502.35
265.51	495.79
267.42	489.24
274.77	481
278.33	470.67
178.83	470.65
177.93	466.29
174.99	455.94
168.78	453.33
163.08	445.23
152.1	438.88
149.83	435.64
144.18	427.53
138.28	422.17
135.15	414.55
129.53	406.44
125.92	404.32
124.17	395.57
123.05	393.94
108.81	370.07
101.7	365.83
106.18	356.93
111.53	352.44
112.41	341.46
116.61	335.38
121.91	330.96
126.08	324.93
128.72	304.82
127.58	303.19
136.66	316.2
116.36	304.83
101.88	283.63
97.81	271.66
78.73	252.04
87.34	223.86
117.67	208.78
124.96	208.04
135.21	189.89
167.16	240.97
167.04	243.58
136.75	295.65
NaN	NaN
