# Supplementary material for: Generalization of navigation memory in honeybees
Source: Front Behav Neurosci. 2023 Mar 6;17:1070957. doi: 10.3389/fnbeh.2023.1070957 (PMC10025308; doi:10.3389/fnbeh.2023.1070957)
Supplement: Supplementary Data Sheet S1 — Primary data. [file Data_Sheet_1.zip › S00_Primary_Data/Bee_A03.csv]

165.2	189.99
160.51	248.63
149.85	262.1
142.92	275.3
155.4	275.5
162.61	302.86
157.58	322.19
153.02	333.53
144.05	335.72
152.24	344.38
152.44	341.66
158.91	356.83
171.76	371.96
170.53	403.53
158.12	428.88
146.82	440.65
134.53	435.46
77.65	434.58
72.42	436.46
78.74	436.2
82.59	435.49
91.67	432.93
102.13	429.25
113.97	424.46
124.43	420.86
134.66	420.06
148.3	424.15
165.68	430.38
190.55	425.61
213.95	424.79
233.75	421.89
239.34	417.53
245.15	410.48
241.48	423.46
225.53	410.6
222.44	400.36
215.18	393.37
218.16	388.5
225.49	377.72
237.55	373.43
253.24	373.98
264.42	365.47
274.02	360.73
280.03	351.22
284.84	340.16
292.07	332.32
300.55	326.1
315.38	325.16
326.39	322.11
337.24	321.65
353.47	322.25
406.39	311.44
383.47	274.36
335.19	313.31
NaN	NaN
239.11	496.24
237.71	553.12
251.85	557.16
289.62	578.15
NaN	NaN
309.09	676.74
312.65	732.1
272.01	723.56
254.28	702.14
250.52	687.39
238.88	607.97
234.59	558.14
237.08	546.02
233.34	516.01
228.42	469.18
226.54	430.08
215.12	426.4
158.86	390.04
158.76	341.65
155.5	334.07
145.96	326.5
136.28	321.63
134.38	312.95
118.11	277.7
112.16	274.96
114.67	293.41
104.38	240.32
116.76	258.27
126.28	263.25
109.92	271.7
119.07	282.04
131.53	279.44
140.32	277.4
144.51	268.91
151.02	263.72
157.13	266.5
152.13	239.97
143.79	231.29
132.38	204.72
125.18	200.22
119.06	202.55
73.69	189.08
47.56	230.96
96.72	249.39
109.13	241.48
118.45	249.17
107.47	250.6
101.45	250.52
101.74	245.13
95.61	247.76
92.16	245.56
88.86	240.65
99.65	239.17
107.13	232.86
102.63	226.33
102.74	223.66
101.72	219.36
93.88	207.91
87.02	203.42
84.81	200.14
82.6	196.86
85.06	192.14
82.92	186.2
78.44	182.3
77.47	175.34
70.85	168.13
64.15	168.91
79.54	183.94
78.51	179.64
85.71	207.14
86.92	206.1
100.89	209.74
109.29	207.92
117.82	203.54
123.94	201.2
127.73	195.68
127.9	187.95
129.28	179.32
133.07	171.44
130.71	163.24
135.69	157.12
136.97	151.29
121.81	111.15
114.86	137.67
112.49	141.89
122.2	154.61
115.86	184.69
105.16	183.06
107.78	216.88
101.27	230.05
97.15	241.29
98.4	240.22
97.42	235.9
88.31	228.2
116.82	278.78
128.78	284.26
137.41	284.88
149.38	293.07
169.59	312.57
178.74	328.2
218.21	370.74
227.44	386.32
280.59	428.58
284.61	428.02
283.86	421.04
285.49	417.28
283.32	411.39
278.54	404.98
273.76	398.57
267.57	393.23
262.17	394.84
251.03	385.75
242.1	382.54
230.4	346.15
228.93	329.65
192.56	312.26
181.13	311.07
173.43	312.07
161.12	306.6
151.36	301.68
147.4	304.88
136.24	303.75
131.69	297.24
128.11	295.06
123.24	293.97
117.09	293.95
115.02	287.98
117.78	283.11
114.73	272.81
111.36	267.92
115.49	259.33
104.95	252.72
103.68	253.79
83.1	237.89
85.43	238.45
85.02	223.28
66.16	206.22
72.77	182.08
74	178.39
70.6	178.79
73.08	168.77
76.42	171.05
69.81	163.83
93.68	164.2
105.41	154.81
108.96	149.55
139.53	134.98
166.38	138.42
172.94	136.47
189.06	128.45
186.66	120.82
218.47	110.2
NaN	NaN
310.77	169.77
319.81	177.74
309	191.94
306.6	205.33
317.03	212.49
256.79	264.15
247.4	266.01
237.91	270.46
199.83	276.41
191.31	267.82
180.79	273.36
173.26	271.62
169.57	269.42
162.1	267.67
148.41	265.79
149.98	259.45
138.87	258.14
110.13	245.8
106.62	243.59
105.63	239.27
104.51	237.64
104.76	232.27
102.74	223.66
94.09	230.99
86.12	224.92
82.83	220
80.13	227.55
82.58	225.41
61.52	207.81
60.61	203.44
66.53	198.08
72.97	174.08
74.17	170.41
70.9	165.47
68.76	159.53
54.51	159.42
50.3	155.5
58.84	160.66
77.94	198.34
69.96	197.61
38.5	244.46
-0.08	242.6
-38.08	193.9
-38.49	189.58
-41.64	169.35
-49.97	168.55
-78.48	165.33
-93.51	131.72
-126.74	102.73
-137.45	101.74
-145.34	94.83
-154.15	90.25
-158.25	82.24
NaN	NaN
-239	186.32
-244.19	202.81
-237.47	218.76
-226.71	233.79
-223.2	252.59
-228.34	276.44
-234.66	288.17
-222.51	316.26
-213.19	333.48
-203.26	341.21
-194.85	350.26
-184.95	358.11
-168.63	358.24
-155.35	353.92
-138.73	351.37
-99.11	350.05
-90.48	349.65
-91.8	358.02
-83.18	357.66
-73.59	358.88
-22.24	347.59
-14.78	345.9
-6.66	348.63
22.82	322.3
29.71	313.6
35.99	310.52
38.88	305.4
39.41	299.83
45.39	299.59
52.34	288.27
55.37	280.44
56.65	279.3
57.32	271
60.48	260.46
74.07	250.97
74.59	242.77
73.99	232.95
75.37	229.14
77.01	219.92
73.51	220.42
70.29	215.5
74.26	204.18
74.37	201.48
76.75	199.38
87.2	198.08
96.63	195.25
102.58	192.88
96.63	195.25
96.7	192.61
93.1	195.64
83.41	206.54
83.41	206.54
85.81	204.46
86.6	214.15
82.83	220
87.59	218.47
82.96	217.3
80.77	214.02
79.8	209.69
75.34	205.82
68.78	198.66
70.44	184.15
75.09	180.03
75.22	174.71
76.51	165.77
74.33	159.85
73.2	160.83
74.3	162.48
69.91	155.9
69.95	145.41
77.73	146.51
82.18	140.19
84.34	133.29
86.46	126.51
87.51	123.16
103.04	151.58
113.74	158.48
124.5	172.91
111.05	185.98
103.85	189.26
110.81	196.41
110.52	206.91
96.8	223.51
87.34	223.86
86.12	224.92
90.52	231.47
89.41	229.83
85.02	223.28
82.83	220
91.01	220.7
91.62	233.11
92.72	234.74
107.61	247.91
117.75	262.59
124.85	266.99
134.28	274.64
146.08	285.52
139.21	296.21
149.86	285.03
142.62	280.65
142.47	283.33
148.39	288.76
141.5	299.46
146.52	318.38
150.32	317.85
189.7	317.04
188.69	312.76
190.37	306.38
196.94	303.81
203.7	298.61
206.56	293.91
207.03	286.01
205.98	281.79
203.58	278.59
196.52	266.37
191.85	257.37
194.65	252.76
191.15	245.38
187.41	243.19
183.79	238.4
181.49	232.63
175.45	224.66
165.3	224.79
156.33	229.12
149.29	216.89
149.55	209.13
149.7	203.99
152.4	196.94
156.25	194.08
157.6	190.6
158.95	187.13
165.34	184.96
164.3	175.89
168.26	170.66
173.49	167.01
184.45	147.69
184.67	140.52
189.92	141.77
202.82	152.04
211.91	157.78
222.52	160.17
234.57	161.61
247.81	166.92
254.44	169.57
262.66	168.82
283.01	171.75
291.32	170.93
300.93	171.59
313.29	172.74
324.85	183.72
333.88	191.74
352.33	202.84
363.41	218.94
376.6	226.55
390.82	238.2
396.28	239.22
404.96	235.67
408.94	237.69
426.63	242.2
432.38	254.9
425.21	271.79
NaN	NaN
392.32	424.73
348.6	429.79
336.28	416.53
314.21	408.08
291.67	390
265.01	357.5
260.01	353.76
232.52	334.46
195.41	327.77
194.41	323.49
185.48	322.88
182.13	315.36
174.43	316.37
141.15	304.85
144.12	297.32
140.68	292.45
134.64	289.7
127.48	285.33
122.45	286.92
119.39	276.63
108.3	257.62
105.23	247.33
101.88	242.43
96.87	246.69
101.88	242.43
93.55	241.78
92.85	232.05
93.23	223.97
91.13	218.01
86.6	214.15
80.89	211.33
74.48	198.79
66.64	195.38
70.07	194.91
87.51	187.46
67.37	173.85
68.29	180.86
70.52	181.47
70.85	168.13
65.43	159.89
58.89	157.98
57.83	156.33
73.93	181.05
68.12	186.23
69.28	185.19
61.23	189.86
68.89	195.96
78.93	202.66
86.71	211.46
NaN	NaN
