# Supplementary material for: Generalization of navigation memory in honeybees
Source: Front Behav Neurosci. 2023 Mar 6;17:1070957. doi: 10.3389/fnbeh.2023.1070957 (PMC10025308; doi:10.3389/fnbeh.2023.1070957)
Supplement: Supplementary Data Sheet S1 — Primary data. [file Data_Sheet_1.zip › S00_Primary_Data/Bee_A04.csv]

103.26	238.69
104.38	240.32
102.51	229.01
106.88	238.22
111.26	247.43
90.11	260.22
86.87	273.32
88.33	269.49
99.08	270.57
116.98	276.07
117.9	259.9
112.52	246.38
105.5	241.96
105.23	247.33
82.96	217.3
133.57	264.98
144.37	271.58
100.23	290.18
58.65	298.03
58.65	298.03
56.38	310.26
65.55	286.8
80.26	224.84
92.46	214.29
49.13	159.25
9.19	173.06
30.91	140.37
20.97	137.65
38.35	119.48
60.06	127.97
86.25	191.12
99.78	236.47
NaN	NaN
187.82	326.11
213.67	379.35
202.19	322.49
192.22	317.59
186.17	312.2
177.78	303.56
200.98	228.17
192.09	224.78
135.65	247.95
98.2	284.19
81.01	304.1
76.66	313
74.66	322.42
55.93	341.28
43.44	344.58
-35.44	302.73
-41.44	303.29
-49.3	342.18
-50.09	347.78
0.18	382.6
75.81	403.09
93.21	390.87
105.01	370.71
NaN	NaN
96.31	234.26
95.57	224.56
94.9	212.21
80.71	182.92
77.47	175.34
72.12	156.56
63.24	159.25
53.33	163.15
47.08	155.94
32.12	160.13
22.78	159.16
14.65	157.23
8.38	158.66
4.1	160.61
13.54	158.39
24.36	149.74
14.93	138.91
10.17	136.34
6.98	127.07
0.01	119.8
-5.93	114.31
-14.22	114.33
-13.84	111.53
NaN	NaN
90.62	70.87
100.99	80.42
125.15	81.9
139.76	71.62
163.27	65
183.5	55.89
203.81	50.61
219.05	41.92
241.13	47.53
260.03	44.62
280.56	40.6
295	29.68
301.52	15.2
318.71	14.98
328.11	28.13
341.8	62.54
341.8	73.45
340.44	96.34
343.84	116.47
346.84	128.06
278.59	195.82
285.62	212.44
280.46	269.23
272.38	270.12
270.47	278.86
265.06	280.32
241.5	317.62
238.75	319.7
195.58	325.1
185.12	328.24
175.01	379.53
171.63	389.89
173.97	408.39
197.93	414.64
212.56	425.89
225.86	438.22
240.36	436.99
257.99	446.01
274.29	456.12
269.81	462.11
248.82	445.56
218.85	428.53
140.16	443.57
126.77	436.77
119.61	445.25
111.85	446.6
100.22	435.94
94.97	425.07
88.1	418.13
31.25	345.17
19.79	294.69
23.71	255.6
-6.34	218.65
-26.27	186.89
-50.79	155.86
-57.07	166.58
-76.45	187.49
-81.91	203.79
-86.81	217.34
-103.5	243.9
-141.71	286.71
-123.31	272.93
-114.28	204.53
-108.77	195.28
-107.59	189.9
-98.59	138.22
-84.76	127.77
NaN	NaN
16.16	134.99
26.92	74.63
33.63	56.51
77.49	3.8
136.71	45.04
146.89	61.58
144.67	110.51
142.08	121.44
154.17	175.79
141.54	225.45
135.18	230.48
122.5	240.71
123.4	247.67
125	264.3
122.13	271.8
126.02	289.11
140.35	297.83
151.82	314.07
172.41	345.96
189.46	357.83
208.79	357.84
214.67	365.9
229.84	371.82
241.12	378.25
245.04	395.42
247.52	413.7
244.79	430.99
258.22	443.3
268.86	457.79
282.82	464.67
307.54	485.99
328.32	477.66
350.86	480.64
372.54	479.33
392.54	511.83
397.54	530.59
NaN	NaN
261.28	582.66
252.84	574.11
227.02	513.41
226.37	506.32
221.63	472.01
228.2	441.45
192.7	383.21
188.05	376.74
180.53	357.3
180.53	357.3
159.52	330.83
156.61	317.87
152.51	303.31
118.95	320.62
NaN	NaN
58.89	157.98
59.23	102.45
75.13	82.7
75.9	65.99
107.12	27.8
124.28	14.62
125.54	15.74
142.6	0.23
158.85	-15.56
181.69	-28.72
192.96	-22.49
211.28	-22.08
241.66	-25.01
244.9	-27
268.1	-29.47
298.04	-30.09
319.93	-25.47
347.87	-22.47
369.83	-17.59
395.01	-14.7
408.99	-4.39
429.83	8.09
447.54	22.83
NaN	NaN
412.62	146.63
352.85	181.46
327.61	200.63
322.83	208.56
315.2	218.48
262.52	257.58
252.94	262
235.77	262.13
198.4	254.94
171.43	257.87
168.39	267.81
149.58	267.41
144.37	271.58
132.98	275.69
115.04	244.28
101.39	227.37
92.56	211.61
85.91	201.78
77.12	188.66
65.98	182.94
55.33	169.15
54.45	162.11
43.03	149.33
31.87	142.03
20.82	140.41
14.56	144.47
17.05	136.63
-19.79	120.7
-66.67	90.35
-68.31	99.16
-99.83	103.07
-108.24	111.87
-117.81	104.88
-152.97	107.78
-172.24	122.08
-189.62	148.84
-200.1	175.08
-199.44	182.79
-200.97	194.36
-209.67	209.63
-208.71	210.99
-213.64	221.26
-215.05	233.08
-219.52	247.47
-229.58	264.26
-233.96	278.77
-230.59	287.1
-235.34	297.61
-232.04	312.81
-227.26	333.73
-223.36	346.44
-226.97	358.56
-203.32	348.13
-171.41	325.9
-163.47	316.85
-158.95	306.12
-148.52	290.32
-144.52	282.32
-102.49	209.32
-99.37	199.88
-94.48	182.34
-93.1	166.12
-94.4	152.7
-89.68	138.23
-83.4	118.72
-81.06	96.12
-93.67	90.85
-104.6	82.22
-113.69	73.71
-124.04	67.5
-134.15	59.05
-147.43	50.47
-159.12	43.79
NaN	NaN
253.17	-190.78
265.47	-181.2
275.16	-165.48
289.9	-153.33
302.12	-135.1
314.07	-120.65
320.73	-106.59
320.9	-94.3
325.03	-80.53
325.36	-68.33
324.61	-57.49
326.7	-46.42
321.67	-34.88
310.37	-27.66
305.45	-16.28
312.2	-6.03
315.45	8.62
304.33	15.55
303.75	28.49
299.92	35.06
296.73	47.61
293.94	57.83
298.08	70.32
295.44	80.61
283.29	88.11
277.01	94.16
278.64	106.37
277.56	118.16
287.51	132.11
287.98	143.17
287.01	155.25
284.63	168.36
282.65	176.65
279.26	185.93
285.05	200.94
288.47	210.49
281.35	215.36
276.93	220.79
274.86	231.85
248.28	228.65
251.4	243.5
235.71	240.02
235.28	247.69
228.29	255.23
226.04	271.76
225.27	284.79
228.42	297.43
230.16	311.14
224.67	315.3
225.64	339.73
224.89	350.39
226.49	364.31
222.15	370.2
218.98	377.73
204.63	411.85
196.8	428.25
190.32	428.34
188.23	437.64
202.57	451.6
215.08	472.12
218.99	486.79
224.55	497.61
230.76	515.52
240.72	535.53
246.65	556.19
248.54	577.51
262.71	581.53
347.13	619.39
NaN	NaN
220.42	731.54
128.88	708.9
119.99	706
88	709.26
61.09	703.49
21.08	708.58
8.6	713.79
-4.63	714.61
-17.86	715.47
-31.84	721.94
-51.03	737.68
-61.73	738.97
-70.57	736.26
-97	718.21
-93.46	693
-90.72	673.39
-82.77	607.39
-73.21	594.46
-58.32	589.45
-45.87	564.12
-35.38	552.82
-5.6	520.22
8.93	495.39
22.3	479.01
34.81	458.29
46.26	446.02
56.36	422.21
63.3	403.6
71.75	381.1
84.13	367.96
93.6	344.55
97.1	282.55
100.85	261.34
94.9	212.21
92.94	200.95
63.45	190.44
62.4	188.8
70.36	186.83
34.25	99.51
25.15	154.14
17.79	156.55
8.21	148.67
-32.71	134.88
-44.67	129.78
-102.42	135.64
-116.9	138.25
-151.97	139.46
-162.28	145.6
-173.17	144.19
-209.64	172.2
-220.24	168
-282.2	172.68
-231.17	213.85
-162.27	254.9
-69.56	242.83
-47.95	243.92
-1.64	286.61
7.92	295.4
65.33	289.57
75.3	267.94
86.06	248.23
104.01	181.44
169.12	131.95
186.5	125.49
240.34	155.51
221.75	203.59
229.09	215.42
270.74	254.16
282.93	272.36
319.27	344.57
305.77	396.91
296.92	423.65
NaN	NaN
270.06	560.57
307.63	612.15
NaN	NaN
559.03	436.64
NaN	NaN
500.39	159.59
489.6	109.41
484.67	71.91
NaN	NaN
319.8	-8.75
301.49	34.09
293.65	38.92
226.63	62.26
220.03	57.76
188.37	84.47
179.85	89.42
119.73	163.97
71.34	191.16
49.06	188.09
-0.18	182.6
-9.9	175.13
-59.96	176.14
-69.09	178.27
-124.01	185.21
-170.53	192.88
-181.01	195.12
-216.76	196.31
-219.91	198.76
-244.14	236.8
-231.14	289.76
-237.31	294.76
-273.13	299
-274.69	300.24
-286.92	334.53
-293.2	346.28
-294.79	354.33
-318.15	372.89
-326.48	381.76
-352.01	397.34
-399.17	420.51
-404.96	422.73
-435.03	432.28
-443.56	427.4
-437.62	438.88
-429.09	494.68
NaN	NaN
-175.84	664.73
NaN	NaN
-83.21	501.66
-80.56	492.04
-54.59	432.84
-45.34	419.88
-7.69	357.04
5.16	340.59
33.03	267.38
29.99	262.52
25.97	256.05
46.73	226.56
68.49	227.48
75.46	203.12
77.04	191.33
75.02	182.7
71.43	188.48
68.12	186.23
76.11	184.34
89.93	182.8
91	187.08
84.98	194.81
76.03	187.01
69.59	174.47
64.15	168.91
58.84	160.66
32.42	120.26
27.39	125.56
-3	140.62
-7.81	148.31
-8.95	149.54
-34.76	153.08
-36.92	159.93
-47.68	161.72
-74.93	164.12
-82.85	165.14
-82.85	165.14
-115.79	165.52
-155.04	169.91
-164.93	180.02
-170.47	182.45
-193.74	201.16
-216.16	221.14
-221.44	227.46
-230.22	232.28
-243.08	255.42
-242.83	266.11
-236.63	285.34
-264.88	296.89
-266.44	298.13
-276.71	297.4
-305.64	291.33
-332.96	308.08
-407.05	302.28
-414.54	299
-445.71	291.08
-448.98	286.82
NaN	NaN
136.73	-83.27
149.97	-67.74
158.81	-52.37
166.17	-33.92
195.01	-4.98
206.33	11.49
216.51	19.36
216.85	17.19
249.14	40.73
263.49	50.91
274.5	65.43
280	79.27
287.08	92.32
301.72	100.81
311.58	114.61
319.16	123.25
326.27	136.77
323.86	147.43
326.98	159.16
329.07	167.01
328.21	176.85
327.58	184.25
326.75	194.15
337.86	210.23
335.99	216.22
338.09	224.29
338.73	233.37
347.48	244.08
359.35	250.26
366.41	264.57
366.8	276.34
367.4	285.59
380.24	295.93
397.82	315.07
419.95	314.01
442.41	310.3
464.73	309.13
480.24	279.13
511.31	187.06
603.04	157.38
NaN	NaN
686.25	-103.87
647.94	-104.39
643.54	-103.59
NaN	NaN
472.24	-66.08
465.49	-68.08
453.9	-66.8
444.37	-69.07
437.63	-71.04
435.3	-73.8
394.53	-82.88
381.82	-82.85
376.95	-79.58
367.22	-73.08
361.89	-67.42
325.8	-41.69
329.02	4.29
324.69	13.33
305.33	27.51
309.23	39.89
285.05	84.84
252.84	113.5
248.28	118.56
221.18	110.76
213.32	104.48
177.28	122.14
162.77	122.11
135.73	149.72
130.74	158.24
131.98	157.34
105.2	180.46
95.69	185.72
87.51	187.46
62.5	186.09
58.56	171.4
62.85	204.01
23.13	184.62
14.94	179.97
-23.85	177.24
-32.15	183.25
-54.73	189.24
-53.54	195.01
2.45	240.2
14.68	253.86
22.9	263.97
25.64	271.61
26.84	283.21
45.1	289.63
56.06	300.32
71.06	307.62
69.05	317.06
81.51	342.1
84.53	349.74
80.53	353.16
91.19	372.17
104.65	388.89
116.86	406.75
123.44	403.83
127.42	415.83
127.17	418.59
128.16	407.57
141.81	396.31
146.8	382.01
167.97	336.78
160.67	332.45
159.7	328.13
161.76	316.28
161.93	313.59
165.43	298.07
158.44	288.36
157.58	281.4
169.44	272.06
177.63	260.66
179.09	257.02
188.74	242.19
207.1	236.08
218.17	223.16
237.08	214.67
247.35	197.96
256.21	184.84
270.75	170.49
286.63	160.1
286.32	146.52
291.32	136.48
307.42	128.48
308.58	116.51
329.75	103.11
346.43	105.87
332.17	70.78
313.04	33.29
304.98	29.83
270.12	24.06
263.83	27.85
235.75	34.26
227.66	30.87
208.35	48.03
189.45	52.58
170.05	67.45
130.37	81.1
123.84	80.47
122.61	85.55
117.51	86.32
111.24	87.8
103.98	92.25
95.67	95.24
85.12	95.16
69.8	129.88
69.71	169.14
72.84	179.41
60.61	224.21
55.22	218.76
32.45	234.7
25.26	238.88
-1.66	266.61
-27.07	275.38
-31.99	294.66
-75.72	317.33
-71.32	327.83
-43.66	371.55
37.71	410.37
NaN	NaN
134.37	450.88
NaN	NaN
143.52	565.38
140.62	580.42
NaN	NaN
66.07	651.56
NaN	NaN
-47.91	685.27
-48.28	688.08
-103.84	701.54
NaN	NaN
-31.59	601.97
-15.3	625.86
-14.21	627.45
-8.38	642.63
-79.35	629.29
-81.11	623.33
-73.69	607.25
-33.98	561.6
-14.55	560.26
0.18	555.4
19.4	524.2
24.67	512.21
32.41	500.65
32.41	500.65
37.19	481.49
38.47	470.31
43.62	458.37
76.62	407.49
90.5	393.17
110.69	391.49
129.37	393.81
146.57	400.06
163.2	414.56
175.35	422.56
194.02	430.47
206.54	435.74
207.47	440.08
227.03	439.84
NaN	NaN
307.84	569.02
374.5	628.56
NaN	NaN
