# Supplementary material for: Generalization of navigation memory in honeybees
Source: Front Behav Neurosci. 2023 Mar 6;17:1070957. doi: 10.3389/fnbeh.2023.1070957 (PMC10025308; doi:10.3389/fnbeh.2023.1070957)
Supplement: Supplementary Data Sheet S1 — Primary data. [file Data_Sheet_1.zip › S00_Primary_Data/Bee_A05.csv]

102.99	244.07
97.68	230.52
98.91	229.47
97.29	238.59
99.08	249.96
113.78	245.33
128.72	238.21
90.44	205.67
50.04	244.14
64.27	287.94
136.09	324.34
158.18	331.91
182.42	330.37
NaN	NaN
190.87	223.19
131.62	185.08
121.88	185.03
83.41	206.54
77.27	214.51
44.29	228.82
37.37	230.11
21.98	249.58
20.63	263.53
15.57	301.04
16.69	312.65
30.06	356.34
82.08	402.85
97.14	415.6
170.53	418.81
191.46	414.71
213.9	409.6
267.41	360.7
285.27	369.78
291.52	357.62
291.3	342.84
284.84	340.16
279.41	341.7
287.07	345.97
281.29	315.45
283.43	303.98
292.25	292.66
291.74	280.75
268.02	191.1
261.56	185.98
236.17	181.73
226.84	180.89
221.33	184.63
194.06	208.54
162.28	237.16
155.04	230.12
132.84	227.24
126.93	221.76
104.47	209.33
96.21	208.52
68.66	201.37
66.75	192.67
67.05	184.58
96.83	187.35
96.83	187.35
46.14	151.58
26.6	118.44
24.76	115.12
19.57	126.08
-2.94	130.63
-41.84	116.08
-48.17	122.72
-62.48	141.38
-66.95	152.15
-69.88	187.96
-77	190.23
-116.59	215.33
-124.74	220.33
-132.68	218.53
-139.2	215.48
-147.54	220.46
-149.94	220.34
-158.67	221.25
-167.46	222.16
-181.14	233.52
-182.9	241.48
-185	245.4
-190.73	254.51
-196.44	263.62
-200.06	268.8
-210.6	270.83
-221.2	272.85
-226.8	275.19
-232.26	270.8
-240.01	277.02
-241.7	284.99
-247.21	280.59
-252.87	282.9
-266.22	284.69
-272.92	285.57
-280.65	285.05
-316.55	286.55
-319.71	288.99
-332.32	292.07
-341.75	286.05
-339.12	286.24
-345.93	280.43
-361.29	283.26
-382.54	281.63
-402.29	285.38
-403.36	283.97
-412.47	281.91
-421.04	283.86
-431.79	282.97
-447.49	272.38
-468.63	267.92
NaN	NaN
-97.03	44.76
-65.02	109.28
-8.46	136.75
9.96	139.13
75.09	180.03
79.39	189.27
90.24	236.87
93.96	292.95
140.05	339
137.98	333.03
140.05	339
153.19	348.72
171.9	402.42
190.16	474.24
186.96	466.64
177.82	522.31
238.44	489.17
322.96	522.02
334.24	515.89
415.12	502.4
NaN	NaN
421.42	373.92
401.08	324.92
399.28	314.04
NaN	NaN
336.63	225.28
302	175.53
291.7	166.05
254.26	151.11
219.55	138.9
188.25	152.25
NaN	NaN
85.5	134.92
70.76	123.87
72.08	135.73
72.16	146.09
71.03	154.91
70.74	173.45
70.6	178.79
65.68	191.03
55.39	195.23
56.9	209.44
59.88	217.09
67.43	225.84
72.6	236.76
72.44	239.49
79.06	246.59
86.66	258.04
89.6	268.39
90.15	278.22
94.53	284.75
94.53	284.75
94.86	297.32
90.35	308.89
89.27	322.64
85.1	328.78
77.18	335.6
70.81	338.55
68.21	353.56
63.13	355.4
59.09	371.63
52.35	377.46
50.13	386.99
42.73	398.45
34.38	395.55
24.8	403.85
4.43	418.99
-2.19	412.21
-14.33	410.28
-21.65	419.14
-31.68	410.47
-42.79	410.25
-59.57	415
-73.17	414.55
-117.93	421.64
-166.4	417.51
-167.64	359.74
-171.04	344.04
NaN	NaN
-135.56	231.99
-127.39	216.09
NaN	NaN
-58.82	101.32
-56.95	84.72
NaN	NaN
287.97	-168.55
337.09	-111.51
345.55	-98.46
NaN	NaN
408.77	24.03
404.14	35.78
410.74	102.48
406.45	114.29
405	126.55
402.06	139.85
397.93	151.72
393.59	166.08
389.56	178
385.06	181
381.1	192.95
375.92	203.44
370.79	213.95
365.69	224.49
362.1	234.06
352.9	245.14
351.86	257.85
344.19	268
335.32	276.64
325.46	281.17
316.87	287.26
308.51	290.79
303.88	299.02
282.21	302.4
245.86	349.44
225.21	398.18
225.31	413.31
227.97	459.39
187.7	458.42
180.07	456.93
145.55	454.43
139.13	454.6
110.21	475.94
73.85	470.77
73.05	466.37
65.78	475.03
35.35	475.48
25.77	471.03
17.01	481
8.51	478.19
-2.44	485.01
-8.46	492.63
-18.79	513.89
-21.67	526.31
-31.38	541.99
-25.05	591.52
-53.19	580.2
-54.19	568.62
-74.18	582.89
-91.46	604.74
-107.25	615.41
-115.96	612.79
-119.16	608.08
-127.87	605.48
-157.6	595.89
-157.81	588.75
-199.87	575
-271.5	604.8
-291	611.04
-304.44	612.34
-310.38	600.41
-301.24	562.03
-295.45	535.97
-281.56	493.98
-218.23	451.44
-209.54	460.79
-174.95	453.28
-165.14	440.24
-119.69	432.79
-104.47	431.84
-88.69	435.3
-62	414.66
-46.88	403.94
-31.96	403.28
-12.86	379.07
-3.95	366.22
11.31	350.2
18.96	335.85
29.88	323.59
33.17	302.88
45.89	294.03
62.3	297.37
75.18	301.47
86.87	306.75
95.62	319.78
109.02	321.25
126.81	332.01
133.78	339.04
138.1	348.27
189.74	388.11
231.91	428.4
286.59	497.1
302.15	530.5
345.05	557.96
306.78	552.16
254.2	532.51
224.94	535.35
230.48	546.18
235.27	509.41
225.86	511.79
237.61	540.53
239.67	546.5
232.43	539.56
238.43	572.84
240.48	578.82
240.63	616.71
262.45	675.43
255.67	726.35
246.93	781.33
194	765.26
NaN	NaN
119.51	676.07
82.81	620.15
48.6	580.3
47.84	575.9
46.74	574.29
38.05	571.44
7.28	529.39
-1.04	473.8
31.78	407.91
36.81	395.97
34.1	375.57
31.69	375.14
6.03	384.99
-48.28	405.17
-54.78	398.53
-75.93	382.81
-97.31	338.91
-75.56	279
-6.34	218.65
9.75	213.04
68.57	170.16
86.69	170.01
183.11	148.58
197.28	158.05
237.03	190.66
296.53	193.21
367.71	201.92
393.4	210.46
NaN	NaN
533.27	242.57
556.09	252.92
545.59	173.17
539.09	168.27
531.04	164.42
493.57	157.22
489.55	155.3
475.62	153.08
439.73	144.77
427.36	141.49
389.43	139
367.77	130.38
355.68	124.63
319.89	116.05
317.12	115.57
307.31	115.08
303.52	110.78
294.19	105.53
284.39	105
272.51	96.93
256.36	89.35
248.28	85.57
237.22	83.59
224.5	84.71
214.26	90.8
202.02	87.23
193.68	87.82
184.09	86.95
171.85	85.44
156.99	83.21
144.9	83.65
134.31	81.03
127.77	84.76
120.16	91.46
111.38	92.25
101.71	96.02
93.49	99.07
81.82	97.47
67.47	98.24
71.38	110.45
69.05	107.2
71.38	110.45
79.8	131.85
83.35	144.38
85.64	160.55
83.25	170.35
78.57	176.98
74	178.39
72.51	190.12
70.07	194.91
50.83	196.85
56.29	199.6
48	207.28
50.83	196.85
63.56	187.74
71.61	183.11
65.34	165.21
71.52	185.79
70.44	184.15
69.28	185.19
74.94	185.37
75.95	189.69
75.09	180.03
63.76	182.34
74.86	188.05
72.91	176.74
72.84	179.41
62.94	172.62
67.13	181.9
72.6	187.44
74.68	193.41
71.24	193.86
67.71	197.02
61.23	189.86
53.44	189.21
44.71	186.99
38.39	182.63
33.47	174.43
25.83	176.78
22.04	170.25
13.78	168.37
6.37	158.23
-0.5	155.4
-5.54	145.86
-6.78	157.08
-14.4	152.92
-22.34	151.74
-28.74	153.76
-37.25	155.65
-46.67	156.18
-53.63	154.26
-61.76	157.92
-67.13	163.15
-74.35	161.41
-80.25	158.44
-83.83	159.68
-83.37	152.94
-86.48	147.52
-89.81	156.81
-93.71	168.8
-97.78	176.76
-103.12	175.21
-110.17	170.97
-120.23	169.38
-124.25	166.66
-129.59	169.17
-144.03	179.3
-143.39	176.7
-150.99	183.04
-161.31	185.34
-164.02	181.35
-171.1	185.03
-180.69	188.62
-183.47	184.63
-193.15	188.18
-211.77	186.19
-211.77	186.19
-218.34	197.54
-216.05	204.13
-219.19	206.59
-222.93	211.64
-228.62	213.97
-231.77	216.43
-235.69	211.02
-238.64	206.97
-248.95	206.46
-255.53	200.95
-260.73	200.68
-264.77	195.32
-267.67	184.92
-274.84	175.62
-299.13	164.1
-307.16	163.61
NaN	NaN
104.21	67.72
75.82	53.15
69.72	52.04
42.27	20.59
39.48	27.86
25.37	29.85
16.06	71.27
7.15	80.42
13.96	103.51
23.61	121.67
85.62	163.15
100.58	173.96
100.41	184.38
108.3	201.02
109.02	215.85
106.45	220.56
112	231.38
152.18	265.33
171.65	277.93
173.55	289.12
176.44	304.61
169.59	312.57
166.39	322.76
160.25	320.04
154.54	329.74
157.61	340.02
178.6	348.66
195.67	342.77
212.48	342.32
232.15	339.78
246.61	338.82
283.82	335.94
304.25	348.18
320.08	351.4
329.41	369.34
332.42	382.03
327.48	393.16
325.4	402.19
319.25	411.8
311.9	419.84
306.2	424.14
297.67	430.62
291.54	440.33
283.03	446.86
281.64	463.06
266.27	472.44
260.12	482.29
254.45	486.73
246.19	490.67
239.85	488.05
231.37	494.75
230.27	477.86
224.63	482.32
237.27	487.55
240.28	497.86
239.27	508.79
245.77	523.95
237.34	543.27
238.13	535.05
232.96	534.07
225.31	545.21
215.61	550.4
210.18	552.19
206.72	547.34
201.63	559.03
195.65	566.36
197.11	577.88
197.41	587.79
191.4	595.15
189.11	591.92
179.95	591.68
183.91	552.96
184.14	537.54
NaN	NaN
220.24	427.43
216.96	419.87
240	409.43
241.39	408.35
250.1	414.23
248.92	412.62
251.93	407.76
272.98	391.62
274.02	378.27
284.87	357.59
285.86	344.38
287.46	340.7
282.79	331.72
284.76	322.81
288.14	312.91
290.47	298.86
264.55	288.1
NaN	NaN
310.77	169.77
297.46	146.21
287.58	147.99
277.57	152.16
277.57	152.16
273.05	157.39
263.31	159.1
257.91	157.99
256.96	151.67
244.59	152.75
238.79	158.85
226.82	155.02
220.1	154.75
213.18	159.29
207.69	162.93
204.66	172.08
201.95	173.92
200.31	182.24
193.51	189.39
188.09	195.66
190.17	208.89
186.09	214.31
183.14	223.93
174.24	223.07
167.7	227.99
165.1	229.97
158.92	227.14
139.61	242.23
136.12	237.37
131.14	238.81
126.52	232.32
120.55	229.49
119.18	233.17
114.39	231.97
117.81	236.86
117.11	224.61
112.33	223.4
107.68	219.53
103.15	213
97.6	202.18
94.3	194.63
88.62	189.09
80.78	180.27
58.56	171.4
42.58	162.92
37.5	157.4
29.23	155.2
19.99	154.26
11.52	157.93
3.49	156.21
-4.18	151.84
-12.77	156.05
-19.94	156.37
-28.74	153.76
-39.57	151.18
-44.62	156.36
-37.84	165.5
-33.36	170.28
-20.18	173.49
6.47	145.44
25.85	140.36
45.29	141.84
55.8	147.69
68.79	156.89
75.4	164.12
76.42	171.05
79.73	175.98
81.82	184.56
105.38	164.99
110.1	168.9
163.57	149.78
172.48	155.69
177.51	161.85
183.93	164.66
178.77	163.39
185.11	168.65
184.95	173.57
179.8	172.3
186.04	180.06
184.55	185.96
176.79	186.57
176.56	194.1
181.47	200.39
182.52	207.03
222.95	178.77
232.78	169.83
240.63	174.02
254.14	174.45
259.19	180.49
252.13	185.22
244.14	183.48
246.52	189
262.51	192.44
274.15	201.19
285.57	193.49
290.43	202.05
301.91	213.25
302.8	219.79
320.02	227.1
323.78	231.69
328.58	240.35
330.69	248.49
327.74	286.86
332.49	295.67
329.22	302.89
327.39	309.1
323.93	318.96
319.45	324.67
314.78	333.01
306.66	334
302.01	342.37
296.55	343.92
284.84	340.16
282.85	349.12
274.62	352.78
277.84	362.86
275.63	374.55
270.21	376.14
269.6	384.14
268.97	392.16
262.38	392.16
253.33	406.68
230.01	419.76
194	415.22
193.78	417.95
187.32	418.03
174.64	430.77
175.14	468.54
NaN	NaN
176.24	576.91
189.1	579.24
187.09	611.29
183.63	619.14
157.49	630.09
129.15	660.65
122.24	663.74
67.85	647.58
57.27	648.7
21.69	682.98
-13.46	681.85
-14.56	690.25
-14.57	640.25
12.89	587.38
29.04	571.41
92.39	581.95
126.62	541.14
134	507.15
133.43	499.99
211.44	497.88
255.11	536.86
260.43	550.4
249.14	544.1
264.21	552.5
311.7	528.16
393.99	510.74
468.38	487.8
554.98	503.5
563.82	511.87
591.32	514.02
625.67	491.55
626.42	471.38
610.72	448.41
611.28	443.12
557.92	420.31
553.42	423.54
522.63	426.09
490.02	420.17
450.41	387.39
434.17	369.66
427.77	364.46
419.67	362.93
369.92	337.4
365.57	340.53
360.22	339.47
342.73	354.62
316.42	346.66
289.89	343.88
279.79	336.44
274.75	332.71
272.88	321.65
269.6	311.65
249.54	274.33
246.33	261.86
218.63	240.03
184.67	217.83
177.35	208.33
156.31	191.55
148.78	192.16
130.43	183.47
135.36	182.23
128.31	152.6
119.72	139.09
118.45	132.64
122.8	96.65
115.8	53.56
109.1	49.01
87.83	45.5
82.38	40.36
54.63	42.87
47.81	35.93
38.89	15.74
28.89	2.71
NaN	NaN
-143.69	60.14
-148.02	69.95
-138.38	117.29
-47.72	107.76
-27.29	104.35
-7.82	106.8
37.34	112.48
55.66	118.77
99.68	78.95
90.17	82.39
103.04	70.48
179.28	74.8
193.96	83.35
226.69	92.05
237.28	68.62
248.39	70.5
254.44	94.88
266.36	154.81
313.95	216.95
291.04	251.99
287.86	259.09
269.41	274.71
261.21	278.18
255.65	282.23
251	293.09
256.73	306.25
252.39	311.96
231.53	310.11
222.45	309.46
221.59	322.68
216.12	326.88
212.2	327.38
202.19	322.49
200.48	328.88
196.22	334.73
193.51	336.86
189.06	345.44
187.32	351.9
185.17	363.77
177.41	364.88
172.18	366.53
167.89	372.52
169.04	374.15
169.98	378.49
173.22	386.07
175.3	392.03
178.09	405.07
177.64	410.52
180.41	423.57
182.24	432.28
175.55	435.12
173.44	444.47
171.07	456.57
167.14	457.2
169.3	475.81
180.87	476.64
191.71	485.71
207.06	488.67
222.22	494.38
231.78	504.57
238.51	516.99
240.07	528.44
239.55	533.92
230.48	546.18
228.52	552.81
231.27	537.94
248.75	534.26
243.31	536.02
242.26	546.99
237.45	555.87
233.96	551.03
229.68	554.42
217.3	546.51
214.79	558.66
179.37	597.22
179.37	597.22
165.88	613.17
168.45	613.63
169.59	615.24
171.52	633.96
181.44	663.98
185.71	673.21
189.61	697.94
193.35	700
224.8	728.05
216.04	735.03
209.89	742.46
204.66	741.57
196.83	740.23
190.78	734.95
184.11	735.24
153.34	714.43
113.84	713.51
113.51	716.3
114.31	720.7
NaN	NaN
150.26	820.47
157.44	827.33
NaN	NaN
