# Supplementary material for: Generalization of navigation memory in honeybees
Source: Front Behav Neurosci. 2023 Mar 6;17:1070957. doi: 10.3389/fnbeh.2023.1070957 (PMC10025308; doi:10.3389/fnbeh.2023.1070957)
Supplement: Supplementary Data Sheet S1 — Primary data. [file Data_Sheet_1.zip › S00_Primary_Data/Bee_A06.csv]

105.5	241.96
104.38	240.32
105.63	239.27
104.38	240.32
103.26	238.69
102.01	239.74
102.99	244.07
105.63	239.27
107.47	250.6
103.83	251.09
88.56	246.07
93.26	247.19
104.11	245.7
106.75	240.9
104.88	229.6
115.75	228.28
118.36	223.59
147.2	238.76
148.38	240.38
105.37	244.64
98.4	240.22
92.72	234.74
95.45	227.24
96.01	213.85
104.19	217.29
106.65	215.24
111.58	211.18
123.63	211.65
125.26	233.34
104.8	276.01
111.13	291.24
117.29	309.18
151.53	299
150.54	294.69
134.43	271.96
137.72	228.46
134.4	218.37
84.17	216.25
105.86	203.03
72.69	184.76
73.29	199.84
86.6	214.15
97.01	243.99
120.09	240.12
129.99	237.19
138.09	248.55
148.55	263.13
152.18	265.33
194.75	275.25
201.61	267.54
199.61	256.54
201.21	250.35
200	248.76
202.94	241.61
212.12	239.83
215.33	227.64
223.49	221.81
213.11	219.42
195.86	226.97
187.53	240.6
184.92	267.67
167.61	258.29
152.84	252.11
142.74	255.03
131.99	271.38
115.19	264.71
117.78	283.11
129.42	293.99
137.38	305.38
139.88	323.79
104.65	345.43
95.62	335.16
87.96	323.77
73.58	320.8
55.08	311.41
40.69	311.42
41.49	303.07
57.12	258.33
61.28	249.45
66.6	239.51
69.56	229.12
71.08	222.58
73.9	212.29
76.54	204.76
75.67	197.74
73.77	186.4
75.09	180.03
81.75	187.22
78.51	179.64
87.36	192.76
96.47	200.55
111.49	213.82
117.11	224.61
120.96	218.91
133.04	221.99
172.21	267.37
173.4	268.98
207.1	236.08
220.25	233.93
223.49	221.81
236.68	222.23
246.22	217.97
244.28	204.86
247.35	197.96
251.7	192.63
258.73	187.88
255.25	178.41
250.05	174.82
232.91	167.39
219.86	159.58
210.11	168.41
187.78	166.82
173.49	167.01
163.98	188.41
143.77	193.43
145.96	204.32
145.36	222.45
152.95	219.11
162.7	226.76
148.49	237.75
106.49	246.28
104.25	243.01
103.13	241.38
98.53	237.53
96.04	239.65
105.63	239.27
105.5	241.96
98.26	242.92
92.59	237.44
95.45	227.24
98.14	219.79
100.6	217.72
98.25	217.12
94.99	209.55
98.73	203.82
92.66	208.94
84.71	202.82
84.9	197.47
85.14	189.48
81.94	179.26
86.66	172.64
81.05	164.44
85.64	160.55
92.55	152.28
60.14	143.69
61.17	150.64
68.51	172.83
68.51	172.83
69.52	177.14
77.12	188.66
76.65	202.07
89.91	219.06
98.91	229.47
103.26	238.69
103.97	248.4
103.13	241.38
94.84	261.32
94.21	251.54
103.68	253.79
111.82	259.82
96.53	272.74
76.75	264.09
59.01	264.35
42.2	269.24
23.35	271.17
22.9	263.97
15.67	255.47
-1.99	249.41
-17.03	251.19
-24.67	248.58
-25.38	271.35
-34.47	270
-36.19	274.04
-18.31	279.59
-5.9	283.03
4.88	280.6
17.64	281.48
27.45	264.86
30.97	276.9
35.06	270.63
40.62	260.44
44.85	251.45
49.01	242.51
50.45	238.62
52.91	236.37
60.1	232.43
67.27	228.57
74.72	219.35
81.62	221.07
78.23	218.85
77.63	206.41
76.85	196.69
87.2	198.08
102.2	206.07
114.92	218.7
121.7	231.11
114.16	237.31
102.01	239.74
129.71	211.9
134.89	202.76
143.57	201.12
166.35	194.09
170.02	198.84
176.87	184.07
183.63	174.48
170.1	196.31
153.68	195.99
132.87	184.13
72.69	184.76
81.32	200.58
111.49	213.82
119.4	227.86
133.46	242.06
165.25	255.07
166.43	256.68
172.2	209.64
166.04	204.25
165.47	179.95
134.2	178.1
133.7	201.15
121.11	244.41
114.5	255.01
178.13	275.42
214.3	248.14
222.58	239.64
226.94	231.59
216.69	226.67
206.36	224.27
193.64	218.7
180.81	218.19
171.72	222.45
153.05	216.52
143.99	226.06
137.29	238.99
131.81	251.06
132.28	266.03
119.39	276.63
125.5	297.22
140.35	297.83
148.62	324.33
172.38	328.17
171.45	341.64
153.92	355.77
142.43	357.5
124.41	392.82
210.39	404.76
213.68	412.32
257.63	368.12
250.65	355.84
229.76	336.57
213.34	288.76
180.15	261.25
173.93	258.46
126.42	260.57
126.52	232.32
122.01	223.18
119.8	217.29
121.53	200.57
125.84	159.38
74.68	193.41
71.99	203.59
24.19	198.99
7.1	195.42
3.57	166.2
10.16	161.89
12.42	159.55
16.68	157.7
22.02	154.76
26.66	144.76
31.1	134.91
35.23	130.66
39.35	121.15
39.34	115.81
31.99	181.06
41.23	190.31
102.01	239.74
104.25	243.01
105.23	247.33
112.25	251.75
84.51	272.79
81.18	285.97
89.77	283.69
110.98	252.81
117.57	242.2
115.11	213.42
115.11	213.42
143.64	198.55
152.47	194.4
161.18	197.9
188.09	195.66
194.84	188.46
199.15	178.23
209.37	154.76
216.05	155.06
220.34	149.94
222.62	109.88
252.69	70.06
246.35	30.07
234.56	43.13
174.26	92.69
NaN	NaN
125.43	189.87
122.38	212.65
131.81	251.06
102.01	239.74
99.91	233.79
80.53	219.43
83.19	211.92
60.61	203.44
60.06	190.93
32.62	149.15
-1.31	123.81
-4.88	113.08
-62.39	86.36
-78.79	92.35
-89.26	168.97
NaN	NaN
-1.02	261
20.35	266.33
34.79	286.17
52.1	291.04
65.55	286.8
78.85	300.84
87.09	319.38
90.32	339.67
94.61	361.6
110.85	360.69
109.74	359.06
112.64	354.07
119.53	345.74
127.73	336.36
142.52	339.53
147.29	325.41
132.5	322.18
129.48	311.87
127.4	305.9
129.24	296.69
132.19	289.15
122.62	284.22
115.69	277.15
124.7	269.68
132.28	266.03
127.97	254.18
100.62	243.49
104.63	234.95
115.64	230.94
124.52	221.15
133.13	219.37
135.91	209.56
144.45	213.05
156.53	223.93
153.31	241.58
145.8	242.41
143.23	244.45
152.58	257.39
151.76	273.31
123.92	283.15
125.67	294.51
135.7	311.87
199.98	354.6
203.11	364.83
203.06	382.62
209.65	397.73
216.57	392.29
224.87	385.79
230.42	381.48
257.8	347.91
264.77	342.66
268.96	339.52
278.58	334.85
281.95	324.89
282.51	317.03
273.79	308.56
258.81	294.78
249.78	291.5
246.29	284.14
244.01	278.38
241.57	275.21
230.44	263.56
212.67	254.3
199.87	251.35
201.47	245.18
189.95	243.79
174.79	240.18
166.19	234.16
152.46	232.12
164.31	248.22
151.28	258.42
141.5	299.46
135.34	317.29
134.57	328.15
137.78	335.75
150.9	345.47
151.23	357.97
169.04	374.15
183.13	319.65
191.04	315.98
193.22	301.64
193.22	301.64
192.36	294.73
199.39	284.29
189.83	271.46
186.52	261.41
189.7	248.97
196.49	241.4
198.19	232.7
190.87	223.19
186.09	214.31
169.94	201.38
163.09	216.43
173.03	221.47
164.39	215.45
143	219.23
130.91	244.12
127.33	241.9
118.83	241.16
103.13	241.38
103.13	241.38
100.76	240.8
93.26	247.19
94.93	238.02
94.22	228.3
98.14	219.79
103.25	210.35
100.1	197.51
97.9	191.61
102.81	182.41
111.25	173.07
116.1	166.75
128.24	165.07
138.09	165.25
145.63	159.81
157.01	159.1
161.71	177.74
158.75	194.72
149.85	198.86
139.99	196.31
144	183.25
151.66	175.14
159.45	164.68
159.63	154.87
154.69	143.84
144.57	136.34
138.27	126.29
120.84	128.53
99	119.56
95.06	107.66
82.66	114.28
65.7	104.8
65.82	107.28
47.25	110.69
51.71	201.23
61.09	283.05
73.47	292.69
94.66	300.06
78.12	352.68
115.24	303.2
141.5	299.46
141.66	296.76
148.39	288.76
158.57	262.82
163.94	256.09
156.97	243.8
121.47	236.42
110.16	217.48
122.38	212.65
147.63	188.03
153.94	185.84
201.44	217.98
215.58	222.56
227.2	226.5
238.74	232.96
249.52	230.21
257.87	224.36
270.03	223.15
281.02	220.37
287.04	211.47
288.82	205.5
298.69	201.21
309.68	200.89
322.17	199.57
331.99	197.69
353.37	206.85
365.55	210.42
NaN	NaN
307.57	303.73
290.96	310.85
282.79	331.72
267.57	340.57
265.79	346.9
262.22	359.62
250.02	346.27
246.8	336.17
237.85	332.92
222.96	321.64
219.55	314.18
209.32	311.93
204.56	305.51
191.88	302.68
181.63	303.08
169.41	294.92
156.81	294.76
146.75	295.19
133.5	288.08
135.27	278.95
141.62	276.35
125.21	282.08
117.26	291.24
111.51	303.76
122.53	304.82
127.79	318.39
139.88	323.79
143.26	346.6
146.05	359.64
141.6	383.73
141.6	383.73
136.36	400.8
117.73	411.13
115.67	433.23
123.75	441.82
136.1	459.64
151.82	469.67
167.53	467.07
179.33	465.16
192.31	464.89
205.99	471.74
203.01	461.42
211.85	464.54
212.03	477.09
222.47	491.64
237.44	500.09
245.2	501.58
257.23	499.74
241.32	456.49
232.88	447.91
229.83	437.64
229.34	427.89
230.23	417.06
231.84	413.26
236.99	414.31
236.99	414.31
233.45	409.47
231.84	413.26
240.74	416.44
234.85	408.38
229.27	412.74
240	409.43
234.52	395.99
220.3	394.43
225.31	413.31
233.97	419.19
239.78	412.13
246.98	404.01
236.88	399.21
226.05	387.4
213.67	379.35
210.5	386.91
199.97	372.38
158.95	338.94
127.94	297.77
108.87	246.85
98.12	245.62
96.18	236.95
95.45	227.24
84.98	194.81
79.39	189.27
33.77	168.92
16.98	167.67
-54.38	193.51
-15.32	274.34
-2.95	267.81
45.77	268.57
58.8	267.11
71.89	265.79
86.12	224.92
84.05	218.94
93.88	207.91
91.82	199.31
120.55	191.16
133.25	151.5
156.38	112.37
191.84	73.97
188.3	65.53
195.67	61.37
195.01	53.54
191.63	45.32
192.9	34.68
195.6	25.32
194.08	16.48
196.22	3.79
189.41	-5.53
187.17	-15.4
191.14	-26.97
195.29	-38.73
199.05	-48.48
205.61	-58.24
208.43	-69.48
207	-79.91
198.7	-89.51
195.51	-102.51
195.42	-112.03
210.03	-122.47
201.49	-130.02
196.31	-139.99
129.91	-105.17
144.22	-24.65
149.8	-0.06
129.16	95.05
115.66	112.84
102.29	203.42
137.56	282.2
146.13	341.69
187.9	361.61
229.92	404.63
240.3	421.84
205.8	413.47
236.37	371.82
243.89	358.48
258.42	357.47
264.39	347.95
278.83	349.62
288.67	342.29
349.16	308.21
366.71	310.36
368.81	301.57
378.57	299.54
403.91	308.34
408.78	300.08
400.29	318.18
382.42	318.69
363.6	315.01
354.31	311.86
340.11	319.58
321.71	330.43
309.72	346.62
305.44	332.42
299.33	324.52
295.28	325.01
291.49	340.21
301.19	335.54
281.2	335.39
276.34	329.04
268.69	324.76
221.42	305.22
209.82	303.99
161.78	295.89
143.14	293.01
126.98	293.44
125.84	271.3
120.16	263.16
107.84	265.73
97.04	264.58
82.16	272.26
68.96	273.52
57.6	296.4
71.51	302.1
79.93	302.47
82.73	297.48
85.92	287.01
85.41	277.16
96.53	272.74
96.88	267.3
94.05	254.25
100.34	248.89
103.68	253.79
100.48	246.19
109	244.17
106.49	246.28
100.48	246.19
102.71	249.46
111.12	250.12
104.25	243.01
103.63	230.64
105.1	224.26
105.42	216.27
114.92	218.7
118.82	210.4
123.94	201.2
127.12	216.51
140.64	216.01
153.85	228.51
87.7	295.76
88.1	290.27
45.89	294.03
50.42	384.2
55.1	410.62
90.77	466.73
98.75	488
152.02	507.66
165.54	501.75
204.83	470.12
205.57	461.92
208.39	444.43
208.27	398.82
206.36	390.17
190.63	359.44
181.69	341.12
178.62	310.51
181.46	305.74
133.5	288.08
116.32	266.35
111.82	259.82
101.15	232.73
87.62	241.72
103.34	207.7
90.62	200.34
114.87	170.24
69.95	148.02
48.92	101.12
2.54	89.02
-14.06	100.07
NaN	NaN
-65.22	192.53
-81.59	207.99
-125.41	258.85
-133.35	274.88
-70.58	315.12
-57.31	322.53
-0.28	315.4
47.92	284.54
68.9	240.05
104.25	243.01
124.42	223.79
186.32	239
189.32	197.22
188.09	195.66
204.77	230.36
252.55	289.46
263.5	283.93
273.27	276.84
272.04	275.27
289.28	277.62
283.45	264.66
306.01	231.94
297.96	230.29
287.1	230.59
270.96	229.73
256.33	227.86
241.64	228.47
224.47	228.45
206.85	241.21
218.23	247.74
222.58	239.64
223.23	226.89
222.38	217.72
216.3	207.4
203.44	201.86
203.75	194.35
205.16	159.89
204.39	146.34
252.04	143.36
263.06	143.16
300.68	192.79
297.07	223.71
239.4	289.23
226.38	308.98
172.09	313.13
165.93	310.4
132.12	327.62
127.98	315.67
128.72	304.82
123.28	311.88
129.26	332.54
135.21	353.21
163.66	409.08
179.49	419.22
223.7	417.11
219.01	410.65
232.16	392.77
234.19	416.49
234.41	413.78
238.16	415.92
237.42	408.91
235.59	415.4
252.99	427.15
234.63	411.08
243.19	449.96
225.09	520.02
230.74	543.43
210.45	549.44
175.26	521.84
175.53	519.08
167.82	504.99
185.56	467.77
190.31	413.09
171.76	371.96
131.56	317.84
128.54	307.53
135.61	294.02
136.1	285.95
98.31	263.5
95	258.6
83.67	227.05
84.17	216.25
76.19	212.86
0.82	224.2
-14.57	231.57
-83.83	258.31
-102.85	259.32
-175.7	284.09
-194.6	290.96
-231.85	274.86
-233.24	269.4
-233.66	265.34
-237.99	255.72
-252.57	245.56
-225.54	245.79
-271.24	277.65
-279.07	321.55
-250	293.88
-235.21	266.59
-228.6	265.66
-228.19	269.72
-230.71	269.56
-196.66	294.91
-189.23	295.46
-156.08	310.53
-117.38	293.04
-110.7	289.46
-96.87	265.49
-97.7	256.99
-104.59	231.29
-148.95	189.68
-208.39	167.16
-217.77	158.01
NaN	NaN
-155.59	64.39
-173.06	74.12
NaN	NaN
-270.53	145.67
-283.9	144.93
-299.69	166.6
-313.25	184.82
-322.38	189.35
NaN	NaN
-481.09	268.15
-490.16	279.25
-501.33	294.18
-518.8	320.58
-546.19	400.13
-553.95	419.73
-577.72	504.77
NaN	NaN
-283.36	260.88
-273.46	257.53
-264.72	259.41
-253.88	257.42
-246.62	253.87
-239.96	252.94
-241.11	258.2
-236.6	261.15
-235.05	259.9
-237.01	257.11
-234.47	257.27
-237.17	263.79
-237.74	266.43
-238.16	262.39
-238.57	258.35
-233.66	265.34
-230.15	266.9
-235.21	266.59
-232.1	264.1
-229.58	264.26
-231.12	265.5
-232.83	273.45
-232.26	270.8
-233.24	269.4
-229.73	270.96
-230.71	269.56
-226.23	272.53
-226.23	272.53
-222.89	280.85
-226.38	279.27
-228.76	272.37
-230.3	273.62
-224.69	271.28
-226.64	268.47
-223.45	283.52
-214.66	296.35
-194.84	304.65
-135.02	290.05
-128.27	286.45
-122.38	274.4
-112.97	250.1
-103.87	188.71
-111.57	135.68
-131.5	86.58
NaN	NaN
103.05	-74.3
118.95	-67.35
127.27	-57.92
138.13	-46.39
151.36	-35.64
157.53	-21.85
167.48	-9.69
NaN	NaN
252.52	156.86
243.02	179.5
246.93	205.44
252.3	228.26
263.94	234.64
272.21	231.28
274.1	222.74
281.35	215.36
280.26	211.32
278.25	200.79
288.99	203.01
301.2	204.24
315.97	208.47
322.64	211.06
339.96	218.27
343.51	225.34
345.39	219.32
348.53	214.83
351.9	207.84
360.09	209.39
374.1	223.52
385.03	225.56
395.5	232.64
396.98	231.63
403.71	234.15
392.77	232.13
377.32	249.84
359.75	261.98
337.6	282.31
322.21	288.35
306.53	299.57
298.21	303.11
284.1	313.38
271.48	322.68
253.73	330.94
241.26	340.37
226.26	349.33
210.35	354.09
195.29	365.91
178.16	371.92
165.46	387.24
149.53	395.09
134.27	410.18
118.34	418.27
101.86	432.02
82.02	441.05
63.54	449.06
45.01	457.19
26.43	465.43
11.61	462.99
-5.99	473.02
-22.95	477.53
-38.16	478.1
-52.34	480.31
-64.08	482.91
-76.48	481.18
-87.44	478.25
-100.06	486.55
-104.41	473.15
-111.02	466.6
-122.84	469.37
-133.08	478.05
-142.63	474.04
-155.27	465.44
-166.76	465.52
-178.28	465.62
-180.99	451.19
-192.05	448.58
-204.64	447.24
-212.75	442.18
-218.88	433.13
-226.99	428.12
-230.07	416.64
-235.16	409.18
-243.28	404.25
-252.93	400.58
-259.55	394.44
-267.2	386.85
-276.4	380.54
-286.11	370.1
-292.78	364.06
-300.49	356.6
-308.21	349.16
-316.98	340.32
-323.72	334.37
-328.36	324.56
-329.35	316.41
-336.12	310.52
-346.59	303.03
-353.92	293.13
-358.1	280.85
-362.32	275.23
-375.06	265.01
-373.98	253.24
-385.23	235.35
-385.79	224.87
NaN	NaN
-189.87	115.76
-178.66	126.85
-179.32	129.28
-169.08	143.01
-156.65	157.05
-148.67	168.76
-139.89	182.05
-135.34	203.53
-123	212.24
-114.19	226.47
-110.26	293.72
-113.61	299.02
-107.92	322.15
-105.41	343.65
-97.5	363.02
-90.01	378.15
-88.82	411.05
-85.21	437.19
-85.41	464.26
-98.2	482.52
-102.32	510.49
-103.09	533.21
-102.67	574.64
-118.35	602.48
NaN	NaN
-160.49	693.82
-172.37	720.75
NaN	NaN
