# Supplementary material for: Generalization of navigation memory in honeybees
Source: Front Behav Neurosci. 2023 Mar 6;17:1070957. doi: 10.3389/fnbeh.2023.1070957 (PMC10025308; doi:10.3389/fnbeh.2023.1070957)
Supplement: Supplementary Data Sheet S1 — Primary data. [file Data_Sheet_1.zip › S00_Primary_Data/Bee_A07.csv]

103.26	238.69
104.38	240.32
104.38	240.32
103.39	236
105.5	241.96
102.27	234.37
151.02	263.72
148.55	263.13
149.72	264.75
110.26	243.12
99.91	233.79
96.56	228.88
87.08	229.26
75.8	220.99
72.83	210.65
61.38	210.54
57.19	203.97
53.93	201.78
46.59	193.02
36.91	189.25
33.14	179.94
31.68	168.39
6.71	142.65
2.23	137.4
-3.74	129.04
-31.26	126.54
-36.66	119.11
-50.96	109.1
-56.82	101.26
-83.11	89.03
-93.64	87.34
-134.59	76.5
NaN	NaN
-271.61	243.11
-263	251.56
-226.3	255.08
-226.07	265.82
-233.24	269.4
-228.76	272.37
-234.64	263.94
-236.6	261.15
-236.6	261.15
-238.16	262.39
-236.03	258.51
-240.95	251.55
-236.76	267.83
-234.64	263.94
-235.45	255.87
-217.16	296.17
-207.58	292.76
-194.6	290.96
-231.85	274.86
-259.97	279.74
-272.25	276.25
-341.52	343.78
-380.43	351.42
-432.29	375.38
-439.3	362.6
-436.68	356.09
-419.75	331.98
-404.87	318.48
-395.84	307.19
-352.27	278.63
-337.93	267.76
-304.92	275.37
-296.27	290.66
-241.94	298.5
-232.37	301.89
-201.21	298.69
-192.25	297.98
-180.45	301.62
-134.16	298.5
-74.54	294.73
-13.58	307.5
37.24	322.12
45.13	315.11
52.72	310.94
63.95	306.16
69.82	293.32
105.45	265.17
111.04	273.33
120.52	278.26
111.12	250.12
115.04	244.28
106.88	238.22
101.74	245.13
99.78	236.47
108.01	239.85
106	231.23
105.21	221.59
115.86	225.63
125.47	228.05
130.42	226.63
132.94	224.61
140.16	229.07
141.63	222.83
150.19	226.29
157.42	233.34
145.73	311.35
149.77	325.95
160.48	335.15
165.66	333.54
160.66	350.31
171.97	369.24
176.38	378.44
179.41	388.73
185.62	391.4
192.57	401.11
184.31	407.72
189.86	418.54
200.5	430.38
208.39	444.43
214.2	452.51
223.99	459.99
229.58	470.79
242	478.76
235.52	506.68
237.23	530.69
240.98	532.79
242.52	544.25
248.72	562.17
286.84	592.97
296.23	605.87
320.03	635.35
317.74	644.71
302.46	623.77
248.35	552.32
235.92	544.4
235.02	540.04
237.23	530.69
241.5	527.31
242.01	521.84
246.78	513.01
242.11	506.55
240.53	495.13
231.86	489.28
224.63	482.32
218.38	464.43
212.57	456.35
209.32	448.77
206.3	438.47
210.48	435.15
207	430.3
199.8	423.31
192.62	416.33
181.55	409.93
179.47	403.96
176.67	390.93
174.58	384.97
171.76	371.96
169.25	371.43
157.77	355.21
152.98	351.43
144.6	345.5
141.58	335.19
143.3	328.67
131.37	320.55
127.58	303.19
124.2	298.3
112.32	272.25
111.2	270.62
81.8	259.68
75.15	252.6
77.96	224.27
75.66	223.7
85.27	217.89
84.19	239.53
81.8	259.68
84.48	254.77
85.27	217.89
84.17	216.25
86.92	206.1
94.06	202.59
87.2	198.08
77.94	198.34
74.48	198.79
66.16	206.22
71.75	209.01
81.87	215.66
89.41	229.83
101.15	232.73
103.13	241.38
109.72	253.86
108	263.02
114.07	263.08
110.69	258.19
113.38	253.38
111.39	244.75
99.65	239.17
104.38	240.32
104.51	237.64
95.9	242.35
96.72	249.39
96.72	249.39
92.63	258.05
88.41	248.79
84.04	242.24
86.52	240.09
85.85	230.32
87.08	229.26
88.44	225.5
82.83	220
77.27	214.51
75.23	208.52
82.41	202.22
106.45	220.56
103.83	251.09
92.16	245.56
76.31	210.16
73.5	194.45
84.49	161.52
104.17	143.14
116.13	146.66
129.5	129.81
147.05	144.25
152.03	152.88
189.36	158.61
209.75	207.15
183.18	251.38
120.85	249.75
86.37	242.8
85.13	243.88
73.99	232.95
77.68	229.7
73.07	205.24
68.78	198.66
66.64	195.38
51.95	172.32
47.93	163.01
38.73	92.18
77.21	67.46
117.23	48.93
111.82	47.7
152.4	117.15
163.84	135.39
162.15	207.14
152.25	237.35
138.21	245.9
124.79	243.96
113.78	245.33
92.16	245.56
101.6	247.82
100.48	246.19
81.62	262.42
82.16	272.26
17.92	255.9
33.91	230.77
39.22	220.66
62.5	186.09
75.09	180.03
83.05	180.9
68.72	162.18
62.13	160.27
44.28	140.18
40.26	133.55
89.07	147.4
97.13	143.53
70.42	212.79
19.87	223.59
-10.14	195.12
-14.2	184.43
-31.18	156.32
-57.47	123.84
-106.86	96.2
-102.37	42.04
NaN	NaN
226.63	-172.83
NaN	NaN
200.49	42.38
199.53	65.39
213.65	122.13
181.47	200.39
153.21	269.61
149.44	270.07
147.39	261.51
148.41	265.79
144.93	260.93
149.58	267.41
125.42	256.27
120.72	252.43
114.91	246.96
94.93	238.02
75.93	218.28
70.8	204.66
71.03	199.25
72.69	184.76
71.82	175.1
75.22	174.71
74.12	173.06
82.92	186.2
74.48	198.79
67.73	220.38
69.07	237.31
95.25	291.85
103.54	295.07
115.42	300.48
114.28	316.83
122.71	320.05
131.18	323.27
128.54	307.53
129.67	309.15
129.85	306.44
129.67	309.15
130.98	308.07
130.98	308.07
129.67	309.15
129.85	306.44
123.28	311.88
123.58	288.55
99.51	241.86
140.32	277.4
178.96	259.64
190.25	263.6
193.27	278.9
204.17	290.7
216.46	301.45
225.18	307.38
232.03	302.22
241.16	302.88
245.3	299.79
262.12	304.75
271.71	300.18
281.52	293.03
292.43	290.07
306.9	294.39
NaN	NaN
