# Supplementary material for: Generalization of navigation memory in honeybees
Source: Front Behav Neurosci. 2023 Mar 6;17:1070957. doi: 10.3389/fnbeh.2023.1070957 (PMC10025308; doi:10.3389/fnbeh.2023.1070957)
Supplement: Supplementary Data Sheet S1 — Primary data. [file Data_Sheet_1.zip › S00_Primary_Data/Bee_A08.csv]

103.13	241.38
104.38	240.32
102.27	234.37
104.38	240.32
103.26	238.69
106.62	243.59
96.18	236.95
89.28	232.53
81.21	229.19
75.66	223.7
67.58	223.11
63.19	219.28
57.94	211.08
48.85	211.67
40.19	206.84
31.65	202.07
20.85	199.68
10.16	197.45
0.74	194.2
-8.59	191.09
-13.33	186
-17.64	178.16
-21.02	171.93
-25.55	167
-31.25	163.42
-38.18	161.22
-44.82	163.39
-49.75	161.55
-55.47	158.32
-65.21	159.11
-74.54	157.3
-84	155.62
-95.68	158
-103.39	152.56
-112.53	152.45
-120.46	147.21
-128.35	145.89
-136.34	144.57
-147.55	145.76
-155.1	141.93
-162.09	135.65
-173.04	134.28
NaN	NaN
-292.01	150.7
-284.46	147.39
-286.09	148.55
-270.9	164.45
-204.64	209.86
-205.94	204.57
-206.8	165.95
-221.55	120.86
-145.03	64.47
-152.6	67.72
-135.49	33.1
NaN	NaN
-379.89	295.13
-319.58	275.68
-321.16	276.9
-242.1	256.81
-231.53	261.46
-217.71	298.86
-221.07	290.46
-221.07	290.46
-215.53	319.54
NaN	NaN
-140.31	404.84
-148.89	381.31
-151.78	390.87
-173.04	348.04
-190.19	294.01
-187.11	249.32
-193.37	243.59
-189.32	214.49
-194.1	176.56
NaN	NaN
43.82	0.89
53.82	0.98
85.01	76.39
46.7	81.9
37.57	87.93
1.9	74.61
-16.18	71.43
-25.63	61.9
-64.28	52.71
-64.94	51.78
-71.08	53.56
-103.31	58.23
-111.79	57.55
-143.03	57.99
-150.96	66.63
-156.89	68.79
-199.3	116.74
-221.76	126.93
-292.01	150.7
-268.45	148.28
-275.97	151.62
-275.97	151.62
-290.39	149.54
-292.01	150.7
NaN	NaN
-333.03	250.96
-351.29	293.33
-391.58	319.57
-399.01	322.98
-413.89	329.79
-442.11	342.16
-451.17	346.75
-482.89	341.26
-517.41	306.03
-522.45	296.24
NaN	NaN
