# Supplementary material for: Generalization of navigation memory in honeybees
Source: Front Behav Neurosci. 2023 Mar 6;17:1070957. doi: 10.3389/fnbeh.2023.1070957 (PMC10025308; doi:10.3389/fnbeh.2023.1070957)
Supplement: Supplementary Data Sheet S1 — Primary data. [file Data_Sheet_1.zip › S00_Primary_Data/Bee_A09.csv]

104.38	240.32
99.51	241.86
98.12	245.62
95.61	247.76
94.36	248.83
105.5	241.96
105.5	241.96
104.38	240.32
94.05	254.25
94.51	246.12
106.49	246.28
106.88	238.22
97.55	233.2
98.79	232.15
94.34	225.61
86.81	234.67
82.01	236.25
86.37	242.8
105.03	291.25
95.44	289.11
96	280.92
89.06	276.59
89.77	265.67
92.63	258.05
95.61	247.76
91.06	243.92
96.18	236.95
102.51	229.01
95.09	206.88
86.71	211.46
62.85	204.01
76.43	207.46
109.72	192.17
139.78	204.03
135.87	268.23
128.27	271.87
121.16	288
113.72	289.06
107.43	291.79
102.81	287.99
96.73	288.01
91.77	289.69
85.92	287.01
81.58	280.48
77.26	273.95
73.89	287.18
68.53	294.45
71.9	312.01
72.27	321.94
72.38	334.63
131.19	356.53
185.3	325.56
175.06	326.03
216.62	298.82
210.62	290.82
212.29	284.54
208.83	277.13
196.24	271.61
191.31	267.82
179.6	271.76
171.94	272.65
162.99	274.58
152.93	274.93
144.08	276.92
116.65	281.48
113.28	276.59
101.13	276.55
99.25	267.85
97.68	253.73
93.11	249.9
96.87	246.69
95.2	232.62
132.22	209.92
109	244.17
108.3	257.62
103.23	261.9
108.64	272.77
85.03	282.64
80.5	278.85
88.59	300.14
96.45	308.8
133.58	341.77
132.74	352.69
131.66	381.7
91.86	392.02
84.24	393.38
56.95	368.39
53.75	363.54
64.06	318.86
65.85	312.18
70.44	300.47
93.06	270.57
83.75	283.75
54.68	288.75
24.71	292.76
-48.12	268.13
-47.89	251.05
NaN	NaN
30.7	145.85
80.71	182.92
85.06	192.14
96.88	184.72
117.69	239.53
101.6	247.82
96.57	252.1
146.39	280.16
161.96	270.32
196.97	231.11
204.02	218.58
193.23	160.76
207.38	170.25
216.08	183.43
233.87	200.01
230.98	204.42
225.24	213.27
232.41	227.68
239.83	237.07
243.1	249.43
247.71	260.86
248.31	272.75
241.57	275.21
223.75	288.43
NaN	NaN
295.15	362.39
260.35	449.23
253.53	452.01
246.72	454.8
241.79	451.06
237.57	454.37
228.44	453.94
221.42	459.48
215.6	451.4
210.02	440.59
200.73	427.65
194.71	422.29
191.24	417.43
189.37	408.75
183.37	403.37
180.57	390.35
171.2	395.34
159.77	394.39
153.62	391.75
148.6	375.43
147.39	358.54
141.29	355.87
135	355.94
133.37	344.5
131.52	335.79
128.73	322.74
120.27	319.52
134.38	312.95
140.01	303.23
133.96	300.5
131.93	312.41
121.22	305.9
118.21	295.58
114.07	283.64
105.91	277.65
99.85	277.64
93.44	283.12
85.03	282.64
84.83	285.38
85.11	297.99
75.83	293.2
73.88	302.6
63.88	334.35
64.69	338.75
71.74	393.83
122.43	455.64
176.67	390.93
192.79	398.39
189.53	390.82
186.05	385.97
235.81	412.69
250.18	429.33
282.21	392.14
274.18	393.22
265.96	396.98
256.77	396.46
249.22	392.19
242.87	389.51
234.73	393.3
225.64	392.79
216.89	404.71
207.4	409.66
185.24	412.06
170.07	360.57
NaN	NaN
124.7	269.68
117.14	273.37
120.45	257.79
113.68	219.72
106.45	220.56
87.7	215.78
100.27	225.74
93.83	236.38
92.85	232.05
86.71	211.46
78.48	213.44
72.7	213.36
71.88	172.43
91.35	166.12
99.53	159.45
110.15	151.15
118.5	137.51
129.5	129.81
137.01	139.1
144.56	138.75
143.25	146.87
138.24	145.51
140.71	151.08
136.92	158.7
138.09	165.25
138.02	170.26
139.07	181.94
135.21	189.89
134.01	188.29
126.2	207.05
119.89	214.66
118.26	226.23
110.87	229.75
110.39	240.44
107.61	247.91
110.98	252.81
105.76	259.76
97.21	261.87
95.16	255.89
89.18	255.86
82.14	254.22
75.22	231.86
41.07	193.06
36.25	182.1
85.21	186.83
97.68	199.53
101.31	196.51
104.38	211.98
107.78	216.88
109.51	233.45
115.41	236.27
118.83	241.16
124.41	251.97
125.55	253.59
126.42	260.57
127.27	267.56
128.27	271.87
139.32	273.1
130.7	272.44
128.11	274.56
125.37	279.38
124.08	280.45
122.45	286.92
130.72	292.91
124.37	295.59
119.15	299.93
113.16	315.2
108.11	316.88
110.13	322.88
112.56	323.4
125.15	320.58
132.12	309.7
130.98	308.07
131.16	305.36
144.05	317.83
145.96	326.5
150.34	335.7
151.84	349.81
148.74	357.44
145.41	367.83
135.48	365.77
127.84	366.97
119.76	373.69
113.49	373.82
108.57	372.83
101.7	365.83
96.81	364.85
87.91	367.3
84.46	377.89
74.98	373.24
69.32	380.64
64.71	389.68
57.12	391.11
51.39	398.58
47	404.9
38.32	404.78
34.08	398.34
32.27	392.33
26.69	387.08
28.24	373.11
32.3	369.55
36.94	360.43
46.88	346.64
50.63	333.18
50.37	323.22
59.71	299.65
63.82	293.46
65.14	276.89
64.71	266.99
66.75	254.87
62.14	253.83
55.64	246.79
50.45	254.06
43.82	249.82
38.27	247.23
34.22	240.73
28.98	235.39
24.49	247.24
18.75	247.53
14.4	256.66
7.64	255.41
2.52	260.2
-2.63	265.01
-8.45	265.46
-12.29	259.11
-18.09	259.6
-21.71	243.31
-13.19	220.35
-16.12	208.44
-24.34	204.32
-33.79	201.57
-39.79	197.95
-23.46	205.88
-2.59	205.01
14.52	221.09
38.37	231.74
63.77	229.12
79.44	217.79
91.65	204.64
88.22	202.39
91.45	209.98
83.19	211.92
74.03	209.58
74.58	222.06
78.09	221.56
85.02	223.28
81.35	226.48
82.83	220
80.02	204.31
75.11	211.22
77.01	219.92
74.3	227.5
144.23	274.25
204.89	300.22
NaN	NaN
333.48	213.19
350.86	203.83
353.54	174.04
304.34	180.99
273.88	184.82
272.95	178.39
224.66	144.83
212.42	176.36
204.56	174.54
203.01	211.94
NaN	NaN
299.67	170.1
316.22	154.67
393.03	132.1
NaN	NaN
500.06	139.05
536.34	191.1
NaN	NaN
444.85	284.53
394.78	271.3
386.41	272.31
360.52	302.57
360.91	314.49
339.65	359.35
293.65	398.53
251.03	385.75
196.71	397.82
180.13	395.79
146.1	405.55
118.58	387.45
88.08	405.41
61.99	392.01
52.48	326.46
30.22	272.5
27.71	262.07
52.46	272.79
58.98	279.79
65.33	289.57
66.55	303.88
67.98	315.43
69.65	324.22
73.21	339.02
74.29	340.65
64.44	341.52
56.46	335.72
46.33	352.22
46.04	355
45.68	370.55
41.33	376.87
39.38	383.63
36.81	395.97
31.03	403.51
26.28	412.66
21.49	421.83
14.3	440.6
11.23	455.79
15.08	517.79
NaN	NaN
-62.15	617.47
-68.08	632.33
-77.97	638.06
-87.78	633.82
-99.45	633.61
-114.22	645.85
-143.1	620.57
-160.98	618.24
-176.54	609.13
-96.67	559.76
-79.29	555.04
-63.31	541.59
-47.5	538.17
-24.51	518.73
-9.52	501.04
7.86	493.79
64.86	483.39
65.78	475.03
84.11	469.77
98.28	455.37
111.58	449.37
132.9	411.31
137.48	402.43
201.36	404.29
203.69	407.52
235.81	412.69
260.24	419.02
247.3	416.4
279.95	403.91
276.41	346.44
268.39	347.45
251.32	327.75
226.17	291.62
221.34	285.24
202.02	259.73
172.16	242.18
166.92	246.2
117.04	252.9
76.54	204.76
71.99	203.59
74.37	201.48
71.52	185.79
64.72	186.68
60.67	174.7
58.29	179.5
58.29	179.5
74.35	157.22
64.42	152.94
53.67	147.05
23.86	139.82
24.51	146.98
13.47	145.62
9.96	139.13
9.91	126.36
1.6	123
-5.78	121.49
-15.32	115.6
-16.2	102.63
-19.9	97.94
-26.42	86.26
-35	82.17
-38.91	68.23
-48.01	61.07
-60.47	58.45
-65.61	50.86
-65.49	38.4
-63.11	38.1
-70.35	25.8
-76.32	18.6
NaN	NaN
