# Supplementary material for: Generalization of navigation memory in honeybees
Source: Front Behav Neurosci. 2023 Mar 6;17:1070957. doi: 10.3389/fnbeh.2023.1070957 (PMC10025308; doi:10.3389/fnbeh.2023.1070957)
Supplement: Supplementary Data Sheet S1 — Primary data. [file Data_Sheet_1.zip › S00_Primary_Data/Bee_A10.csv]

77.47	253.14
81.71	241.69
65.88	232.4
63.25	237.35
62.89	242.83
62.2	235.71
65.19	243.36
65.69	253.23
64.44	254.35
64.05	259.85
65.5	255.98
65.19	243.36
63.95	244.47
68.69	260.88
73	249.33
78.9	228.62
74.44	224.78
79.69	212.38
84.71	202.82
91.25	173.94
89.1	155.1
71.02	139.25
64.4	131.97
63.33	132.92
60.14	141.06
56.93	138.73
59.07	139.4
58	137.75
61.2	134.83
59.07	139.4
62.27	133.88
50.6	134.09
51.61	141.07
44.17	145.57
42.95	152.04
38.37	161.78
32.8	167.28
27.16	172.88
23.13	184.62
33.22	195.39
31.45	204.84
28.84	209.9
29.16	219.86
28.46	228.2
28.98	235.39
40.4	235
37.25	245.61
31.49	245.82
10.76	280.22
23.63	268.38
23.9	265.59
21.62	265.15
20.63	263.53
21.62	265.15
32.52	260.2
39.12	264.37
53.96	268.88
63.87	278.02
76.18	272.32
79.81	253.68
84.14	260.22
91.7	253.7
94.36	248.83
110.39	240.44
113.65	248.01
124.14	257.31
129.7	268.13
137.87	276.83
142.47	283.33
186.44	236.42
154.66	265.92
146.97	269.49
124.03	318.95
NaN	NaN
