# Supplementary material for: Generalization of navigation memory in honeybees
Source: Front Behav Neurosci. 2023 Mar 6;17:1070957. doi: 10.3389/fnbeh.2023.1070957 (PMC10025308; doi:10.3389/fnbeh.2023.1070957)
Supplement: Supplementary Data Sheet S1 — Primary data. [file Data_Sheet_1.zip › S00_Primary_Data/Bee_A11.csv]

87.47	221.16
104.11	245.7
139	255.48
129.87	239.84
137.4	236.35
137.4	236.35
152.56	229.51
155.62	214.56
145.8	209.48
142.3	202.08
137.09	211.17
126.12	209.66
114.04	209.16
104.28	214.64
95.8	219.2
89.41	229.83
93.55	241.78
97.68	253.73
95.46	250.46
61.74	259.34
80.3	281.59
95.44	289.11
130.38	298.32
148.7	283.41
167.38	286.36
153.08	246.84
100.7	215.06
65	178.6
68.63	167.49
79.73	175.98
74.77	190.73
70.92	201.95
70.55	210.07
83.3	209.23
84.89	225.98
95.07	235.32
99.23	247.25
108.45	254.93
107.69	268.43
110.54	281.46
120.64	296.13
127.22	308.61
138.93	319.46
146.91	330.83
153.78	340.57
167.59	342.18
171.43	359.49
180.26	377.87
169.98	378.49
179.2	391.45
166.6	388.86
133.68	387.69
87.43	344.7
80.91	334.94
63.65	280.78
64.91	264.24
67.43	225.84
76.51	165.77
64.39	155.59
66.36	169.53
58.47	174.1
22.61	122.77
2.56	111.81
5.49	61.62
76.51	72.42
97.92	122.83
166.97	110.36
207.63	54.58
215.71	89.93
175.31	146.67
160.93	153.98
119.57	179.24
107.61	178.53
72.91	176.74
64.27	163.57
53.57	186.49
41.07	193.06
56.19	176.21
70.74	173.45
76.57	160.5
66.47	164.2
79.44	217.79
104.8	276.01
137.78	335.75
127.73	336.36
106.86	392.14
103.3	390.03
91.01	331.41
97.15	241.29
96.56	228.88
88.44	225.5
128.46	212.89
192.11	252.16
202.81	244.19
259.89	257.01
294.23	244.92
294.04	228.19
252.81	196.63
189.13	202.26
121.05	216.28
107.88	214.22
86.32	188.47
57.72	161.69
45.71	165.14
25.16	200.62
11.77	203.47
-19.36	216.51
-11.59	216.32
46.51	172.24
62.02	165.61
74.17	170.41
88.92	214.74
89.41	229.83
113.76	268.48
131.22	284.82
115.01	216.06
102.85	220.99
86	199.11
81.67	189.88
76.31	176.35
69.09	190.57
123.42	153.71
180.42	193.78
183.84	206.08
212.74	276.69
218.14	295.16
185.65	320.21
175.42	320.66
146.83	272.15
103.23	261.9
91.35	212.65
70.97	160.18
66.41	166.86
54.02	175.62
54.95	179.98
48.18	183.72
45.49	170.59
23.04	106.35
24.76	115.12
32.36	98.81
84.05	79.28
83.73	91.29
91.92	117.31
90	131.35
94.8	142.82
91.39	158.36
88.95	173.29
80.84	177.62
76.03	187.01
85.27	217.89
90.77	226.08
98.66	234.84
94.51	246.12
95.31	253.17
95	258.6
89.6	268.39
88.68	282.06
102.74	270.03
114.07	283.64
125.53	276.69
131.05	287.52
134.75	307.53
131.56	317.84
127.58	303.19
122.45	286.92
119.39	276.63
112.94	261.45
106.21	251.66
101.74	245.13
91.62	233.11
82.3	230.82
77.39	211.8
72.32	195.5
65.68	191.03
64.62	189.38
65	178.6
73.13	166.12
76.25	179.01
77.04	191.33
79.67	178.63
90.08	174.92
82	176.61
69.65	171.8
63.85	179.65
53.69	183.77
44.71	186.99
33.95	184.34
25.59	195.06
16.1	191.57
6.18	193.81
-2.59	205.01
-8.43	208.28
-18.63	210.9
-16.63	221.23
-11.69	226.32
-13.75	243.14
-54.03	268.79
-67.73	274.23
-76.49	263.32
-83.28	248.5
-90.44	236.61
-94.68	222.31
-91.43	205.89
-90.32	189.4
-83.82	174.65
-66.9	167.31
-49.75	161.55
-31.62	159.11
-12.42	153.25
4.76	142.22
20.17	151.49
100.3	189.62
118.3	182.77
135.09	195.02
154.82	200.13
164.48	212.89
183.45	216.25
198.42	227.57
218.29	220.62
232.68	222.62
275.24	165.23
266.16	89.9
274.95	73.72
260.03	67.78
247.13	69.13
236.81	73.14
226.58	77.06
220.46	82.81
207.65	86.07
198.99	91.18
186.34	96.48
177.89	103.74
167.42	94.52
158.17	89.02
150.51	74.1
142.22	-4.76
149.36	-17.25
193.65	-37.73
211.05	-27.64
224.32	-16.45
226.61	-6.15
225.47	8.24
234.9	20.62
240.11	33.75
250.83	88.36
279.89	123.42
271.96	135.21
229.11	188.89
177.16	213.43
136.23	234.73
107.61	247.91
99.91	233.79
77.14	217.21
79.78	173.33
70.74	173.45
68.57	170.16
72.03	164.47
81.88	181.91
83.61	201.18
81.87	215.66
89.41	229.83
93.26	247.19
99.74	259.71
108.48	275.48
116.14	289.61
112.82	302.66
131.66	366.37
130.31	367.48
121.34	354.47
112.42	356.81
103.51	359.19
68.91	332.53
65.12	320.49
66.32	306.64
66.4	291.19
65.14	276.89
63.85	262.61
64.82	248.85
64.66	233.5
68.02	214.94
74.48	198.79
73.77	186.4
73.03	171.42
78.51	179.64
74.22	167.76
65.34	165.21
54.21	170.2
NaN	NaN
142.71	227.06
190.44	283.59
150.9	345.47
118.56	290.16
97.8	227.83
83.08	214.61
67.43	171.18
67.43	171.18
73.13	166.12
81.05	164.44
147.63	228.29
190.04	311.7
171.83	354.07
122.29	289.63
116.82	278.78
76.45	230.78
79.31	220.49
77.51	209.1
76.75	199.38
76.11	184.34
70.74	173.45
62.94	172.62
69.52	177.14
54.95	179.98
46.89	187.54
62.6	183.39
77.52	172.69
76.54	163.13
76.54	163.13
84.52	151.15
97.07	138.51
107.56	130.63
119.56	124.58
136.99	122.41
156.19	126.32
178.49	125.96
188.57	142.65
200.19	151.43
221.13	161.09
240.77	171.58
246.52	189
245.68	203.9
239.85	212.74
239.02	227.88
245.5	230.61
247.39	243.91
240.04	256.55
240.35	273.63
226.8	281.16
215.58	294.59
217.15	310.97
213.38	328.98
208.18	348.18
209.77	362.14
214.08	373.97
210.29	389.62
223.83	399.27
234.94	390.61
236.37	371.82
225.3	362.7
216.44	359.46
203.1	347.09
192.15	337.93
177.57	326.58
170.41	319.56
162.11	310.9
150.21	300.06
138.23	291.89
127.96	277.25
115.19	264.71
73.29	199.84
67.13	181.9
65	178.6
64.91	181.29
65.34	165.21
75.22	174.71
85.45	176.25
73.85	183.73
62.87	175.31
55.99	181.63
64.27	163.57
65.55	149.31
72.11	138.31
70.96	134.09
81.56	115.13
83.94	118.34
107.99	101.34
122.88	101.17
158.46	53.39
162.09	43.55
165.4	0.49
176.02	-16.32
183.83	-31.81
NaN	NaN
319.62	-232.21
343.32	-198.21
383.94	-128.95
462.3	-105.21
482.65	-108.25
496.08	-104.3
510.25	-96.4
535.2	-109.16
539.59	-109.98
537.36	-97.33
552.76	-87.9
573.15	-90.79
572.17	-76.67
584.42	-64.91
590.29	-48.7
582.63	-36.7
599.87	17.1
604.77	31.96
602.42	38.11
593.56	30.48
584.4	34.43
571.6	34.02
516.97	45.91
507.11	54.74
501.5	53.98
485.55	55.59
437.03	7.75
420.03	-67.85
426.45	-87.28
417.69	-100.72
NaN	NaN
526.32	-138.5
587.85	-134.61
636.04	-109.68
669.16	-69.18
721.05	-54.99
NaN	NaN
547.63	-238.24
475.36	-217.41
NaN	NaN
370.43	-157.87
333.84	-109.29
NaN	NaN
313.81	1.29
349.68	46.72
340.28	52.65
310.36	86.62
299.22	84.8
249.56	120
199.59	133.25
150.84	146.47
106.59	151.37
66.36	169.53
66.29	172.2
69.65	171.8
67.37	173.85
68.29	180.86
61	195.28
61.12	192.57
39.83	176.03
58.56	171.4
75.02	182.7
86.17	193.78
97.33	210.15
96.92	220.83
96.44	231.57
106.62	243.59
106.06	254.36
112.32	272.25
119.55	273.93
127.32	288.03
128.89	302.11
103.96	322.95
96.66	306.06
88.79	297.39
82.66	282.11
74.03	269.05
66.56	257.62
65.37	240.62
65.15	225.29
62.44	212.18
61.52	207.81
61.23	189.86
40.16	138.95
-2.49	155.02
19.43	162.58
92.12	188.71
161.94	245
204.17	290.7
NaN	NaN
346.11	379.38
403.18	347.82
478.11	328.71
566.11	341.64
588.42	342.83
654.36	356.64
668.19	358.94
715.54	364.08
753.37	284.69
740.35	286.64
724.89	285.53
714.39	278.56
698.01	273.31
682.55	272.18
675.15	263.06
662.79	259.77
647.96	253.45
633.13	247.12
621.08	241.25
612.42	230.67
594.49	226.49
581.5	216.56
554.6	204.42
543.78	200.08
494.57	172.77
485.27	167.42
421.37	156.92
406.12	180.91
393.83	177.49
349.53	172.06
333.07	169.01
325.69	173.87
274.14	161.31
262.21	155.19
247.43	150.91
235.25	149.55
221.98	144.25
204.6	141.57
191.11	145.66
174.1	142.75
158.54	143.63
147.01	149.1
134.5	148.15
120.98	158.02
107.77	160.57
91.38	160.94
75.36	166.76
72.84	179.41
71.34	191.16
60.75	172.01
75.02	182.7
70.8	170.79
57.99	143.03
74.05	123.7
75.4	135.51
78.86	150.73
73.2	160.83
70.52	181.47
63.11	198.57
64.16	200.22
57.05	206.7
59.69	199.08
57.79	213.81
83.88	193.17
96.39	203.2
84.76	228.69
86.22	245.52
71.37	237.86
23.03	238.43
10.54	227.44
-23.12	164.49
NaN	NaN
373.96	-220.57
449.2	-183.35
NaN	NaN
572.82	-260.92
NaN	NaN
674.07	-325.47
646.5	-273.46
617.54	-214.1
557.05	-144.4
511.15	-101.44
496.61	-91.46
426.77	-65.9
411.06	-57.54
402.85	-43.49
350.67	11.75
367.93	92.12
401.95	153.66
443.49	200.15
443.69	211.73
443.35	256.89
374.1	271.25
NaN	NaN
252.63	267.15
195.59	259.56
184.38	252.99
178.82	262.26
136.01	240.01
84.4	210.87
76.65	202.07
65.15	173.23
77.47	175.34
82.05	173.97
74.06	175.72
71.68	180.44
67.29	176.53
67.55	165.85
74.06	175.72
68.37	178.18
60.29	185.5
51.12	191.38
41.39	187.56
32.61	188.23
27.74	195.54
17.74	184.83
11.26	173.5
3.3	169
1.22	158.6
-4.41	144.64
-13.78	140.15
-20.62	126.29
-29.1	119.68
-76.34	50.12
-86.15	39.35
-93.1	27.63
-101.86	17.63
NaN	NaN
294.81	-228.58
299.85	-215.26
324.72	-212.37
338	-205.02
352.46	-202.72
370.76	-198.8
380.54	-186.47
397.93	-183.82
406.26	-170.3
425.4	-168.68
431.13	-155.36
461.74	-139.74
481.72	-118.58
500.23	-111.56
492.85	-102.08
494.55	-87.85
440.26	-61.96
437.47	-62.26
424.71	-62.35
413.85	-57.25
403.43	-54.61
394.92	-46.82
378.92	-44.8
369.98	-34.7
362.36	-31.85
355.49	-25.28
340.9	28.61
347.9	39.21
351.81	51.87
353.31	61.8
370.1	64.24
372.55	78.09
376.6	91.01
382.24	103
393.76	113.52
395.12	126.2
405.12	137.85
414.84	152.04
424.14	157.39
426.8	171.78
429.75	183.73
436.98	195.18
448.22	208.66
453.93	221.24
445.88	231.44
455.86	243.55
454.58	256.3
463.29	266.97
458.8	270.08
446.58	266.57
438.12	267.64
424.69	262.58
407.05	258.03
396.15	255.99
383.56	257.5
371.23	256.43
354.98	253.29
344.17	251.17
327.99	247.95
316	244.24
302.6	241.5
290.67	237.74
280.18	232.97
275.03	229.32
265.66	228.6
254.13	219.71
242.34	215.84
229.22	212.9
216.3	207.4
205.81	207.5
191.99	195.33
136.46	188.93
130.38	186.03
76.31	176.35
66.36	169.53
68.37	178.18
63.08	167.26
68.51	172.83
70.6	178.79
74.94	185.37
70.74	173.45
68.57	170.16
72.03	164.47
65.15	173.23
38.12	167.26
30.19	156.84
21.26	150.35
11.23	135.18
3.46	123.41
-5.03	105.89
-18.61	100.91
-31.63	90.26
-42	78.6
-53.72	74.67
-63.42	68.74
-62.7	51.48
-78.74	50.36
-89.4	44.34
-97.83	33.27
NaN	NaN
