# Supplementary material for: Generalization of navigation memory in honeybees
Source: Front Behav Neurosci. 2023 Mar 6;17:1070957. doi: 10.3389/fnbeh.2023.1070957 (PMC10025308; doi:10.3389/fnbeh.2023.1070957)
Supplement: Supplementary Data Sheet S1 — Primary data. [file Data_Sheet_1.zip › S00_Primary_Data/Bee_A12.csv]

105.5	241.96
104.38	240.32
105.5	241.96
105.37	244.64
103.39	236
95.9	242.35
112.52	246.38
123.13	253.01
127.09	247.22
116.47	263.65
92.35	216.97
92.85	232.05
90.75	249.35
112.43	290.15
80.98	288.72
79.28	295.34
74.1	284.43
77.83	265.72
81.62	262.42
117.69	239.53
161.41	227.75
209.92	231.55
175.56	185
168.2	173.13
78.13	192.97
67.22	207.86
-17.48	236.82
-25.41	254.19
1.27	271.4
29.75	252.55
27	244.9
36.78	251.16
70.32	254.28
70.51	251.54
78.73	252.04
106.75	240.9
106	231.23
98.35	214.45
70.47	233.49
NaN	NaN
55.64	356.81
64.43	440.7
79.42	466.09
89.14	457.93
117.37	442.01
117.05	432.09
113.64	386.46
117.94	380.32
150.09	356.34
161	362.79
186.93	357.29
198.94	332.61
198.12	325.65
187.17	316.48
194.92	315.49
196.78	306.46
188.95	287.26
181.69	280.25
183.16	276.58
166.51	279.43
158.8	303.36
145.27	298.94
133	296.17
133	296.17
131.16	305.36
124.36	331.48
112.96	317.93
104.79	312
87.74	311.13
73.43	308.12
67.85	302.74
53.71	299.84
42.27	294.72
42	284.76
40.68	273.17
35.81	262.28
36.78	251.16
38.72	241.68
44.9	235.98
50.84	233.1
51.41	224.84
45.44	212.26
39.81	212.36
30.25	205.98
29.89	196.03
38.55	198.05
41.23	190.31
49.66	197.95
50.22	187.01
40.63	216.76
21.32	232.4
-32.37	297.46
-34.04	318.65
-36.32	335.46
-36.84	348.25
-32.58	361.74
-29.93	369.29
-27.99	382.44
-22.52	387.57
-14.62	393.08
-8.77	405.44
-2.9	397.81
3.99	391.79
10.52	388.6
14.95	382.21
37.1	370.42
71.95	352.88
76.7	341.13
80.91	334.94
97.14	315.92
81.44	265.15
61.15	234.07
53.04	197.4
62.29	191.5
76.51	165.77
77.72	156.91
72.11	200.89
74.72	219.35
114.78	249.64
112.48	269.55
149.38	293.07
189.4	279.35
199.69	279.03
229.38	281.73
233.17	283.9
268.05	295.44
283.98	296.18
312.4	292.9
326.95	297.18
331.3	345.67
267.22	363.36
201.35	353.53
184.77	369.18
134.18	333.59
121.71	333.69
128.35	310.24
133.61	305.91
131.51	299.95
124.37	295.59
108.17	298.87
109.47	297.77
103.73	292.34
88.79	297.39
82.94	294.73
88.49	284.79
94.53	284.75
96.18	278.19
98.94	252.66
104.11	245.7
92.16	245.56
84.48	234.1
80.4	222.13
74.85	216.64
71.75	209.01
64.29	197.5
64.4	194.79
64.82	183.99
73.69	189.08
67.43	171.18
63.14	164.59
57.78	159.01
49.2	156.54
51.95	172.32
55.52	192.5
NaN	NaN
34.48	301.71
45.13	302.37
45.05	340.62
40.68	359.69
63.93	372.54
76.33	372.08
87.56	357.38
90.23	355.1
102.89	336.68
104.65	330.07
112.63	305.39
107.97	283.63
87.92	256.95
92.8	255.33
79.06	246.59
45.13	302.37
33.28	325.64
35.27	409.94
36.91	428.74
60.04	492.51
69.89	507.01
95.29	508.64
101.44	511.15
115.45	512.25
149.23	522.64
152.02	507.66
169.4	488.45
169.66	485.69
170.01	439.6
172.59	409.5
170.53	403.53
140.22	369.53
134.57	361.41
128.94	353.28
130.91	343.97
135.15	320
123.28	311.88
100.52	266.77
92.63	258.05
79.57	215.08
76.18	181.67
75.16	177.37
79.39	189.27
70.07	194.91
88.22	202.39
96.63	195.25
119.72	166.5
124.59	162.8
159.72	150
173.42	117.71
186.25	132.53
150.05	191.21
143.09	216.63
97.52	256.44
78.76	231.34
60.87	198
60.29	185.5
76.25	179.01
64.82	183.99
-7.94	185.48
-10.9	183.54
3.3	169
3.23	159
-48.67	144.84
-124.41	99.13
-137.07	92.41
-138.87	90.14
-183.44	92.24
-170.04	95.95
-164.59	99.5
-126.58	130.73
-87.12	150.18
-74.71	153.21
-34.54	164.45
-25.13	171.35
-11.96	174.78
-4.19	229.02
3.41	241.8
10.18	253.02
16.51	247.09
17.36	261.49
43.05	299.13
51.66	309.32
57.75	321.83
65.37	317.72
71.2	320.31
76.82	325.68
80.99	319.51
85.78	320.51
87.31	316.63
91.23	313.27
98.45	314.81
103.68	310.37
111.13	309.21
134.57	328.15
138.91	337.38
146.87	348.75
155.47	351.96
161.94	367.13
167.68	375.24
174.8	382.25
177.61	395.27
184.97	399.55
185.24	412.06
192.86	428.85
199.34	428.76
207.47	440.08
208.61	456.96
217.21	462.82
221.38	474.74
224.87	479.59
237.69	497.36
240.69	507.67
249.12	516.23
258.48	529.14
264.59	534.48
263.42	532.86
268.5	549.13
275.41	546.26
278.41	556.56
263.52	573.3
245.05	572.67
224.65	578.71
206.56	575.39
182.81	589.37
160.49	602.32
138.53	599.87
112.33	600.99
87.3	603.83
64.05	602.79
44.06	596.66
34.17	582.22
18.2	565.39
11.33	558.59
-1.98	552.21
-9.52	541.04
-4.51	531.82
-7.74	527.03
-13.08	509.06
-16.98	499.88
-23.71	493.13
-30	473.6
-31.73	467.63
-30.25	456.42
-29.89	453.61
-29.82	443.62
-30.13	436.43
-31.46	427.65
-28.95	418.03
-24.76	414.38
-18.82	406.72
-13.62	404.67
-7.04	401.43
-7.04	391.43
-7.38	384.23
-4.28	379.02
-3.94	376.22
-4.97	374.62
-1.89	369.41
-1.56	366.61
0.14	362.6
1.81	348.6
10.92	343
15.34	346.62
21.74	343.47
26.35	334.32
31.38	332.4
37.52	319.33
41.19	318.61
37.3	309.35
37.84	303.78
38.9	292.64
40.96	283.14
53.73	271.65
79.69	235.69
86.81	234.67
85.85	230.32
92.01	248.27
101.16	255.93
95.76	245.05
89	237.94
89.54	227.14
96.56	228.88
96.21	208.52
102.85	220.99
105.51	213.61
108.3	201.02
131.76	177.44
139.16	176.88
146.63	176.34
155.28	182.39
187.2	184.1
192.35	185.35
200.02	189.69
211.77	191.2
218.48	188.98
224.86	194.2
221.75	203.59
207.82	220.76
199.53	231.71
200.95	255.53
206.57	271.32
201.31	295.4
198.47	320.32
184.76	333.6
170.1	342.72
152.44	341.66
136.45	336.85
NaN	NaN
41.46	455.15
23.55	457.82
-47.75	446.68
-65.17	437.06
-93.12	414.77
-104.49	407.65
-121.64	405.57
-135.93	401.09
-141.86	399.01
-155.71	391.86
-169.08	389.06
-181.98	390.57
-190.45	388.33
-194.45	382.35
-194.92	364.17
-174.56	363.27
-165.18	366.99
-130	343.82
-119.35	346.36
-76.59	322.91
-42.41	301.73
-18.56	272.4
-8.57	228.27
-10.58	207.91
-6.29	208.65
-7.85	175.49
-0.48	175.4
4.19	170.61
6.12	161.03
13.1	163.96
16.27	163.26
23.71	160.8
29.5	149.69
31.42	152.99
35.3	159.58
43.47	167.29
51.74	177.75
60.39	182.8
68.02	188.92
73.5	194.45
73.29	199.84
78.71	208.05
82.44	228.12
85.43	238.45
89.96	242.29
96.87	246.69
103.97	248.4
105.63	239.27
109.13	241.48
111.12	250.12
106.21	251.66
105.37	244.64
123.77	239.68
127.68	233.94
133.57	239.41
137.29	238.99
146.73	249.3
155.18	255.34
165.25	255.07
167.87	253.04
212.26	262.07
220.74	273.21
223.13	318.99
222.51	347.18
208.59	360.53
213.87	376.66
220.51	391.73
226.7	412.22
236.55	419.71
236.77	417.01
238.38	413.22
236.99	414.31
238.16	415.92
234.41	413.78
238.16	415.92
235.59	415.4
234.19	416.49
234.19	416.49
237.5	424.03
235.59	415.4
229.8	389.54
192.7	383.21
181.84	374.07
168.1	369.81
141.38	337.91
129.66	327.09
125.34	317.86
119.91	306.99
111.51	303.76
97.83	289.65
83.75	283.75
75.11	270.69
70.82	264.15
76.94	261.35
98.94	252.66
104.51	237.64
96.04	239.65
89.41	229.83
86.37	219.53
78.82	205.35
79.31	191.94
86.25	191.12
87.69	179.53
91.25	173.94
93.69	161.61
100.68	163.64
100.7	155.97
105.41	154.81
107.76	147.95
113.71	143.48
123.4	141.36
134.51	138.42
135.76	142.4
136.92	158.7
107.47	186.31
88.31	199.72
65.68	191.03
62.98	201.29
64.4	218.19
68.33	230.21
62.71	245.58
63.65	265.36
71.7	268.53
81.44	265.15
92.88	273.29
97.64	292.38
106.87	299.96
116.17	307.55
125.53	315.14
131.75	315.12
138.56	324.88
130.7	346.7
116.21	356.2
106.35	369.58
74.98	373.24
59.89	376.03
43.08	360.13
29.01	354.73
18.34	341.44
-16.53	302.74
-32.15	304.64
-99.32	279.32
-94.11	269.97
-97.29	261.23
-98.6	255.5
-94.37	251.68
-90.56	243.6
-87.64	234.05
-85.59	223.03
-83.16	216.24
-73.82	221.25
-67.02	214.85
-58.57	211.46
-51.07	206.59
-42.81	203.28
-35.09	195.69
-30.47	186.32
-21.78	177.54
-17.03	165.39
-11.45	161.99
-6.47	154.28
-1.06	141.01
1.1	128.6
6.36	122.66
17.91	120.03
20.99	113.97
21.8	118.37
29.55	115.27
33.43	116.53
37.36	120.5
34.41	112.82
31.51	107.82
32.44	104.13
32.46	106.81
34.4	110.14
33.41	105.81
33.41	105.81
35.24	101.18
38.28	108.83
41.09	103.31
61.61	108.24
45.22	109.98
50.47	118.28
57.88	124.67
60.11	133.18
60.1	148.99
53.33	163.15
62.78	178
71.52	185.79
74.94	185.37
78.21	190.3
82.6	196.86
87.28	195.42
85.14	189.48
93.97	205.25
94.69	217.56
97.92	225.15
104.63	234.95
104.63	234.95
114.91	246.96
124.28	254.64
133.85	259.63
140.47	274.72
147.39	284.46
157.3	307.11
165.59	315.76
177.57	326.58
186.11	332.53
199.94	336.9
204.85	409.14
216.96	419.87
247.08	419.1
234.7	426.21
238.5	443.51
228.2	456.66
219.54	466.05
218.74	489.53
227.02	513.41
231.79	532.45
241.62	539.89
238.61	557.49
216.76	552.02
189.32	551.14
178.78	552.02
167.97	555.67
150.36	549.66
135.91	551.29
105.22	535.92
90.97	524.9
84.64	512.43
82.73	506.41
83.64	498.06
30.95	459.06
15.42	452.2
4.49	438.99
-5.65	430.22
-12.27	423.46
-9.81	403.85
-6.69	398.63
-16.19	357.11
-29.83	304.98
-33.15	285.91
-46.72	228.41
-46.74	214.19
-44.12	211.66
-40.66	203.54
-40.66	203.54
-38.06	186.78
-35.48	177.14
-32.11	169.01
-29.59	159.35
-24.33	151.48
-20.34	137.74
-13.87	125.83
-6.24	117.11
1.78	110.2
11.23	104.12
17.69	99.12
23.06	87.4
29.23	85.85
30.91	70.21
32.95	73.57
37.53	74.4
51.16	60.49
47.98	53.06
56.93	50.13
66.17	51.73
73.06	60.96
74.34	73.76
56.45	78.94
59.35	104.96
41.16	105.93
43.38	122.47
43.03	149.33
52.37	158.81
63.85	179.65
72.84	179.41
74.77	190.73
70.68	207.36
68.33	230.21
68.19	251.01
72.96	267.42
79.42	277.22
79.28	295.34
64.3	316.09
68.41	338.07
52.73	349.17
48.49	342.69
36.11	333.27
21.5	323.48
5.07	320.6
-0.27	325.4
-16.32	319.93
-11.95	313.48
-5.27	297.43
0.33	289.8
8.93	297
18.65	283.09
28.4	279.25
36.6	279.43
38.13	275.49
26.92	270.44
34.03	281.76
41.22	280.36
44.5	269.72
42.68	263.69
43.37	255.37
82.01	236.25
83.53	229.75
80.53	219.43
74.77	190.73
-16.07	174.12
-40.56	182.23
-44.41	186.06
-57.83	176.31
-71.98	165.64
-92.66	159.41
-115.5	155.03
-133.95	144.59
-156	140.67
-166.66	129.45
-183.42	120.7
-167.28	108.92
NaN	NaN
-78.77	30.66
-58.4	37.45
-47.82	49.08
-50.27	52.65
-36.46	60.58
-20.12	64.36
-5.03	74.37
11.15	83.12
29.4	91.13
98.59	107.63
109.26	102.86
116.6	100.5
136.96	110.76
152.48	110.23
156.31	116.98
164.05	123.6
174.46	128.52
182.34	130.42
196.93	132.64
210.02	140.39
213.97	142.48
224.53	147.23
232.57	148.97
244.44	155.16
253.79	158.35
263.15	161.52
275.59	160.37
281.38	156.6
290.62	162.12
296.26	160.76
314.96	169.33
321.9	169.4
329.9	173.41
340.63	177.93
353.08	178.99
371.29	178.53
384.81	183.48
388.06	179
393.58	179.98
406.38	178.42
420.2	180.81
426.26	176.77
437.34	178.65
495.46	165.21
502.57	165.06
553.48	133.08
542.39	119.84
570.47	112.39
601.43	84.53
615.79	83.95
628.08	77.88
635.26	77.58
642.45	77.28
649.51	67.84
637.83	59.73
602.25	58.77
597.38	52.94
586.91	46.36
519.89	55.22
518.31	56.28
498.5	64.98
475.92	73.2
NaN	NaN
363.02	97.5
337.56	109.29
334.78	108.83
313.4	124.67
311.9	125.62
290.91	141.29
289.44	142.23
270.86	149.6
241.75	154.59
225.95	172.01
180.74	183.77
107.97	211.58
96.56	228.88
96.87	246.69
89.77	265.67
93.44	283.12
76.46	284.94
59.95	296.88
44.34	297.97
40.96	283.14
37.88	278.27
41.41	264.84
44.4	257
38.95	238.91
31.68	230.3
38.8	226.2
38	221.8
43.22	211.75
45.79	206.76
53.78	204.51
62.05	196.93
72.22	198.19
79.8	209.69
64.83	210.01
64.04	202.93
64.62	189.38
72.77	182.08
75.16	177.37
67.29	176.53
69.76	166.48
70.6	178.79
71.03	199.25
65.3	222.56
59.17	246.18
NaN	NaN
-36.59	311.13
-92.32	287.08
-154.04	274.67
-206.45	217.66
NaN	NaN
-296.82	293.3
-311.11	317.79
-325.82	338.27
-333.21	362.1
-345.73	406.11
-353.97	435.6
-353.97	435.6
-351.24	456.55
-371.42	479.53
-372.98	480.76
-383.11	552
-346.77	627.32
-274.89	658.15
-262.62	672.37
-226.99	672.47
-223.97	670.01
-194.08	655.28
-186.38	639.18
-173.98	626.53
-166.32	610.43
-152.5	596.55
-91.74	597.56
-78.77	606.52
-67.07	596.76
-51.74	578.98
-32.53	560.39
-26.4	552.74
-9.52	511.04
31.27	423.49
31.7	430.69
44.99	388.9
74.94	360.52
111.73	334.35
126.51	281.01
123.41	270.74
151.54	253.13
193.31	226.36
171.63	187.81
184.37	150.1
212	127.69
249.74	117.65
278.76	90.9
301.84	74.48
308.39	79.11
317.73	84.2
NaN	NaN
211.52	90.26
190.34	98.49
176.68	100.03
124.1	98.13
83.73	91.29
78.71	85.08
73.48	76.66
72.41	65.77
71.06	53.45
77.65	46.26
84.96	39.25
82.1	29.79
85.19	20.28
90.64	10.2
93.81	1.22
99.01	-2.67
101.35	-11.36
98.58	-11.48
97.15	-24.03
100.48	-33.33
103.31	-41.09
125.18	-78.53
148.05	-120.98
NaN	NaN
-39.2	7.22
20.73	68.05
35.63	73.56
46.9	84.36
56.13	86.88
63.58	88.59
72.82	96.63
81	103.01
84.28	100.62
93.6	101.4
102.08	105.25
106.95	106.75
118.09	111.23
124.28	109.55
130.52	103.3
136.92	99.37
139.53	93.34
138.23	89.68
147.42	93.1
156.65	96.48
165.92	99.82
172.62	100.25
187.22	106.99
196.68	107.92
207.48	110.24
217.04	111.08
216.19	102.74
232.57	88.53
238.71	82.7
236.81	73.14
239.82	71.35
241.09	72.72
244.1	70.93
252.69	70.06
259.27	74.64
266.35	74.65
277.22	78.81
268.63	79.73
267.38	106.71
274.4	122.38
280.36	134.4
287.2	152.83
300.06	165.21
303.27	177.03
339.38	242.49
266.62	276.73
NaN	NaN
101.02	235.42
86.95	231.96
75.52	226.42
66.52	221.47
54.34	214.37
44.42	210.63
29.38	217.08
-17.51	185.33
-17	189.7
-30.49	179.19
-40.83	170.85
-51.05	162.84
-63.87	157.8
-89.02	158.17
-79.8	151.69
-86.24	170.45
-108.54	264.42
-68.76	311.07
-40.67	314.83
3.31	294.6
32.48	285.71
56.7	263.85
60.88	254.95
85.9	250.95
87.62	241.72
95.9	242.35
86.24	222.22
70.92	201.95
66.36	169.53
69.91	155.9
89.5	114.13
101.17	113.12
106.95	106.75
114.28	106.65
119.17	103.51
124.13	100.39
130.54	105.58
155.5	88.39
162.45	82.25
168.25	74.72
185.83	46.54
194.66	43.64
215.01	2.61
221.4	-1.13
246.24	-12.03
251.55	14.79
274.69	76.03
NaN	NaN
259.88	213.33
262.86	230.55
269.79	289.22
NaN	NaN
234.63	411.08
244.09	355.81
256.33	331.49
254.65	297.84
251	293.09
256.71	286.41
257.58	251.32
265.19	193.01
267.4	179.73
274.88	133.35
273.61	131.89
281.16	124.86
291.33	120.69
297.52	114.55
306.53	108.88
308.79	100.81
316.91	91.3
315.71	65.87
316.96	67.26
340.9	28.61
359.8	-0.48
360.59	-5.25
389.68	-64.71
412.67	-58.62
403.72	-48.37
NaN	NaN
354.74	41.36
NaN	NaN
542.49	-94.2
543.82	-101.79
547.94	-109.08
545.34	-118.41
547.6	-131.11
543.88	-141.87
552.43	-150.08
557.05	-160.01
561.67	-169.97
565.84	-177.38
568.18	-190.23
575.12	-197.39
583.67	-205.72
587.17	-217.21
585.17	-229.28
592.77	-232.48
598.09	-238.55
607.97	-238.88
613.29	-244.96
622.5	-249.32
631.71	-253.69
651.54	-270.27
661.42	-270.58
666.53	-283.4
694.08	-248.48
726.89	-226.26
792.5	-204.22
793.67	-202.75
NaN	NaN
681.43	-216.6
677.08	-199.84
671.24	-166.13
659.78	-148.96
645.59	-107.28
637.75	-85.97
NaN	NaN
625.09	20.38
602.82	115.81
606.93	138.47
604.27	158.87
611.6	179.53
619.28	197.7
625.42	216.99
617.37	236.71
619.55	254.15
623.92	277.27
635.39	300.31
640.67	315.77
649.32	326.5
661.03	335.09
666.01	353.24
668.53	368.35
673.81	383.96
697.78	396
NaN	NaN
