# Supplementary material for: Generalization of navigation memory in honeybees
Source: Front Behav Neurosci. 2023 Mar 6;17:1070957. doi: 10.3389/fnbeh.2023.1070957 (PMC10025308; doi:10.3389/fnbeh.2023.1070957)
Supplement: Supplementary Data Sheet S1 — Primary data. [file Data_Sheet_1.zip › S00_Primary_Data/Bee_A13.csv]

100.89	238.11
105.5	241.96
104.38	240.32
104.38	240.32
104.38	240.32
104.38	240.32
104.38	240.32
104.38	240.32
103.39	236
104.51	237.64
104.38	240.32
104.38	240.32
104.51	237.64
104.38	240.32
104.38	240.32
104.25	243.01
100.89	238.11
104.38	240.32
104.38	240.32
96.44	231.57
76.88	222.63
60.19	211.63
39.37	202.44
27.17	188.36
11.93	177.91
1.54	165.8
-8.59	163.91
-31.08	149.22
NaN	NaN
-139.4	59.07
-147.43	50.47
-156.4	43.88
NaN	NaN
-251.26	160.39
-238.58	173.59
-232.25	185.34
-214.93	188.64
-207.85	201.88
-195.84	215.52
-197.39	216.76
-196.52	207.59
-198.54	250.01
-210.64	253.33
-208.13	253.48
-223.15	270.03
-233.54	282.84
-228.49	283.18
-226.94	281.93
-224.01	286.19
-221.49	286.36
-221.63	293.14
-216.18	297.6
-218.56	290.63
-218.69	297.43
-219.54	289.21
-214.1	293.66
-219.67	295.99
-226.66	292.79
-217.03	289.38
-212.44	285.62
-220.52	287.78
-214.66	296.35
-210.32	306.23
-220	316.45
-225.47	311.94
-228.43	307.62
-237.54	308.32
-234.9	301.71
-224.56	288.86
-224.01	286.19
-228.06	287.27
-220.52	287.78
-220.93	283.69
-221.49	286.36
-216.89	282.6
-216.18	297.6
-202.06	321.97
-193.18	328.22
-193.25	335.13
-207.73	338.07
-216.68	331.82
-223.59	321.66
-222.41	309.43
-222.85	305.31
-231.7	292.44
-231.14	289.76
-227.08	288.69
-228.49	283.18
-215.36	281.35
-238.88	271.72
-258.15	265.15
-231.19	248.13
-235.51	221.48
-238.05	204.41
-208.69	238.74
-212.27	303.35
-194.34	347.53
-168.11	383.54
-146.54	419.7
-129.74	448.62
-203.8	427.65
-240.72	383.66
-245.26	373.57
-251.31	364.77
-285.95	342.77
-290.03	337
-316.25	310.67
-321.41	303.58
-356.51	279.64
-368.15	270.82
-439.63	246.69
NaN	NaN
-174.92	90.08
-161.08	100.69
-161.68	116.13
-161.68	116.13
-162.61	114.93
-156.44	133.22
-152.21	149.5
-154.4	167.34
-154.92	184.23
-153.83	200.09
-153.56	214.78
-154.69	230.89
-154.69	230.89
-155.73	247.13
-158.35	253.79
-165.62	271.09
-171.75	283.01
-183.87	299.98
-196.55	319.66
-206.95	314.71
-206.41	312.01
-203.48	316.35
-202.5	317.81
-203.92	312.2
-205.08	324.49
-205	317.61
-204.02	319.06
-207.82	306.41
-209.34	307.67
-199.48	315.29
-199.04	319.46
-201.61	326.15
-194.23	333.67
-194.23	333.67
-190.3	339.55
-184.44	355.37
-173.56	357.78
-168.14	369.5
-158.74	380.28
-149.72	400.97
-141.78	406.09
-128.46	409.03
-120.52	414.22
-119.11	437.13
-110.09	443.94
-105.4	454.5
-96.34	461.38
-97.17	466.97
-85.81	467.06
-75.92	468.41
-71.66	491.84
-61.47	473.28
-51.85	467.52
-39.34	449.34
-36.14	444.1
-32.87	428.87
-32.79	418.88
-39.06	419.37
-42.29	397.47
-53.37	397.3
-58.24	379.48
-74.27	371.62
-86.87	365.74
-100	355.62
-110.22	343.11
-123.73	336.01
-150.37	326.38
-165.02	325.06
-177.3	324.01
-190.62	321.52
-212.27	341.84
-216.81	345.6
-200.1	324.89
-202.94	313.65
-204.02	319.06
-196.55	319.66
-199.65	329.07
-193.1	321.31
-205	317.61
-202.06	321.97
-205.16	331.38
-205	317.61
-207.39	310.56
-219.36	306.93
-221.75	299.93
-219.12	293.31
-213	288.3
-214.66	296.35
-210.49	288.47
-213.41	284.19
-216.47	286.7
-223.03	287.61
-220.52	287.78
-218.98	286.53
-225.97	283.35
-228.9	279.1
-224.43	282.1
-225.4	280.68
-227.78	273.78
-238.88	271.72
-238.16	262.39
-237.59	259.75
-244.48	250.01
-245.37	265.95
-261.28	267.62
-283.58	274.16
-301.29	276.96
-307.75	251.36
-315.46	237.72
-327.62	238.21
-331.26	230.13
-329.04	219.87
-335.92	214.21
-353.56	214.27
-357.3	206.24
NaN	NaN
-501.84	493.09
-461	521.92
-429.33	586.23
-427.29	582.27
NaN	NaN
-334.89	483.07
-326.6	481.1
-315.18	483.61
-303.85	479.16
-294.57	478.69
-240.03	450.61
-203.84	420.63
-201.37	413.87
-188.36	412.38
-173.92	409.66
-158.54	408.48
-152.19	400.7
-144.78	401.51
-139.47	392.21
-130.26	381.92
-131.18	387.47
-120.57	375.93
-111.01	362.85
-104.37	352.27
-98.66	347.26
-90.14	339.75
-83.08	333.49
-77.02	325.7
-72.4	319.16
-70.24	305.2
-70.39	290.96
-72.76	283.58
-72.79	276.48
-71.9	263.82
-71.89	256.74
-70.52	255.47
-68.23	248.64
-65.01	236.24
-57.81	227.11
-52.89	217.74
-48.03	208.35
-46.16	190.12
-46.07	183.05
-44.19	171.92
-45.61	161.9
-38.85	141.38
-39.59	139.91
-35.1	126.22
-27.93	118.38
-18.66	119.42
-12.76	110.26
-9.57	106.49
-0.51	95.4
-0.73	88.21
5.85	89.91
NaN	NaN
115.1	18.96
120.7	19.79
135.28	28.82
172.93	65.85
184.75	75.91
220.62	65.76
266.88	36.35
312.37	18.94
327.12	16.03
384.65	-52.84
396.68	-56.55
410.33	-61.36
NaN	NaN
