# Supplementary material for: Generalization of navigation memory in honeybees
Source: Front Behav Neurosci. 2023 Mar 6;17:1070957. doi: 10.3389/fnbeh.2023.1070957 (PMC10025308; doi:10.3389/fnbeh.2023.1070957)
Supplement: Supplementary Data Sheet S1 — Primary data. [file Data_Sheet_1.zip › S00_Primary_Data/Bee_A14.csv]

117.57	242.2
114.82	221.35
114.82	221.35
106.45	220.56
97.92	225.15
80.65	216.72
60.74	200.72
55.52	192.5
49.06	188.09
42.24	191.95
38.55	198.05
24.48	208.96
8.44	237.02
6.43	266.6
44.86	317.9
86	317.76
115.97	292.32
125.69	273.99
127.7	259.52
132.83	255.34
136.81	249.58
147.53	230.9
151.48	225.3
161.89	214.83
165.87	209.35
170.98	208.05
178.66	207.37
194.06	208.54
201.66	212.91
207.82	220.76
214.22	223.53
227.46	221.44
241.42	277.81
232.53	294.35
211.19	323.11
201.66	330.49
187.28	334.15
174.7	331.41
176.41	324.96
156.06	325.96
141.21	322.71
127.6	321.11
113.36	312.47
102.37	311.47
50.64	320.44
16.47	292.65
-10.71	265.08
-32.56	231.71
-45.42	220.03
-49.8	212.41
-55.9	208.91
-57.51	198.85
-56.05	190.53
-90.46	174.35
-96.76	167.35
-101.26	167.22
-102.08	165.86
-89.02	158.17
-79.8	151.69
-86.05	136.93
-92.12	126.56
-127.54	81.95
NaN	NaN
