# Supplementary material for: Generalization of navigation memory in honeybees
Source: Front Behav Neurosci. 2023 Mar 6;17:1070957. doi: 10.3389/fnbeh.2023.1070957 (PMC10025308; doi:10.3389/fnbeh.2023.1070957)
Supplement: Supplementary Data Sheet S1 — Primary data. [file Data_Sheet_1.zip › S00_Primary_Data/Bee_B01.csv]

68.44	175.5
68.44	175.5
69.52	177.14
63.66	185.04
62.5	186.09
57.03	183.27
55.99	181.63
54.6	188.13
64.62	189.38
67.47	202.43
79.31	220.49
86.67	237.38
97.52	256.44
112	277.67
130.72	292.91
147.08	289.82
162.94	297.51
190.44	283.59
191.17	270.44
194.25	260.57
197.45	248.16
204.28	240.62
202.33	227.2
197.65	215.8
187.81	203.21
181.56	197.87
170.25	191.26
157.66	188.07
142.79	181.66
131.76	177.44
123.3	171.3
116.08	169.3
105.41	159.88
96.02	159.72
87.95	153.47
76.62	147.46
26.08	134.86
29.96	138.72
18.52	145.44
5.37	146.63
0.04	139.8
-10.25	143.59
-18.79	147.96
-30.74	153.52
-41.79	158.03
-49.75	161.55
-51.05	162.84
-62.63	167.58
-69.09	178.27
-71.77	192
-72.32	212.96
-67.2	228.94
-64.14	244.84
-57.74	262.63
-45.72	275.58
-27.81	280.98
-20.81	299.21
-4.28	309.02
14.66	309.43
29.14	319.18
47.74	325.54
65.95	324.88
82.84	340.96
96.26	342.3
113.75	355.69
127.38	357.13
139.52	362.44
149.3	382.52
163.17	383.99
173.22	386.07
198.51	391.3
209.01	405.85
218.49	400.92
231.1	406.25
236.24	407.3
239.24	402.43
249.99	399.16
265.53	402.34
267.15	398.58
276.78	393.75
276.99	391.08
284.45	380.41
289.69	346.52
286.63	333.86
291.24	325.49
288.2	293.12
282.06	285.26
289.28	277.62
291.74	241.82
295.64	186.76
330.48	109.33
350.47	107.75
401.37	133.47
407.5	129.46
403.18	130.01
406.82	123.09
417.31	118.51
431.89	127.1
449.91	142.61
540.97	153.08
529.49	153.88
551.21	150.79
549.71	140.24
561.87	134.34
557.6	123.38
561.4	116.21
555.25	108.88
559.08	101.71
550.14	94
547.16	84.59
537.88	79.43
521.43	74.56
516.17	71.27
506.55	68.65
499.37	68.91
485.36	66.95
472.24	68.89
456.32	70.41
450.72	69.62
426.98	76.22
417.68	71.13
402.45	67.7
380.39	62.05
367.58	72.44
371.94	71.86
361.99	71.61
369.46	69.05
369.14	71.45
370.38	72.86
365.42	67.23
365.42	67.23
361.38	65.42
367.3	63.84
365.1	69.63
372.25	69.46
368.51	76.26
372.24	80.5
371.32	87.73
369.44	80.08
370.06	75.26
366.98	66.24
366.06	62.44
362.68	55.85
358.42	45.51
356.31	40.36
350.53	31.09
351.98	21.6
355.9	14.83
347.42	5.31
347	-0.79
337.79	-5.49
321.8	-3.74
311.4	-9.69
314.2	-9.38
308.66	-18.31
299.95	-25.16
300.1	-33.45
292.64	-38.9
285.7	-46.64
287.12	-53.63
285.81	-60.87
284.54	-68.12
284.94	-76.46
282.71	-79.02
290.35	-82.06
303.73	-72.59
314.13	-75.36
326.03	-64.63
334.6	-43.23
331.87	-20.59
329.8	-0.41
334.24	7.32
343.1	14.43
344.93	30.35
344.93	30.35
346.86	26.98
343.7	28.98
342.84	25.25
348.09	28.35
352.63	36.22
350.25	52.86
356.18	51.27
367.3	63.84
363.86	68.22
371.62	85.32
371.62	85.32
379.7	89.02
391.2	99.45
394.35	108.64
392.34	125.75
400.4	129.56
405.54	146.71
414.84	152.04
417.24	168.88
418.16	186.82
417.39	194.33
435.2	198.71
444.48	204.16
453.21	214.67
460.52	212.07
467.56	211.99
468.38	204.41
481.26	202.72
484.59	198.13
481.82	197.66
469.76	191.79
457.71	185.92
444.83	187.58
436	191.18
429.22	188.74
420.89	201.33
427.91	201.28
423.12	220.95
414.91	233.62
413.22	251.4
398.41	261.6
391.49	261.59
383.34	260.04
374.16	254.41
366.24	250.3
358.1	248.73
347.48	244.08
338.33	238.42
338.33	238.42
327.73	233.76
320.21	224.58
315.2	218.48
308.93	210.86
309.49	203.38
307.54	192.91
313.75	184.08
316.88	179.68
317.7	169.85
321.06	163.02
322.97	157.17
325.35	146.47
330.05	141.15
330.76	133.88
337.02	127.59
338.03	117.94
337.56	109.29
345.45	102.03
356.87	101.43
367.05	99.37
378.5	98.7
386.57	102.45
384.08	99.58
384.08	99.58
377.55	94.85
378.8	96.28
392.15	103.32
392.23	114.52
396.65	125.2
398.18	124.2
400.68	127.1
399.84	134.47
402.9	132.47
398.47	121.75
403.46	127.56
398.59	133.02
405.96	130.47
410.4	141.23
411.52	156.53
456.34	198.5
472.4	206.38
484.69	172.45
479.61	143.51
463.17	126.96
456.96	119.66
420.69	114.03
402.79	121.2
396.37	127.65
394.44	119.85
397.22	120.3
393.19	118.4
391.56	108.19
381.29	99.14
404.22	86.55
407.02	86.97
413.57	80.49
433.03	63.36
486.78	27.94
525.01	2.38
525.8	-2.62
538.62	-29.16
548.66	-38.21
543.29	-65.8
475.98	-46.68
462.69	-35.57
409.39	-6.82
395.8	-2.28
359.65	46.9
352.82	44.73
357.19	44.12
357.19	44.12
352.48	47.11
356.85	46.51
354.05	46.12
352.63	36.22
347.73	30.72
327.24	24.43
233.02	44.03
211.4	46.3
150.5	47.69
150.66	69.83
127.97	102.59
134.45	119.36
167.94	183.09
159.25	174.6
177.87	193.16
203.9	248.35
208.89	252.12
244.61	310.28
254.1	325.67
253.83	383.61
231.01	454.45
228.44	453.94
266.93	494.68
277.09	499.41
289.89	504.64
299.16	505.05
308.7	502.74
320.14	509.07
327.33	503.56
336.42	506.67
341.24	497.98
351.06	508.09
362.84	511.7
368.88	504.62
382.6	516.81
392.99	521.51
407.51	525.6
414.81	520.12
420.92	513.05
421.42	507.68
419.76	496.45
418.8	492.18
416.88	483.64
412.27	474.61
410.34	466.09
404.51	455.48
406.45	449.07
401.59	442.73
399.87	431.58
400.58	423.62
402.51	417.25
400.78	406.15
400.02	399.28
399.49	389.79
401.42	383.47
402.34	372.95
400.34	364.57
396.88	357.25
399.26	345.74
403.87	340
403.09	333.23
399.61	325.96
390.73	317.66
395.34	311.96
391.85	304.72
388.35	297.49
382.14	289.76
378.64	282.55
377.83	275.88
378.27	270.76
373.51	262.05
380.84	256.98
384.23	249.86
387.41	245.3
389.57	236.68
397.22	229.1
407.65	222.02
408.38	214.46
420.62	217.94
424.13	210.86
428.9	205.3
438.69	205.73
441.98	201.17
437.7	201.71
441.26	194.64
437.7	201.71
442.7	207.71
446.97	207.16
445.46	208.19
447.43	216.24
447.9	225.34
452.42	222.27
450.65	225.83
453.67	223.77
452.16	224.8
448.42	220.28
448.68	217.75
454.4	230.35
454.14	232.89
456.63	235.92
463.85	247.56
463.13	240.95
460.58	252.17
466.55	262.34
473.29	264.84
469.82	257.71
468.83	253.63
469.09	251.08
466.34	250.59
474.08	257.16
473.29	264.84
479.98	281.7
482.99	279.62
488.94	289.84
489.14	301.7
495.87	304.21
506.05	313.92
507.48	327.38
512.44	333.55
520.39	337.61
529.32	345.82
540.02	350.37
540.88	369.14
536.81	381.75
539.98	391.67
551.34	403.05
555.46	417.19
560.8	432.92
569.96	438.57
578.56	449.52
585.93	458.91
581.27	477.01
590.41	482.68
591.76	496.46
604.57	506.84
610.97	512.04
616.53	525.24
614.56	543.94
625.19	548.52
629.51	560.18
631.95	563.34
632.31	572.96
629.3	575.16
615.47	587.79
606.33	621.82
591.33	632.93
NaN	NaN
451.97	213.17
439.42	212.27
443.42	214.26
441.98	201.17
436.26	188.67
429.75	183.73
414.89	191.34
419.94	183.31
426.26	176.77
436.53	186.16
438.59	180.14
445.23	171.06
450.1	165.5
452.49	156.99
452.4	145.54
447.42	139.67
433.79	134.96
419.59	135.19
406.09	141.78
392.48	137.01
389	130.19
396.93	122.75
382.05	116.61
381.66	107.86
367.45	108.05
354.78	107.23
342.32	117.44
329.74	130.01
322.37	148.4
319.38	166.43
305.79	180.02
299.05	196.24
293.66	214.1
279.6	221.35
270.32	239.87
258.81	252.88
252.63	267.15
245.71	272.18
232.73	269.31
222.7	284.22
214.22	295.62
210.51	313.54
204.38	328.37
205.45	350.32
204.28	366.44
204.23	384.24
210.82	399.34
223.18	407.37
232.58	420.28
244.57	433.7
254.22	443.88
259.19	462.78
245.75	551.83
235.4	603.13
275.47	639.85
286.79	633.5
318.05	601.52
321.75	591.07
338.85	552.65
NaN	NaN
359.99	453.74
369.93	401.53
362.62	392.03
370.27	349.42
372.6	337.93
384.98	304.72
391.06	298.01
395.46	263.64
395.13	251.91
370.57	216.46
378.2	208.95
384.39	202.44
418.95	179.33
429.75	183.73
428.23	184.74
428.5	182.24
433.5	188.2
443.16	216.78
454.66	227.82
458.4	232.35
457.88	237.43
460.11	243.01
467.33	254.67
472.57	258.2
467.07	257.22
461.1	247.07
464.37	242.46
462.86	243.49
455.38	234.41
450.65	225.83
447.69	213.71
448.68	217.75
450.19	216.72
436.26	188.67
434.3	180.68
436	191.18
448.58	192.05
458.96	187.41
472.71	178.17
480.95	168
489.55	155.3
497.27	150.13
503.16	136.97
507.22	127.37
512.87	116.72
563.44	80.47
554.68	81.81
563.44	80.47
568.02	68.25
581.9	61.15
593.36	51.1
601.67	43.18
612.42	38.15
626.81	37.47
635.59	36.05
647.56	32.44
659.98	35.39
671.19	36.88
682.1	50.09
695.73	54.55
702.27	68.54
712.74	75.23
716.99	95.51
721.64	113.25
725.97	133.61
735.06	150.74
731.06	169.94
736.71	191.91
728.1	214.41
729.8	234.53
728.74	254.26
725.25	270.97
717.14	290.95
720.5	310.13
714.61	323.84
697.66	335.77
685.05	347.05
672.18	360.94
603.92	368.12
529.93	367.2
526.93	369.33
527.37	378.74
522.7	369.9
530.46	361.97
515.1	348.6
513.15	340.3
511.2	332.01
499.98	332.65
485.07	328.64
471.42	326.17
459.26	322.63
448.12	323.21
434.52	320.69
422.66	314.52
411.35	317.65
406.39	311.44
389.72	313.52
374.34	317.12
360.49	319.68
346.89	319.62
333.14	322.15
321.08	321.03
304.99	320.38
287.77	318.13
271.48	322.68
268.02	315.3
249.8	311.4
233.41	301.19
230.11	291.16
219.98	286.26
216.66	276.25
222.25	269.59
226.63	261.39
232.39	252.24
243.54	241.76
250.61	234.3
257.57	229.41
264.88	219.49
269.58	209.07
280.77	203.84
286.83	195.01
294.01	190.19
306.67	186.45
311.83	173.71
324.64	169.92
327.2	156.71
333.61	147.97
344.09	141.17
354.64	134.34
361.23	125.56
372.6	124.98
387.75	128.73
398.18	124.2
396.37	127.65
401.65	131.02
401.93	128.56
399.72	123.2
399.72	123.2
402.5	123.65
398.47	121.75
399.72	123.2
399.43	125.65
403.75	125.1
399.43	125.65
401.37	133.47
404.15	133.93
407.34	143.24
409.29	151.12
417.07	157.47
411.25	159.01
413.32	153.05
415.4	147.09
417.62	152.51
414.3	157
419.3	162.9
427.97	187.25
434.75	189.69
436.36	174.67
437.07	181.15
431.45	194.23
430.47	190.23
435.01	187.18
424.84	163.83
415.12	149.57
416.92	146.09
406.65	136.85
400.68	127.1
400.29	118.3
393.1	107.2
388.71	96.59
391.49	85.87
396.79	78.01
404.59	72.96
411.52	64.04
415.68	54.7
418.66	43.93
422.54	37
428.02	29.02
428.3	17.86
431.43	7.05
424.59	-3.75
424.59	-3.75
429	-13.18
423.43	-22.55
420.28	-29.14
417.56	-38.16
411.66	-45.03
411.06	-57.54
406.12	-69.27
407.95	-79.08
405.41	-88.08
399.46	-101.18
390.35	-112.04
380.32	-117.94
369.21	-125.15
356.53	-131.19
347.7	-141.92
334.62	-151.68
326.51	-158.55
306.6	-161.12
296.53	-170.58
286.57	-180.06
288.18	-181.24
275.69	-190.88
261.74	-199.34
251.53	-206.33
NaN	NaN
32.74	-24.67
31.15	-23.47
32.74	-24.67
36.32	-13.98
30.39	-11.8
42.6	0.23
47.42	-1.31
50.63	14.26
58.52	30.11
67.59	31.98
69.05	46.26
61.74	60.77
68.86	74.95
77.21	67.46
83.71	74.9
86.62	82.3
87.29	75.03
96.83	71.76
93.78	82.47
84.02	95.92
76.92	111.14
68.56	123.13
61.21	137.45
58.98	152.65
64.15	168.91
72.69	184.76
79.22	194.62
87.02	203.42
98.35	214.45
106.74	212.59
114.72	224
125.47	228.05
129.99	237.19
126.52	232.32
139.61	242.23
149.67	239.37
163.24	243.99
170.61	248.4
172.16	242.18
185.96	246.78
225.03	242.79
236.51	249.26
242.19	264.86
277.13	298.69
285.88	307.14
298.68	315.1
337.02	341.49
400.34	364.57
413.8	367.14
449.17	371.14
465.94	368.92
482.25	371.92
530.64	373.99
562.16	419.72
599.28	491
630.73	561.76
NaN	NaN
706.06	485.01
730.42	443.14
726.7	426.35
725.15	415.32
716.53	404.48
709.14	395.2
707.58	384.21
698.65	376.03
692.78	365.69
681.08	357.07
667.84	349.54
653.08	343.09
644.13	334.95
631.84	331.57
617.07	325.11
602.88	313.44
598.59	314.05
595.17	306.85
605.94	311.31
595.83	313.58
589.64	305.92
581.35	304.52
573.85	321.76
566.82	321.88
554.29	321.04
540.53	318.66
526.24	321.44
515.71	328.84
500.76	324.86
500.05	318.13
492.35	311.48
502.07	311.9
500.31	315.54
501.09	307.77
498.61	304.7
490.38	303.23
495.67	292.35
495.61	306.79
510.04	315.95
509.25	323.73
507.22	329.97
502.26	323.8
500.31	315.54
499.85	306.23
501.02	322.26
494.51	331.67
509.44	335.66
516.86	344.94
527.55	349.49
526.76	357.32
512.29	362.72
508.84	355.45
513.86	347.05
519.24	321.53
524.57	310.59
533.21	294.97
538.04	289.22
542.31	288.64
543.99	273.17
549.41	262.28
558.86	253.39
562.79	243.57
563.97	233.31
552.51	222.3
563.58	212.37
561.08	197.66
566.64	186.85
556.43	177.46
550.24	170.02
537.23	160.24
531.05	152.83
516.17	146.67
503.48	134.46
491.39	128.78
488.63	116.89
488.36	107.95
479.98	106.7
465.41	98.2
459.24	90.97
447.14	85.42
433.48	80.92
437.28	73.96
428.66	63.98
421.98	50.6
417.79	40.09
422.05	30.72
405.23	28.52
389.63	27.7
378.92	32.43
369.09	40.88
363.92	57.24
360.21	53.06
364.25	54.85
357.41	52.66
357.19	44.12
354.39	43.74
354.39	43.74
360.69	39.74
361.57	43.51
354.74	41.36
355.96	42.74
353.85	37.6
349.48	38.22
342.99	33.72
345.64	25.62
342.26	10.71
336.22	3.95
328.6	-1.75
339.8	-8.87
330.21	-11.16
343.82	-15.66
347.45	-20.09
364.23	-18.22
377.09	-26.57
391.48	-27.43
408.33	-34.21
410.48	-46.4
423.82	-57.44
420.48	-70.31
427.15	-83.43
433.17	-100.49
433.23	-115.67
422.49	-125.55
428.17	-140.29
424.64	-150.81
405.94	-154.99
405.24	-165.26
401.83	-175.79
392.49	-184.25
382.16	-187.63
374.57	-190.78
366.46	-191.39
359.98	-193.16
352.45	-196.27
331.47	-187.46
321.32	-190.7
312.76	-188.69
301.55	-186.83
296.14	-180.77
296.05	-174.42
288.84	-154.65
287.57	-137.25
280.41	-117.94
273.83	-101.3
268.39	-95.6
256.95	-81.97
247.7	-71.93
232.94	-68.17
211.1	-63.63
195.86	-63.23
187.88	-69.19
174.88	-66.22
164.2	-66.47
158.24	-64.36
153.94	-63.32
142.04	-59.07
130.45	-51.64
127.15	-41.34
125.68	-32.33
129.45	-16.48
118.7	-7.59
116.46	9.87
119.86	27.23
122.79	46.2
117.12	62.97
113.52	79.8
106.46	93
105.85	109.89
95.41	117.23
88.82	129.73
78.81	140.41
73.26	152.95
66.41	166.86
66.06	180.25
61.12	192.57
66.16	206.22
66.95	213.3
68.66	201.37
68.89	195.96
65.46	196.44
57.19	203.97
46.63	211.15
35.79	221.3
27.71	223.8
19.36	229.17
10.66	237.43
5.33	245
1.55	258.6
8.09	272.61
-2.3	282.21
-11.51	290.68
-19.12	295.19
-26.77	299.72
-37.76	302.39
-46.32	312.61
-56.08	314.13
-64.07	311.67
-72.93	314.82
-79.92	321.08
-88.36	328.6
-98.79	333.07
-108.32	339.08
-117.91	345.1
-126.13	342.81
-136.79	347.35
-153.38	356.92
-161.73	354.7
-170.59	355.26
-183.96	359.6
-188.42	356.4
-200.39	359.5
-213.92	363.85
-223.93	356.06
-232.96	349.77
-227.33	340.6
-212.66	330.77
-197.16	329.27
-187.82	339.76
-190.42	360.4
-182.99	375.06
-158.66	394.37
-158.13	398.65
-162.08	399.64
-161.96	413.76
-160.34	426.64
-160.34	426.64
-164.68	437.46
-166.98	451.34
-174.85	460.35
-182.28	466.59
-214.91	477.11
-221.49	477.81
-230.62	478.24
-238.18	484.47
-245.35	480.91
-250.94	483.13
-254.85	498.16
-249.64	505.74
-246.41	517.34
-230.02	520.56
-208	528.7
NaN	NaN
-96.04	519.89
-104.14	531.64
-91.27	513.41
-94.99	521.46
-92.72	514.64
-96.91	508.36
-97.14	501.2
-100.26	496.5
-105.25	495.84
-105.46	488.69
-109.41	489.6
-113.13	480.57
-117.69	477.14
-119.15	478.37
-116.23	475.9
-118.72	475.58
-120.36	469.68
-116.05	483.04
-117.87	470
-115.2	477.45
-114.17	479.01
-115.81	473.11
-115.2	477.45
-113.56	483.36
-112.1	482.13
-111.48	486.48
-108.79	493.95
-105.25	495.84
-107.75	495.52
-107.33	492.72
-98.18	499.63
-101.91	507.69
-93.13	517.43
-84.71	530.01
-71.74	556.1
-58.24	579.46
-50.73	590.56
-46.85	609.7
-40.31	609.24
-32.73	620.37
-32.01	624.76
-3.6	666.21
14.97	746.18
12	738.58
19.87	769.77
81.96	802.33
78.58	797.51
83.53	811.13
92.43	846.75
102.2	854
NaN	NaN
