# Supplementary material for: Generalization of navigation memory in honeybees
Source: Front Behav Neurosci. 2023 Mar 6;17:1070957. doi: 10.3389/fnbeh.2023.1070957 (PMC10025308; doi:10.3389/fnbeh.2023.1070957)
Supplement: Supplementary Data Sheet S1 — Primary data. [file Data_Sheet_1.zip › S00_Primary_Data/Bee_B02.csv]

71.68	180.44
69.52	177.14
68.44	175.5
69.45	179.82
70.6	178.79
69.52	177.14
69.45	179.82
71.61	183.11
68.29	180.86
68.44	175.5
59.69	170.36
58.56	171.4
50.71	176.11
37.7	175.49
28.29	171.75
14.01	178.35
45.72	240.38
0.56	247
-24.46	197.15
-18.6	193.74
NaN	NaN
11.85	291.82
67.13	249.38
75.86	192.37
79.47	186.6
75.16	177.37
72.03	164.47
64.39	155.59
61.21	145.34
60.14	141.06
57.88	124.67
54.35	109.39
44.88	99.6
35.91	92.35
37.09	80.27
13.66	68.94
-1.13	73.81
-19.26	99.42
-25.6	115.78
-24.09	130.13
-25.11	149.95
-30.39	157.83
-25.92	176.95
-20.71	193.42
-17.19	216.85
-3.55	223.42
1.49	238.6
12.43	253.44
24.08	275.57
34.79	286.17
49.82	303.3
55.92	328.54
76.94	338.36
76.78	353.83
76.59	369.31
90.1	370.55
94.57	389.73
91.91	404.72
104.04	422.56
115.6	420.55
115.99	443.15
145.29	457.19
159.67	468.36
169.68	457.69
173.44	444.47
187.32	433.29
188.24	422.37
194.02	430.47
199.32	413.53
200.2	402.67
201.36	404.29
198.51	391.3
200.73	379.39
193.73	369.69
182.65	363.24
173.38	350.28
163.75	342.72
157.99	334.61
149.39	331.37
141.97	329.76
132.31	324.9
124.76	326.03
119.15	317.89
110.93	311.94
102.17	314.21
93.63	313.78
84.48	306.24
76.26	303.1
74.96	304.23
65.49	302.25
59.58	286.95
48.72	288.94
15.05	283.85
2.91	277.4
-3.94	286.22
-10.18	289.47
-17.43	291.16
-27.23	285.36
-34.49	287.15
-37.36	282.45
-45.04	287.09
-47.48	279.62
-56.66	278.42
-59.04	271.01
-66.39	265.86
-68.69	251.42
-65.01	236.24
-61.72	216.79
-62.97	211.02
-67.07	196.57
-77.83	188.79
-84.98	180.08
-89.86	171.66
-96.14	164.68
-104.05	155.19
-104.05	155.19
-110.38	148.57
-120.75	139.53
-135.14	135.76
-140.66	120.95
-150.25	111.35
-157.58	101.88
-171.01	94.78
-176.9	87.74
NaN	NaN
203.21	175.46
217.11	189.92
236.9	193.14
240.12	207.73
264.72	222.01
270.64	234.79
291.91	239.29
305.42	258.86
312.31	275.88
324.87	288.89
325.13	303.38
341.96	313.36
344.83	328.46
364.13	341.57
376.19	359.89
396.97	371.92
411.87	373.44
425.15	393.35
443.78	399.53
458.52	403.63
468.6	413.54
481.38	423.96
501.85	426.36
497.59	441.74
492.88	447.62
497.26	459.22
497.44	471.43
496.4	482.08
490.91	496.01
484.73	503.04
482.64	524.45
472.56	529.43
461.97	539.8
457.81	540.4
443.63	546.01
436.02	554.21
424.02	565.74
412.82	569.18
403.51	581.25
396.86	593.84
385.97	594.6
383.32	594.12
376.55	594.25
369.53	597.12
357.22	599.01
357.22	599.01
351.39	603.49
340.57	604.27
332.66	602.82
321.59	606.35
314.33	611.98
308.26	619.24
302.18	626.51
292.59	628.96
289.13	636.72
280.43	643.55
277.84	655.71
269.42	659.81
258.67	660.7
257.51	671.74
252.86	677.95
250.52	687.39
246.72	698
241.76	707
229.85	706.33
226.33	714.19
217.95	705.67
208.67	705.47
197.94	706.45
190.67	712.27
179.84	726.01
168.8	729.81
159.22	732.45
147.37	731.88
139.25	733.37
133.41	738.08
127.41	732.82
118.32	742.7
109.87	747
107.07	759.36
95.22	758.86
85.97	758.79
74.92	762.72
63.08	762.26
53.49	765.02
56.85	769.83
50.54	767.41
44.24	765
46.83	765.4
50.62	777.41
66.27	789.86
60.65	781.84
53.28	787.82
61.15	799.04
68.26	805.86
68.52	793.07
66.96	784.27
56.58	782.63
55.8	778.23
53.49	765.02
49	758.61
47.12	752.61
36.41	753.79
30.58	768.58
23.62	781.77
27.42	803.77
28.23	818.17
33.12	831.77
41	842.98
41.05	852.98
NaN	NaN
