# Supplementary material for: Generalization of navigation memory in honeybees
Source: Front Behav Neurosci. 2023 Mar 6;17:1070957. doi: 10.3389/fnbeh.2023.1070957 (PMC10025308; doi:10.3389/fnbeh.2023.1070957)
Supplement: Supplementary Data Sheet S1 — Primary data. [file Data_Sheet_1.zip › S00_Primary_Data/Bee_B03.csv]

68.57	170.16
59.52	175.75
58.08	184.92
61.12	192.57
66.03	208.94
77.96	224.27
91.2	241.21
100.85	261.34
116.98	276.07
137.41	284.88
143.14	293.01
135.27	299.42
123.84	303.73
124.54	292.89
122.95	278.82
124.7	269.68
130.4	254.76
137.17	241.63
147.63	228.29
146.45	226.67
144.36	215.64
141.82	217.62
94.34	225.61
45.72	240.38
36.7	238.43
36.7	238.43
36.36	228.48
36	218.53
-8.03	195.48
-9.48	189.51
-6.98	177.07
5	139.42
-0.51	135.4
35.38	111.81
53.35	110.3
92.54	149.72
103.01	166.88
178.75	204.83
197.75	213.26
218.42	218.09
235.16	225.74
297.78	252.11
313.92	272.3
322.79	280.63
361.24	343.65
317.36	385.74
281.78	430.18
234.25	477.25
224.63	482.32
233.48	528.58
231.01	540.69
228.25	555.56
251.47	547.32
229.99	523.74
227.92	517.77
210.67	506.11
206.95	504
205.4	492.53
200.63	473.48
200.63	473.48
202.09	457.07
198.38	454.95
196.79	443.51
196.79	443.51
196.1	436.43
194.71	422.29
193.78	417.95
192.13	406.54
187.06	405.51
180.85	402.86
177.61	395.27
173	388.79
171.34	377.39
169.46	368.71
163.09	368.76
155.07	357.4
156.82	350.87
151.64	352.53
148.61	342.22
138.91	337.38
130.59	331.44
129.86	324.37
123.28	311.88
115.79	313
108.51	311.42
100.37	305.48
95.06	294.59
87.9	293.02
87.01	288.64
88.68	282.06
86.87	273.32
87.92	256.95
88.56	246.07
95.2	232.62
99.26	221.43
104.56	206.68
107.36	191.53
107.47	186.31
99.27	182.75
95.84	177.86
96.98	179.49
93.48	179.82
22.51	125.51
23.78	116.2
23.11	100.91
40.76	41.35
31.45	21.67
36.66	25.26
38.07	26.55
25.82	11.6
38.89	15.74
NaN	NaN
319.93	16.32
361.39	34.97
364.19	35.35
368.22	37.11
366.49	49.07
358.98	51.67
364.18	65.83
373.48	81.92
382.19	91.87
408.89	105.93
394.64	106.2
384.74	105.87
388.77	107.75
378.5	98.7
383.43	93.3
375.06	92
373.51	92.99
372.24	80.5
371.62	74.27
368.22	67.64
359.23	60.23
365.26	47.68
357.35	63.61
366.96	77.25
380.34	95.29
395.6	110.08
405.57	121.64
397.22	120.3
388.87	118.95
375.65	123.01
372.06	129.86
363.47	130.89
371.08	125.97
360.96	127.99
355.9	135.8
351.62	136.3
369.75	138.17
383.3	156.75
400.85	177.46
415.37	200.36
425.87	221.44
442.11	241.11
460.33	254.73
485.54	268.3
502.5	280.43
522.9	299.76
529.26	319.33
539.33	343.6
551.69	359.06
549.37	367.97
548.99	385.25
558.71	385.63
561.03	376.69
577.09	370.16
598.13	369.79
615.51	364.76
642.66	348.02
649.67	335.87
653.33	328.49
649.92	321.28
641.87	305.35
654.47	294.16
654.16	296.76
647.36	282.41
654.13	272.92
666.49	264.33
676.09	255.28
687.27	245.14
696.91	236.07
705.68	222.89
712.68	201.5
720.72	205.36
731.33	200.36
728.88	197.34
734.93	183.71
736.31	173.35
743.28	163.81
747.82	151.27
758.5	146.21
769.03	131.87
775.21	118.2
779.1	110.82
756.62	68.09
NaN	NaN
851.45	15.94
849.86	17.06
845.43	8.5
832.6	-1.15
837.39	-4.51
816.19	-5.94
798.6	-2.93
797.81	2.27
768.99	-5.44
750.98	-9.09
742.58	-10.17
708.58	-21.08
686.98	-19.88
670.99	-27.12
661.82	-41.32
593.57	-59.96
591.96	-58.85
582.82	-63.81
566.59	-77.31
562.62	-79.05
559.65	-94.88
552.9	-96.92
549.83	-103.71
512	-137.38
540.69	-231.01
551.67	-304.16
557.35	-319.65
545.31	-388.03
NaN	NaN
289.75	-85.72
292.19	-71.11
287.61	-55.96
298.21	-38.38
298.34	-24.14
300.6	-4.98
298.72	14.85
296.15	62.9
292.93	77.82
287.08	92.32
274.4	122.38
266.17	120.82
255.58	114.02
243.71	105.82
236.95	103.34
228.73	101.75
221.65	103.84
209.32	102.49
197.04	101.07
182.24	96.72
168.88	91.48
156.81	89.81
147.52	86.48
138.29	80.94
130.4	70.44
121.12	60.9
111.78	51.61
101.04	45.14
95.65	38.25
94.3	37.03
86.17	31.59
76.72	21.96
65.98	13.7
60.04	4.95
56.24	-2.2
43.01	-0.91
53.45	-2.33
34.47	-9.64
37.11	-13.49
21.55	-13.37
17.44	-9.54
NaN	NaN
