# Supplementary material for: Generalization of navigation memory in honeybees
Source: Front Behav Neurosci. 2023 Mar 6;17:1070957. doi: 10.3389/fnbeh.2023.1070957 (PMC10025308; doi:10.3389/fnbeh.2023.1070957)
Supplement: Supplementary Data Sheet S1 — Primary data. [file Data_Sheet_1.zip › S00_Primary_Data/Bee_B04.csv]

78.48	213.44
76.65	202.07
71.03	199.25
72.6	187.44
74.06	175.72
73.08	168.77
72.12	156.56
66.63	150.96
59.05	144.68
54.79	140.72
47.48	131.77
47.46	123.82
45.22	109.98
43.82	97.94
43.26	87.74
NaN	NaN
