# Supplementary material for: Generalization of navigation memory in honeybees
Source: Front Behav Neurosci. 2023 Mar 6;17:1070957. doi: 10.3389/fnbeh.2023.1070957 (PMC10025308; doi:10.3389/fnbeh.2023.1070957)
Supplement: Supplementary Data Sheet S1 — Primary data. [file Data_Sheet_1.zip › S00_Primary_Data/Bee_B05.csv]

67.22	179.21
68.44	175.5
68.37	178.18
69.45	179.82
69.59	174.47
62.94	172.62
64.01	174.27
64.01	174.27
65.08	175.92
65	178.6
62.94	172.62
62.94	172.62
64.01	174.27
63.93	176.96
NaN	NaN
