# Supplementary material for: Generalization of navigation memory in honeybees
Source: Front Behav Neurosci. 2023 Mar 6;17:1070957. doi: 10.3389/fnbeh.2023.1070957 (PMC10025308; doi:10.3389/fnbeh.2023.1070957)
Supplement: Supplementary Data Sheet S1 — Primary data. [file Data_Sheet_1.zip › S00_Primary_Data/Bee_B06.csv]

68.44	175.5
70.52	181.47
80.02	204.31
92.56	211.61
106.12	228.56
105.76	259.76
107.36	273.85
105.61	262.46
106.06	254.36
98.63	258.08
89.18	255.86
87.15	249.87
88.86	240.65
89.14	235.24
89.54	227.14
88.44	225.5
90.24	211.01
84.61	205.5
76.54	204.76
65.46	196.44
70.26	189.52
73.93	181.05
75.32	169.41
72.03	164.47
69.76	166.48
63.24	159.25
58.71	166.02
50.23	158.2
43.79	159.12
35.3	159.58
35.58	174.96
34.75	170.56
40.39	185.91
43.58	206.23
49.35	221.56
83.39	232.46
93.55	241.78
93.69	239.08
118.73	266.91
134.58	269.28
148.13	271.11
165.48	275.16
177.36	265.91
179.09	257.02
193.31	253.76
189.82	246.38
187.53	240.6
183.91	235.82
181.49	232.63
171.62	225.03
164	225.77
157.82	222.94
155.24	224.92
149.2	219.48
150.57	215.9
150.74	210.73
148.43	204.95
144.84	200.15
141.37	190.23
136.56	183.83
133	176.5
128.21	167.59
122.19	157.11
119.76	158.93
110.15	148.65
94.83	145.34
85.63	145.08
73.27	147.73
66.59	156.24
60.89	166.64
52.22	164.2
44.7	163.49
38.12	167.26
35.17	162.32
32.5	151.89
25.85	140.36
20.2	133.24
12.83	125.68
9.79	113.6
5.36	111.05
1.78	110.2
-8.14	109.6
-10.9	124.88
-9.58	137.98
-5.94	158.66
-9.24	169.52
-5.28	190.24
-0.76	208.2
-6.66	221.45
-4.83	234.63
-5.83	253.03
-5.22	267.43
-3.94	286.22
-9.58	303.86
-7.3	324.24
0.08	332.6
18.03	344.24
37.52	354.85
52.73	349.17
67.91	343.61
80.91	334.94
95.83	317.04
102.57	308.74
100.95	297.27
96.92	285.28
104.63	278.73
100.02	274.92
107.69	268.43
103.68	253.79
94.51	246.12
88.05	233.6
80.13	227.55
82.71	222.7
79.69	212.38
74.37	201.48
73.29	199.84
70.07	194.91
64.91	181.29
61.54	181.74
62.02	165.61
59.95	159.64
58.94	155.31
56.91	144.03
55.85	131.81
53.7	125.87
51.42	114.74
46.27	111.64
39.19	105.22
33.27	97.83
27.7	98.45
22.22	91.11
14.38	89.74
6.29	81.56
-3.52	74.68
-3.52	74.68
-12.6	73.17
-22.4	71.2
-29.16	79.38
-31.03	95.78
-23.52	108.9
-16.82	119.67
-3.52	136.23
-2.46	145.02
14.16	150.03
18.31	163.73
33.47	174.43
49.89	169.02
51.95	172.32
73.77	186.4
85.21	186.83
104.8	198.77
126.66	188.91
145.41	174.75
156.83	168.97
171.28	151.73
184.82	135.77
196.65	139.74
204.3	118.92
205.04	105.08
214.43	88.54
211.48	73.18
207.83	66.89
197.57	56.18
188.47	63.36
182.16	73.17
169.44	78.27
159.75	81.64
146.29	80.71
136.93	86.05
126.53	89.91
127.84	91.36
123.95	89.2
113.77	88.54
104.9	84.83
97.53	84.75
89.46	89.85
85.39	99.84
81.46	112.68
71.48	112.93
61	121.86
53.74	131.13
49.39	148.46
33.22	159.03
40.23	167.81
42.92	199.09
43.76	203.48
40.38	204.08
27.74	195.54
16.1	191.57
5.71	176.62
-3.15	180.62
-14.16	167.27
-24.69	175.69
-38.06	186.78
-50.44	189.67
-57.53	180.55
-70.45	179.57
-84.73	184.22
-90.67	170.27
-143.15	180.64
-189.24	225.1
NaN	NaN
-110.7	289.46
NaN	NaN
-1.96	299.41
84.47	321.64
155.65	382.44
194.45	409.78
200.63	473.48
233.22	531.33
293.69	506.76
298.19	440.28
267.2	380.94
257.35	335.73
217.1	290.93
175.24	229.82
121.3	208.41
112.89	207.53
69.45	179.82
71.88	172.43
77.35	180.65
86.39	185.82
73.77	186.4
73.93	181.05
71.43	188.48
68.02	188.92
82.85	188.86
76.25	179.01
60.75	172.01
64.29	197.5
76.85	196.69
92.24	183.44
105.34	170.12
116.12	164.21
117.29	168.36
108.97	157.1
106.54	143.85
103.95	128.32
113.41	121.58
105.92	112.24
95.33	114.82
80.37	113.52
69.37	114.67
55.52	113.61
44.39	121.48
32.33	125.68
22.02	136.53
8.44	145.88
11.52	157.93
7.39	169.84
-5.79	175.85
-3.15	180.62
-5.91	195.85
-20.57	200.59
-35.93	201.29
-38.08	201.01
-47.54	198.47
-60.17	201.41
-58.84	200.13
-66.89	207.83
-63.07	218.06
-77.06	226.58
-90.29	229.63
-105.66	236.77
-114.75	229.19
-126.45	228.44
-132.68	218.53
-146.64	221.86
-162.86	229.11
-172.01	225.95
-176.91	225.71
-189.24	225.1
-195.04	234.13
-205.01	233.61
-204.27	241.64
-225.67	269.87
-235.5	280.01
-231.99	281.59
-229.05	285.85
-217.58	292.06
-231.94	306.01
-232.13	288.34
-228.49	283.18
-232.41	277.52
-227.21	295.46
-213.68	297.78
-211.3	304.79
-215.21	299.04
-219.67	295.99
-225.12	291.54
-225.12	291.54
-221.2	297.25
-233.67	289.59
-232.69	291.01
-224.01	286.19
-233.96	278.77
-234.79	270.64
-238.16	262.39
-244.07	254.03
-255.87	254.64
-263.14	258.18
-267.42	265.89
-282.03	310.5
-262.76	330.95
-247.02	336.27
-242.88	328.39
-227.1	320.02
-206.95	314.71
-201.53	319.26
-200.1	324.89
-206.51	318.87
-213.91	311.44
-217.83	305.67
-221.2	297.25
-226.1	290.11
-227.92	280.51
-231.43	278.93
-226.64	268.47
-234.23	267.99
-238.16	262.39
-235.28	249.22
-231.12	265.5
-244.38	267.35
-231.53	261.46
-230.3	273.62
-237.89	273.13
-240.13	259.6
-245.63	255.26
-248.44	244.48
-248.68	233.91
-251.08	227.21
-265.56	227.7
-272.48	235.17
-279.83	238.66
-288.78	243.37
-298.31	250.66
-317.92	267.84
-321.1	270.27
-323.17	267.48
-338.97	266.36
-342.07	255.58
-352.71	261.4
-361.73	259.42
-427.86	311.23
-468.73	360
-494.44	409.07
-460.11	421.78
-430.41	414.96
-409.77	412.73
-382.38	409.71
-369.25	410.88
-346.26	401.95
-329.6	397.92
-316.1	403.23
-298.01	391.06
-277.94	381.78
-279.48	383.03
-254.82	356.22
-239.49	343.74
-227.8	336.43
-210.81	347.49
-193.63	324.03
-195.05	318.4
-199.57	322.17
-202.06	321.97
-202.41	310.94
-212.27	303.35
-203.81	305.34
-199.57	322.17
-205.97	316.16
-211.84	307.48
-216.3	304.42
-217.58	292.06
-225.97	283.35
-222.17	271.44
-230.15	266.9
-221.83	258.03
-207.56	250.83
-200.45	264.72
-197.9	282.53
-203.12	327.4
-198.59	323.63
-205	317.61
-194.89	357.21
-178.48	350.34
-160.61	398.39
-121.55	461
-79.42	510.75
-79.42	510.75
-51.52	549.01
-34.96	540.02
-25.6	527.14
-14.86	503.07
-10.58	479.44
-7.05	471.43
-9.16	458.24
-16.87	449.89
-24.87	434.37
-26.52	418.4
-38.85	399.4
-47.37	389.59
-58.24	379.48
-65.06	375.7
-73.85	368.82
-74.58	357.33
-77.66	345.54
-75.09	328.78
-74.76	318.87
-77.71	307.14
-86.66	303.26
-97.03	300.71
-104.1	292.92
-107.72	272.9
-107	256.17
-107.91	254.69
-108.68	246.27
-116.4	237.36
-120.3	227.45
-133.84	223.9
-132.37	222.62
-131.21	206.41
-150.25	216.28
-161.11	210.43
-172.38	211.27
-175.46	203.21
-176.37	191.37
-172.3	179.8
-164.82	169.68
-162.46	155.68
-152.43	145.72
-141.34	140.77
-126.44	134.49
-115.82	121.89
-106.65	114.28
-89.27	105.08
-76.89	107.09
-52.36	137.68
-66.36	149.43
-67.91	161.72
-83.9	185.64
-86.69	188.23
-91.41	183.86
-103.03	190.11
-110.81	199.26
-122.12	202.78
-139.19	204.7
-154.16	206.73
-161.4	217.09
-188.83	257.32
-198.16	254.06
-205.44	246.93
-220.46	263.48
-224.69	271.28
-236.34	271.88
-230.45	280.35
-230.59	287.1
-230.3	273.62
-224.14	292.96
-217.58	292.06
-216.47	286.7
-228.06	287.27
-229.89	277.69
-231.14	289.76
-224.01	286.19
-220.52	287.78
-214.23	300.47
-214.38	282.77
-224.43	282.1
-232.41	277.52
-234.23	267.99
-239.55	256.96
-242.92	248.78
-252.16	249.56
-253.4	237.59
-259.97	231.96
-271.47	236.54
-325.67	254.1
NaN	NaN
182.39	528.78
159.67	468.36
122.7	412.1
80.1	371.41
40.18	304.23
-15.49	257.16
-94.5	233.47
-156.08	243.02
-199.88	262.05
-221.49	286.36
-226.66	292.79
-204.46	314.9
-188.49	310.64
-221.87	306.74
-229.47	281.76
-253.48	220.53
-266.93	176.04
NaN	NaN
-257.21	297.43
-211.51	318.48
-204.46	314.9
-172.3	317.49
-97.97	292.14
-14.43	285.92
NaN	NaN
97.16	331.29
160.48	335.15
211.88	385.83
262.17	342.11
331.71	340.43
326.61	336.74
329.67	332.04
324.76	325.75
312.29	312.62
299.62	302.09
281.34	295.63
272.76	284.6
269.08	279.88
266.28	281.9
253.53	273.89
246.93	273.76
238.22	265.29
234.55	260.55
230.59	260.97
217.95	252.89
210.63	243.39
204.41	238.05
198.19	232.7
187.1	221
182.13	217.22
177.44	205.79
168.8	197.26
166.43	191.57
160.42	178.66
160.54	173.68
154.4	163.37
149.47	154.66
149.53	149.78
140.76	143.76
132.02	142.58
124.63	142.94
116.01	131.93
105.01	122.62
100.35	126
93.13	118.9
81.46	112.68
71.48	112.93
61.71	110.76
60.69	111.64
53.62	120.65
44.4	126.79
35.23	130.66
28.9	139.81
25.85	140.36
18.52	145.44
11.07	150.73
4.36	157.81
-0.79	158.2
-1.64	156.61
-8.38	171.1
-16.92	172.55
-25.92	176.95
-31.31	184.78
-39.33	188.05
-48.3	189.89
-57.37	191.81
-65.53	188.3
-72.07	187.8
-77	190.23
-82.25	188.5
-88.09	189.53
-94.81	189.16
-103.93	199.62
-107.92	196.68
-124.72	198.61
-135.05	207.58
-141.28	208.64
-146.66	211.08
-162.6	222.4
-168.05	224.81
-174.71	232.52
-201.61	252.51
-219.09	268.94
-221.76	275.52
-228.62	289.94
-224.14	292.96
-226.52	286.02
-220.77	301.36
-219.79	302.8
-218.26	301.55
-221.32	304.05
-214.34	307.3
-208.68	298.14
-216.61	293.49
-220.52	287.78
-230.03	284.43
-232.26	270.8
-237.33	270.48
-230.15	266.9
-238.04	279.85
-236.76	292.09
-241.08	351.86
-228.04	370.93
-210.93	368.28
-195.94	376.62
-163.16	384.04
NaN	NaN
-144.83	487.97
-123.35	489.23
-100.06	486.55
-84.09	490.12
-66.42	472.59
-63.81	462.96
-63.66	452.98
-65.97	442.66
-73.15	431.68
-73.57	417.35
-79.06	412.33
-82.27	400.51
-84.03	387.45
-87.73	371.32
-91.69	365.14
-100.45	358.41
-106.84	344.91
-114.1	337.03
-125.67	332.99
-134.82	322.24
-144.96	317.09
-152.17	309.47
-164.35	308.44
-172.55	299.48
-187.85	301.05
-201.21	298.69
-219.24	300.11
-220.52	287.78
-237.74	290.67
-243.11	279.51
-256.85	277.26
-267.99	268.52
-260.57	258.34
-239.55	256.96
-243.5	251.4
-240.28	266.27
-235.45	255.87
-235.45	255.87
-232.16	246.74
-220.47	228.83
-228.24	217.92
-223.67	203.78
-224.17	189.54
-227.85	177.86
-220.6	164.2
-226.29	150.19
-225.84	137.82
-214.14	133.31
-193.74	130.22
-169.44	125.75
-151.91	125.86
-135.31	132.01
-79.68	203.95
-132.68	265.22
-225.97	283.35
-234.1	285.51
-243.8	288.9
-252.55	293.7
-273.68	301.66
-298.86	290.47
-312.36	285.51
-319.03	273.07
-333.15	264.13
-353.18	250.84
-371.84	249.46
-387.9	248.24
-386.87	223.49
-399.27	223.83
NaN	NaN
-498.81	281.13
-494.2	300.14
-473.73	343.42
-458.07	354.22
-446.75	366
-428.04	374.4
-402.59	368.49
-381.99	366.18
-365.15	368.95
-342.08	360.01
-323.31	358.83
-265.5	351.23
-249.16	347.07
-235.9	338.53
-219.26	338.5
-200.18	331.79
-199.12	326.35
-148.19	301.46
NaN	NaN
-5.96	205.84
-58.34	141.54
-126.97	119.6
-152.21	149.5
NaN	NaN
-264.28	263.43
-268.73	230.14
-242.57	235.56
NaN	NaN
-122.58	459.45
-138.6	379.59
-173.87	325.69
-212.58	323.89
-260.51	313.43
-270.65	305.93
-278.27	298.64
-292.74	298.95
-300.44	291.7
-312.91	288.14
-317.51	278.49
-317.51	278.49
-307.53	275.19
-292.94	274.86
-236.19	265.19
-235.36	273.29
-230.55	262.86
-220.29	256.78
-209.67	254.73
-189.78	255.91
-167.13	254.59
-152.75	244.59
-134.89	240.24
-115.85	234.64
-103.51	225.82
-81.26	212.2
-71.65	203.2
-71.65	203.2
7.57	144.26
29.85	141.46
29.19	131.6
31.25	129.46
28.53	119.04
29.35	126.14
38.12	138.34
70.94	162.83
72.03	164.47
72.03	164.47
67.37	173.85
67.43	171.18
70.6	178.79
69.19	187.88
77.28	183.32
88.95	173.29
108.94	164.73
128.3	155.08
148.31	145.8
153.37	147.14
169.02	136.69
179.5	136.88
249.86	201.03
243.73	214.88
239.3	222.82
235.99	234.92
224.89	245.35
215.38	252.3
205.92	259.31
196.38	268.99
171.79	275.29
147.54	281.79
137.56	282.2
127.64	282.64
113.45	273.88
104.02	268.95
93.9	256.97
85.06	264.59
75.15	252.6
64.82	248.85
63.77	247.22
52.12	247.41
40.4	235
29.22	232.61
15.37	235.49
2.71	227.4
-12.62	224.74
-30.36	232.02
-48.9	235.26
-62.73	229.41
-77.94	225.09
-95.39	232
-110.1	229.51
-139.64	239.94
-157.79	251.09
-181.06	261.87
-199.1	270.22
-211.73	276.17
-228.62	289.94
-221.91	282.27
-221.2	297.25
-217.03	289.38
-221.2	297.25
-218.26	301.55
-217.71	298.86
-217.28	302.98
-231.94	306.01
-240.51	304.03
-254.86	311.13
-277.26	300.06
-286.47	294.03
-295.63	281.34
-299.16	273.11
-296.46	266.65
-278.18	261.21
-265.85	264.66
-249.48	267.03
-232.97	280.18
-222.33	278.18
-217.86	281.18
-235.02	353.74
-246.14	351.44
-257.32	349.15
-270.61	350.82
-285.47	346.89
-293.68	342.16
-318.02	338.88
-334.12	326.81
-344.06	323.34
-349.82	318.86
-359.72	288.7
-358.07	274.22
-361.22	263.42
-341.61	266.17
-320.61	274.28
-308.24	291.15
-295.41	305.48
-259.33	346.25
-248.25	362.28
-208.42	368.51
-185.96	363.6
-156.71	390.35
-140.03	426.11
NaN	NaN
-119.33	573.82
-120.86	557.93
-124.44	556.04
-126.13	550.11
-129.5	538.28
-135.17	533.27
-124.66	514.69
-129.87	506.9
-130.06	499.76
-128.35	488.6
-125.77	471.85
-129.16	452.95
-138.52	456.08
-143.18	445.59
-156.74	435.53
-164.77	430.39
-175.76	427.78
-176.45	402.36
-168.56	393.33
-164.64	385.3
-167.11	385.05
-173.08	369.02
-178.02	361.55
-172.49	338.33
-179.83	330.73
-185.74	328.84
-194.6	322.57
-201.08	323.43
-205.44	313.45
-208.91	311.82
-203.48	316.35
-207.58	324.29
-212.93	312.88
-211.18	297.96
-222.18	295.82
-219.12	293.31
-219.67	295.99
-221.63	293.14
-223.86	279.43
-227.21	271.12
-217.28	302.98
-214.23	276.01
-221.76	275.52
-227.92	280.51
-241.42	271.56
-239.14	260.99
-238.98	254.33
-264	250.17
-272.19	222.1
-315.78	264.02
-304.45	279.4
-267.34	289.98
-247.77	283.24
-221.63	293.14
-228.49	283.18
-224.01	286.19
-214.78	303.16
-205.97	316.16
-207.49	317.42
-179.91	298.91
-166.46	287.53
-157.94	275.76
-151.85	263.82
-139.98	235.82
-150.46	233.84
-174.02	240.63
-201.23	256.57
-207.93	264.25
-220.63	270.19
-227.78	273.78
-230.45	280.35
-228.49	283.18
-222.61	291.71
-215.75	301.73
-214.23	300.47
-222.96	312.13
-230.4	304.76
-222.33	278.18
-251.7	346.87
-260.34	344.8
-317.05	353.89
-324.85	353.26
-339.98	356.1
-355.17	358.93
-370.41	354.96
-396.28	356.85
-412.19	355.5
-472.78	331.43
-488.53	320.66
-497	293.24
-454.83	295.62
-438.11	301.04
-419.34	302.6
-392.65	304.78
-376.73	312.73
-377.26	315.36
-296.64	324.29
-220.99	315.01
-176.54	367.28
NaN	NaN
-83.12	518.81
-80.36	526.33
-51.58	474.7
-77.44	418.26
-111.46	365.63
-111.01	362.85
-107.96	374.55
-116.05	312.85
-139.19	279.97
-76.27	209.81
-30.02	136.57
-41.37	101.05
-8.2	102.43
11.08	85.87
-23.78	134.44
-76.66	172.27
NaN	NaN
-222.19	219.53
-235.5	280.01
-209.63	328.26
NaN	NaN
-99.4	300.46
NaN	NaN
-48.48	211.14
-30.63	146.43
-34.42	70.35
-53.8	36.72
-95.21	92.11
-136.65	154.78
-188.43	205.31
-239.55	256.96
-225.67	269.87
-194.07	319.85
NaN	NaN
-10.17	416.65
-19.04	379.53
-31.78	383.3
-37.6	353.85
-56.99	336.84
-67.99	329.68
-72.83	321.95
-85.16	316.2
-93.21	313.86
-99.87	303.23
-112.67	300.52
-144.64	289.25
-157.26	291
-170.93	291.32
-177.2	285.36
-188.55	285.91
-197.9	282.53
-222.41	309.43
-229.18	292.61
-224.01	286.19
-223.03	287.61
-235.93	275.95
-232.67	266.75
-227.45	260.37
-237.82	249.07
-245.71	238.03
-251.66	229.8
-255.3	211.32
-253.94	199.74
-248.57	193.57
-253.58	186.91
-266.78	169.71
-264.17	147.25
-283.7	57.48
NaN	NaN
-106.48	35.34
-107.47	59.47
-108.64	80.16
-117.07	102.48
-124.58	119.56
-130.51	132
-136.52	140.78
-137.7	149.65
-151.97	167.4
-161.85	177.51
-161.85	177.51
-168.65	185.11
-180.08	196.46
-188.1	209.27
-198.59	221.99
-212.9	229.22
-217.19	236.95
-236.26	247.84
-244.23	260.68
-238.16	262.39
-220.65	294.56
-247.68	307.58
-283.97	300.92
-294.31	300.18
-309.82	292.37
-290.24	305.86
-264.62	314.49
-244.33	322.81
-221.08	321.85
-211.51	318.48
-198.67	330.53
-192.79	339.33
-189.32	341.02
-193.25	335.13
-191.28	338.07
-195.21	332.2
-203.72	337.02
-180.91	343.15
-189.41	354.92
-213.32	347.28
-211.8	346.02
-193.82	344.79
-173	341.07
-148.98	353.15
-177.04	377.04
-184.48	383.31
-205.45	386.89
-254.86	363.1
-252.7	345.41
-297.82	343.19
-307	323.5
-258.96	312.19
-170.1	274.89
-160.59	264.58
-171.58	240.77
-136.14	270.5
-129.24	259.95
-107.94	207.62
-91.68	164.82
-88.23	159.54
-90.74	102.69
-91.5	105.17
-43.24	166.36
-32.97	174.6
NaN	NaN
