# Supplementary material for: Generalization of navigation memory in honeybees
Source: Front Behav Neurosci. 2023 Mar 6;17:1070957. doi: 10.3389/fnbeh.2023.1070957 (PMC10025308; doi:10.3389/fnbeh.2023.1070957)
Supplement: Supplementary Data Sheet S1 — Primary data. [file Data_Sheet_1.zip › S00_Primary_Data/Bee_B07.csv]

69.19	187.88
58.08	184.92
52.53	184.84
48.16	204.54
48.78	193.57
46.59	193.02
48.16	204.54
32.84	200.93
30.15	221.49
19.66	213.61
10.54	227.44
1.43	218.6
-7.85	212.67
-18.63	210.9
-19.69	202.16
-29.97	197.8
-40.62	189.32
-43.95	183.27
-54.08	179.44
-63.44	177.28
-67.91	161.72
-73.16	155.99
-71.5	143.81
-68.25	134.44
-67.74	123.76
-45.04	136.71
-33.53	151.79
-15.36	168.51
5.44	179.41
21.08	196.9
36.41	212.99
51.04	230.35
62.89	242.83
78.02	262.98
87.96	274.95
104.65	296.7
118.97	302.65
129.66	327.09
146.72	333.54
151.43	355.25
166.53	373.62
179.2	391.45
171.22	410.61
228.31	408.42
239.67	397.05
241.69	387.91
247.26	383.61
239.54	364.34
245.28	357.42
245.86	349.44
254	345.77
260.32	331
257.24	318.33
261.59	312.6
256.2	314.11
243.04	294
241.49	297.64
240.12	298.67
226.33	289
221.8	277.4
222.86	281.6
210.62	268.28
203.23	261.32
199.47	259.14
186.32	239
175.34	227.24
183.03	226.49
180.71	220.75
177.25	210.88
179.97	206.41
181.56	197.87
171.78	182.8
173.09	181.87
167.02	169.1
153.08	166.75
145.57	164.76
136.94	156.22
134.49	150.61
125.86	144.51
113.67	138.55
107.47	125.77
104	130.77
92.32	132.07
84.29	130.78
79.62	124.29
72.97	124.6
63.01	117.47
53.43	112.88
48.15	107.17
37.93	95.7
28.61	97.45
20.45	93.19
10.79	94.17
0.22	97
1.7	100.2
-27.63	111.35
-33.44	133.4
-40.33	149.7
-49.74	150.35
-59.87	153.88
-68.48	164.45
-71.81	180.86
-82.8	191.23
-88.93	199.14
-89.72	208.78
-98.91	226.16
-106.72	242.25
-112.06	251.57
-114.02	255.58
-120.42	270.38
-112.08	283.71
-122.06	285.6
-126.08	307.65
-124.63	306.38
-130	322.71
-141.15	330.05
-136.79	347.35
-145.07	352.13
-163.19	377.01
-163.67	379.77
-164.68	371.24
-174.07	374.53
-176.05	364.53
-185.96	363.6
-186.42	352.4
-181.89	341.67
-196.35	351.52
-190.93	363.14
-186.95	362.11
-192.4	357.43
-187.82	339.76
-202.33	349.61
-193.7	330.94
-198.59	323.63
-203.04	320.52
-202.94	313.65
-212.49	317.03
-215.32	305.86
-216.73	300.29
-222.73	298.5
-221.07	290.46
-222.47	284.94
-225.82	276.6
-232.83	273.45
-236.19	265.19
-238.57	258.35
-238.4	251.7
-246.46	247.24
-245.71	238.03
-251.25	233.76
-259.55	235.92
-246.52	230.08
-251.66	229.8
-252.16	249.56
-242.67	259.44
-234.64	263.94
-228.34	276.44
-224.43	282.1
-223.45	283.52
-218.42	283.85
-220.34	305.49
-208.37	309.11
-203.48	316.35
-204.46	314.9
-211.84	307.48
-214.66	296.35
-225.36	305.12
-239.89	332.73
-244.49	336.47
-245.14	352.9
-257.41	362.88
-250.34	373.13
-256.95	373.94
-275.38	382
-290.78	380.68
-301.09	379.8
-311.41	372.09
-316.05	362.15
-316.52	351.22
-312.28	336.62
-317.98	332.12
-307.96	315.33
-303.73	307.57
-309.89	299.06
-308.17	284.47
-310.14	275.01
-321.65	272.88
-327.39	268.5
-328.3	253.92
-324	246.32
-327.69	244.76
-305.88	230.5
-303.91	239.78
-285.04	238.34
-274.9	252.15
-257.58	262.52
-243.24	262.07
-251.61	270.91
-239.55	256.96
-239.71	263.63
-240.54	255.57
-233.09	262.7
-242.26	263.47
-242.51	252.79
-247.04	249.86
-246.7	236.65
-244.36	226.26
-243.59	217.14
-235.69	211.02
-252.07	225.84
-247.28	239.26
-243.5	251.4
-230.79	252.15
-232.83	273.45
-220.37	281.02
-222.61	291.71
-224.43	282.1
-224.56	288.86
-216.18	297.6
-211.84	307.48
-215.21	299.04
-223.71	297.07
-227.33	302.25
-222.51	316.26
-224.29	338.09
-210.34	351.68
-190.3	339.55
-188.29	335.56
-205.86	354.85
-183.39	342.93
-181.01	371.05
-168.13	376.52
-165.12	388.06
-158.54	408.48
-162.97	412.24
-191.69	476.84
-205.61	490.82
-222.14	504.51
-234.67	517.22
-246.77	527.16
-256.55	523.28
-273.39	529.9
-282.53	537.35
-293.44	531.97
-312.89	545.34
-311.93	539.83
-321.15	547.27
-329.79	558.96
-314.18	591.54
-295.94	569.63
-293.94	565.63
-293.55	586.79
-268.75	588.17
-243.43	593.92
-233.46	580.93
-219.28	574.1
-215.38	566.06
-209.67	546.9
-204.41	530.53
-204.09	520.66
-204.68	516.35
-202.04	492.63
-200.19	481.54
-198.33	470.45
-198.5	456.34
-194.17	438.49
-195.3	422.91
-191.38	407.86
-194.4	403.35
-189.46	382.83
-185.35	339.98
-210.35	281.69
-236.44	254.48
-258.06	217.68
-305.67	175.1
NaN	NaN
-399.3	217.32
-373.99	259.82
-292.1	289.61
-235.62	262.54
-227.36	277.85
-228.49	283.18
-197.43	311.32
-169.09	347.01
-118.4	393.19
-89.48	305.78
-70.96	251.17
NaN	NaN
7.1	323.8
13.21	333.41
25.89	349.9
40.57	372.46
40.27	375.25
48.37	403.72
48.07	406.51
59.26	488.11
55.53	476.08
59.26	488.11
55.51	498.85
52.19	516.79
52.76	533.97
53.89	568.35
56.98	585.95
46.84	584.29
44.15	606.66
37.7	617.02
38.88	628.62
39.03	648.62
38.41	664.21
35.22	679.4
30.97	702.99
25.87	712.18
32.14	714.59
23.3	711.78
20.41	724.18
28.55	732.58
20.14	746.98
44.18	755
42.54	788.99
NaN	NaN
-176.88	832.81
-195.85	825.98
-211.94	826.69
-218.27	824.43
-232.02	818.36
-269.33	809.28
-267.2	795.33
-264.62	778.6
-261.15	773.35
-264	765.89
-252.73	744.56
-247.1	725.37
-244.93	728.49
-234.56	695.68
-233.04	694.45
-225.49	688.29
-218.8	670.65
-212.34	662.93
-205.46	652.42
-204.8	639.71
-200.07	626.09
-202.87	635.69
-197.46	609.36
-194.22	596.98
-186.92	583.67
-188.78	570.66
-181.75	567.26
-180.17	549
-175.15	525.48
-170.4	511.86
-168.18	497.94
-157.81	489.25
-155.14	472.54
-144.39	461.05
-140.56	452.99
-131.2	449.86
-136.17	449.26
-135.53	429.47
-139.58	423.33
-142.05	423.05
-147.09	415.4
-158.94	418.32
-153.19	399.18
-162.08	399.64
-170.52	397.35
-161.69	382.79
-173.06	383.04
-177.54	372.79
-183.98	366.58
-181.42	345.89
-187.82	339.76
-195.73	334.92
-201.08	323.43
-203.48	316.35
-205.87	309.3
-213.25	301.91
-222.18	295.82
-222.18	295.82
-221.35	279.6
-230.45	280.35
-232.41	277.52
-228.6	265.66
-234.07	261.3
-224.57	247.18
-229.81	253.54
-241.7	284.99
-252.87	282.9
-265.1	279.4
-288.96	287.15
-297.2	282.57
-304.92	275.37
-315.85	270.64
-328.49	273.73
-336.38	273.16
-354.43	289.1
-356.51	279.64
-367.11	278.84
-375.61	274.22
-389.48	275.79
-413.02	277.89
-414.13	269.87
-461.76	303.01
-473.07	304.68
-504.85	312.51
-538.69	330.78
NaN	NaN
-225.79	803.5
-215.29	777.81
-194.58	719.27
-169.44	657.02
-161.42	603.94
-153.78	570.76
-147.35	528.89
-136.01	480.53
-134.71	448.02
-147	422.48
-147.55	418.17
-156.23	387.58
-170.07	345.53
-203.12	327.4
-224.01	286.19
-227.62	267.06
-157.23	266.19
-87.53	259.35
NaN	NaN
72.27	260.3
84.14	260.22
93.11	249.9
106.49	246.28
116.31	243.24
126.52	232.32
143.57	236.54
151.38	227.9
174.02	193.47
175.63	182.51
164.3	175.89
160.79	161.31
150.78	151.33
140.71	151.08
124.64	147.86
106.46	136.41
101.71	134.97
91.08	127.98
76.04	116.93
61.98	118.38
52.43	113.8
37.34	112.48
27.64	114.66
16.29	113.98
4.5	122.23
-10.55	122.07
-20.78	114.88
-29.47	111.21
-38.84	106.55
-45.1	97.03
-60.18	102.66
NaN	NaN
-12.65	12.27
NaN	NaN
-114.36	79.28
-113.15	65
-117.17	43.34
-116.93	30.5
-96.13	24.94
NaN	NaN
115.22	-45.33
137.15	-34.06
141.52	-34.95
154.26	-19.99
171.8	-3.02
NaN	NaN
-410.67	721.45
-415.04	715.32
-411.19	700.28
-415.08	691.4
-421.91	692.04
-414.47	671.8
-411.21	652.51
-410.42	639.98
-409.62	627.46
-409.15	624.71
-402.12	607.27
-407.16	589.96
-404.76	576.25
-396.39	574.33
-391.84	563.64
-397.21	556.12
-401.01	547.38
-399.07	536.45
-401.3	526.49
-398.27	517.08
-405.67	513.57
-405.26	503.92
-397.1	481.2
-400.36	469.85
-402.56	460
-409.02	444.28
-419.58	443.3
-425.56	424.95
-434.08	420.08
-429.95	405.46
-428.97	393.31
-459.42	382.45
-470.19	374.72
-473.96	373.03
-491.16	370.12
-490.23	358.07
-504.29	352.75
-515.19	345.03
-519.7	332.55
-516.8	310.08
-525.18	295.99
NaN	NaN
-304.85	195.59
-285.32	198.04
-273.21	197.44
-263.5	206.99
-255.71	207.41
-256.06	220.39
-251.13	210.24
-244.58	198.92
-231.33	203.43
-229.6	212.62
-232.32	202.09
-241.4	196.49
-227.85	177.86
-218.65	166.8
-215.54	154.33
-210.46	144.53
-203.74	133.63
-194.73	119.26
NaN	NaN
-179.08	829.66
-181.98	822.14
-183.49	823.36
-182.82	800.63
-196.26	828.78
-163.4	767.58
-162.04	749.22
-142.98	736.11
-140.42	709.35
-135.54	702.88
-139.06	690.98
-138.65	688.19
-131.48	674.89
-124.59	654.42
-115.97	639.9
-117.72	633.95
-111.27	616.28
-106.17	616.98
-109.25	602.29
-108.04	593.89
-110.17	590.75
-110.92	569.24
-114.75	560.17
-115.62	548.65
-113.1	548.98
-102.68	530.41
-94.99	521.46
-93.36	510.27
-95.86	509.93
-94.82	511.5
-90.46	507.81
-103.58	501.77
-107.75	495.52
-107.54	485.57
-112.52	484.92
-108.58	501.11
-115.81	473.11
-115.38	470.31
-120.36	469.68
-127.98	461.62
-143.36	462.59
-143.5	455.48
-148.03	452.11
-148.15	445.01
-145.78	438.2
-140.48	428.89
-143.52	424.29
-140.59	421.8
-145.99	424.01
-153.05	413.32
-157.6	402.94
-161.61	396.87
-167.99	404.65
-164.6	392.34
-162.56	402.41
-161.61	396.87
-151.78	390.87
-163.61	393.85
-163.64	386.81
-172.55	387.3
-164.12	389.57
-163.13	391.08
-166.46	410.45
-167.08	392.08
-160.61	398.39
-170.04	394.59
-182.44	400.35
-190.92	398.09
-204.44	395.37
-210.97	389.16
-218.5	381.5
-225.52	371.15
-230.01	361.07
-239.12	361.67
-232.44	347.06
-236.49	348.11
-238.27	324.64
-249.95	325.11
-265.62	313.06
-278.91	308.03
-287.57	299.32
-304.69	299.44
-313.46	290.77
-329.15	289.64
-347.06	292.31
-356.54	286.28
-370.84	283.86
-386.27	280.02
-398.04	271.15
-408.26	261.1
-424.4	259.79
-435.25	252.32
NaN	NaN
-260.47	675.46
-252.44	666.51
-255.03	666.2
-254.52	646.41
-257.29	639
-261.29	622.95
-267.81	630.68
-263.74	605.7
-266.94	601.09
-263.13	585.99
-260.1	583.51
-251.14	568.99
-250.36	556.38
-244.89	547.11
-242.91	543.1
-234.09	521.52
-234.2	514.45
-236.29	511.41
-229.31	500.9
-217.73	493.71
-214.35	481.39
-210.49	466.32
-208.04	459.54
-210.64	452.23
-204.76	433.17
-210.82	431.15
-197.88	408.61
-195.9	404.61
-193.44	390.84
-185.48	381.82
-180.51	375.3
-181.01	378.05
-173.08	376.03
-175.06	366.03
-170.61	369.26
-168.63	372.26
-177.04	370.03
-183.49	370.82
-189.95	371.6
-185.96	363.6
-188.44	363.37
-194.38	354.47
-196.9	361.2
-186.84	341.24
-193.9	358.69
-193.39	355.95
-196.39	358.46
-187.45	364.86
-180.4	340.41
-190.82	342.28
-195.21	332.2
-203.12	327.4
-206.06	323.03
-207.05	321.58
-204.46	314.9
-201.43	312.39
-207.39	310.56
-208.25	302.28
-215.75	301.73
-218.69	297.43
-212.58	292.41
-206.47	287.39
-205.33	306.6
-198.41	309.87
-209.89	310.37
-229.3	299.39
-224.69	295.64
-221.2	297.25
-224.01	286.19
-216.47	286.7
-226.1	290.11
-218.56	290.63
-216.61	293.49
-217.71	298.86
-221.32	304.05
-215.08	292.23
-218.42	283.85
-221.91	282.27
-221.91	282.27
-227.21	295.46
-217.58	292.06
-222.41	309.43
-219.67	295.99
-215.08	292.23
-220.09	291.88
-220.93	283.69
-217.86	281.18
-211.6	293.84
-208.37	309.11
-196.46	312.77
-202.94	313.65
-212.49	317.03
-199.57	322.17
-192.72	332.41
-176.95	342.11
-161.71	347.7
-156.29	338.42
-144.58	349.37
-134.34	354.64
-121.77	346.1
-112.62	342.85
-101.64	335.58
-88.72	338.5
-78.32	334.07
-68.96	328.13
-55.77	328.44
-49.85	320.68
-41.45	320.43
-30.21	307.78
-21.99	317.61
-20.37	323.58
-9.92	306.66
-4.93	294.62
4.02	309
19.75	317.47
58.3	329.01
72.71	344.56
87.56	357.38
101.46	368.59
120.81	390.7
137.24	405.17
148.37	408.8
161.35	421.15
178.99	439.99
193.08	441.39
207.45	455.34
221.87	469.28
236.83	477.75
250.19	490.06
316.24	565.04
322.81	580.15
336.74	642.57
334.17	654.67
305.02	740.6
295.32	755.8
NaN	NaN
