# Supplementary material for: Generalization of navigation memory in honeybees
Source: Front Behav Neurosci. 2023 Mar 6;17:1070957. doi: 10.3389/fnbeh.2023.1070957 (PMC10025308; doi:10.3389/fnbeh.2023.1070957)
Supplement: Supplementary Data Sheet S1 — Primary data. [file Data_Sheet_1.zip › S00_Primary_Data/Bee_B08.csv]

65.22	170.56
68.44	175.5
67.43	171.18
59.52	175.75
44.56	189.74
38.37	200.81
29.38	217.08
29.38	217.08
16.18	227.11
7.1	228.21
-7.36	237.05
-19.17	223.69
-22.26	221.78
-25.1	209.92
-26.87	206.81
-29.9	204.95
-29.5	202.15
-36.35	204.08
-40.65	196.43
-43.58	187.57
-46.42	178.76
-40.02	172.36
-42.28	160.8
-48.45	149.04
-51.56	154.41
-49.92	130.9
-45.38	128.35
-44.93	121.47
-33.55	117.92
-30.13	109.75
-24.66	110.21
-7.18	125.53
7.82	128.69
16.77	123.91
27.47	122.83
39.17	137.29
46.26	146.19
58.89	157.98
85.64	160.55
108.84	174.98
118.15	190.52
132.3	207.32
NaN	NaN
123.44	327.13
117.54	355.08
98.77	370.86
92.63	383.72
76.06	374.86
63.66	375.32
52.63	374.67
41.03	379.66
31.69	375.14
27.49	368.7
17.59	369.83
5.33	380.59
-5.31	367.42
-18.63	366.73
-20.66	363.56
-20.95	356.37
-20.72	373.55
-18.8	339.55
-18.38	326.75
-19.02	322.36
-23.96	314.45
-21.53	304.82
-25.8	301.3
-27.6	288.16
-32.01	277.5
-29.54	267.86
-37.29	265.32
-44.72	252.89
-49.29	245.18
-57.38	238.51
-59.15	228.38
-64.41	219.34
-68.74	211.88
-71.65	203.2
-72.82	197.51
-78.66	187.35
-78.66	187.35
-78.92	183.18
-73.92	169.67
-72.98	160.1
-72.57	153.28
-71.5	143.81
-68.98	133.09
-67.78	119.79
-67.76	108.06
-66.31	102.88
NaN	NaN
342.12	29.98
365.26	28.18
371.55	43.66
367.63	61.44
365.1	69.63
360.75	70.21
366.66	68.64
359.23	60.23
358.91	62.62
362.68	55.85
356.43	59.82
356.11	62.21
368.54	65.24
357.67	61.22
364.25	54.85
356.18	51.27
358.65	54.06
360.47	61.62
365.41	78.24
366.98	88.29
393.7	102.32
389.44	114.07
391.09	124.29
401.25	122.2
404.26	108.95
400.22	107.07
393.4	104.76
379.16	104.99
368.88	95.96
363.6	92.68
363.6	92.68
356.48	92.78
349.36	92.88
361.77	96.07
371.97	93.98
367.59	83.47
361.37	76.41
362.3	69.22
361.06	67.81
357.08	55.05
365.82	53.85
356.85	46.51
357.19	44.12
346.88	46.33
352.82	44.73
356.66	37.98
369.09	40.88
384.75	61.45
407.06	75.8
425.35	88.47
451.71	104.97
441.46	118.52
442.74	131.34
418.05	136.2
407.9	138.31
415.67	144.62
400.7	152.19
380.79	153.81
376.77	151.86
364.7	146.02
354.41	150.45
344.87	147.51
347.63	148
324.54	140.15
309.5	136.19
305.49	134.23
302.81	117.92
295.22	109.32
289.92	105.98
280.13	105.44
269.75	96.44
252.54	85.16
267.61	76.04
256.24	63.68
253	55.08
246.43	50.62
256.07	53.25
251.05	47.89
262.83	45.02
267.2	34.08
278.53	25.16
274.34	15.32
271.54	14.97
279.47	10.14
287.04	7.55
296.22	3.95
308.25	8.93
313.86	9.62
330.67	11.68
337.04	7.66
343.03	5.98
344.24	7.33
363.49	40.12
360.69	39.74
367.52	41.89
361.45	54.45
359.88	55.45
355.79	64.6
359.86	88.41
365.41	78.24
369.46	69.05
424.7	104.63
399.42	58.61
410.47	31.68
472.39	28.58
527.74	90.78
NaN	NaN
532.72	209.96
469.26	277.17
401	278.99
316.94	231.6
293.3	181.29
262.14	136.91
NaN	NaN
183.46	74.54
170.09	23.9
155.78	-26.09
117.8	-74.97
NaN	NaN
79.7	348.77
95.09	356.08
110.19	353.56
123.8	354.99
139.95	356.98
152.58	356.87
173.12	370.86
187.5	367.01
193.35	357.29
193.16	359.98
194.28	379.42
198.94	385.89
213.68	412.32
223.7	417.11
241.3	441.31
243.65	444.53
243.84	426.68
249.88	416.92
257.11	408.81
261.1	408.26
262.17	394.84
263	384.14
279.24	361.81
286.24	339.12
286.61	296.74
281.7	270.8
296.53	270.01
289.27	258.09
292.09	236.76
297.61	235.34
299.57	226.78
308.69	232.48
330.69	248.49
332.73	239.89
343.94	236.96
359.38	233.54
371.82	217.97
391.91	211.47
387.13	202.94
398.12	204.94
408.36	200.39
420.93	187.3
422.7	183.79
426.53	174.27
424.48	180.28
416.97	171.37
425.01	175.28
419.3	162.9
423.87	159.87
415.82	155.99
416.8	159.95
418.76	167.87
410.98	161.49
409.02	153.59
416.8	159.95
434.84	175.68
462.7	191.88
465.47	192.35
466.16	198.89
484.99	207.22
499.25	218.66
519.31	228.52
529.54	238.04
542.53	248.04
568.78	265.53
574.61	263.87
594.07	278.95
608.57	287.94
602.02	321.25
622.38	340.62
634.37	346.63
638.66	346.01
658.01	349.25
679.52	346.14
685.36	344.43
696.44	346.25
713.99	341.09
733.43	332.21
750.12	322.86
755.09	316.97
776.06	330.99
788.15	324.87
NaN	NaN
302.16	-36.81
319.5	-23.12
313.8	-7.04
321.43	6.96
332.36	19.09
337.04	35.33
348.25	36.84
351.48	54.25
368.82	73.85
366.98	88.29
370.38	83.9
372.24	80.5
375.34	78.51
371.02	68.05
359.23	60.23
360.55	50.67
356.85	46.51
355.62	45.12
349.48	38.22
350.02	44.35
351.05	37.22
342.99	33.72
343.7	28.98
338.61	34.33
351.75	32.47
354.56	32.84
355.96	42.74
359.55	57.84
371.62	74.27
370.08	86.31
374.17	99.26
394.35	108.64
398.47	121.75
388.45	135.09
404.02	147.72
410	157.54
409.29	151.12
397.76	140.39
390.41	142.92
399.99	145.78
408.87	142.24
446.18	138.21
448.02	134.71
455.13	134.57
464.74	137.35
476.52	145.58
489.55	155.3
495.81	174.25
491.5	212.18
483.61	219.9
459.65	233.86
452.63	233.92
470.67	235.79
456.17	226.79
444.41	218.29
437.88	227.44
437.11	249.27
437.12	263.56
448.33	277.32
462.26	291.62
478.18	299.73
491.62	304.77
516.59	306.55
524.57	310.59
548.09	313.36
539.69	300.04
536.81	314.05
536.81	314.05
546.45	328.95
540.29	347.76
536.64	369.72
529.66	411.25
521.58	436.67
498.36	433.8
488.43	450.86
472.16	462.73
464.07	461.23
444.97	460.39
434.19	473.29
383.66	475.99
332.14	464.71
326.16	471.76
274.77	465.84
252.12	453.11
247.18	449.37
234.99	453.86
224.94	449.1
210.72	447.66
202.81	448.87
182	404.48
179.72	332.5
170.93	311.51
163.1	294.83
170.58	296.53
162.85	277.24
159.75	264.44
158.84	257.54
164.48	212.89
159.89	198.85
164.9	200.12
166.5	189.05
161.77	175.24
169.24	182.16
173.16	179.38
165.6	174.97
166.9	174.05
182.06	182.84
190.29	169.9
199.1	145.12
204.7	139.19
220.7	142.76
219.93	131.79
229.57	130.26
232.73	123.76
241.37	118.38
243.17	112.81
247.73	107.77
252.34	102.74
262.51	98.7
274.01	96.01
281.53	91.38
282.27	84.38
292.39	82.49
295.99	75.93
322.62	78.95
319.16	72.4
310.49	73.45
319.55	80.88
326.09	85.54
337.53	84.92
347.74	82.87
357.96	80.78
362.61	77.82
368.2	78.66
372.57	89.15
393.7	102.32
393.1	107.2
398.76	119.3
401.65	131.02
408.32	147.18
425.12	161.35
426.53	174.27
432.51	184.2
441.45	206.21
460.97	221.17
462.93	229.26
470.14	240.88
466.34	250.59
462.3	262.89
487.76	273.92
466.81	259.78
473.81	259.72
457.58	254.24
472.52	272.53
489.53	270.31
485.8	265.74
461.06	261.36
460.78	278.26
502.53	321.21
522.43	331.35
534.81	346.79
529.23	360.42
534.34	378.65
546.41	396.82
548.88	399.94
563.12	423.92
561.62	425
582.12	442.06
586.49	453.61
587.44	457.83
600.95	475.06
607.19	495.1
604.85	504.18
611.35	521.61
619.07	540.65
633.46	562.24
627.43	566.65
631.09	571.38
NaN	NaN
85.29	839.92
88.24	837.53
83.28	823.92
79.63	831.89
79.8	809.11
74.24	811.08
57.7	784.23
61.69	773.45
49.49	775.81
44.95	759.4
44.46	742.21
34.48	737.79
29.61	724.18
27.39	720.98
17.08	719.38
11.96	728.58
6.72	697.79
6.33	690.59
3.77	690.19
-6.87	681.42
-20.03	632.28
-48.95	596.54
-53.32	600.18
-52.5	584.59
-57.86	576.66
-67.57	572.41
-71.06	560.48
-76.38	552.59
-76.13	532.63
-84.31	527.21
-84.17	517.23
-93.36	510.27
-102.09	517.65
-100.67	499.3
-106.71	497.08
-117.93	487.07
-117.08	481.48
-117.44	467.2
-123.44	465.03
-128.28	447.37
-136.99	430.72
-140.59	421.8
-146.17	409.84
-150.72	399.45
-159.13	397.14
-164.16	382.54
-176.03	385.55
-174.57	370.27
-183.99	373.57
-176.95	342.11
-191.28	338.07
-196.71	333.46
-202.06	321.97
-208.47	315.97
-210.32	306.23
-224.81	302.44
-223.59	290.28
-216.47	286.7
-221.91	282.27
-224.84	278.02
-222.98	263.32
-235.05	259.9
-247.2	256.5
-241.76	243.54
-250.67	231.17
-255.06	221.75
-255.71	207.41
-264.35	199.2
-267.23	188.78
-271.17	177.09
-274.58	162.99
-284.07	157.43
-290.95	152.01
NaN	NaN
-94.55	204.3
-83.16	216.24
-72.17	231.27
-58.72	232.68
-44.87	238.61
-17.03	251.19
-6.16	255.84
-4.24	259.02
7.41	268.2
17.22	274.28
28.67	276.46
37.62	281.05
45.39	299.59
55.33	308.64
62.65	307.3
69.99	306
73.25	295.45
74.97	288.82
80.1	284.34
82.47	284.86
82.16	272.26
89.77	265.67
100.48	246.19
104.38	240.32
114.39	231.97
118.46	220.94
128.37	215.51
135.91	209.56
148.35	207.53
153.68	195.99
166.43	191.57
166.7	181.52
183.31	184.4
178.56	170.75
185.26	163.75
199.72	163.52
209.16	159.6
219.98	157.16
235.11	151.95
238.08	147.72
252.36	159.28
260.29	163.39
270.75	170.49
287.71	182.66
301.43	182.91
315.01	185.58
335.35	190.76
333.68	177.88
345.08	175
347.24	166.63
371	167.15
379.59	138.6
389.98	134.09
403.18	130.01
404.62	117.74
392.52	112.07
391.27	110.63
392.23	114.52
395.12	126.2
400.68	127.1
403.08	118.74
395.97	118.85
405	126.55
392.9	120.85
392.23	114.52
398.31	135.47
401.65	131.02
397.76	140.39
413.32	153.05
406.25	153.12
401.09	135.93
395.4	123.75
395.4	123.75
390.02	109.19
386.94	111.19
392.52	112.07
381.37	110.29
387.53	106.31
395.24	101.32
394	99.89
375.36	89.58
373.17	84.33
375.97	73.69
379.09	71.69
399.59	78.42
393.36	93.59
399.63	111.96
405.96	130.47
413.59	150.57
423.76	173.8
430.73	187.72
436.19	202.73
446.65	223.83
456.63	235.92
463.33	252.66
467.8	263.86
476.51	274.54
479.2	289.42
480.92	300.23
491.62	304.77
517.03	315.86
526.68	330.78
532.6	341.09
546.6	340.9
560.06	345.9
578.76	354.46
582.46	359.09
571.47	357.19
569.55	348.88
555.95	358.48
539.92	364.97
535.04	385.45
534.42	405.4
518.76	409.29
520.88	429.81
538.07	451.76
529.54	467.78
515.18	473.3
503.64	464.44
NaN	NaN
-92.52	211.36
-97.68	231.82
-77.41	261.8
-32.59	334.59
-22.8	333.21
-7.33	344.24
2.11	335.8
1.75	328.6
8.43	322.6
15.78	321.03
24.15	321.11
30.63	327.99
41.96	323.01
47.48	315.57
49.31	308.85
58.74	310.74
65.02	307.78
71.74	299.34
83.61	301.86
93.85	311.03
90.28	293.54
95.25	291.85
102.74	270.03
109.27	261.95
115.63	256.64
125.55	253.59
136.42	257.55
145.06	258.27
155.05	257.98
149.85	262.1
155.25	278.17
167.38	286.36
184.47	298.32
201.85	307.59
210.51	313.54
221.08	310.5
237.85	332.92
248.82	344.67
257.22	355.87
263.42	361.22
270.21	376.14
286.23	391.6
287.01	398.54
303.8	420.94
304.47	412.92
308.51	412.37
320.46	413.39
333.95	428.27
339.75	438.92
348.65	444.74
360.96	458.01
375.92	471.79
376.4	481.43
392.83	494.11
395.27	482.29
414.2	483.14
431.22	490.42
439.26	491.92
NaN	NaN
494.1	307.84
500.11	303.65
481.17	297.64
495.94	289.77
493.33	315.61
494.1	307.84
494.43	290.81
488.94	289.84
563.15	290.88
560.79	299.71
582.31	308.65
583.64	322.11
577.68	338.33
589.09	349.59
604.87	372.28
604.02	380.15
603.85	394.83
600.65	411.7
594.45	430.77
587.71	455.18
582.78	475.92
579.35	495.62
589.81	515.11
604.21	536.68
604.03	551.64
618.4	573.26
626.29	577.37
617.63	593.64
NaN	NaN
-183.2	830.53
-171.83	816.37
-176.51	802.9
-178.71	799.76
-168.04	781.22
-171.19	766.54
-170.64	753.78
-160.79	713.74
-157.8	711.29
-158.21	714.08
-153.58	700.44
-154.1	686.11
-150.54	670.9
-142.68	661.97
-137.81	655.49
-135.76	641.5
-126.86	634.14
-127.78	622.61
-120.53	626.44
-117.43	614.02
-116.47	598.45
-113.11	593.2
-110.83	586.38
-102.67	574.64
-102.93	567.47
-101.71	559.08
-95.46	551.37
-98.63	546.65
-100.34	540.71
-105.37	540.03
-92.72	514.64
-99.59	517.99
-94.82	511.5
-94.82	511.5
-96.27	512.73
-95.86	509.93
-91.5	506.24
-105.87	508.59
-101.5	504.9
-104	504.56
-120.47	503.84
-128.59	498.53
-129.81	489.83
-134.55	479.29
-134.55	479.29
-127.55	458.83
-124.19	453.56
-131.2	449.86
-136.3	442.15
-140.03	426.11
-155.82	429.97
-157.3	431.22
-150.03	417.9
-152.66	403.47
-156.13	401.69
-164.08	396.61
-171.04	393.08
-178	389.56
-177.04	370.03
-175.55	361.78
-181.99	362.57
-189.43	361.88
-192.4	357.43
-183.85	338.72
-188.29	335.56
-197.69	331.99
-197.16	329.27
-198.59	323.63
-200.02	318
-206.51	318.87
-207.39	310.56
-212.82	306.04
-214.23	300.47
-219.24	300.11
-220.09	291.88
-220.65	294.56
-229.6	288.52
-241.27	289.07
-249.32	284.48
-257.85	275.86
-269.56	269.75
-279.19	259.82
-301.76	272.93
-313.86	280.07
-321.16	276.9
-334.85	278.58
-344.34	279.21
-363.42	287.09
-364.98	275.03
NaN	NaN
