# Supplementary material for: Generalization of navigation memory in honeybees
Source: Front Behav Neurosci. 2023 Mar 6;17:1070957. doi: 10.3389/fnbeh.2023.1070957 (PMC10025308; doi:10.3389/fnbeh.2023.1070957)
Supplement: Supplementary Data Sheet S1 — Primary data. [file Data_Sheet_1.zip › S00_Primary_Data/Bee_B09.csv]

108.87	246.85
108.87	246.85
109	244.17
108.87	246.85
106.21	251.66
129.87	239.84
121.47	236.42
124.32	226.43
103.15	213
87.47	221.16
83.53	229.75
88.71	243.36
108.73	249.54
115.85	274.44
124.85	266.99
137.58	259.18
137.71	256.51
142.34	263
134.58	269.28
117.78	283.11
113.9	286.35
106.25	272.22
88.56	246.07
84.65	252.04
73.35	243.86
69.97	241.69
63.08	240.09
61.32	231.33
63.03	222.01
67.88	217.66
75.11	211.22
76.75	199.38
78.13	192.97
76.18	181.67
77.52	172.69
75.43	161.49
70.97	160.18
64.36	158.24
59.01	149.99
49.43	145.78
56.67	160.04
54.57	156.73
72.16	151.31
87.93	148.33
100.61	140.83
117.29	138.38
135.76	137.55
153.46	139.9
163.88	133.01
166.52	131.3
178.36	130.65
191.89	124.38
189.15	126.1
203.85	128.26
220.96	138
228.15	131.16
239.59	123.98
235.28	126.67
227.74	138.27
221.61	151.43
215.83	159.89
206.22	166.28
202.24	166.58
195.93	158.95
194.75	155.01
184.15	157.35
180.16	160.04
167.19	161.72
163.12	171.84
151.76	170.15
138.02	170.26
140.42	175.95
128.08	177.72
119.6	176.68
109.97	179.18
103.91	186.65
95.63	188.35
89.87	185.44
80.78	180.27
71.61	183.11
69.52	177.14
60.82	169.32
59.83	164.99
69.19	187.88
80.12	201.62
81.98	212.97
91.45	209.98
92.85	203.61
85.61	209.82
96.8	223.51
110.08	268.99
120.99	270.17
129.59	291.29
134.75	307.53
137.23	325.97
144.6	345.5
160.66	350.31
191.21	351.36
206.2	339.61
209.11	334.82
201.01	320.88
202.66	334.77
189.17	325.05
182.96	322.33
179.1	322.83
182.66	345.43
202.11	342.8
204.56	325.71
232.21	319.62
221.41	325.34
221.33	345.57
219.19	357.33
213.5	364.29
214.48	368.59
182.58	381.11
170.05	393.72
151.8	398.34
140.45	397.43
115.47	379.82
107.06	361.31
105.08	355.31
74.73	306.99
74.75	291.57
69.61	280.66
60.26	278.66
50.96	276.7
40.43	275.95
30.7	279.69
24.36	272.78
17.64	281.48
17.35	284.27
15.8	265.47
15.95	252.68
21.71	252.37
21.32	232.4
26.49	224.96
34.57	222.45
44.42	210.63
58.24	205.61
70.07	194.91
73.85	183.73
72.69	184.76
74.58	196.1
84.03	187.84
94.56	184.08
85.4	178.89
79.67	178.63
68.51	172.83
69.76	166.48
67.49	168.51
65.34	165.21
62.24	152.29
57.97	145.68
56.93	136.1
64.47	145.03
64.43	134.57
62.16	126.09
66.22	117.32
71.14	105.52
76.29	99.03
77.97	90.42
86.46	80.09
92.86	67.45
99.98	57.46
107.76	47.72
109.22	41.32
101.11	50.91
93.42	54.65
92.07	53.3
81.73	50.28
58.86	40.96
52.6	43.84
45.31	54.84
33.21	59.62
23.71	64.38
12.82	64.55
0.78	68.6
0.78	68.6
-8.06	73.81
-16.68	74.2
-25.72	75.29
-32.05	80.77
-21.41	82.31
-6.85	98.38
-7.17	101.18
-5.78	121.49
0.58	134.2
-4.11	141.84
-10.92	149.2
-19.94	156.37
-27.59	166.73
-31.72	173.33
-37.57	176.89
-45.24	184.55
-55.22	192.02
-55.22	192.02
-60.37	190.13
-68.43	197.86
-76.08	202.84
-86.28	214.6
-91.43	205.89
-100.21	209.46
-107.64	211.75
-109.95	200.67
-118.34	212.5
-123.85	221.75
-118.52	230.32
-104.93	245.18
-94.96	261.45
-82.51	271.16
-58.17	265.42
-57.74	262.63
-37.83	260.96
-20.2	249.26
-6.09	235.84
5.93	239.4
14.95	228.29
24.52	221.71
20.59	228
25.01	241.66
30.75	254.17
26.18	266.03
19.35	264.71
24.7	257.22
17.21	251.5
18.36	263.1
35.57	265.06
47.49	261.88
57.12	258.33
70.69	248.8
81.86	238.97
91.34	238.51
89.41	229.83
90.9	223.39
90.24	211.01
87.7	215.78
84.71	202.82
88.22	202.39
89.67	193.38
99.16	187.99
89.59	196.04
79.31	191.94
78.51	179.64
76.11	184.34
71.61	183.11
71.76	177.76
70.8	170.79
77.41	177.99
71.61	183.11
80.78	180.27
76.25	179.01
70.67	176.12
61.95	168.29
60.75	172.01
87.51	187.46
96.83	187.35
114.64	185.66
128.12	175.17
141.67	175.02
164.36	173.4
180.74	183.77
195.03	183.48
206.24	197.46
203.33	204.38
201.55	215.44
197.2	225.99
205.63	239.63
208.07	242.8
209.97	256.3
211.32	255.3
230.08	246.52
255.87	257.44
282.9	252.87
279.18	248.2
284.99	241.7
279.27	226.38
277.85	227.36
281.02	220.37
279.18	207.29
283.96	196.94
283.22	188
280.18	192.39
260.15	186.93
253.39	186.74
246.8	184.06
240.22	181.38
234.78	182.67
225.1	189.24
216.76	197.39
209.86	204.64
198.07	205.67
188.84	209.85
183.74	208.61
177.25	210.88
172.11	212.19
161.89	214.83
155.43	219.73
147.73	225.68
98.33	165.54
99.52	162.02
87.8	135.64
93.51	133.68
97.92	122.83
113.36	119.19
121.85	113.48
125.42	101.88
133.02	92.75
131.7	89.08
131.71	91.29
140.84	92.56
135.63	100.15
131.91	116.32
123.41	156.2
144.09	223.45
161.67	275.62
130.4	254.76
129.75	242.49
112.72	212.81
93.35	221.29
81.62	221.07
80.94	172.33
90.15	169.69
89.09	152.53
96.03	154.59
96.01	162.29
86.8	157
84.52	151.15
78.86	148.14
74.38	149.37
60.04	154.3
52.43	156.11
52.43	156.11
48.18	154.89
29.85	141.46
20.7	122.21
13.16	120.13
10.62	115.23
10.41	102.48
6.01	87.13
2.34	91.81
-8.56	98.07
-13.39	101.59
-18.12	109.51
-25.6	115.78
-31.67	118.06
NaN	NaN
-2.83	7.51
NaN	NaN
-41.05	121.65
-45.1	113.23
-55.56	115.79
-60.93	117.12
-64.96	125.1
-69.78	127.74
-77.47	133.01
-81.9	125.15
-82.59	127.76
-87.75	122.65
-93.72	116.43
-104.34	114.22
-110.57	111.93
-122.3	115.86
-128.92	109.93
-136.57	102.91
-143.94	90.2
-145.56	91.36
-155.78	91.4
-163.64	100.68
-167.28	108.92
-176.97	115.99
-179.61	125.62
-191.16	130.27
-194.06	136.34
-181.31	191.2
-176.95	183.55
-175.44	213.79
-96.25	201.44
-10.94	166.37
20.67	143.18
74.48	198.79
124.55	272.36
135.44	296.72
155.12	339.49
229.8	389.54
220.88	333.3
169.41	294.92
149	278.06
107.69	268.43
95.9	242.35
92.59	237.44
88.05	233.6
88.31	199.72
80.64	185.58
76.11	184.34
70.94	162.83
99.42	139.22
159.23	63.1
146.42	19.58
140.46	11.84
117.71	10.95
97.58	-8.01
93.09	4.56
61.58	4.41
53.4	16.23
NaN	NaN
216.01	-140.64
225.53	-157.72
266.96	-199.06
278.15	-207.48
280.9	-213.8
282.62	-221.49
351.52	-236.55
NaN	NaN
440.6	-175.07
436	-115.41
402.17	-70.91
405.04	-55.68
406.51	-48.07
402.74	-34.83
401.06	-25.12
392.21	-15.02
391.8	-12.61
384.59	-3.62
375.83	6.34
370.29	14.2
364.77	22.03
360.88	28.82
356.66	37.98
353.71	48.5
350.83	59.01
348.95	62.38
351.43	65.17
341.8	73.45
335.03	82.11
331.39	88.8
327.5	97.88
322.93	100.76
319.13	109.84
312.85	116.05
306.38	124.63
294.27	134.6
286.04	133.05
285.84	135.44
281.43	138.25
274.13	142.93
265.95	141.31
257.13	149.26
250.29	149.07
243.76	144.07
243.61	146.46
242.88	158.5
237.38	159.77
225.05	163.19
210.22	165.97
203.5	168.11
198.09	171.77
191.02	186.28
188.09	195.66
NaN	NaN
