# Supplementary material for: Generalization of navigation memory in honeybees
Source: Front Behav Neurosci. 2023 Mar 6;17:1070957. doi: 10.3389/fnbeh.2023.1070957 (PMC10025308; doi:10.3389/fnbeh.2023.1070957)
Supplement: Supplementary Data Sheet S1 — Primary data. [file Data_Sheet_1.zip › S00_Primary_Data/Bee_B10.csv]

106.75	240.9
106.75	240.9
107.75	245.22
107.88	242.54
107.75	245.22
107.75	245.22
109	244.17
107.88	242.54
105.37	244.64
111.26	247.43
105.23	247.33
97.68	230.52
95.69	221.88
95.45	227.24
106.62	243.59
110.98	252.81
116.01	271.74
124.88	287.48
125.67	294.51
139.37	293.51
130.55	295.62
140.07	321.08
136.06	306.45
137.2	308.08
129.48	311.87
89.91	329.78
171.43	303.49
214.69	287.73
214.1	275.67
131.68	225.62
120.76	224.19
100.76	240.8
94.34	225.61
88.22	202.39
89.51	198.7
78.84	158.55
42.84	180.96
49.2	156.54
50.3	155.5
56.86	149.34
62.3	139.1
73.14	132.24
81.82	122.54
88.28	112.54
81.65	117.59
83.31	103.79
77.5	100.62
71.92	99.84
61.76	92.57
52.66	81.99
67.32	95.82
87.73	100.62
104.25	99.06
116.49	95.97
133.04	97.21
147.35	99.81
160.6	98.56
174.17	94.93
187.98	91.16
186.94	85.29
174.35	90.46
164.68	96.14
160.41	107.62
173.69	108.51
184.73	101.84
236.42	110.3
244.09	101.19
251.68	94.37
260.85	86.62
267.36	78.34
278	71.86
292.93	77.82
302.41	69.8
323.79	69.5
321	69.08
334.37	75.95
345.21	69.11
346.77	68.13
360.47	61.62
360.55	50.67
373.12	42.66
379.43	38.62
368.4	45.67
358.42	45.51
350.02	44.35
335.01	49.49
326.57	59.1
319.16	72.4
308.12	81.46
311.82	98.91
304.55	114.59
293.86	123.58
286.04	133.05
278.13	144.93
276.85	161.85
258.55	169.2
251.46	173.88
237.7	178.34
227.86	187.36
219.38	197.99
212.46	205.24
204.35	210.98
192.83	206.97
178.84	202.3
177.35	208.33
163.53	203.62
159.57	209.07
149.78	201.42
145.96	204.32
131.52	190.2
124.13	193.42
115.36	205.53
102.12	208.72
91.88	227.71
88.31	228.2
84.48	234.1
88.44	225.5
103.87	225.29
113.65	248.01
113.38	253.38
140.35	297.83
121.58	300.47
120.46	298.84
107.2	312.52
99.34	319.18
94.96	328.03
86.58	340.31
78.02	339.99
62.06	366.52
83.8	358.04
90.71	349.58
96.71	336.79
108.3	257.62
108.73	249.54
92.46	214.29
87.81	213.1
87.11	200.75
84.98	194.81
74.77	190.73
71.76	177.76
70.8	170.79
71.82	175.1
66.15	177.56
58.47	174.1
53.25	165.85
44.59	166.21
40.78	154.17
38.96	145.42
33.02	138.22
30.3	127.8
23.42	127.16
22.7	120.02
15.03	120.63
14.31	116.22
3.63	97.83
-0.98	91.01
-4.36	83.1
-11.7	83.26
-17.66	79.76
-18.21	78.31
2.03	84.61
12.9	75.45
30.81	81.36
50.12	76.34
51.36	90.95
57.1	101.67
72.19	104.69
84.02	120.81
81	136.01
72.16	148.7
65.34	165.21
52.22	164.2
43.58	164.56
34.32	157.93
23.89	158.03
12.64	156.76
2.62	154.6
-8.78	156.73
-18.75	155.12
-27.95	155.29
-39.08	148.4
-51.03	151.65
-60.43	156.61
-70.25	157.48
-80.25	158.44
-80.71	146.29
-91.79	142.16
-99.37	136.92
-99.27	140.82
-101.1	126.68
-111.15	121.81
-112.99	108.35
-129.05	106.34
-123.05	90.95
-116.73	82.75
-99.83	81.96
-90.3	71.28
-77.75	64.77
-70.32	65.07
-58.35	58.16
-39.16	53.98
-21.73	43.7
-6.27	28.51
-8.66	38.21
-5.87	24.39
7.06	30.21
19.4	16.23
27.24	7.36
49.1	2.52
68.21	0.68
90.51	-37.71
95.77	-27.67
109.04	-13.72
156.17	68.89
156.93	85.4
181.77	149.46
173.68	159.66
134.07	185.73
96.8	223.51
83.93	221.64
126.18	286.4
137.55	302.67
166.43	302.36
168.12	273.09
176.66	279.09
132.45	340.14
119.86	289.08
NaN	NaN
