# Supplementary material for: Generalization of navigation memory in honeybees
Source: Front Behav Neurosci. 2023 Mar 6;17:1070957. doi: 10.3389/fnbeh.2023.1070957 (PMC10025308; doi:10.3389/fnbeh.2023.1070957)
Supplement: Supplementary Data Sheet S1 — Primary data. [file Data_Sheet_1.zip › S00_Primary_Data/Bee_B11.csv]

107.75	245.22
106.62	243.59
108.87	246.85
105.63	239.27
107.75	245.22
103.26	238.69
89	237.94
66.78	301.11
110.93	311.94
128.53	325.46
174.92	346.5
215.58	294.59
192.36	246.97
152.67	226.9
114.39	231.97
80.57	188.24
50.38	205.07
32.36	221.97
32.91	229.15
4.25	223.4
-19.33	233.67
-22.44	248.92
-22.64	286.06
-1.96	309.41
43.85	364.54
60.44	370.46
90.84	415.82
154.46	426.76
NaN	NaN
270.4	423.8
360.95	395.74
428.83	398.06
440.58	389.56
NaN	NaN
488.48	280.59
473.88	245.42
455.71	217.68
453.75	209.62
451.52	204.1
437.07	181.15
430.55	176.23
440.11	179.12
449.12	187.03
437.7	201.71
429.94	195.24
447.96	211.19
482.33	258.61
468.37	244.46
459.13	238.95
479.32	260.69
478.86	251.49
468.11	247.01
482.73	282.19
493.65	298.55
511.02	279.3
474.06	191.22
471.57	188.24
457.49	214.13
447.43	216.24
443.58	186.09
436.78	158.22
409.81	87.39
323.2	98.38
310.82	95.12
310.18	128.98
355.67	212.37
389.02	289.77
NaN	NaN
493.45	286.71
NaN	NaN
683.17	326.74
NaN	NaN
613.48	110.86
586.53	99.22
576.03	92.56
572.19	79.13
548.38	86.05
541.21	86.31
529.66	87.22
521.8	92.48
513.96	97.72
506.58	89.01
487.54	92.6
493.26	82.01
488.35	76.23
461.58	73.68
462.47	77.59
453.07	83.78
444.34	85.01
439.93	96.91
427.19	96.24
428.76	117.8
418.05	136.2
407.62	140.77
402.62	134.93
413.74	136.75
414.02	134.29
408.18	135.84
405.68	132.93
405.96	130.47
404.84	140.31
405.54	146.71
418.45	145.08
414.99	138.21
358.92	147.51
352.63	140.19
345.84	137.77
335.52	128.56
330.76	133.88
319.26	136.74
305.27	136.64
300.2	130.82
289.62	124.01
284.33	120.62
268.45	110.48
258.52	112.2
254.89	105.58
243.35	110.47
237.2	118.73
237.69	131.96
223.91	159.26
228.23	179.96
235.25	199.06
256.78	220.29
282.6	216.89
288.86	224.56
287.48	244.8
291.92	278.17
285.56	292.57
280.44	308.64
261.34	335.23
210.65	331.09
198.94	332.61
175.12	343.8
174.73	349.2
162.96	353.56
155.27	354.68
143.98	353.67
139.52	362.44
121.53	382.44
109.69	402.53
109.08	395.38
89.4	391.55
97.53	384.68
108.81	370.07
105.63	377.85
104.75	401.57
110.49	473.17
NaN	NaN
238.68	425.64
250.53	408.84
247.83	393.26
248.47	367.56
249.45	354.24
246.24	344.12
244.39	332.97
251.68	322.48
271.53	302.79
265.94	287.08
269.25	277.29
284.94	222.47
285.45	214.94
286.65	197.49
286.27	183.62
286.98	173.79
286.82	157.67
281.75	151.76
284.37	136.38
285.39	124.44
287.97	111.64
279.09	101.67
275.05	99.76
276.22	88.09
273.21	89.94
271.94	88.54
290.1	90.45
309.1	85.22
329.74	78.86
366.65	79.65
381.25	76.93
390.87	90.73
380.31	84.18
379.38	80.35
377.21	75.1
373.49	70.87
371.99	60.84
367.72	50.46
364.37	43.9
357.36	33.22
356.37	20.95
349.54	18.87
347.04	7.68
349.39	-6.55
343.47	-21.74
344.43	-34.96
337.13	-49.04
330.63	-59.36
NaN	NaN
296.45	-164.26
284.07	-157.43
277.59	-152.78
268.45	-148.28
262.42	-139.89
250.61	-135.53
241.9	-127.33
NaN	NaN
218.47	-22.57
216.2	-3.9
246.46	19.84
256	32.53
269.98	44.91
285.26	58.88
296.82	68.93
309.65	80.51
324.01	91.25
341.69	97.76
355.34	102.41
369.84	99.81
391.85	105.76
398.09	112.96
399.63	111.96
396.55	113.96
390.31	106.76
402.71	109.95
393.47	115.96
411.53	131.37
411.65	142.7
430.39	164.77
421.71	179.8
454.2	218.71
451.97	213.17
455.98	215.15
477.09	255.09
478.53	268.37
500.81	269.67
499.3	270.71
494.51	276.41
473.43	305.45
483.19	291.44
492.21	285.18
481.48	280.66
531.58	310.5
576.54	375.4
NaN	NaN
682.23	310.62
681.61	303.87
592.9	289.3
580.69	297.81
529.37	304.84
511.72	326.81
507.11	303.57
494.69	288.24
475.06	261.24
467.59	252.11
459.13	238.95
465.95	227.2
NaN	NaN
364.82	234.58
328.32	226.19
320.6	219.56
314.14	214.45
307.48	211.84
299.4	210.2
287.04	211.47
280.26	211.32
267.08	184.65
265.03	174.27
257.97	137.29
261.77	123.58
262.94	109.46
253.82	101.83
246.36	91.06
245.3	87.37
245.14	74.57
246.36	63.24
250.77	50.14
254.43	33.47
266.79	17.85
269.41	1.98
261.41	-9.3
264.41	-25.17
271.61	-25.64
272.02	-41.96
276.53	-56.88
270.87	-63.23
288.21	-78.61
NaN	NaN
545.44	-78.42
556.92	-70.68
571.14	-53.56
581.44	-38.14
599.39	-7.51
603.02	5.87
621.46	16.02
633.06	14.93
636.05	42.6
639.41	58.65
632.22	58.97
622.07	121.2
613.41	143.33
619.33	185.94
549.22	238.71
511.26	250.58
495.13	256.93
479.46	286.85
483.25	277.05
420.65	306.25
418.67	358.75
488.37	394.4
520.84	346.97
523.14	338.1
499.33	311.41
500.31	315.54
460.01	314.85
459.02	310.72
451.82	298.9
471.13	244.94
470.94	233.24
462.67	231.8
433.9	211.3
419.87	211.39
417.62	205.87
409.37	190.38
407.37	182.4
390.06	173.04
382.28	166.63
375.76	161.71
361	169.12
335.15	176.9
331.99	181.32
303.01	198.3
300.31	197.75
317.34	191.06
329.26	180.8
344.04	171.04
369.74	165.67
387.58	156.23
387.84	153.77
403.47	152.66
424.01	145.99
442.15	136.3
458.53	130.03
473.71	122.24
520.57	91.03
541.21	86.31
560.99	77.56
579.02	81.38
603.72	78.38
639.64	76.89
688.76	103.35
NaN	NaN
802.06	151.17
832.65	167.54
NaN	NaN
818.58	-190.52
804.96	-185.43
798.08	-178.22
791.34	-180.34
787.38	-182.13
773.02	-181.12
766.28	-183.23
760.71	-183.87
690.42	-170.59
642.29	-170.62
629.83	-164.09
629.57	-170.68
626.8	-170.98
575.57	-137.23
548.31	-127.15
543.92	-126.32
536.55	-116.76
520.84	-108.12
522.46	-109.23
502.55	-108.76
493.06	-111.02
480.34	-111.04
466	-109.93
463.23	-110.21
457.68	-110.76
434.09	-90.3
421.6	-83.99
416.28	-78.25
409.1	-77.71
398.23	-72.55
395.7	-66.59
377.19	-58.54
367.04	-49.72
352.22	-46.33
343.41	-44.78
333.71	-38.48
325.2	-30.92
315.21	-30.74
306.72	-23.27
315.1	-22.39
327.04	-17.52
316.63	-15.07
311.4	-9.69
299.8	-8.61
291.82	-11.85
281.48	-17.64
270.73	-21.07
258.84	-25.7
253.71	-28.49
243.04	-31.74
234.23	-30.21
217.56	-31.58
208.1	-33.42
197.03	-34.21
185.38	-38.24
109.98	-45.22
113.56	-44.3
96.27	-42.77
86.03	-45.08
81.88	-43.8
73.84	-46.91
52.89	-41.15
NaN	NaN
-72.12	11.33
-97.15	24.03
-113.2	31.5
-112.17	32.47
-117.48	40.34
-141.38	56.92
-212.59	106.74
-222.37	113.58
-264.75	149.72
-277.59	152.78
-294.35	166.92
-303.08	181.63
-317.59	192.22
-389.56	223.28
-411.57	243.75
NaN	NaN
-417.15	416.16
NaN	NaN
-329.26	473.89
NaN	NaN
-220.84	489.14
NaN	NaN
-108.35	474.06
-109.83	492.39
NaN	NaN
-418.32	465.39
-408.11	425.18
-409.22	416.87
-388.7	407.78
-373.49	398.2
-299.46	358.05
-284.45	348.34
-274.13	342.34
-271.04	339.85
-262.69	324.14
-257.04	321.85
-240.07	308.14
-222.85	305.31
-211.3	304.79
-201.75	301.39
-185.8	297.08
-165.63	295.87
-155.89	296.65
-141.18	283.97
-127.85	290.68
-110.65	282.44
-90.87	271.71
-76.96	273.17
-60.02	262.36
-47.71	265.33
-27.1	258.22
-14.79	251.55
1.83	245.8
15.1	238.28
28.23	230.98
32.36	221.97
34.91	232.4
48.32	219.93
62.58	209.45
77.74	203.71
91.82	199.31
98.13	181.12
106.48	174.32
119.72	166.5
114.93	162.61
128.3	155.08
138.26	140.66
166.52	131.3
192.73	137.63
NaN	NaN
307.05	181.52
NaN	NaN
428.37	224.46
447.43	216.24
457.68	225.76
453.93	221.24
471.27	271
479.66	243.84
463.81	261.85
461.28	273.13
NaN	NaN
624.85	198.57
621.43	203.27
617.38	213.11
618.91	223.83
NaN	NaN
497.18	291.3
488.42	295
465.1	249.08
408.88	181.39
380.31	144.96
372.24	154.83
348.11	143.12
322.24	134.82
323.74	133.86
322.24	134.82
325.8	141.62
325.35	146.47
330.76	133.88
337.78	120.35
352.44	90.92
360.12	75
364.83	61.04
369.8	36.1
369.53	18.99
374.23	7.37
383	-2.59
389.41	-15.35
403.08	-28.6
405.21	-40.76
412.96	-52.36
425.6	-67.27
433.87	-81.5
448.43	-91.38
467.87	-119.96
464.89	-126.64
473.94	-137.29
478.42	-153.57
490.24	-164.06
507.39	-180.57
517.76	-183.47
535.55	-196.09
580.91	-206
622.11	-262.64
618.59	-312.34
590.77	-335.18
612.01	-359.97
638.85	-423.56
640.94	-427.42
654.39	-432.85
657.6	-435.24
668.17	-447.77
NaN	NaN
