# Supplementary material for: Generalization of navigation memory in honeybees
Source: Front Behav Neurosci. 2023 Mar 6;17:1070957. doi: 10.3389/fnbeh.2023.1070957 (PMC10025308; doi:10.3389/fnbeh.2023.1070957)
Supplement: Supplementary Data Sheet S1 — Primary data. [file Data_Sheet_1.zip › S00_Primary_Data/Bee_C01.csv]

106.62	243.59
105.5	241.96
103.26	238.69
104.38	240.32
104.38	240.32
122.73	235.39
134.37	248.99
140.17	280.08
126.98	272.93
119.71	271.24
105.09	250.03
76.9	243.31
63.95	244.47
35.31	280.6
32.96	292.91
76.66	313
100.44	320.81
122.71	320.05
153.79	281.88
168.11	247.8
172.28	239.58
161.41	227.75
151.38	227.9
141.33	230.69
134.85	238.39
123.88	237.02
111.65	239.39
104.76	232.27
108.26	234.5
100.27	225.74
95.91	216.52
85.14	189.48
90.12	172.3
93.71	153.9
100.64	143.33
132.01	135.31
143.23	149.31
143.08	164.1
146.63	176.34
148.78	192.16
144.69	205.29
138.19	215.38
108.73	249.54
105.61	262.46
100.36	269.48
95.08	276.56
92.34	281.49
94.72	282.02
99.85	277.64
103.92	289.62
107.98	301.59
107.98	301.59
109.22	318.51
107.97	334.95
103.55	343.8
98	351.06
91.56	353.96
82.36	346.49
72.46	347.34
60.45	344.98
53.27	343.6
45.05	340.62
37.44	332.1
29.59	326.38
20.77	319.08
13.04	313.42
6.03	312.2
1.35	301.4
-3.28	290.61
-13.11	284.7
-22.51	276.07
-28.22	266.63
-38.22	263.76
-45.54	258.48
-47.47	248.26
-45.82	229.95
-25.34	219.89
-24.21	211.48
-8.92	193.89
NaN	NaN
99.32	180.14
100.51	179.16
196.28	185.04
215.4	198.33
217.3	214
216.43	231.77
205.63	239.63
192.61	241.8
178.62	239.79
170.73	245.79
166.8	248.81
131.03	241.46
115.29	238.94
NaN	NaN
253.04	281.67
268.39	290.24
299	273.13
295.65	243.93
299.21	231.82
301.18	223.28
292.23	215.08
287.04	211.47
284.7	205.92
274.48	196.22
262.51	192.44
255.91	189.78
245.12	189.94
234.39	190.08
226.35	190.78
215.74	190.86
207.49	199.02
199.3	207.24
188.74	212.39
178.37	215.02
168.1	217.67
125.15	235.99
94.69	217.56
89.13	209.38
84.81	200.14
84.03	187.84
70.8	170.79
59.89	162.31
52.22	164.2
41.58	161.27
33.7	148.06
24.65	144.22
15.45	146.1
-30.83	196.26
-43.67	201.76
-54.11	204.85
-64.32	212.29
-74.19	217
-86.25	232.77
-91.57	249.13
-99.39	247.03
-111.54	248.82
-121.27	243.93
-132.52	240.4
-144.42	239.64
-153.44	236.38
-163.45	231.77
-170.49	224.69
-176.97	215.05
-180.39	203.01
-183.17	198.96
-196.18	211.55
-205.24	212.46
-212.08	220.02
-218.53	231.58
-225.93	241.78
-234.88	253.24
-245.79	261.92
-256.86	308.28
-253.95	319.36
-225.56	391.98
-221.5	411.89
-222.46	424.37
-185.92	457.71
NaN	NaN
-79.92	496.41
NaN	NaN
40.3	541.87
NaN	NaN
223.43	564.46
NaN	NaN
296.58	489.38
289.94	474.32
287.09	461.38
292.73	441.93
291.77	437.64
286.02	426.93
284.38	430.7
274.71	435.61
261.94	430.32
233.75	421.89
225.82	423.04
206.78	384.77
245.3	299.79
252.55	289.46
244.33	273.19
206.46	248.95
194.78	250.16
181.86	252.39
171.68	252.62
160.39	251.26
148.03	248.28
141.7	250.76
134.62	243.68
126.18	240.27
117.69	239.53
106.62	243.59
99.78	236.47
97.68	230.52
95.07	235.32
103.98	222.62
91.29	171.33
85.34	181.53
78.37	184.96
55.85	131.81
48.45	120.21
48.45	120.21
42.36	120.81
51.67	95.95
71.57	80.31
91.41	63.96
109.11	54.91
110.45	56.24
153.76	61.97
171.93	60.24
196.04	73.66
197.68	70.62
234.88	78.55
236.26	132.86
217.45	182.5
178.93	199.77
167.57	195.68
167.57	195.68
159.81	201.4
149.78	201.42
142.15	207.24
129.87	206.69
122.38	212.65
122.11	220.54
142.51	232.3
147.9	250.92
151.15	261.06
156.42	279.79
178.87	284.96
201.15	298.04
219.02	302.02
245.65	314.51
254.1	325.67
275.39	342.21
294.54	352.87
313.77	363.5
352.42	384.65
354.3	378.32
405.43	415.11
410.83	460.75
407.89	477.86
403.74	493.44
400.78	510.64
394.44	520.41
383.49	536.2
377.15	546.03
369.88	551.56
361.17	558.21
340.19	566.74
327.94	568.61
315.32	560.7
304.56	561.46
293.3	567.7
288.07	566.72
278.79	566.38
274.48	569.76
267.3	575.4
258.94	579.44
254.09	588.33
245.74	592.4
235.35	590.49
228.17	596.19
224.17	609.52
213.8	607.64
202.88	611.3
193.4	613.83
187.65	618.45
172.47	612.93
166.77	604.85
158.51	596.32
150.31	575.07
147.79	561.9
139.88	550.59
135.91	551.29
128.61	534.42
121.05	520.33
114.62	507.86
109.87	504.17
101.55	485.68
91.82	481.08
85.79	465.82
78.1	454.51
54.21	418.98
43.96	410.05
37.57	400.38
35.91	381.58
32.15	359.57
32.88	341.2
26.65	331.53
27.08	315.96
20.94	283.51
15.64	278.26
19.41	216.4
31.45	189.36
NaN	NaN
131.92	164.83
132.02	145.02
143.32	134.81
153.71	116.32
140.32	54.97
135.4	43.78
NaN	NaN
146.68	-56.89
144.44	-71.05
125.64	-87.58
126.74	-102.73
NaN	NaN
289.79	-211.98
296.91	-196.08
287.61	-178.72
282.55	-162.55
279.11	-147.69
273.32	-86.87
274.03	-71.3
280.93	-57.7
292.91	-32.96
293.94	-23.41
293.01	-10.54
291.8	-3.62
269.38	49.47
268.22	58.6
263.08	65.95
256.49	74.18
243.41	77.74
235.33	89.04
231.29	87.13
222.48	92.4
215.22	96.75
202.59	99.94
194.1	105.05
185.83	107.83
180.15	115.8
173.3	122.35
171.95	123.2
163.92	130.65
113.74	158.48
105.36	167.55
94.8	168.42
87.74	176.9
85.28	184.18
80.84	177.62
70.9	165.47
65.22	170.56
57.42	172.45
51.95	172.32
63.85	179.65
65.68	191.03
62.85	204.01
77.39	211.8
54.39	263.35
48.88	273.45
42.74	276.42
37.11	273.87
25.64	271.61
15.8	265.47
-30.28	256.32
-43.28	258.79
-43.69	261.58
-87.46	252.32
-93.37	246.16
-127.43	244.87
-179.73	267.4
-190.31	276.23
-237.74	290.67
-246.9	291.39
-292.1	289.61
-302.49	288.88
-335.29	267.94
NaN	NaN
-493.5	440.48
NaN	NaN
-336.65	552.64
NaN	NaN
-218.54	561.44
NaN	NaN
-71.94	576.07
9.63	582.59
NaN	NaN
99.51	505.14
111.59	487.5
NaN	NaN
246.45	281.54
235.01	275.08
227.41	270.75
221.33	262.82
209.97	256.3
200.95	255.53
188.11	255.18
179.34	251.8
164.82	202.66
172.79	191.89
175.85	175.05
181.49	159.14
188.57	142.65
203.49	108.23
211.52	90.26
215.29	62.59
NaN	NaN
197.3	-79.13
191.36	-92.05
179.16	-100.51
168.9	-110.1
159.84	-118.55
245.64	-148.14
240.44	-132.3
233.94	-127.68
231.54	-118.04
227.52	-107.36
225.15	-97.92
213.56	-84.29
260.97	-62.79
277.67	-55.6
297.37	-62.3
335.9	-119.05
325.98	-162.38
323.9	-177.75
317.04	-189.7
313.39	-197.63
301.16	-197.1
305.74	-181.46
307.72	-166.1
305.99	-152.35
296.76	-141.66
267.84	-93.23
317.27	-34.13
326.63	-15.16
326.61	1.61
332.73	16.74
334.59	32.59
338.48	45.16
355.85	53.66
371.34	65.65
379.38	80.35
377.08	135.68
374.26	148.92
373	161.23
370.27	174.57
366.58	183.98
366.58	183.98
366.45	200.41
359.87	211.89
314.94	240.17
302.42	244.04
292.46	251
281.49	253.86
269.01	260.28
221.95	274.8
212.89	274.08
207.18	283.39
202.66	294.37
194.73	297.94
160.48	335.15
154.92	342.2
151.84	349.81
141.71	350.42
134.79	358.67
101.93	363.08
92.42	358.35
88.04	351.85
78.86	344.38
69.74	336.92
60.17	335.03
51.16	327.62
43.78	329.03
42.5	317.44
42.5	317.44
36.54	304.95
33.72	297.31
27.77	297.6
18.06	288.67
7.86	285.4
0.63	277
-9.46	273.86
-12.01	266.3
-21.06	264.86
-31.43	264.73
-41.02	259.09
-51.96	247.69
-62.33	247.88
-71.83	242.6
-124.66	231.29
-132.63	229.43
-143.03	227.47
-152.93	222.88
-166.54	223.54
-214.88	243.73
-228.47	241.64
-241.76	243.54
-246.29	240.64
-257.13	242.65
-267.3	235.47
-276.53	229.68
-280.01	221.65
-290.36	214.54
-297.58	205.05
-317.59	192.22
-330.4	188.82
-386.89	216.99
-395.49	225.43
-412.17	233.23
-425.64	238.68
-441.24	247.87
-448.79	251.18
-455.74	258.48
-462.7	265.79
-466.94	273.36
NaN	NaN
-285.07	306.23
-234.66	319.45
-187.24	330.1
-175.93	336.63
-170.44	327.37
-122.2	299.6
-120.75	298.33
-112.57	286.47
-108.64	271.41
-106.09	257.64
-100.29	245.56
-95.39	232
-89.25	224.13
-85.94	218.81
-73.86	203.01
-68.75	193.64
-61.29	177.44
-57.02	177.78
-42.76	163.58
-30.63	146.43
-18.03	135.21
-12.41	114.61
NaN	NaN
34.13	9.42
26.74	-8.57
90.12	-52.3
96.63	-37.02
99.24	-22.21
97.11	-6.29
102.43	8.2
104.49	25.49
102.41	40.74
102.5	54.19
102.88	66.31
119.88	76.21
155.6	167.4
162.75	186.83
164.9	200.12
165.69	214.48
175.34	227.24
173.48	241.18
171.56	255.24
242.53	321.85
253.36	336.23
267.18	345.85
280.45	363.4
295.54	374.58
307.4	393.18
319.25	411.8
327.47	425.64
344.57	445.31
341.96	459.79
347.26	475.84
359.52	489.14
372.74	506.72
387.41	523.21
410.52	550.87
422.29	569.55
423.9	580.86
431.62	612.64
434.68	622.87
430.92	633.26
424.2	645.9
424.29	658.4
400.58	704.26
395.01	718.63
358.19	759.74
349.35	766.62
340.21	776.27
336.66	784.09
328.11	788.24
NaN	NaN
