# Supplementary material for: Generalization of navigation memory in honeybees
Source: Front Behav Neurosci. 2023 Mar 6;17:1070957. doi: 10.3389/fnbeh.2023.1070957 (PMC10025308; doi:10.3389/fnbeh.2023.1070957)
Supplement: Supplementary Data Sheet S1 — Primary data. [file Data_Sheet_1.zip › S00_Primary_Data/Bee_C02.csv]

42.65	235.49
87.74	176.9
98.02	186.35
103.72	194.51
104.56	206.68
112.44	220.74
106.34	223.22
98.66	234.84
98.26	242.92
101.45	250.52
97.21	261.87
93.8	277.66
86.12	284.27
NaN	NaN
-30.07	246.35
-33.66	215.85
-37.64	205.34
-34.26	190.1
-25.48	181.29
-6.1	178.66
1.9	183
6.18	193.81
43.07	229.95
53.29	230.86
64.99	228.03
77.53	232.42
88.05	233.6
98.66	234.84
103.26	238.69
103.26	238.69
110.26	243.12
141.04	264.04
149.72	264.75
164.57	210.32
166.28	196.63
153.4	144.72
138.26	138.24
128.28	133.06
129.45	122.67
134.41	112.38
110.48	46.42
63.04	16.11
48.55	28.38
29.12	83.22
29.56	99.12
12.38	146.78
15.96	153.29
40.54	183.17
52.28	190.29
87.15	249.87
116.48	284.19
122.2	343.52
114.87	357.32
94.11	407.97
92.45	462.78
138.01	452.98
197.02	440.78
224.57	406.28
181.49	361.62
NaN	NaN
89.96	242.29
89	237.94
25.07	172.38
31.68	168.39
12.85	153.98
15.45	146.1
38.79	150.86
NaN	NaN
-125.62	218.91
-205.06	250.97
-223.38	259.27
-238.53	306.89
-229.08	317.13
-219.64	327.46
-207.66	331.17
-197.76	338.91
-185.35	339.98
-174.49	342.33
-114.47	353.96
-100.15	341.42
-45.74	316.97
-33.29	313.04
-19.83	300.79
-8.25	302.65
-8.28	312.65
-0.98	291
44.5	269.72
65.69	253.23
82.14	254.22
92	225.02
81.87	215.66
74.26	204.18
72.77	182.08
61.95	168.29
66.51	161.54
56.11	102.54
56.97	99.17
35.01	76.92
24.85	68.66
15.37	55.23
5.59	42.31
1.59	6.67
-3.99	35.81
-10.88	18.32
-9.76	15.96
-16.18	6.74
38	-9.44
46.56	-13.32
57.88	-15.54
69	-19.98
81.54	-28.16
93.29	-35.01
103.31	-41.09
117.58	-48.41
129.78	-49.56
131.53	-59.03
132.24	-73.14
127.39	-85.34
134.25	-99.34
137.84	-111.26
192.77	-131.46
212.82	-97.23
194.11	-21.31
NaN	NaN
175.93	122.99
92.43	172.96
57.24	177.86
48.96	164.66
29.31	188.86
18.69	211.99
28.17	218.24
37.71	240.06
40.53	247.71
50.45	254.06
55.84	244.03
67.67	241.15
107.36	273.85
NaN	NaN
240.74	416.44
237.5	424.03
239.9	442.41
238.26	519.73
242.66	528.93
247.45	547.96
212.49	555.43
162.8	592.84
NaN	NaN
-11.3	615.04
-32.78	640.37
-24.38	625.91
-20.02	622.28
-16.02	621.46
-24.77	638.71
-23.31	637.5
-10.93	632.24
-5.11	637.42
-7.26	664.22
0.41	665.4
3	675.8
-1.03	676.6
2.64	678.6
13.68	694.58
20.68	701.38
17.04	709.38
28.85	719.78
26.28	719.38
28.15	725.38
37.35	725.39
39.58	728.6
36.36	743.79
31.84	727.38
30.07	741.38
35.3	752.18
NaN	NaN
-22.28	849.08
NaN	NaN
-73.42	718.71
-66.89	671.08
-72.56	645.98
-79.05	636.48
NaN	NaN
-100.45	506.46
-96.73	498.4
-106.42	452.95
-106	450.15
-36.8	439.72
-27.68	436.8
-18.9	426.71
-10.18	426.65
-1.47	426.61
8.63	425.39
48.71	423.69
52.06	415.75
53.31	427.35
57.54	411.06
64.89	412.4
72.24	413.75
78.8	410.72
84.53	403.32
94.63	402.43
102.28	401.09
105	398.8
110.69	391.49
119.21	394.58
121.45	397.83
191.74	378.89
234.78	375.57
246.68	373.97
253.84	365.98
259.03	367.06
217.32	399.3
215.93	400.39
205.8	413.47
212.34	428.6
216.74	422.59
223.4	404.67
189.1	396.25
120.17	383.57
115.07	369.94
93.76	357.22
95.8	347.81
88.14	336.42
79.21	326.17
79.9	317.89
87.74	311.13
93.16	303.91
98.75	294.01
101.86	301.64
105.03	291.25
107.47	250.6
NaN	NaN
62.3	141.73
60.01	125.38
64.41	100.7
83.58	88.99
88.59	76.51
95.51	70.32
153.77	42.08
165.97	33.73
173.86	27.59
183.45	20.46
188.47	15.77
197.57	12.6
NaN	NaN
221.16	-87.47
219.79	-98.14
221.77	-111.19
215.89	-124.7
227.85	-177.86
202.99	-161.02
NaN	NaN
-158.61	189.36
-156.25	200
-160.8	214.45
-161.36	227.84
-178.6	262.03
-191.27	274.81
-202.05	290.43
-215.21	299.04
-207.16	296.89
-209.78	303.53
-206.85	307.86
-193.18	328.22
-189.78	336.82
-189.94	364.62
-192.45	378.35
-190.96	377.09
-197.4	405.86
-200.32	422.39
-224.22	501.46
NaN	NaN
-445	530.44
-443.43	529.21
-448.92	514.83
-447.87	472.21
-394.36	430.54
-384.94	423.17
-352.03	390.5
NaN	NaN
-268.18	312.87
-257.86	306.85
-246.03	299.56
-236.44	302.96
-223.28	301.18
-213.25	301.91
-195.58	321.11
-196.11	323.83
-185.29	333.04
-184.41	348.41
-185.14	319.2
-200.35	306.98
-193.76	299.24
-159.1	320.01
-169.56	342.78
-175.03	352.05
-176.01	350.56
-181.97	355.6
-174.06	360.52
-172.58	373.27
-166.14	379.52
-155.24	389.09
-155.19	396.15
-149.83	386.85
-170.58	383.29
-181.46	394.83
-187.91	402.6
-194.87	465.19
-192.72	475.31
-157.51	503.48
-144.15	516.49
-141.45	523.94
-135.79	528.92
-125.93	540.17
-120.67	547.98
-85.88	592.67
-51.36	576.18
-41.73	600.46
-33.41	605.98
-16.02	631.46
-1.78	662.21
3.72	670.19
9.58	675.38
16.64	702.18
46.7	745.41
108.91	788.13
167.59	786.38
180.16	781.37
196.17	781.22
205.81	778.59
214.61	771.58
232.81	752.05
244.22	745.53
255.01	744.58
262.37	726.11
246.16	690.85
241.25	674.49
238.64	674.02
226.79	647.98
221.6	621.71
192.54	609.45
139.63	527.94
74.53	452.45
-5.66	400.22
-19.45	392.33
-30.02	379.28
-50.87	336.25
-52.46	347.45
-55.77	328.44
-57.3	259.84
-56	251.47
-52.9	239.04
-45.4	227.15
-40.62	217.79
-10.61	163.57
-6.47	154.28
28.47	121.76
56.13	86.88
56.92	73.56
51.43	55.56
48.55	39.57
-35.6	31.12
-62.03	33.52
-67.72	33.29
-78.56	38.81
-135.3	78.74
-149.12	161.01
-152.13	177.77
-156.81	192.05
-157.47	205.26
-162.92	218.36
-164.03	234.44
-166.35	245.13
-166.76	258.7
-170.49	270.75
-197	315.49
-195.58	321.11
-217.28	302.98
-213.13	295.1
-220.37	281.02
-292.01	282.93
-305.16	295.38
-309.47	309.83
-302.16	306.34
-288.75	311.36
-279.54	317.45
-269.74	314.11
-238.73	320.5
-202.72	299.94
-195.81	303.2
-206.3	305.16
-207.93	313.26
-198.5	316.74
-194.07	319.85
-190.17	325.7
-189.78	336.82
-183.39	342.93
-183.46	356.85
-175.53	354.8
-172.08	356.52
-164.68	357.22
-167.15	371
-160.72	377.26
-161.65	389.83
-150.83	385.33
-153.72	394.89
-147.72	404.02
-142.78	404.56
-142.6	418.73
-135.64	422.37
-129.16	452.95
-120.1	459.76
-117.18	457.27
-123.17	455.11
-124.34	446.43
-131.92	438.41
-135.64	422.37
-126.9	414.89
-120.84	424.13
-93.45	458.91
-87.88	463.93
-81.67	473.33
-96.91	508.36
-89.41	509.38
-87.31	512.52
-96.27	512.73
-91.67	516.21
-83.51	521.61
-53.12	570.21
-50.66	580.57
-43.83	587.29
-30.9	616.36
-27.3	628.33
-18.57	631.08
-14.93	643.06
-9.45	661.03
-5.8	663.02
-1.77	672.21
10.01	692.58
21.79	702.98
64.03	743.88
69.3	754.7
88.01	742.02
138.28	718.99
146.06	720.3
176	701.26
215.04	707.99
226.08	704.26
238.58	699.39
NaN	NaN
354.79	623.57
368.29	623.25
395.52	607.43
406.7	603.94
409.9	599
459.74	576.42
466.85	573.59
469.39	561.7
NaN	NaN
