# Supplementary material for: Generalization of navigation memory in honeybees
Source: Front Behav Neurosci. 2023 Mar 6;17:1070957. doi: 10.3389/fnbeh.2023.1070957 (PMC10025308; doi:10.3389/fnbeh.2023.1070957)
Supplement: Supplementary Data Sheet S1 — Primary data. [file Data_Sheet_1.zip › S00_Primary_Data/Bee_C03.csv]

104.25	243.01
45.51	227.69
36.21	215.76
29.48	201.58
21.02	184.14
12.41	172.32
-0.51	135.4
10.17	136.34
19.3	131.6
31.18	132.18
41.32	129.83
46.39	138.13
52.65	142.73
57.88	153.66
88.12	205.06
88.02	207.74
93.68	213.25
113.02	235.68
120.85	249.75
130.4	254.76
164.58	291.11
190.23	347.06
195.69	360.52
207.74	389.09
248.78	430.42
252.32	435.25
289.89	444.11
319.45	456.77
328.54	459.91
335.98	466.82
345.58	479.62
351.82	484.93
360.96	488.05
381.15	517.91
384.31	513.02
387.72	505.45
364.29	510.61
340.2	523.91
312.8	544.98
263.82	542.68
237.61	540.53
222.63	532.12
195.82	538.3
145.26	548.73
119.46	559.69
95.19	556.86
57.52	570.37
38.81	575.85
16.47	579.39
-8.79	575.43
-54.64	581.42
-104.69	588.64
-155.9	601.8
-185.61	575.31
-185.53	558.28
-188.85	546.53
-187.07	535.4
-187.82	523.97
-189.59	511.02
-188.36	495.59
-186.41	491.57
-192.61	482.38
-187.21	473.1
-182.85	462.29
-186.01	450.64
-189.62	441.8
-187.25	427.97
-181.82	418.68
-166.08	393.59
-169.12	375.01
-161.2	380.03
-161.2	380.03
-154.29	383.56
-157.26	379.02
-166.15	351.48
-171.98	335.59
-173.79	318.75
-161.59	287.9
-149.75	277.75
-141.59	279.78
-136.27	277.43
-125.68	272.73
-112.83	268.24
-104.87	270.35
-93.63	267.2
-87.58	266.4
-81.57	265.6
-76.49	263.32
-70.07	259.77
-64.1	266.13
-55.89	265.71
-49.05	266.58
-11.74	273.49
-8.12	262.65
-3.59	253.42
6.3	246.6
14.82	241.08
19.36	229.17
23.54	220.09
24.48	208.96
21.53	191.33
23.93	173.52
29.75	165.11
39.69	155.24
95.8	131.92
101.38	120.3
114.56	118.37
124.32	111.87
131.79	102.51
144.73	99.15
152.74	92.18
159.75	81.64
154.77	69.66
155.71	52.86
148.67	5.84
NaN	NaN
199.24	-126.42
210.03	-122.47
220.94	-118.46
228.28	-115.75
234.5	-108.26
247.33	-105.23
251.54	-94.21
299.84	-74.1
301.47	-75.18
307.01	-54.27
300.29	-41.75
301.13	-23.85
299.02	-12.24
298.35	17.16
NaN	NaN
106.18	121.78
88.82	129.73
16.32	176.02
38.19	203.57
24.25	211.74
-68.24	209.11
-88.08	200.58
-110.81	199.26
-133.16	188.89
NaN	NaN
-233.23	184.02
NaN	NaN
-563.4	344.53
-551.3	353.75
-523.31	380.65
-468.97	389.71
-444.43	389.21
-406.18	393.96
-398.77	397.34
-356.75	380.55
-322.72	342.58
-284.06	307.66
-241.99	274.21
-236.76	267.83
-216.17	273.18
-209.43	230.72
-205.14	223
-170.85	210.01
-162.93	207.69
-129.16	177.08
-129.38	173.12
-156.42	106.6
-147.05	108.95
-121.44	142.08
-122.64	151.06
-138.51	191.36
-140.68	205.98
-118.52	230.32
-80.57	253
-20.92	254.87
17.93	278.68
52.46	313.72
62.75	320.01
86.82	365.67
85.9	427.61
NaN	NaN
2.55	495.8
-20.19	505.1
-104.72	544.4
-64.09	547.19
-61.28	554.74
-44.21	590.09
-2.16	655.01
19.97	706.98
46.97	785.4
17.21	852.17
30.68	788.57
NaN	NaN
-19.65	619.48
-13.48	601.85
-45.3	531.34
-36.36	474.08
-23	410.36
-32.58	361.74
12.81	326.21
43.83	303.53
89.96	280.95
102.06	280.91
111.2	270.62
111.52	265.22
111.12	250.12
109.13	241.48
116.55	237.9
122.85	232.74
130.52	224
135.75	214.76
143.42	206.27
148.58	199.82
155.03	192.49
211.7	162.63
225.3	158.35
220.1	154.75
228.48	149.3
236.66	148.64
239.5	146.81
250.13	151.48
256.8	154.08
265.85	162.08
275.24	165.23
285.72	172.3
300.74	174.04
309.3	170.73
317.7	169.85
328.64	171.92
338.78	167.57
351.02	171.07
363.27	174.56
372.79	177.54
388.56	174.04
398.86	169.52
414.21	170.9
465.62	178.28
477.01	177.6
495.51	176.77
498	179.75
535.94	231.29
546.16	240.81
578.26	256.6
567.1	319.28
570.53	326.49
580.04	329.45
602.12	371.81
616.18	410.36
650.57	441.81
696.13	448.2
751.26	396.75
721.78	420.15
697.56	422.84
654.76	429.06
NaN	NaN
513.24	423.05
484.34	421.82
430.08	429.22
406.44	434.19
380.2	423.75
NaN	NaN
254.52	408.29
230.66	411.65
210.39	404.76
173.27	401.31
147.7	401.69
130.73	392.68
NaN	NaN
23.33	395.05
23.64	392.25
11.83	377.4
NaN	NaN
-98.31	399.88
-142.39	394.71
-132.36	441.2
-103.18	481.86
-73.63	532.98
-78.89	552.23
-68.54	560.84
-49.01	606.53
-4.33	671.81
4.1	677.39
5.95	683.39
8.93	700.98
22.41	760.17
NaN	NaN
-298.4	798.52
-330.08	753.5
-323.51	745.8
NaN	NaN
-210.1	573.77
-201.71	562.01
-195.27	554.27
-184.98	538.49
-178.57	530.74
-167.72	519.28
-165.35	512.46
-140.52	501.3
-129.12	477.12
-119.15	478.37
-122.74	493.58
-109.38	472.51
-108.96	469.71
-102.96	471.91
-112.65	460.69
-114.44	447.66
-135.77	362.95
-137.28	350.11
-137.28	336.05
-134.84	329.26
-130.95	321.21
-128.52	314.43
NaN	NaN
-281.62	170.18
-294.19	154.33
-224	130.52
-222.38	129.35
-221.46	146.64
NaN	NaN
-336.66	313.16
-364.61	339.22
NaN	NaN
-445.9	404.02
-486.03	480.9
NaN	NaN
-408.85	751.26
-379.68	720.79
NaN	NaN
-247.67	587.76
-200.53	546.56
-156.84	531.97
-150.31	531.36
-104.41	507.36
-82.86	525.98
NaN	NaN
6.48	617.79
5.8	633.39
3.66	650.19
12.46	662.98
25.31	674.98
33.07	686.19
NaN	NaN
110.46	764.18
175.93	794.86
176.25	792.08
190.11	775.95
199.22	766.14
214.4	761.63
223.72	761.81
278.66	748.68
292.69	755.34
302.09	742.9
280.5	706.76
269.72	695.01
261.87	680.95
256.06	672.89
248.51	668.73
230.26	652.82
211.2	645.2
194.2	643.61
170.92	639.51
151.43	637.53
151.73	634.75
100.22	615.97
NaN	NaN
-31.67	631.96
-20.03	642.28
-8.38	642.63
-34.19	621.58
-39.61	613.63
-27.31	638.33
-43.02	648.85
-34.24	641.58
-20.76	637.89
-10.93	632.24
-9.48	621.03
-13.12	609.05
-17.46	592.67
-25.74	577.13
-37.52	549.64
-46.05	536.95
-87.06	458.33
-90.96	442.13
-96.67	429.99
-132.89	353.38
-177.33	292.22
-194.89	216.88
-220.98	134.3
-224.8	123.17
-229.75	110.87
NaN	NaN
-93.1	27.63
NaN	NaN
-153.49	271.96
-200.99	316.55
-200.71	334.51
-185.81	335.77
-179.37	334.94
-188.86	345.23
-182.49	365.32
-171.59	360.76
-160.75	356.2
-164.6	392.34
-153.72	394.89
-146.25	402.77
-141.14	417.49
-110.83	473.74
NaN	NaN
-30.93	626.36
8.18	696.59
7.08	694.99
19.61	709.78
44.95	759.4
-1.13	809.41
NaN	NaN
-66.08	722.63
-59.4	712.17
-49.08	703.68
-37.67	696.79
-25.55	684.31
-13.1	679.05
-1.03	676.6
-12.02	650.64
-15.3	645.86
-18.57	631.08
-65.54	548.41
-65.15	545.61
-109	503.9
-111.9	489.27
-115.2	477.45
-110.17	461.01
-120.53	462.55
-145.33	435.42
-235.64	418.9
-254.4	429.64
-274.35	424.97
-312.31	453.31
-353.48	497.92
-355.04	499.15
NaN	NaN
-453.49	695.54
NaN	NaN
-268.66	813.63
-263	811.51
-256.91	806.6
-216.89	761.94
NaN	NaN
-133.91	664.58
-95.59	615.59
-85.31	607.03
-75.45	601.28
-60.16	593.47
-26.89	605.53
-24.02	623.11
-18.57	631.08
-6.56	638.62
0.37	645.4
10.62	656.98
NaN	NaN
92.49	715.69
100.25	716.96
103.49	711.8
136.89	661.97
145.56	654.94
155.97	643.98
158.33	634.48
131.36	557.55
126.91	538.36
114.29	523.36
101.44	511.15
81.63	504.8
62.22	495.73
NaN	NaN
-70.88	441.98
-94.86	443.04
-146.09	416.92
-156.78	376.26
-174.46	296.57
-175.15	281.39
-174.44	271.85
-168.06	253.17
-166.7	241.04
-172.61	228.6
-175.44	213.79
-177.61	196.56
-179.43	183.47
-192.47	115.7
-190.25	102.64
-101.38	100.73
-93.74	101.61
-93.74	101.61
-67.23	62.55
-65.94	64.57
-32.13	62.51
-21.01	61.66
16.77	123.91
21.6	123.86
25.04	135.96
32.62	149.15
39.87	149.79
67.59	163.19
69.71	169.14
54.34	214.37
60.61	224.21
96.72	249.39
106.35	248.97
114.64	252.32
125.55	253.59
135.4	253.27
173.26	271.62
180.93	270.73
187.16	273.5
199.83	276.41
205.83	284.41
213.49	286.14
258.64	297.38
264.73	305.31
275.01	310.14
318.43	320.49
328.85	325.25
375.19	355.7
382.78	362.51
433.21	380.16
473.04	410.34
533.81	383.89
561.45	386.11
569.4	390.18
649.11	403.92
653.67	400.67
685.84	402.06
688.85	463.17
694.06	466.75
NaN	NaN
626.29	577.37
NaN	NaN
436.58	576.31
404.97	580.14
NaN	NaN
250.69	527.67
225.21	532.61
208.32	530.83
202.11	540.88
189.54	535.73
197.51	534.41
NaN	NaN
25.43	569.4
-68.35	578.01
-91.1	503.44
-119.07	461.31
-158.18	391.6
-159.27	361.96
-231.59	376.15
NaN	NaN
-330.02	435.04
-317.12	415.53
-282.55	378.64
-278.91	366.58
-272.69	354.76
-279.26	341.93
-282.72	326.7
-274.4	317.83
-272.21	307.16
-272.67	303.08
-272.36	282.93
-270.56	268.35
-270.3	255.08
-264.86	242.19
-265.56	227.7
-267.85	214.54
-264.93	201.75
-268.91	144.51
-274.25	144.23
-271.58	144.37
-261.06	151.15
-252.7	155.31
-246.01	160.63
-234.77	168.69
-221.59	162.9
-213.51	166.99
-201.7	166.12
-195.99	173.94
-189.08	176.72
-173.13	168.2
-163.12	158.21
-150.44	152.06
-139.9	153.46
-131.04	156.13
-117.15	152.4
-107.94	152.51
-95.99	150.03
-85.71	148.87
-76.25	150.44
-66.18	153.55
-32.97	174.6
4.9	227.8
15.21	225.5
23.28	235.64
32.13	224.74
37.41	214.63
44.6	207.87
48.33	201.79
55.25	197.96
64.51	192.09
74.94	185.37
79.73	175.98
88.95	173.29
97.17	163.91
104.09	176.25
100.7	153.42
110.15	151.15
118.52	139.96
124.58	133.21
135.75	130.35
138.27	131.05
140.8	122.27
148.49	121.97
161.53	118.29
170.84	114.76
177.72	108.29
220.65	80.56
230.83	76.68
243.64	75.47
256.25	76.47
260.54	76.02
272.67	81.59
324.4	64.79
334.34	65.07
346.79	57.22
360.47	61.62
362.03	60.63
367.63	61.44
401.79	72.55
387.8	70.51
393.67	80.02
404.54	84.12
412.29	90.25
423.47	91.93
434.02	98.53
446.76	99.19
454.55	94.06
460.8	89.94
470.76	90.14
479.48	88.89
490.12	84.09
500.09	84.26
510.41	81.92
518.81	83.12
531.93	81.15
542.61	76.26
584.4	34.43
623.39	-5.78
NaN	NaN
734.26	16.38
735.13	29.65
740.41	42.19
732.62	66.13
702.62	96.12
629.09	132.63
593.1	157.18
574.73	167.35
545.28	175.7
526.09	170.09
496.76	178.26
NaN	NaN
389.48	222.54
367.76	232.57
NaN	NaN
248.79	265.01
198.92	269.57
158.02	273.42
139.32	273.1
120.68	275.56
111.2	270.62
100.85	261.34
102.85	246.76
101.02	235.42
95.57	224.56
84.51	208.18
80.12	201.62
72.42	192.81
67.13	181.9
53.25	165.85
60.95	163.96
4.62	155.01
-17.99	149.51
-38.59	145.63
-62.33	145.49
-80.94	138.29
-126	124.51
NaN	NaN
-217.35	226.35
NaN	NaN
-324.39	412.12
-399.36	464.43
NaN	NaN
-482.21	689.55
-477.67	702.67
NaN	NaN
-212.85	607.48
-206.84	602.53
-193.34	591.4
-169.26	578.76
-160.97	567
-152.5	562.38
-147.43	563.03
-135.18	550.36
-115.44	538.69
-102.04	534.78
-72.29	541.74
-64.09	547.19
-59.45	550.72
-43.51	594.48
-37.78	609.62
-31.27	619.16
-21.84	626.29
-21.85	636.29
-12.74	656.25
-1.4	669.41
5.2	678.99
32.19	724.58
39.29	741.39
37.12	748.19
46.42	758.21
52.79	770.62
52.44	773.42
55.45	781.02
71.21	803.47
83.72	831.12
91.99	839.55
99.14	846.39
41.83	794.59
30.63	778.58
32.41	764.58
41.24	757.39
52.99	747.83
41.46	734.6
29.61	724.18
19.61	709.78
11.89	708.58
10.07	712.58
3.38	682.99
3	675.8
0.77	662.6
-16.39	654.26
-20.76	637.89
-37.44	616.81
-51.1	593.36
-52.36	564.6
-80.89	539.1
-88.52	520.92
-92.31	511.84
-95.68	499.97
-101.72	480.63
-117.87	470
-140.13	419.02
-147.18	408.32
-173.06	355.03
-187.72	294.2
-189.24	225.1
-188.71	211.88
-187.52	196.18
-185.96	184.55
-189.38	172.86
-187.43	155.16
-258.38	190.51
-268.16	227.56
-282.11	249.05
-298.04	267.87
-308.72	287.1
-316.74	306.61
-326.78	323.33
-337.86	345.43
-307.24	433
-262.76	476.3
-251.08	469.09
-239.91	464.63
-187.58	444.83
-117.94	445.8
NaN	NaN
-59.23	567.89
-48.89	586.54
-9.45	661.03
27.79	728.18
35.59	739.39
43.06	753.4
53.49	765.02
60.22	774.64
92.58	823.97
95.63	831.58
90.51	840.74
70.24	821.86
69.3	797.47
57.78	794.23
36.71	740.99
3.02	685.8
-6.51	678.62
-16.76	667.06
-19.31	656.68
-14.93	643.06
-21.48	633.49
-34.56	624.38
-39.23	610.83
-80.49	536.3
-80.09	533.5
-88.52	520.92
-94.41	508.7
-120.53	462.55
-131.64	452.65
-134.84	440.9
-140.48	428.89
-145.08	418.45
-151.58	412.07
-154.19	397.66
-155.24	389.09
-192.84	346.27
-198.74	337.44
-216.81	345.6
-292.35	402.57
-309.37	409.33
-323.33	420.48
-346.65	439.03
-363.44	422.37
-354.06	414.97
-346.78	404.64
-340.53	399.71
-333.76	392.08
-328.56	385.68
-322.83	376.6
-315.54	366.28
-307.71	353.29
-305.62	349.37
-295.73	339.28
-284.82	330.61
-282.18	324.03
-281.1	318.69
-281.95	303.76
-282.75	228.01
-296.53	170.58
-233.73	153.64
-216.26	146.82
-201.73	156.03
-191.57	166.43
-180.31	171.85
-166.74	177.37
-156.45	185.49
-148.41	197.64
-135.61	199.49
-122.99	201.39
-111.97	204.65
-104.21	206.46
-97.37	206.88
-87.47	208.94
-40.22	207.87
-27.75	205.25
-18.63	210.9
-8.18	215.47
1.1	211.4
10.02	210.24
22.31	208.49
33.01	213.64
33.82	202.56
43.93	200.73
52.15	193.03
98.34	162.96
108.96	159.64
131.72	179.98
133.2	158.92
144.43	155.78
154.59	151.11
170.07	147.78
176.7	143.39
192.47	144.78
201.84	143.35
213.97	142.48
227.47	143.03
238.52	140.55
250.76	141.88
264.51	142.24
273.23	136.67
281.83	133.47
291.95	129.3
306.15	127.03
317.66	124.2
326.69	118.45
339.55	116.97
344.37	111.65
355.76	111.08
368.7	109.49
378.59	109.85
388.19	112.63
395.3	112.52
NaN	NaN
526.15	71.39
534.05	66.11
544.03	66.21
549.13	60.51
578.61	54.26
586.17	51.42
601.3	45.72
614.77	31.99
670.64	12.01
692.21	1.73
702.6	-0.86
719.78	-10.46
718.18	-18.55
724.98	-25.57
734.58	-32.25
752.2	-44.53
763.42	-52.37
774.23	-57.62
783.45	-61.77
NaN	NaN
