# Supplementary material for: Generalization of navigation memory in honeybees
Source: Front Behav Neurosci. 2023 Mar 6;17:1070957. doi: 10.3389/fnbeh.2023.1070957 (PMC10025308; doi:10.3389/fnbeh.2023.1070957)
Supplement: Supplementary Data Sheet S1 — Primary data. [file Data_Sheet_1.zip › S00_Primary_Data/Bee_C04.csv]

85.74	253.68
87.47	244.44
75.66	244.4
63.23	270.87
101.6	247.82
104.11	245.7
105.23	247.33
85.9	250.95
98.12	245.62
91.48	235.81
31.25	248.6
37.84	303.78
47.98	297.27
68.69	260.88
56.74	212.17
10.35	171.88
-12.13	167.6
-68.43	197.86
-26.86	231.1
-15.27	237.17
-0.72	238.2
23.79	230.07
25.5	223.33
59.88	217.09
59.88	217.09
65.46	219.83
67.09	210.58
72.57	216.07
63.58	249.97
64.05	259.85
55.44	264.98
76.04	290.45
104.5	260.83
90.6	252.06
100.34	248.89
87.81	213.1
98.25	217.12
81.01	208.64
68.29	209.5
65.58	193.73
47.11	221.05
2.7	310.2
10.08	318.61
8.81	329.8
-23.52	338.82
-47.72	330.97
-67.26	316.96
-83.76	314.94
-94.68	300.96
-103.62	290.15
-108.72	278.42
-108.95	260.19
-104.67	256.37
-100.81	248.31
-75.88	239.36
-69.44	228.72
-60.03	226.87
-44.11	204.55
-45.38	198.72
-14.53	204.4
-2.89	197.82
1.04	191.4
12.03	200.68
-8.76	211.08
-18.26	225.26
-61.19	284.97
-78.35	274.44
-139.64	239.94
-154.69	230.89
-211.15	183.64
-238.4	183.79
NaN	NaN
-153.29	61.14
-132.65	98.15
-129.05	106.34
-142.11	171.5
-161.27	238.65
-159.99	311.59
-117.01	325.43
-111.25	327.45
-79.93	352.37
-33.44	377.34
-24.05	361.6
-19.34	372.34
10.14	381.4
17.68	379.82
54.34	332.48
64.69	338.75
67.5	320.97
77.28	320.15
78.36	321.78
90.8	318.77
107.36	273.85
139.47	270.43
152.63	280.26
157.13	266.5
166.04	264.58
183.16	276.58
191.17	270.44
195.04	270
213.95	278.28
253.69	271.31
262.03	265.28
299.56	246.03
303.51	228.87
330.62	231.77
339.98	234.9
371.14	194.94
328.48	128.56
304.22	132.78
285.44	140.24
258.9	143.54
250.29	149.07
233.43	157.69
NaN	NaN
130.38	186.03
121.38	205.79
116.07	220.33
94.79	214.89
77.14	217.21
67.35	205.15
76.54	204.76
82.31	204.9
73.93	181.05
69.76	166.48
76.25	179.01
85.21	186.83
62.87	175.31
65.46	196.44
58.09	208.35
64.55	215.46
64.4	218.19
61.32	231.33
68.01	235.68
79.84	232.98
97.28	279.83
94.72	282.02
120.65	314.07
127.6	321.11
138.74	322.17
141.38	337.91
171.23	362.2
156.52	371.53
109.42	315.78
87.31	316.63
69.99	306
53.63	287.12
38.63	269.93
37.32	258.34
42.35	253.74
32.98	241.88
48.63	196.3
67.37	173.85
28.67	145.3
35.84	145.9
42.87	154.75
73.77	186.4
71.75	209.01
103.72	194.51
88.55	191.74
78.04	195.65
66.29	172.2
53.25	165.85
53.33	163.15
46.2	148.88
38.88	148.14
27.39	125.56
8.79	114.75
10.12	108.04
2.92	83.43
-8.21	88.1
-7.81	78.14
-28.83	62.17
-55.16	67.76
-77.9	68.04
-104.69	72.19
-116.91	57.71
-134.57	64.43
-144.87	76.61
-159.52	77.7
-179.82	93.48
-165.29	186.52
-163.19	193.14
-102.68	183.34
-94.23	186.45
-96.53	197.29
-94.47	215.38
-92.21	233.66
-85.87	237.01
-80.82	234.66
-70.4	234.27
-88.86	253.59
-104.37	267.6
-178.83	293.48
-197.08	290.78
-234.12	316.75
-255.5	320.6
-298	305.29
-292.19	296.31
-290.53	288.38
-273.78	223.31
-275.67	214.1
-272.92	207.77
-264.19	192.78
-276.71	189.54
-266.49	179.88
-255.07	165.25
-247.67	123.4
-218.09	112.53
-206.29	108.14
-198.14	102.44
-192.99	93.18
-185.19	84.1
-149.33	43.03
NaN	NaN
-429.54	299.09
-418.27	304.03
-397.45	301.72
-411.27	316.62
-413.94	316.4
-393.19	300.73
-384.68	298.75
-370.34	294.54
-371.37	279.84
-384.67	272.2
-376.67	266.21
-363.31	254.04
-356.42	259.81
-313.79	273.43
-312.91	288.14
-294.14	286.79
-283.12	315.83
-273.68	301.66
-258.54	285.21
-249.88	287.14
-243.25	286.24
-238.04	279.85
-204.95	286.13
-200.11	293.29
-197.08	290.78
-159.97	279.75
-151.47	267.97
-139.46	268.86
-130.96	275.08
-121.04	280.1
-114.01	287.74
-104.07	285.89
-97.5	303.49
-85.29	294.91
-76.43	291.67
-66.68	289.99
-28.22	266.63
-26.72	255.42
-19.62	253.64
-21.34	240.51
0.21	229.8
0.82	224.2
6.07	216.61
44.24	174.4
59.13	186.57
66.22	174.88
105.41	154.81
105.41	152.28
131.86	169.85
136.94	106.17
139.52	95.56
142.22	85.18
151.63	81.97
158.7	73.76
165.88	67.69
170.63	58.92
182.41	52.44
208.1	18.27
226.83	17.34
217.43	5.09
223	-2.07
230.23	-10.26
232.85	-23.54
242.8	-86.37
233.03	-85.72
230.05	-101.27
221.96	-117.21
215.89	-124.7
NaN	NaN
6.11	25.84
26.54	121.17
29.19	131.6
50.47	181.55
65.1	204.58
74.03	209.58
80.65	216.72
81.35	226.48
89.41	229.83
102.27	234.37
111.89	234.05
112.65	243.7
113.38	253.38
160.29	299.62
160.77	291.6
166.6	299.69
174.77	311.01
179.11	302.51
184.78	293.02
189.4	279.35
193.56	273.64
202.67	271.75
216.51	278.86
226.8	281.16
232.85	289.12
238.74	299.69
220.04	326.38
172.22	348.66
109.44	405.29
102.28	401.09
72.83	382.72
76.85	366.54
83.3	363.57
77.78	342.75
66.52	332.05
42.18	332.99
9.76	321.4
-1.96	309.41
-21.78	297.63
-12.48	289.09
-3.28	290.61
0.31	279.8
6.12	269.4
0.27	259.8
-7.69	239.86
-6.99	224.25
-6.34	218.65
-5.96	205.84
-1.37	213.81
-0.75	218.2
3.96	226.2
47.83	210.03
55.64	189.78
65.88	185.63
83.05	180.9
80.71	182.92
78.51	179.64
76.18	181.67
77.47	175.34
80.89	174.97
73.85	183.73
79.61	181.28
69.59	174.47
74	178.39
72.91	176.74
73.85	183.73
79.54	183.94
88.69	186.45
69.09	190.57
84.28	177.25
68.63	167.49
64.21	166.24
66.55	158.89
77.12	188.66
79.31	191.94
79.22	194.62
73.85	183.73
83.11	178.25
89.99	180.17
102.85	179.81
95.63	188.35
71.61	183.11
73.85	183.73
55.33	169.15
58.71	166.02
50.47	181.55
34.02	199.79
44.94	202.37
46.45	213.9
51.41	224.84
57.3	222.03
69.08	216.58
80.89	211.33
77.27	214.51
78.71	208.05
78.93	202.66
68.42	206.79
77.27	214.51
85.5	212.51
92.56	211.61
99.15	224.1
107.25	230.19
142.18	240.19
149.32	247.26
154.72	237.95
191.03	247.97
197.06	255.95
201.34	247.76
208.19	240.23
212.5	232.15
227.59	218.91
265.82	183.14
270.86	189.19
280.35	189.91
NaN	NaN
150.12	188.67
137.47	198.24
118.03	195.71
94.06	202.59
93.97	205.25
70.55	210.07
74.03	209.58
68.29	209.5
76.31	210.16
66.81	216.02
65.1	204.58
67.37	173.85
76.31	176.35
77.61	167.41
74.06	175.72
55.33	169.15
41.91	197.45
22.27	195.74
-30.67	259.12
-30.87	269.1
-27.47	261.02
-22.74	268.89
-14.01	273.12
-43.98	312.93
-96.59	388.71
-97.74	404.22
-162.53	478.76
-216.58	464.26
-213.17	451.97
-232.6	374.68
-235.54	356.45
-241.55	347.69
-241.42	333.98
-241.88	329.83
-238.73	320.5
-242.6	307.95
-240.83	293.16
-276.53	229.68
-287.73	214.69
-306.16	213.57
NaN	NaN
-424.77	288.86
-417.77	294.75
-410.79	300.64
-409.17	306.11
-397.98	304.35
-388.4	310.46
-389.98	325.06
-423.31	364
-410.55	367.8
-397.82	371.6
-383.04	371.51
-366.71	376.98
-351.51	367.38
-340.52	406.57
-335.76	430.38
-337.79	441.23
-328.4	447.64
-329.95	448.87
-328.32	461.5
-321.03	464.97
-308.64	462
-302.47	457.03
-293.2	456.53
-288.05	457.03
-279.84	455.05
-273.18	454.3
-267.11	442.35
-258.45	437.61
-248.78	434.37
-198.4	404.36
-192.93	395.09
-157.77	374.75
-147.46	373
-144.08	360.68
-133.36	356.15
-127.08	348.35
-120.33	344.84
-112.16	340.07
-103.57	332.53
-71.1	310.78
-62.68	310.42
-53.33	311.65
-44.55	308.57
-43.19	307.33
-36	315.51
-26.53	306.91
-8.41	255.46
1.52	248.6
9.79	245.82
18.2	253.11
26.23	253.26
35.06	270.63
72.76	234.03
77.96	224.27
86.24	222.22
83.93	221.64
125.25	197.63
132.65	194.38
107.36	191.53
71.03	199.25
82.6	196.86
82	176.61
73.23	158.2
68.84	148.99
75.46	140.65
82.06	132.57
83.17	131.67
86.32	121.56
95.41	117.23
102.08	105.25
131.77	67.61
213.32	104.48
263.99	149.44
275.03	149.21
270.42	175.39
278	184.42
269.93	182.75
269.93	182.75
257.32	188.83
251.26	200.07
253.48	208.13
263.01	228.03
252.88	284.26
164.87	326.52
134.71	343.39
158.29	364.99
190.78	422.88
149.09	443.9
77.41	424.62
19.67	373.04
20.61	364.65
20.9	329.07
14.52	266.65
16.23	249.89
-24.07	194.35
-17.51	185.33
2.03	150.2
10.62	143.54
40.29	112.17
55.89	57.43
61.33	41.84
89.76	-10.1
NaN	NaN
151.11	-97.19
NaN	NaN
-29.11	31.02
-108.55	86.97
-109.36	85.86
-115.5	101.24
-138.55	113.67
-154.18	129.53
NaN	NaN
-255.93	135.27
NaN	NaN
-423.69	290.27
-417.77	294.75
-407.6	298.24
-399.05	302.93
-388.93	306.41
-349.73	298.78
-351.83	295.95
-342.63	376.29
-332.2	397.7
-289.67	444.36
-277.32	448.33
-267.02	456.31
-223.4	436.88
-171.09	358.01
-172.09	370.51
-174.06	360.52
-153.36	370.98
-143.1	362.19
-142.15	349.62
-139.71	335.81
-135.34	339.05
-139.22	333.05
-152.34	330.4
-144.04	325.57
-141.66	339.83
-147.5	337.86
-129.97	315.69
-129.47	312.94
-120.34	309.61
-113.61	299.02
-101.74	293.16
-94.19	284.06
-81.96	254.27
-75.52	250.69
-73.67	246.64
-74.15	249.42
-75.47	243.64
-74.57	245.14
-76.85	244.91
-75.95	246.41
-76.9	251.96
-79.19	251.73
-81.96	254.27
-77.38	254.74
-75.52	250.69
-80.02	243.18
-82.3	242.96
-89.66	245.09
-90.17	247.85
-90.56	243.6
-84.58	242.75
-79.67	254.5
-91.16	253.38
-89.35	256.36
-83.77	251.27
-85.22	259.58
-85.65	255.31
-91.24	260.4
-86.13	258.08
-85.65	255.31
-88.86	253.59
-85.65	255.31
-88.93	260.62
-92.07	251.89
-101.03	262.29
-92.64	261.67
-86.06	251.05
-83.35	255.54
-80.99	248.72
-92.97	250.4
-93.47	253.16
-94.96	261.45
-96.69	251.47
-101.32	251.06
-111.16	253.03
-99.51	254.02
-93.97	255.92
-101.94	260.81
-105.97	250.67
-107.25	244.99
-110.37	261.47
-102.34	256.57
-98.49	248.51
-101.71	246.84
-109.94	240.61
-111.37	241.89
-119.83	242.65
-122.87	234.16
-116.74	233.19
-84.98	238.5
-85.16	252.54
-95.38	257.2
-104.03	246.64
-113.17	238.98
-113.64	223.75
-116.28	219.46
-110.82	210.19
-119.49	217.9
-121.51	221.89
-133.2	232.13
-141.33	248.05
-132.53	258.31
-130.96	275.08
-116.21	273.54
-109.71	283.94
-101.26	290.39
-89.51	291.62
-81.06	298.23
-69.37	299.61
-60.04	300.78
-50.74	302.01
-41.44	303.29
-34.3	294.32
-24.7	292.89
-19.98	283.61
-17.85	266.79
-15.84	259.96
-8.41	255.46
-1.67	246.61
1.8	235.8
9.62	203.04
8.96	198.64
16.81	195.98
25.91	205.02
25.91	205.02
33.22	210.87
42.57	204.6
50.83	196.85
54.72	185.41
94.85	163.24
93.68	164.2
104.21	163.37
114.61	120.75
116.87	112.04
102.55	119.47
106.06	116.99
100.41	128.45
130.78	138.59
140.79	134.12
142.08	123.78
142.08	116.77
142.1	105.26
130.48	98.77
127.84	91.36
122.61	85.55
119.88	76.21
105.69	73.33
90.03	80.19
69.49	81.75
50.36	78.74
37.74	76.9
26.58	69.45
19.4	75.31
8.24	70.99
-4.95	60.04
-6.98	49.65
-5.43	42.73
-13.32	31.01
NaN	NaN
-403.94	266.72
-383.08	284.24
-338.28	321.1
-274.07	335.52
-242.25	318.87
-217.83	305.67
-153.71	260.94
-148.34	258.56
-137.29	257.97
-117.28	253.93
-75.56	257.76
-67.32	250.16
-62.33	240.79
-48.5	218.24
-10.48	197.92
4.51	145.02
41.27	111.19
43.93	100.52
49.3	90.15
53.6	81.22
59.11	74.44
56.4	69
62.01	62.9
60.73	61.38
58.67	47.11
84.35	5.31
89.25	-8.42
123.53	-50.55
135.12	-57.99
143.69	-60.14
150.3	-64.45
158.54	-69.88
167.76	-74.22
183.73	-98.08
202.59	-94.06
212.82	-97.23
226.78	-99.03
267.3	-90.87
264.09	-76.75
258.59	-83.06
255.88	-77.3
251.49	-82.31
257.03	-70.14
242.83	-62.89
258.14	-43.14
245.91	-17.76
249.46	-13.98
258.62	-9.59
279.81	-8.47
336.52	59.35
346.43	105.87
359.94	99.46
346.01	97.23
347.26	98.66
339.89	101.13
349.49	103.91
320.39	111.27
315.21	183.12
331.54	255.11
337.12	253.64
364.82	234.58
392.83	187.45
398.59	185.93
390.08	186.96
401.6	197.91
394.36	200.43
396.1	196.93
387.85	195.44
375.69	205.94
367.14	192.93
359.27	202.88
385.58	189.96
390.57	181.98
384.3	174.54
387.05	175.03
381.79	171.58
373.57	183.99
375.78	175.55
333.61	147.97
373.41	200.43
NaN	NaN
326.66	80.79
244.99	107.25
268.5	183.7
276.74	182.91
299.05	196.24
305.11	171.16
NaN	NaN
