# Supplementary material for: Generalization of navigation memory in honeybees
Source: Front Behav Neurosci. 2023 Mar 6;17:1070957. doi: 10.3389/fnbeh.2023.1070957 (PMC10025308; doi:10.3389/fnbeh.2023.1070957)
Supplement: Supplementary Data Sheet S1 — Primary data. [file Data_Sheet_1.zip › S00_Primary_Data/Bee_C05.csv]

104.25	243.01
105.37	244.64
106.49	246.28
90.1	239.58
92.95	252.62
75.34	205.82
127.06	158.47
139.2	174.36
150.12	188.67
163.12	246.61
186.83	301.55
196.4	332.06
194.72	356.21
185.91	403.89
181.32	412.65
167.32	411.21
217.03	369.13
222.23	292.07
NaN	NaN
266.45	194.53
239.98	210.23
145.92	239.78
70.3	236.22
68.17	232.94
27.04	157.42
-11.39	144.83
-22.32	144.61
-54.39	137.59
-55.12	136.18
-74.35	161.41
-83.9	185.64
-95.12	196
-124.45	202.67
-136.53	208.86
-181.89	214.83
-183.47	205.52
NaN	NaN
-300.12	198.45
-324.96	176.41
NaN	NaN
-323.45	485.58
-235.94	532.59
-137.27	530.16
-127.82	544.19
-111.22	544.96
-77.6	598.12
NaN	NaN
67	577.65
130.31	530.49
NaN	NaN
264.45	415.77
265.64	417.37
257.54	403.44
255.58	394.86
248.45	385.22
253.83	383.61
NaN	NaN
277.99	266.1
230.72	209.43
223	205.14
236.25	155.85
231.43	145.09
237.24	139.08
221.04	113.08
220.28	85.07
NaN	NaN
230.11	-37.37
214.42	-48.68
180.79	-101.66
247.8	-168.11
229.68	-142.61
223.28	-85.02
173.7	-76.37
129.16	-67.61
113.61	-55.52
99.87	-65.42
57.03	-45.66
NaN	NaN
