# Supplementary material for: Generalization of navigation memory in honeybees
Source: Front Behav Neurosci. 2023 Mar 6;17:1070957. doi: 10.3389/fnbeh.2023.1070957 (PMC10025308; doi:10.3389/fnbeh.2023.1070957)
Supplement: Supplementary Data Sheet S1 — Primary data. [file Data_Sheet_1.zip › S00_Primary_Data/Bee_D01.csv]

69.45	179.82
69.45	179.82
70.6	178.79
68.37	178.18
68.44	175.5
70.52	181.47
68.44	175.5
69.52	177.14
69.45	179.82
70.6	178.79
62.5	186.09
68.51	172.83
75.32	169.41
48.1	157.59
32.25	157.38
61.95	168.29
73.03	171.42
91.08	127.98
74.06	175.72
71.61	183.11
72.6	187.44
69.37	182.5
64.91	181.29
69.37	182.5
69.52	177.14
67.37	173.85
58.47	174.1
74.94	185.37
76.42	171.05
87.11	200.75
96.92	220.83
103.06	215.66
99.22	185.36
91	187.08
69.37	182.5
69.45	179.82
66.41	166.86
53.58	152.4
43.96	153.69
42.68	160.19
67.29	176.53
73.77	186.4
66.15	177.56
64.4	218.19
59.05	230.8
34.79	286.17
34.52	288.95
-11.49	206.33
-18.86	179.4
-19.5	160.72
-14.05	150.12
68.79	156.89
70.74	173.45
70.52	181.47
67.22	179.21
125.86	151.91
131.68	80.36
105.46	67.04
74.38	62.42
60.79	46.09
53.66	37.36
34.39	50.55
36.17	100.21
74.37	144.18
66.29	172.2
78.57	176.98
80.78	180.27
136.34	232.1
150.49	248.87
142.77	277.97
133.66	285.38
128.11	295.06
134.57	328.15
138.91	337.38
149.15	352
NaN	NaN
116.98	188.9
67.37	173.85
67.29	176.53
47.84	165.72
40.35	165.08
7.39	134.27
-0.51	135.4
-41.17	117.49
-54.13	98.57
-71.22	125.09
-74.67	130.37
-77.15	145.02
-39.73	183.74
-37.94	172.59
-39.73	183.74
-17.51	185.33
68.44	175.5
71.82	175.1
71.94	169.77
109.26	102.86
125.17	84.07
169.41	1.95
179.27	-18.19
225.3	-70.93
292.64	-38.9
302.61	-39.15
277.43	5.24
NaN	NaN
176.68	72.07
136.96	113.07
131.97	125.74
101.87	160.14
93.63	169.38
79.83	170.69
56.19	176.21
16.81	195.98
8.03	197.03
-8.57	228.27
-13.06	237.53
-2.3	282.21
8.93	297
12.15	289.02
35.23	306.12
36.2	320.5
27.67	355.92
25.1	368.28
-11.08	355.06
-37.95	295.22
-44.5	267.18
-43.69	261.58
-19.1	189.38
-21.45	199.03
61.88	170.97
68.37	178.18
70.67	176.12
66.29	172.2
67.37	173.85
67.37	173.85
68.44	175.5
67.37	173.85
67.37	173.85
67.55	165.85
61.81	173.66
55.62	158.39
79.31	191.94
113.6	176.31
105.25	177.87
70.67	176.12
72.97	124.6
81.73	50.28
NaN	NaN
-145.39	124.64
-143.08	138.25
-136.64	183.47
-81.96	254.27
-76.92	287.36
NaN	NaN
24	311.12
49.57	306.08
85.97	361.28
101.69	393.93
120.09	398.96
140.45	397.43
170.67	352.45
169.71	348.12
190.69	392.44
207.84	404.24
241.18	411.04
248.83	460.74
245.06	473.82
226.25	521.63
228.42	540.2
184.52	572.77
98.41	574.46
92.78	508.19
138.04	424.93
143.26	346.6
137.78	335.75
132.5	322.18
114.12	301.57
105.74	280.36
104.18	266.24
98.66	234.84
94.22	228.3
84.76	228.69
56.92	185.99
54.29	167.5
68.44	175.5
83.35	144.38
83.36	159.88
74.12	173.06
70.52	181.47
68.29	180.86
58.78	163.34
65.88	185.63
49.68	174.46
40.23	167.81
-50.27	153.1
-62.09	164.84
-117.81	155
-117.15	152.4
-130.37	153.56
NaN	NaN
-205.73	225.61
-217.94	228.96
-244.32	243.39
-261.85	270.25
-264.98	272.72
-268.64	308.78
-267.26	321.08
-252.1	335.87
-236.49	348.11
-198.93	393.11
-186.38	408.37
-164.51	406.43
NaN	NaN
-45.95	326.94
-34.26	311.47
36.3	256.72
85.49	173.62
81.08	161.83
89.07	162.86
67.43	171.18
69.76	166.48
74.17	170.41
64.47	145.03
54.78	143.37
-29.87	90.3
-42.54	77.36
-53.45	71.06
-73.09	75.42
-77.9	68.04
-94.23	69.38
NaN	NaN
713.67	-255.71
708.61	-242.92
NaN	NaN
563.47	-108.69
553.34	-99.45
537.39	-72.89
507.33	-63.47
497.99	-50.52
459.65	-51.03
455.25	-50.26
440.86	-49.34
403.43	-54.61
405.04	-55.68
372.34	-55.33
341.07	-47.44
336.67	-46.66
328.14	-39.04
315.81	-10.39
289.8	-8.54
277.4	-2.91
247.43	5.18
228.64	6.38
219.86	7.59
185.12	10.03
144.28	6.36
108.7	5.33
97.14	5.85
74.62	39.96
54.95	44.77
45.27	39.04
-3.86	63.14
-54.87	72.4
-57.72	75.07
-65.99	75.9
-85.58	118.77
-128.07	182.41
-140.01	192.64
-172.61	228.6
-179.86	238.96
-210.35	281.69
-261.06	316.11
-304.89	319.61
-331.97	316.21
-359.85	328.83
-361.43	330.05
-355.12	331.89
-384.66	345.67
-431.98	339
-440	338.31
-485.91	314.21
NaN	NaN
-640.93	358.43
-623.25	368.29
-589.66	389.16
-503.08	404.2
NaN	NaN
-403.29	435.2
-381.25	424.87
-306.28	399.96
-285.15	399.07
-228.92	348.73
-225.81	339.34
-218.26	301.55
-206.61	294.2
-169.57	254.44
-164.27	241.18
-156.83	167.29
-151.99	153.31
-126.98	95.69
-122.42	85.21
-74.6	46.02
-77.88	48.3
-57.66	44.79
-95.83	70.57
-99.61	125.39
-55.43	206.13
-43.23	220.31
23.71	255.6
35.31	267.84
89.71	317.14
88.82	328.15
156.3	374.26
177.95	374.63
229.27	412.74
188.61	462.78
181.95	450.32
178.99	439.99
188	409.85
181.42	379.49
185.17	363.77
207.76	295.51
232.95	217.57
241.78	201.78
269.04	137.06
276.08	119.09
321.91	62.01
383.81	-15.99
362.58	-63.67
358.65	-65.27
350.79	-68.47
312.66	-68.22
306.64	-66.32
293.46	-63.82
258.83	-59.43
248.42	-56.69
239.64	-54.99
207.28	-48
186.99	-44.71
129.91	-23.31
117.28	-22.79
158.52	-100.7
175.03	-30.22
202.01	-18.47
210.37	-17.73
220.6	-4.55
243.25	42.15
263.61	61.38
269.19	62.25
271.66	77.88
284.37	136.38
303.38	158.42
304.84	192.37
309.11	208.37
281.32	256.42
278.67	255.86
276.42	269.68
237.2	303.35
235.65	307
228.78	312.18
188.82	330.4
174.52	334.1
133.16	347.22
124.65	344.04
79.45	351.54
66.87	354.71
54.31	357.97
42.31	355.73
-20.95	356.37
-34.22	355.78
-68.96	352.36
-76.55	354.23
-88.53	352.73
-123.69	350.13
-132.89	353.38
-190.95	370.11
-206.44	399.37
-216.46	412.38
-208.43	469.35
-113.98	486.16
-92.6	487.54
-11.28	475.05
-8.81	475.43
63.05	441.87
119.1	366.57
126.04	358.24
156.07	343.82
175.89	350.82
195.69	360.52
262.21	377.2
279.44	376.68
361.29	375.67
380.2	376.7
461.74	369.48
558.84	370.97
557.6	369.42
NaN	NaN
