# Supplementary material for: Generalization of navigation memory in honeybees
Source: Front Behav Neurosci. 2023 Mar 6;17:1070957. doi: 10.3389/fnbeh.2023.1070957 (PMC10025308; doi:10.3389/fnbeh.2023.1070957)
Supplement: Supplementary Data Sheet S1 — Primary data. [file Data_Sheet_1.zip › S00_Primary_Data/Bee_D02.csv]

39.22	220.66
54.8	242.4
NaN	NaN
156.72	218.75
172.29	207.09
203.99	155.96
233.26	137.04
NaN	NaN
275.94	32.96
279.97	34.68
269.36	39.02
269.08	51.75
285.66	106.42
295.97	131.26
305.89	145.34
304.45	162.34
293.31	219.12
278.02	224.84
263.33	286.52
241.26	340.37
226.83	341.34
216.21	344.47
202.84	332.1
191.16	333.63
180.71	336.81
170.48	337.32
153.72	358.49
148.53	360.17
128.45	343.45
121.56	351.73
73.63	374.39
55.48	395.07
41.21	412.41
99.62	416.07
NaN	NaN
201.78	475.1
215.57	466.66
246.98	404.01
243.22	401.88
237.85	403.52
229.7	407.33
232.06	410.56
238.38	413.22
235.06	405.68
236.55	419.71
254.84	420.66
244.61	400.8
230.98	391.16
221.9	390.65
214.22	389.06
165.28	338.94
158.76	341.65
115.98	358.95
80.1	371.41
50.21	374.23
24.79	371.08
22.39	370.66
61.68	318.38
75.81	308.61
91.45	310.52
120.44	232.14
134.57	213.15
144.91	197.58
154.69	143.84
144.56	138.75
142.04	138.06
137.01	134.29
137.01	134.29
129.49	127.42
130.67	119.49
117.02	119.1
75.4	135.51
67.73	139.51
70.85	168.13
64.01	174.27
70.74	173.45
66.36	169.53
69.65	171.8
71.94	169.77
63.02	169.94
69.65	171.8
66.85	189.97
73.85	183.73
67.13	181.9
77.2	185.98
76.31	176.35
68.57	170.16
69.59	174.47
71.82	175.1
79.61	181.28
90.12	172.3
NaN	NaN
174.2	-0.69
168.44	-47.74
158.39	-55.62
133.67	-77.6
117.8	-74.97
102.26	-72.06
NaN	NaN
299.57	18.49
295.7	25.06
283.11	32.77
276.2	41.15
258.25	70.98
242.12	91.46
241.15	102.98
231.12	106.9
215.94	157.47
223.06	176.32
219.73	190.52
225.49	208.24
224.86	220.84
247.34	288.33
241.1	283
252.39	311.96
236.69	311.23
235.45	329.71
223.07	339.18
215.4	390.67
227.14	406.81
239.34	417.53
236.77	417.01
236.99	414.31
253.27	439.57
258.72	468.2
247.84	529.91
243.79	558.45
269.25	609.31
276.87	626.1
303.57	691.17
298.88	684.73
303.57	691.17
318.79	699.49
NaN	NaN
503.46	395.81
487.4	390.21
NaN	NaN
411.73	298.01
403.72	279.51
359.57	247.72
354.15	246.67
345.19	238.49
332.73	239.89
293.66	214.1
280.26	211.32
226.11	195.74
216.88	194.89
NaN	NaN
111.33	162.86
97.17	163.91
NaN	NaN
-46.8	89.19
-59.12	88.61
-125.92	80.79
-139.48	79.92
-140.83	100.61
-143.12	120.97
NaN	NaN
-171.69	307.84
-171.86	321.69
-199.38	409.86
-208.91	413.12
-220.46	420.38
-227.55	416.89
-236.13	421.64
-249.33	423.16
-300.98	448.84
-326.85	446.4
-317.44	459.76
-267.18	494.06
-264.7	487.31
-247.35	484.91
-186.41	491.57
-110.35	453.87
NaN	NaN
-20.78	383.55
-1.21	373.8
11.69	357.4
24.55	351.09
40.29	339.73
50.64	320.44
61.93	315.61
73.66	305.36
117.18	250.22
100.7	215.06
100.99	207.08
98.81	201.17
89.59	196.04
69.52	177.14
65.22	170.56
69.71	169.14
67.43	171.18
64.15	168.91
68.44	175.5
72.84	179.41
70.8	170.79
66.29	172.2
67.43	171.18
65.28	167.88
66.29	172.2
67.43	171.18
66.29	172.2
64.15	168.91
72.91	176.74
77.52	172.69
71.61	183.11
67.43	171.18
68.57	170.16
64.15	168.91
67.55	165.85
61.95	168.29
63.08	167.26
68.79	156.89
71.99	167.12
75.22	174.71
68.51	172.83
87.51	187.46
93.48	179.82
89.51	198.7
66.36	169.53
70.6	178.79
68.57	170.16
74.33	159.85
73.27	150.34
64.46	139.78
57.95	129.88
48.45	120.21
40.32	114.82
39.34	115.81
30.55	111.53
23.08	103.62
13.84	106.28
1.7	100.2
-7.56	89.65
-16.06	79.9
-26.73	72.59
-34.27	61.51
-44.77	54.95
-56.41	46.54
-68.04	41.48
NaN	NaN
-583.92	350.62
-513.33	400.53
-493.35	410.53
-430.04	456.04
-408.33	462.21
-351.29	507.87
-339.73	517.39
-246.22	493.45
-223	479.05
-203.85	472.67
-148.83	433.6
-134.18	421.12
NaN	NaN
-40.21	346.33
NaN	NaN
31	251.39
52.52	241.89
52.72	239.13
72.97	174.08
66.36	169.53
NaN	NaN
151.58	222.7
149.2	219.48
163.58	236.16
199.08	289.55
196.7	286.34
209.99	301.35
NaN	NaN
253.95	431.46
275.48	472.87
275.72	470.16
278.72	435.04
270.62	421.11
216.89	404.71
209.22	403.14
181.94	389.25
169.83	396.45
126.55	411.46
117.22	416.65
89.96	462.33
91.59	471.12
NaN	NaN
111.94	581.06
113.26	592.64
114.49	639.7
113.86	645.28
141.01	613.05
NaN	NaN
169.29	516.51
170.02	495.58
162.29	410.2
156.13	392.26
157.04	396.62
155.65	382.44
131.93	312.41
121.4	303.19
92.16	245.56
88.31	228.2
79.03	199.98
68.51	172.83
71.94	169.77
64.08	171.59
74.17	170.41
74.12	173.06
78.79	163.79
91.99	92.92
95.63	72.43
102.38	44.52
106.87	31.44
121.54	24.66
142.71	-39.04
115.54	-68.32
84.61	-62.19
76.06	-14.51
74.68	3.52
74.67	53.72
75.49	61.81
76.71	74.6
83.43	106.18
91.92	117.31
88.76	127.25
80.84	177.62
68.29	180.86
76.19	212.86
79.31	220.49
88.18	230.9
NaN	NaN
198.13	305.42
215.65	352.5
211.91	350.34
204.02	333.71
191.55	307.99
179.9	289.22
170.47	276.32
133.46	242.06
123.88	237.02
91.55	207.3
35.61	208.59
34.82	204.19
15.82	207.14
-24.97	217.09
-35.76	222.7
-66.64	219.12
-74.69	219.77
-75.56	218.29
-79.88	210.92
-113.72	176.2
-127.24	169.22
-159.66	173.68
-164.29	177.44
NaN	NaN
247.1	135.09
269.23	134.68
NaN	NaN
365.65	193.93
370.79	213.95
386.74	222.03
397.77	238.21
425.21	271.79
433.44	287.66
452.31	293.74
466.55	262.34
454.58	256.3
452.59	248.16
451.12	234.95
449.41	224.32
443.16	216.78
434.68	203.75
435.73	193.69
429.48	186.23
416.13	128.35
396.93	122.75
390.02	109.19
391.27	110.63
393.05	96.02
387.14	86.45
378.14	78.93
370.7	70.45
368.28	56.65
356.85	46.51
NaN	NaN
779.98	84.5
769.89	75.19
740.19	63.22
734.96	59.87
722.54	56.87
NaN	NaN
621.96	31.64
546.76	28.17
533.58	30.28
490.16	43.57
477	45.58
434.06	56.01
422.17	59.33
367.59	83.47
315.83	143.49
314.53	158.07
313.5	170.29
325.03	233.22
330.49	251.03
330.68	319.01
316.79	376.2
310.67	385.74
299.53	391.59
NaN	NaN
201.2	437.45
187.28	448.58
154.31	398.84
154.08	401.58
154.31	398.84
151.35	388.5
129.46	329.81
118.95	320.62
85.6	274.42
75.49	265.2
63.39	252.71
25.69	207.8
16.1	191.57
16.1	191.57
-25.11	149.95
-36.86	141.55
-83.41	111.09
-83.19	92.62
NaN	NaN
-238.37	167.27
-222.7	178.07
-210.46	191.4
-211.98	247.89
-209.07	269.58
-208.41	284.53
-177.46	344.85
-177.24	429.03
-146.6	474.98
-125.17	476.19
-39.21	476.51
-17.64	475.49
52.27	448.49
NaN	NaN
165.46	387.24
175.64	371.39
NaN	NaN
319.02	312.68
335.39	310.72
428.75	293.34
447.09	290.17
NaN	NaN
740.48	142.29
709.22	110.18
635.53	116.64
NaN	NaN
527.69	134.32
517.75	134.09
516.2	135.13
451.61	73.51
NaN	NaN
352.98	33.84
326.94	45.95
305.45	46.49
292.37	48.16
282.11	50.18
272.83	55.81
261.38	56.38
250.21	54.65
241.56	55.58
227.36	55.58
220.27	55.55
206.36	53.25
202.07	53.64
190.74	53.9
179.08	58.34
172.09	58.12
156.74	58.34
144.27	58.92
139.99	63.22
122.46	60.2
117.12	62.97
106.73	66.37
98.04	71.08
89.45	71.54
78.7	71.09
64.83	68.12
56.92	73.56
40.35	66.4
32.13	74.43
19.21	69.97
8.84	78.16
-38.04	14.88
NaN	NaN
-214.51	129.63
-217.99	138.1
NaN	NaN
