# Supplementary material for: Generalization of navigation memory in honeybees
Source: Front Behav Neurosci. 2023 Mar 6;17:1070957. doi: 10.3389/fnbeh.2023.1070957 (PMC10025308; doi:10.3389/fnbeh.2023.1070957)
Supplement: Supplementary Data Sheet S1 — Primary data. [file Data_Sheet_1.zip › S00_Primary_Data/Bee_D03.csv]

3.46	123.41
-65.7	119.78
-80.5	119.95
-85.56	103.69
-91.29	83.73
-93.56	80.45
-76.18	63.53
-0.23	42.6
7.65	61.05
15.21	91.4
16.77	100.2
18.42	106.26
34.44	176.07
32.65	170.03
34.44	176.07
31.63	186.59
21.57	229.61
12.19	233.45
-22.8	251.72
-73.71	253.71
-84.18	247.01
-129.37	231
-183.77	180.74
-192.84	171.48
-219.01	163
-223.56	160.31
NaN	NaN
-119.24	49.46
-55.45	44.44
-50.71	40.76
-29.18	40.88
NaN	NaN
-179.95	165.47
-107.28	149.9
-60.69	185.89
-44.87	188.84
-63.83	209.52
-64.32	212.29
-95.03	268.48
-96.93	272.51
-108.29	282.67
-137.42	289.85
-138.88	291.12
-184.26	271.19
-255.72	271.98
-265.54	275.35
-252.3	215.38
-166.54	191.71
-148.41	197.64
NaN	NaN
-51.31	158.62
-30.02	162.15
-14.72	180.06
71.03	199.25
94.09	230.99
92.46	170.35
122.84	98.9
129.07	84.02
139.81	69.51
116.91	28.62
121.2	16.09
126.36	-9.91
123.86	-21.6
120.26	-32.42
158.25	-82.24
153.33	-78.86
NaN	NaN
527.15	-277.2
519.7	-267.29
478.75	-184.56
439.36	-132.9
431.25	-127.28
408.06	-109.18
396.7	-101.43
368.92	-89
319.53	-60.37
309.32	-51.66
300.75	-44.09
252.21	2.31
246.68	9.64
212.41	49.8
205.9	57.62
172.96	91.28
169.88	101.89
159.11	106.16
128.23	125.87
123.37	136.49
130.71	163.24
71	157.54
57.88	153.66
7.97	151.46
6.62	155.44
-0.21	162.6
-41.06	192.12
-52.32	200.79
-62.85	203.98
-74.9	208.53
-129.69	226.87
-140.32	231.7
-186.36	257.47
-191.49	263.93
-248.76	281.83
NaN	NaN
