# Supplementary material for: Generalization of navigation memory in honeybees
Source: Front Behav Neurosci. 2023 Mar 6;17:1070957. doi: 10.3389/fnbeh.2023.1070957 (PMC10025308; doi:10.3389/fnbeh.2023.1070957)
Supplement: Supplementary Data Sheet S1 — Primary data. [file Data_Sheet_1.zip › S00_Primary_Data/Bee_D04.csv]

68.44	175.5
66.36	169.53
67.29	176.53
67.29	176.53
65.22	170.56
66.29	172.2
66.36	169.53
66.29	172.2
73.17	163.47
77.73	154.3
78.85	155.94
89.09	152.53
81.12	151.42
71.05	147.05
44.17	145.57
41.68	158.54
37	168.35
41.56	202.96
46.09	219.41
58.69	236.29
133.91	231.49
143.26	211.44
184.3	152.51
190.09	137.01
179.96	87.19
173.35	82.42
141.63	56.28
128.02	53.35
113.13	50.94
70.18	56.02
NaN	NaN
66.36	169.53
66.36	169.53
66.36	169.53
66.65	148.33
35.42	156.84
37.5	157.4
86.67	136.54
34.6	63.69
-17.28	92.54
-22.87	94.84
-57.53	119.8
-69.78	127.74
-111.19	147.26
-112.66	166.92
-75.69	225.3
NaN	NaN
103.32	346.55
NaN	NaN
225.74	203.23
NaN	NaN
228.41	46.72
NaN	NaN
197.02	-67.71
190.93	-60.06
150.8	-28.42
134.99	-16.16
NaN	NaN
60.29	66.34
48.43	70
-45.34	83.94
-110.69	104.67
-155.73	117.35
-221.55	120.86
NaN	NaN
-305.51	204.56
-290.82	210.62
NaN	NaN
-311.11	317.79
-301.81	323.89
-255.25	345.21
-243.13	355.82
-165.12	388.06
-123.54	409.61
NaN	NaN
-72.45	497.44
-58.68	507.97
11.99	542.99
14.15	546.19
32.42	543.43
89.5	561.56
90.3	565.96
NaN	NaN
199.38	568.45
217.71	569.02
270.4	514.75
273.75	507.07
291.35	458.1
297.73	445.66
293.86	395.86
293.71	380.95
266.99	348.5
227.24	315.86
226.04	314.26
187.16	273.5
178.41	270.15
151.9	245.22
142.18	240.19
141.01	238.57
132.64	232.51
107.97	211.58
101.07	204.43
77.47	175.34
48.52	130.77
46.7	81.9
45.21	67.48
44.86	21.42
50.35	3.27
-5.03	11.09
-13.99	4.82
NaN	NaN
