# Supplementary material for: Generalization of navigation memory in honeybees
Source: Front Behav Neurosci. 2023 Mar 6;17:1070957. doi: 10.3389/fnbeh.2023.1070957 (PMC10025308; doi:10.3389/fnbeh.2023.1070957)
Supplement: Supplementary Data Sheet S1 — Primary data. [file Data_Sheet_1.zip › S00_Primary_Data/Bee_D05.csv]

-95.83	70.57
NaN	NaN
-55.43	206.13
-43.23	220.31
23.71	255.6
34.3	266.22
89.71	317.14
88.82	328.15
156.3	374.26
177.95	374.63
228.1	411.12
188.61	462.78
181.95	450.32
178.99	439.99
181.42	379.49
185.17	363.77
207.76	295.51
232.95	217.57
241.78	201.78
269.04	137.06
276.08	119.09
321.91	62.01
383.81	-15.99
358.65	-65.27
350.79	-68.47
312.66	-68.22
306.64	-66.32
293.46	-63.82
258.83	-59.43
248.42	-56.69
239.64	-54.99
207.28	-48
186.99	-44.71
129.91	-23.31
117.28	-22.79
158.52	-100.7
199.95	-28.5
210.37	-17.73
220.6	-4.55
260.98	48.22
269.19	62.25
271.66	77.88
299.14	142.84
297.66	143.79
303.38	158.42
304.65	159.9
315.29	199.48
309.11	208.37
281.32	256.42
278.67	255.86
276.42	269.68
237.2	303.35
235.65	307
228.78	312.18
188.82	330.4
174.52	334.1
133.16	347.22
124.65	344.04
79.45	351.54
66.87	354.71
54.31	357.97
42.31	355.73
-22.68	360.39
-20.95	356.37
-34.22	355.78
-76.55	354.23
-88.53	352.73
-132.89	353.38
-181.01	371.05
-191.45	372.86
-209.44	401.87
-216.46	412.38
-208.43	469.35
-113.98	486.16
-92.6	487.54
-11.28	475.05
-8.81	475.43
63.05	441.87
119.1	366.57
126.04	358.24
156.07	343.82
175.89	350.82
195.69	360.52
262.21	377.2
279.44	376.68
361.29	375.67
380.2	376.7
461.74	369.48
558.84	370.97
NaN	NaN
793.45	316.34
784.46	320.27
713.69	319.7
674.53	316.01
603.46	308.25
545.2	300.99
537.48	294.39
498.68	290.25
497.18	291.3
488.94	289.84
449.08	283.99
447.59	285.02
442.36	281.46
386.89	298.52
379.37	306.26
346.49	307.68
333.95	311.75
323.1	312.19
288.88	302.49
281.34	295.63
271.7	280.44
267.12	268.99
246.79	254.14
226.8	234.14
224.34	231
209.75	207.15
198.48	195.62
198.96	183.17
174.81	166.1
168.49	160.82
160.88	156.42
132.02	142.58
128.3	137.89
119.66	131.79
86.46	80.09
90.17	82.39
86.46	80.09
82.42	73.4
96.16	23.99
78.13	21.42
31.49	77.87
24	91.76
10.94	109.67
8.88	140.3
4.64	132.22
0.55	124.2
-2.14	132.22
-1.58	126.61
-21.45	131.89
-29.36	126.72
-15.74	132.69
-30.18	143.64
-21.71	109.09
-24.18	107.42
-69.07	152.06
-68.8	171.35
-48.9	235.26
NaN	NaN
39.41	299.83
40.15	316.99
49.31	334.34
70.66	392.21
73.64	399.85
74.7	414.21
NaN	NaN
-64.07	584.34
NaN	NaN
-142.42	505.33
-144.5	502.23
-157.22	493.57
-206.46	465.34
-217.99	406.64
-215.99	395.66
-260.48	365.38
-247.56	338.97
-253.3	278.84
-258.15	265.15
-293.78	229.95
-306.82	222.62
NaN	NaN
82.37	-65.2
66.06	-46.96
63.11	-38.1
55.07	-24.37
51.83	-13.73
43.46	-2.06
50.66	-2.43
40.98	10.35
34.59	17.96
-7.32	10.62
-5.9	68.46
NaN	NaN
62.29	191.5
71.99	203.59
68.15	212.22
61.98	220.37
55.18	236.89
15.64	278.26
0.67	297
-26.29	314.09
-38.13	322.34
-80.59	340.91
-93.42	345.04
-102.49	348.24
-111.6	351.45
-119.31	353.43
-130.46	353.64
-141.15	358.16
-167.15	371
NaN	NaN
