# Supplementary material for: Generalization of navigation memory in honeybees
Source: Front Behav Neurosci. 2023 Mar 6;17:1070957. doi: 10.3389/fnbeh.2023.1070957 (PMC10025308; doi:10.3389/fnbeh.2023.1070957)
Supplement: Supplementary Data Sheet S1 — Primary data. [file Data_Sheet_1.zip › S00_Primary_Data/Bee_D06.csv]

113.09	258.76
115.34	262.02
115.49	259.33
115.34	262.02
115.34	262.02
114.36	257.7
114.22	260.39
113.09	258.76
110.69	258.19
111.67	262.52
113.09	258.76
114.22	260.39
112.38	249.06
117.31	247.54
121.86	254.06
97.21	261.87
93.9	256.97
88.25	251.51
81.71	241.69
73.68	238.4
65.54	237.88
82.95	240.61
87.15	249.87
103.07	264.61
99.25	267.85
98.74	276.01
112.78	284.72
130.24	280.5
144.23	274.25
154.79	263.27
161.57	252.87
165.73	244.59
174.79	240.18
181.49	232.63
175.55	222.09
175.65	219.52
172.38	204.54
171.4	195.36
171.71	185.3
161.71	177.74
165.71	170.01
160.88	156.42
153.31	151.99
148.33	143.38
143.32	134.81
138.27	128.66
129.47	125.04
124.53	128.4
117.1	123.86
115.86	122.3
108.42	115.35
99.93	111.55
92.97	114.06
80.37	113.52
77.02	113.6
69.55	119.7
64.26	124.23
57.98	132.5
50.57	139.41
43.27	138.52
41.1	143.31
36.91	144.83
30.81	143.11
26.53	147.51
21.85	157.53
14.86	154.44
7.34	147.06
-1.34	143.81
-10.37	136.42
-17.61	125.27
-28.64	128.21
-38.25	127.39
-45.77	135.27
-54.39	137.59
-60.99	144.17
-69.23	147.96
-70.05	161.61
-60.77	174.68
-53.9	190.74
-48.44	204.05
-43.23	220.31
-39.19	230.8
-34.14	242.91
-24.48	255.76
-22.15	273.27
-13.11	284.7
-10.23	299.47
-5.62	320.23
8.75	319.8
22.23	327.89
33.92	342.82
40.97	356.9
53.19	369.1
57.98	382.76
61.14	400.36
72.24	413.75
79.87	425.08
96.34	423.92
104.35	432.49
100.77	443.11
98.56	452.59
96.33	462.08
87.99	469.06
79.12	468.88
74.64	475.17
66.87	476.64
63.15	487.36
58.63	493.69
49.43	496.39
39.89	501.9
30.25	497.44
24.86	489.42
16.28	476.6
7.44	476.59
0.69	459.8
-6.7	448.63
2.78	453
20.68	450.21
32.02	460.67
47.31	470.4
63.6	471.8
75.62	454.06
91.38	448.43
103.81	438.03
114.56	431.61
115.85	417.79
126.8	408.7
NaN	NaN
169.42	315.25
182.3	312.69
226.01	294.24
238.46	238.05
225.96	224.94
205.21	190.92
212.21	181.29
178.16	137.75
167.74	135.18
132.01	132.9
88.04	86.06
78.9	73.25
64.55	-12.82
NaN	NaN
-73.56	35.63
-124.8	46.44
-135.09	49.55
-177.71	35.43
NaN	NaN
-204.78	189.04
-132.1	215.84
-70.07	259.77
-54.11	261.66
-22.87	306.04
-14.55	373.09
-21.97	411.95
-22.33	414.75
-26.82	411.21
-49.3	403.6
-50.71	404.82
-18.64	453.9
22.18	511.8
18.26	512.59
15.82	522.19
-16.31	524.27
-21.33	533.51
-30.28	533.58
-62.54	535.98
-64.76	542.81
-70.45	537.71
-97.66	531.09
-82.32	513.21
-50.15	557.78
-37.79	532.46
24.23	610.59
58.92	667.5
88	709.26
87.33	714.85
77.75	750.35
68.26	805.86
76.5	814.29
78.24	843.08
73.79	846.66
NaN	NaN
329.34	764.54
335.23	759.94
336.42	723.65
336.71	720.9
330.25	718.35
317.95	629.38
288.45	617.01
284.94	612.18
287	618.15
219.69	562.37
184.08	524.89
178.96	523.93
127.8	517.32
89.46	503.35
83.94	495.27
80.43	480.46
66.6	443.93
65.31	432.34
55.17	433.36
27.97	408.67
28.28	405.88
19.3	408.62
-11.51	387.86
-53.06	360.21
-59.04	367.95
-84.12	404.54
-137.3	409.43
-165.96	452.87
-175.66	472.99
-210.92	507.17
-214.85	515.2
-222.95	517.11
-239.63	554.77
NaN	NaN
-139.16	585.46
-142.56	573.62
-147.97	524.54
-144.33	509.35
-146.14	496.34
NaN	NaN
-94.97	370.43
-84.59	358.91
-84.71	351.78
-65.9	339.93
-52.43	330.32
-39.31	313.6
-20.01	320.78
-11.56	300.68
6.61	296.6
16.35	282.66
28.67	276.46
37.08	261.12
39.28	248.86
49.42	236.99
65.15	225.29
65.3	222.56
87.59	218.47
96.39	203.2
101.56	186.01
115.99	176.97
125.73	171.97
126.98	168.51
99.25	129.31
95.63	124.53
85.13	119.95
45.22	109.98
40.8	95.52
16.97	89.24
-21.94	85.08
-37.03	102.48
-26.26	98.81
-23.04	86.42
-18.71	68.51
-19.94	60.28
-17.32	49.43
NaN	NaN
115.6	27.45
167.49	32.93
184.78	31.31
207.16	34.61
220.81	28.81
214.77	84.03
209.76	95.65
210.46	106.21
205.94	113.42
203.96	125.92
190.34	129.93
186.18	134.9
175.55	137.11
170.13	145.38
163.62	147.36
157.05	156.65
149.41	159.57
157.79	183.03
150.12	188.67
146.03	201.75
136.07	204.37
129.54	217.13
113.77	217.08
104.99	226.93
63.93	226.39
59.39	225.31
52.44	226.47
55.37	234.13
60.03	250.56
71.7	268.53
85.72	289.75
99.26	303.85
110.13	322.88
123.11	347.88
137.26	359.19
151.57	385.77
162.06	397.64
180.87	418.11
191.25	432.69
203.28	443.41
222.35	463.82
236.59	480.48
244.77	491.78
253.89	507.42
254.05	519.96
251.35	534.75
254.07	547.81
240.2	581.57
241.09	585.94
308.17	659.76
309.34	661.37
304.36	657.68
299.95	648.48
294.7	647.53
294.14	653.03
295.06	670.02
291.58	677.81
286.92	709.29
274.9	733.93
264.4	732.1
236.9	751.34
233.12	749.27
230.5	748.82
222.65	747.48
184.31	745.19
158.76	747.98
144.94	741.42
147.54	741.85
101.24	708.59
96.41	704.94
87.21	704.86
81.6	696.83
68.28	687.54
54.74	691.06
38.69	704.2
4.56	714.59
-2.8	710.61
-1.71	702.21
0.1	688.2
-15.29	695.86
-13.46	681.85
-20.42	675.08
-29.92	667.94
-45.65	668.46
-52.57	661.73
-61	666.22
-66.18	675.47
-76.04	671.19
-85.29	681.3
-87.15	685.32
-95.34	697.02
-103.05	695.94
-114.42	692.93
-121.73	689.06
-128.64	682.41
-135.94	678.57
-139.45	666.68
-150.8	663.74
-161.49	665.18
-169.86	659.81
-175.42	661.94
-182.26	672.45
-192.14	668.33
-208.04	669.16
-212.76	648.67
-222.23	658.86
-226.12	666.9
-241.24	679.23
-249.45	681.06
-256.6	684.44
-267.67	695.86
-273.75	700.79
-286.08	686.55
-297.84	693.65
-301.78	701.67
-317.9	702.59
-330.98	701.04
-340.37	701.36
-346.25	696.44
-364.43	701.39
-368.49	685.42
-378.54	681.46
-390.3	671.69
-396.34	659.77
-405.32	657.37
-412.44	643.96
-441.63	633.8
-475.46	634.36
-489.98	624.44
-491.82	611.71
-482.55	597.38
-463.73	582.65
-462.89	570.23
-460.58	549.65
-462.37	537
-458.45	515.27
-457.74	489.14
-419.39	463.92
-402.95	405.15
-398.22	401.48
-393.55	384.19
-395.2	365.06
-408.96	366.59
-413.78	356.71
-417.6	334.85
-420.85	323.85
-419.34	302.6
-414.07	283.1
-419.99	278.64
-415.28	255.27
NaN	NaN
-218.24	144.27
-208.44	157.07
-212.54	168.29
-217.93	174.44
-220.28	194.87
-228.17	200.98
-237.06	205.75
-240.62	221.21
-236.69	226.67
-232.77	232.14
-241.36	247.54
-232.74	249.37
-226.64	268.47
-227.78	273.78
-231.01	283.01
-238.3	293.33
-236.88	298.86
-228.87	303.51
-217.05	320.8
-205.08	324.49
-189.64	322.98
-172.95	334.11
-163.19	348.96
-162.22	364.47
-151.82	383.82
-138.47	393.73
-120.64	407.11
-104.35	414.78
-93.37	424.71
-83.17	440.31
-69.62	450.72
-20.81	470.72
-17.66	485.49
-13.42	491.86
-9.17	508.24
-2.39	515.01
-2.03	522.21
14.84	540.59
54.99	569.95
59.84	583.58
68.36	599.24
68.16	612.02
75.15	618.87
82.62	632.93
81.84	628.52
83.74	634.53
87.56	646.55
85.92	660.51
84.14	664.49
79.46	670.84
79.46	670.84
85.18	688.87
134.55	739.69
144.92	718.69
203.1	755.46
263.69	763.01
308.51	758.09
366.44	771.01
NaN	NaN
197.41	828.24
198.89	827.06
200.83	810.36
202.11	799.23
195.02	779.61
185.39	782.25
179.34	776.98
170.68	771.27
164.64	766
109.93	724.24
89.08	678.12
48.66	665.85
-4	649.01
-14.2	647.45
-61.97	644.65
-110.59	647.78
-120.14	650.75
-124.86	647.25
-130.64	642.19
-140.63	647.98
-140.88	640.82
-147.55	624.26
-152.9	616.44
-163.12	615.11
-167.38	608.87
-215.33	590.16
-221.07	585.22
-225.92	574.73
-234.67	572.3
-247.05	568.05
-251.6	571.77
-248.25	559.44
-252.59	546.25
-264.39	546.36
-277.01	528.11
-277.21	514.05
-284.45	510.48
-288.08	508.71
-292.27	502.67
-299.6	492.14
-306.86	488.62
-312.53	490.85
-322.83	496.79
-330.61	496.01
-340.52	492.25
-348.34	491.48
-351.63	473.12
-358.96	469.65
-354.94	447.92
-359.7	437.83
-363.41	429.24
-365.01	423.6
-367.14	413.8
-369.25	410.88
-414.09	400.07
-450.84	387.28
-457.89	374.47
-474.47	375.68
-477.8	364.58
-489.64	362.16
-495.62	357.58
-500	351.8
-515.19	345.03
-521.21	340.45
NaN	NaN
-612.39	392.33
NaN	NaN
-488.55	363.61
-457.16	335.48
-436.9	322.49
-421.47	306.43
-402.8	294.64
-364.96	268.42
-340.47	254.38
-294.11	249.61
-271.31	253.69
-252.31	256.19
-233.49	258.66
-210.82	260.03
-208.32	260.18
-189.78	255.91
-175.39	252.72
-155.73	247.13
-140.97	252.2
-119.83	242.65
-107.44	233.86
-95.74	227.79
-88.86	210.23
-81.68	196.85
-88.92	188.11
-84.4	177.37
-85.23	160.98
-88.54	151.48
-83.86	136.94
-84.81	123.89
NaN	NaN
-9	46.59
NaN	NaN
125.29	92.88
186.57	91.99
200.67	139.47
210.75	153.86
214.12	168.1
198.28	200.64
196.83	204.11
183.93	203.54
177.61	200.72
175.08	200.1
166.2	199.16
148.5	202.39
146.03	201.75
149.29	216.89
146.55	224.07
142.51	232.3
137.51	233.72
136.12	237.37
128.11	251.51
121.72	256.74
110.08	268.99
106.25	272.22
104.8	276.01
159.51	348.69
180.35	393.07
184.08	410.44
200.25	417.87
212.34	428.6
218.39	433.97
221.66	441.53
221.66	441.53
228.67	451.22
237.33	457.08
237.19	502.82
227.78	505.19
229.09	519.38
223.67	521.14
218.99	542.63
212.76	552.67
215.68	563.03
207.39	567.11
206.83	572.63
202.55	576.06
176.81	584.06
160.49	602.32
153.32	608.13
152.65	626.41
144.71	615.11
140.71	615.83
134.53	600.59
60.52	610.76
51.78	607.9
50.24	599.1
42.62	597.85
40.08	597.44
25.15	582.2
15.38	577.79
8.15	573.79
-3.74	576.21
-6.99	571.42
-19.23	566.69
-46.31	576.92
-48.45	573.75
-71.26	580.45
-82.05	574.64
-92.16	573.23
-101.21	573.42
-109.2	575.18
-117.45	569.79
-122.97	554.8
-136.24	548.8
-142.56	556.53
-153.12	558.03
-160.97	567
-167.35	574.73
-178.95	557.66
-198.55	566.64
-207.71	566.97
-222.15	559.6
-234.21	569.52
-241.91	568.64
-246	569.58
NaN	NaN
-291.38	661.86
-294.08	678.52
-303.41	736.89
-308.23	750.48
-312.38	751.39
-321.8	768.67
-326.39	772.37
-334.5	781.3
NaN	NaN
-522.75	633.49
-505.19	633.97
-494.35	618.4
-459.75	598.38
-436.41	572.96
-435.45	492.68
-425.95	492.22
-423.96	481.38
-411.97	467.37
-404.13	461.23
-382.59	460.5
-361.73	448.67
-358.1	443.49
-359.7	437.83
-357.16	424.31
-341.55	411.97
-328.55	406.25
-325.96	399.61
-316.1	382.64
-309.85	370.85
-306.19	358.86
-299.92	347.11
-298.8	334.96
-294.53	320.39
-295.96	308.14
-284.9	292.8
-285.36	288.74
-277.85	271.87
-280.89	267.68
-287.54	261.93
-286.86	252.71
-277.93	247.99
-271.18	247.09
-249.84	239.11
-238.63	241.07
-222.43	243.3
-205.44	246.93
-194.73	255.62
-182.57	263.14
-166.56	269.65
-160.51	282.46
-142.78	267.23
-133.88	277.62
-127.34	287.93
-111.64	287.97
-104.6	302.74
-90.45	297.18
-84.65	320.52
-73.57	334.67
-73.87	344.6
-79.93	352.37
-86.01	360.15
-90.01	378.15
-91.69	365.14
-90.14	371.02
-95.02	394.6
-96.88	398.64
-103.05	406.4
-109.82	409.83
-115.73	407.7
-128.01	406.25
-132.93	405.68
-149.65	408.04
NaN	NaN
-170.42	411.44
NaN	NaN
-291.74	441.39
-307.54	470.45
-280.79	550.19
NaN	NaN
-116.59	689.77
-48.89	760.85
16.95	782.18
69.38	807.46
NaN	NaN
-57.13	792.51
-64.11	775.77
-65.67	796.98
-77.78	769.51
-148.92	768.12
-155.61	768.64
-166.68	762.86
-178.83	755.54
-189.63	756.96
-206.39	736.25
-214.84	730.89
-223.71	728.33
-231.5	727.34
-236.93	719.55
-242.34	711.76
-244.72	701.52
-247.96	696.86
-253.36	689.1
-264.33	666.49
-272.12	665.56
-277.49	657.84
-291.21	668.96
-289.13	647.98
-299.07	644
-305.35	641.87
-313.78	636.67
-324.2	635.48
-332.18	627.54
-356.23	596.79
-366.23	592.91
-369.09	578.6
-374.44	571.05
-372.04	557.33
-382.52	556.24
-394.09	553.65
-398.97	543.41
-410.57	540.84
-419.06	535.82
-428.05	533.52
-448.72	528.68
-477.93	525.76
-487	523.48
-490.26	519.01
-499.35	516.73
-506.87	513.23
-521.33	510.41
-521.93	506.23
-532.64	505.16
-600.23	561.63
-555.7	504.23
-543.12	487.65
-550.08	488.33
-627.89	477.79
-636.66	472.8
-640.34	477.89
-649.6	475.58
-683.68	480.26
-688.48	483.86
NaN	NaN
-688.61	500.25
-675.18	494.81
-626.78	479.27
-563.05	454.23
-551.28	449.93
-532.66	438.1
-483.31	444.17
-467.38	438.84
-428.46	454.82
-405.82	448.69
-378.96	455.33
-362.13	465.2
-339.71	465.95
-295.73	463.25
-267.07	449.32
-252.72	456.33
-245.56	459.85
-254.24	457.58
-283.99	449.08
-293.24	449.58
-292.24	444.12
-298.43	442.14
-306.74	430.28
-312.44	425.61
-332.14	425.2
-334.8	397.47
-331.16	392.3
-296.8	344.63
-299.92	347.11
-291.53	331.45
-285.77	322.4
-276.89	310.88
-261.51	312
-242.93	297.07
-223.16	294.39
-155.89	296.65
-138.54	302.3
-64.18	304.53
-55.1	291.45
-53.43	280.26
-42.23	267.49
-45.54	258.48
-45.22	248.55
-51.53	244.9
-58.28	244.09
-57.38	231.42
-54.64	214.71
-51.53	209.38
-51.85	198.01
-47.83	187.11
-40.93	177.93
-29.24	170.79
-26.36	158.34
-23.53	153.01
-4.71	147.45
7.74	154.25
13.27	148.41
27.85	140.9
31.31	126.73
30.5	116.93
26.66	115.72
22.03	110.15
16.6	105.7
13.12	101.87
11.59	95.81
10.2	86.99
8.17	73.75
-19.7	86.64
-29.26	95.85
-30.36	101.36
-16.74	112.54
2.09	117.4
11.43	132.4
29.85	141.46
35.42	156.84
55.41	166.45
69.52	177.14
80.41	193.58
96.3	205.86
107.47	224.85
124.32	226.43
118.46	220.94
119.18	233.17
122.38	243.37
124.28	254.64
137.58	259.18
134.43	271.96
134.96	284.32
130.55	295.62
122.89	299.39
118.6	308.09
113.16	315.2
111.04	327.24
103.54	328.44
96.94	334.04
86.19	330.41
59.36	330.63
53.28	330.86
49.06	324.38
43.01	324.63
33.84	320.06
24.74	315.53
17.41	317.05
5.4	317.8
-2.62	315.01
-9.96	316.66
-20.64	316.39
-28.01	318.12
-35.78	322.68
-66.17	325.64
-74.97	335.92
-86.24	345.9
-127.99	360.96
-154.83	372.24
-159.73	378.77
-173.55	385.8
NaN	NaN
-244.29	388.88
-231.12	401.21
-227.55	416.89
-231.04	429.12
-233.53	435.87
-229.33	455.91
-215.43	510.9
-214.6	529.36
-204.72	540.4
NaN	NaN
-180.17	641.4
-183.79	656.59
-189.56	668.66
-189.56	668.66
-192.76	681.06
-198.12	690.34
-202.4	701.17
NaN	NaN
-316.11	691.48
-280.17	674.51
-215.77	651.13
NaN	NaN
-91.48	550.49
-69.78	542.09
-45.3	531.34
-41.67	523.31
-20.56	507.91
2.92	503
18.42	479.8
39.55	471.92
75.69	441.31
75.98	438.53
90.3	421.36
107.04	417.5
115.38	395.22
125.12	384.56
122.45	371.45
118.21	362.2
116.21	356.2
128.53	325.46
142.54	321.62
139.69	326.51
147.67	337.88
162.01	331.37
158.37	329.21
151.87	331.91
145.39	334.63
139.12	316.75
140.01	303.23
183.16	276.58
NaN	NaN
