# Supplementary material for: Generalization of navigation memory in honeybees
Source: Front Behav Neurosci. 2023 Mar 6;17:1070957. doi: 10.3389/fnbeh.2023.1070957 (PMC10025308; doi:10.3389/fnbeh.2023.1070957)
Supplement: Supplementary Data Sheet S1 — Primary data. [file Data_Sheet_1.zip › S00_Primary_Data/Bee_D07.csv]

114.22	260.39
112.94	261.45
111.77	236.72
103.38	259.2
99.58	262.42
75.32	249.87
71.37	237.86
83.67	227.05
140.9	241.21
143.93	279.59
139.7	288.13
115.97	292.32
106.85	281.99
88.09	254.23
86.99	252.59
88.86	240.65
76.31	210.16
73.18	202.54
57.24	177.86
47.52	173.88
26.97	191.14
-0.76	208.2
-6.29	208.65
-23	227.39
-25.41	237.03
-28.76	245.11
2.18	253
21.62	265.15
90.14	311.64
97.16	331.29
124.65	390.06
204.21	447.76
212.09	461.81
188.39	534.11
174.21	545.55
194.4	539.44
204.6	528.73
222.51	519.53
234.11	507.8
249.12	516.23
236.84	520.85
239.93	515.87
240.33	525.7
240.33	525.7
241.24	530.05
242	549.73
235.12	552.64
242.9	554.09
257.19	542.82
257.45	540.09
296.49	519.74
298.17	515.91
336.45	461.45
336.18	449.12
329.35	419.22
327.82	405.38
324.41	397.94
NaN	NaN
210.33	590.13
196.21	560.84
177.21	515.18
166.68	503.37
161.52	489.76
157.76	475.01
151.98	454.27
147.19	450.54
146.19	433.53
137.65	415.05
138.13	409.55
133.21	393.18
127.59	385.06
120.22	368.2
113.3	361.19
101.53	353.18
94.47	348.94
85.96	333.17
81.61	326.66
76.66	313
71.51	302.1
65.55	286.8
58.37	272.63
51.87	265.62
48.16	253.57
42.22	241.03
34.45	237.95
26.25	227.74
17.22	215.95
6.36	213.81
-1.07	201
-11.03	193.54
-16.13	191.27
-20.34	190.62
-27.18	171.07
-30.87	167.74
-36.59	164.22
-41.59	150.99
-51.25	147.46
-66.97	129.1
-98.54	35.18
-107.57	26.77
-123.86	21.6
NaN	NaN
464.63	-117.72
435.75	-76.27
419.86	-26.7
390.22	5.66
388.69	15.3
403.12	62.84
397.43	73.15
398.98	105.63
401.47	108.51
384.08	149.36
343.59	175.97
320.05	191.59
317.14	193.54
310.45	190.97
281.61	191.43
248.75	197.01
214.34	220.99
176.03	209.3
172.2	209.64
172.01	214.75
150.74	210.73
143.18	214.03
142.61	229.68
125.86	217.51
117.4	216.67
110.16	217.48
107.68	219.53
104.56	206.68
91.55	207.3
83.3	209.23
95.77	265.67
98.15	266.22
89.06	276.59
87.7	295.76
92.96	306.66
93.85	311.03
93.63	313.78
100.2	354.31
98.39	360.96
100.35	366.97
111.8	393.11
110.8	404.15
101.51	409.39
NaN	NaN
-23.68	483.14
NaN	NaN
-130.72	384.69
-124.18	310.64
-128.86	296.18
-152.53	237.8
NaN	NaN
-239.64	364.39
-240.6	356.03
-255.18	338.37
-254.58	328.85
-276.42	314.97
-284.53	303.58
-284.34	290.15
-319.16	286.36
-357.59	284.87
-372.47	298.37
-373.52	296.96
-383.61	300.16
-390	298.32
-336.98	282.41
-334.35	282.6
-314.34	276.05
-297.67	278.54
-270.56	268.35
-254.02	264.07
-231.53	261.46
-213.33	259.88
-191.1	250.44
-182.01	260.46
-147.99	287.58
-177.3	324.01
-207.27	342.26
-206.37	357.58
-208.91	364.3
-206.92	367.25
-207.44	376.95
-215.49	385.95
-219.51	386.97
-226.57	397.45
-234.66	399.49
-261.59	412.28
-273.32	426.46
-271.23	436.39
-286.22	490.7
-279.47	496.99
-280.91	505.25
-261.4	505.89
-243.01	505.05
-223.18	502.98
-208.96	503.15
-192.5	489.46
-177.03	481.33
-156.17	471
-68.42	442.32
-58.85	436.52
-50.99	424.78
-43.81	408.67
-48.67	407.97
-48.28	405.17
-37.34	388.19
-30.67	374.89
-25.15	370.01
-31.68	373.31
-34.97	361.39
-40.74	359.11
-33.72	342.99
-23.8	331.63
-26.04	321.28
-16.25	309.93
-6.57	288.64
13.35	277.84
27.18	267.65
41.55	249.34
58.5	239.04
62.71	227.49
70.29	215.5
74.37	201.48
79.22	194.62
95.57	190.98
105.94	200.4
114.35	198.67
112.21	187.61
112.26	185.01
129.79	209.29
132.05	215.13
122.38	212.65
115.01	216.06
112.63	215.45
103.15	213
94.79	214.89
88.12	205.06
84.81	200.14
84.1	185.19
78.37	184.96
76.11	184.34
71.52	185.79
65.79	188.33
80.89	174.97
80.89	174.97
76.42	171.05
60.1	148.99
82.25	153.05
87.63	182.17
61.81	173.66
101.77	173
98.21	175.9
106.31	184.69
120.7	183.42
138.91	189.58
155.28	182.39
169.56	169.74
187.94	161.94
208	155.67
215.01	148.75
208.86	136.53
205.46	122.71
201.96	111.39
202.46	102.22
216.83	93.61
225.72	71.2
227.11	57.81
221.55	56.89
215.2	50.25
210.66	40.65
197.79	20.21
180.7	-24.49
170.56	-34.75
167.86	-45.6
158.39	-55.62
202.43	-67.47
190.44	-63.45
183.86	-59.23
173.5	-56.29
187.74	-63.56
171.26	-53.08
159.12	-43.79
155.24	-39.69
154.67	-27.19
153.29	-15.96
151.46	-7.97
160.25	5.09
159.47	18.31
156.08	33.2
154.13	55.7
148.12	65.01
141.08	73
131.68	78.21
130.39	87.64
123.99	91.42
122.92	103.45
87.9	143.23
81.12	151.42
73.23	158.2
64.27	163.57
64.15	168.91
64.01	174.27
73.85	183.73
79.31	191.94
78.21	190.3
70.26	189.52
67.22	179.21
78.57	176.98
78.57	176.98
82.85	188.86
96.63	195.25
108.06	208.93
107.97	211.58
102.95	218.32
99.03	226.78
100.62	243.49
89.96	242.29
102.85	246.76
111.52	242.07
109.72	253.86
107.84	265.73
106.41	269.51
125.69	273.99
NaN	NaN
31.03	210.38
31.45	204.84
51.71	201.23
72.22	198.19
83.51	203.86
112.81	210.17
125.03	205.43
144.53	210.46
164.1	223.19
180.81	218.19
221.75	203.59
243.03	203.32
262.05	199.88
286.48	199.97
303.01	198.3
347.09	199.32
363.37	188.44
NaN	NaN
488.11	99.03
559.85	55.56
603.11	23.98
613.83	9.85
618.2	0.05
629.78	-10.16
651.39	-29.57
671.41	-38.83
662.32	-62.16
NaN	NaN
728.66	-145.09
717.21	-153.02
714.43	-153.34
706.51	-156.89
703.88	-166.44
696.43	-172.57
685.75	-176.4
677.42	-177.32
672.76	-183.12
671.34	-191.21
662.31	-196.15
656.52	-203.39
661.12	-213.48
652.12	-218.41
645.44	-220.44
644.75	-224.48
634.16	-228.24
632.33	-233.73
627.75	-239.5
619.27	-247
614.52	-259.43
614.33	-266.09
602.2	-268.63
606.86	-278.81
593.14	-280.17
592.97	-286.84
590.56	-296.41
585.42	-306.25
581.56	-307.96
580.44	-309.41
581.27	-321.36
577.28	-329.79
577	-343.23
576.87	-349.96
573.39	-361.05
NaN	NaN
-431.99	416.18
-414.51	416.39
-397.08	416.6
-375.55	408.95
-361.93	407.42
-339.48	401.17
-323.89	395.68
-304.72	391.85
-292.34	388.8
-270.26	382.45
-251.87	374.38
-235.62	370.26
-217.97	371.82
-198.42	369.42
-180.02	372.55
-175.03	387.05
-162.17	385.55
-157.13	400.17
-149.72	400.97
-168.12	473.86
-164.83	461.49
-168.46	452.59
-174.49	450.5
-204.02	458.56
-205.59	452.76
-212.69	449.21
-220.28	448.42
-228.36	450.39
-221.36	439.89
-209.85	425.64
-207.4	411.87
-207.44	397.88
-191.45	379.84
-181.51	373.8
-164.19	354.47
-157.79	346.68
-147.99	340.61
-140.65	327.3
-127.53	308.91
-117.43	300.05
-110.65	282.44
-105.79	268.87
-106.09	257.64
-99.39	247.03
-84.98	238.5
-73.44	225.51
-59.98	219.8
-60.77	211.23
-44.11	204.55
-32.14	190.38
-13.14	193.19
-4.03	179.03
7.89	164.25
37.13	136.68
53.75	136.41
57.95	129.88
64.46	139.78
67.75	147.35
73.23	158.2
74.3	162.48
69.59	174.47
71.76	177.76
67.43	171.18
81.1	159.21
79.98	154.97
85.62	163.15
79.98	154.97
74.33	159.85
70.74	173.45
66.36	169.53
70.52	181.47
65.22	170.56
66.29	172.2
70.85	168.13
65.5	154.59
62.29	136.49
65.32	123.31
68.22	113.03
66.85	106.42
68.5	97.43
65.78	89.42
62.19	84.61
61.55	67.89
72.3	-15.28
NaN	NaN
-30.14	8.57
-15.17	11.43
-18.7	13.42
19.48	99.7
33.27	97.83
72.1	159.19
86.61	175.26
70.52	181.47
69.45	179.82
81.59	192.55
88.31	199.72
89.42	201.36
99.58	213.42
108.71	223.82
116.55	237.9
131.14	238.81
130.66	249.43
133.85	259.63
131.14	264.4
125.84	271.3
123.1	276.12
130.79	246.77
132.53	235.15
132.53	235.15
142.99	249.73
141.57	253.41
141.18	261.38
139.47	270.43
134.43	271.96
129.25	276.19
120.52	278.26
126.67	278.31
127.96	277.25
123.26	273.43
116.01	271.74
108.48	275.48
102.23	278.19
94.72	282.02
86.12	284.27
77.74	283.82
71.32	289.43
65.33	289.57
63.13	301.76
57.44	311.89
49.31	308.85
11.09	320.21
-43.21	324.47
-91.18	331.11
-100.67	337.1
-108.78	341.86
-116.94	346.62
-126.11	349.87
-136.78	354.39
-145.07	352.13
-154.37	355.42
-169.12	375.01
-172.09	370.51
-187.47	378.83
-184.48	383.31
-106.5	428.74
-88.88	428.15
-80.71	440.64
-61.69	438.97
-49.17	447.9
-45.77	459.83
-37.79	475.3
-31.84	487.62
-26.93	498.36
-19.85	512.3
-12.38	523.45
-9.52	531.04
0.52	542.6
5.22	556.19
5.22	556.19
17.85	568.19
15.73	574.99
15.77	584.98
13.68	601.78
16.26	612.18
16.31	622.18
-11.28	665.04
-98.6	655.15
-82.77	644.52
-65.29	649.88
-46.32	654.07
-28.44	656.73
-12.38	653.44
23	651.78
35.78	653.81
63.51	651.14
73.18	635.63
79.61	625.31
86.33	612.2
88.73	602.65
103.18	578.12
114.59	568.75
119.76	556.91
129.7	548.76
137.65	534.64
147.82	523.8
153.15	509.28
159.58	496.42
152.51	489.46
161.17	479.87
156	466.26
162.97	460.59
161.19	451.85
159.41	443.11
157.63	434.37
150.33	430.14
150.64	412.04
147.47	404.43
149.53	395.09
152.71	387.39
149.03	369.97
146.05	359.64
146.46	354.19
136.76	349.37
131.32	338.52
126.61	334.74
130.05	321.65
122.16	310.25
118.6	308.09
120.64	296.13
116.65	281.48
119.55	273.93
109.57	256.56
118.58	246.5
122.13	248.71
111.52	242.07
101.88	242.43
103.63	230.64
100.6	217.72
98.64	206.47
94.3	194.63
90.93	189.72
88.62	189.09
101.5	188.62
110.67	201.65
110.6	204.28
122.55	207.41
117.67	208.78
108.06	208.93
91.74	201.97
109.29	207.92
110.75	199.03
106.01	197.77
103.72	194.51
93.37	185.08
87.51	187.46
79.54	183.94
76.11	184.34
75.02	182.7
71.76	177.76
71.94	169.77
68.63	167.49
63.14	164.59
73.25	155.57
85.66	150.21
101.81	142.43
99.42	139.22
109.83	124.08
128.18	121.13
139.53	130.2
154.83	131.89
169.33	122.56
187.61	131.67
202.72	154.45
219.86	159.58
234.3	166.46
249.67	158.71
266.19	157.23
281.94	149.34
302.32	154.52
312	155.12
300.45	160.33
289.54	158.21
280.83	163.89
275.24	165.23
271.68	176.89
262.99	163.95
229.11	162.86
219.28	171.74
232.13	182.08
246.24	193.95
249.86	201.03
261.13	214.87
268.91	240.85
269.07	238.31
297.43	257.21
330.1	256.12
338.13	240.96
356.67	233.01
387.63	242.76
398.47	230.61
409.38	218.48
416.63	201.86
421.19	184.8
430.55	176.23
433.72	160.25
423.45	150.95
355.15	129.48
317.9	121.8
298.56	118.37
294.27	134.6
286.71	141.71
274.31	140.53
260.86	135.45
248.37	136.56
235.96	137.6
223.77	136.21
216.87	138.31
209.91	142.77
158.34	155.76
143.14	159.14
130.74	158.24
122.2	154.61
108.9	169.84
92.34	178.19
84.22	179.89
78.21	190.3
74.86	188.05
74.94	185.37
74.86	188.05
72.77	182.08
74.86	188.05
72.22	198.19
71.88	206.3
66.03	208.94
56.01	205.06
50.83	196.85
38.9	192.53
28.53	184.45
10.35	171.88
2.41	167.4
-4.24	161.84
-8.38	171.1
-17.39	168.19
-14.87	172.88
-8.06	168.3
-15.36	168.51
-20.7	161.97
-29.17	156.56
-32.49	164.69
-34.54	164.45
-37.49	169.8
-41.64	169.35
-34.54	164.45
-35.34	162.94
-45.65	150.65
-49.6	139.22
-80.42	100.99
-25.12	97.49
47.48	131.77
69.52	177.14
81.59	192.55
57.46	237.4
21.9	262.36
0.58	257
-50.4	267.83
-93.14	264.44
-146.31	254.58
-163.47	316.85
-193.39	355.95
-185.98	377.57
-152.66	403.47
-77.18	391.2
-26.51	334.07
-2.31	252.21
9.49	193.05
37.9	190.89
124.01	198.6
125.37	230.69
135.78	291.33
178.56	330.89
224.96	290.02
224.2	233.55
166.04	204.25
145.21	184.84
87.44	190.11
59.69	170.36
50.92	170.67
28.16	132.68
20.34	79.68
21.31	64.49
17.06	49.9
25.7	-2.62
35.16	-4.84
30.13	-3.19
34.57	-8.01
36.29	-8.71
31.93	-7.75
18.17	8.79
23.25	10.69
13.98	30.01
14.95	31.72
-3.83	27.24
-1.36	23.52
-2.5	20.3
-12.77	34.58
-9.67	22.86
-24.05	46.55
-31.35	55.01
-33.03	55.27
-42.87	46.07
-43.36	45.16
-54.24	46.19
-64.02	49.65
-68.77	63.81
-72.42	76.51
-80.89	88.89
-83.19	92.62
-77.6	105.85
-66.4	118.47
-59.33	131.94
-43.78	135.4
-29.42	145.15
-11.26	152.01
0.94	161.4
1.45	145.8
17.25	149.36
32.93	140.95
43.36	130.47
56.84	125.62
76.59	142.28
69.75	127.32
75.49	145.82
86.76	144.15
92.54	159.99
124.55	167.84
127.01	165.99
128.14	116.44
124.17	102.66
125.29	92.88
112.4	84.87
97.06	76.02
89.03	83.11
77.63	85.81
66.57	74.09
64.06	70.99
58.45	60.47
54.27	47.22
53.94	45.27
49.18	37.3
29.15	14.83
13.28	-6.22
-10.75	22.19
-5.43	17.8
-9.29	27.56
-8.55	24.88
-15.63	45.32
-13.26	38.51
-11.37	28.08
-23.03	50.08
-29.26	60.94
-42.91	85.11
-45.34	83.94
-54.83	101.2
-60.83	101.39
-72.68	118.53
-66.37	122.43
-54.97	140.32
-50.49	148.9
-35.22	155.86
-29.24	170.79
-24.75	161.41
-35.34	162.94
-44.82	163.39
-56.28	168.04
-57.07	166.58
-67.74	176.97
-64.7	189.76
-69.45	203.38
-59.9	212.73
-20.99	220.55
-21.16	213.37
-4.16	219.02
8.41	204.23
21.59	216.85
37.58	227.34
54.14	235.25
66.07	247.74
75.86	259.72
84.51	272.79
94.72	282.02
174.88	288.08
174.15	278.51
176.95	273.81
168.53	265.17
160.14	256.52
147.9	250.92
137.71	256.51
125.42	256.27
122.13	271.8
108.14	280.91
108.31	278.2
107.69	268.43
106.57	266.8
103.38	259.2
94.51	246.12
90.24	236.87
81.74	218.36
83.41	206.54
70.07	194.91
77.2	185.98
78.93	202.66
71.99	203.59
55.11	200.69
60.29	185.5
71.61	183.11
76.18	181.67
64.82	183.99
58.19	182.21
53.08	171.26
51.62	180.47
41.35	166.72
31.52	171.15
19.04	168.14
16.47	160.48
10.41	146.33
-1.89	139.41
-11.39	144.83
-22.32	144.61
-26.36	158.34
-35.05	174.34
-35.92	179.93
-43.58	187.57
-50.44	189.67
-62.2	194.19
-65.04	203.78
-58.57	211.46
-66.64	219.12
-76.36	242.13
-65.5	246.11
-53.74	251.74
-41.82	264.69
-28.97	272.24
-17.69	283.97
-7.24	294.24
3.02	307.4
43.65	354.56
NaN	NaN
114.57	275.51
111.52	265.22
125.68	250.92
136.01	240.01
153.43	238.96
166.08	236.76
202.16	257.13
209.27	269.29
226.95	278.55
225.08	347.72
202.01	396.15
178.9	378.96
175.43	374.1
173.33	368.15
NaN	NaN
251.66	458.53
213.59	397.16
154.95	375.36
133.25	329.25
119.15	317.89
106.8	317.99
94.05	308.29
79.93	302.47
66.78	301.11
54.44	291.52
55	270.51
58.58	254.44
59.37	243.43
54.87	224.25
52.27	211.09
56.43	196.87
71.43	188.48
78.37	184.96
74.06	175.72
77.41	177.99
74.26	165.12
74.26	165.12
63.34	151.29
57.95	148.34
48.18	154.89
36.62	153.01
25.15	154.14
11.74	155.14
1.22	158.6
-9.28	152.35
-22.34	151.74
-34.13	143.23
-83.95	132.99
-94.89	136.92
-104.08	129.26
-105.92	111.8
-110.8	97.53
-117.49	85.04
-118.95	67.35
-127.53	54.76
-124.85	38.33
-128.29	27.31
-143.31	41.1
-156.73	54.57
-192.88	102.58
-208.41	121.3
-220.6	138.01
-229.29	146.35
-238.76	147.2
-247.62	161.82
-252.21	175.51
-258.38	190.51
-247.76	201.34
-252.89	217.95
-264.71	235.62
-254.02	264.07
-226.8	275.19
-208.26	277.75
-199.97	286.48
-195.56	289.52
-201.75	276.83
-194.6	290.96
-252.32	311.32
-267.33	327.87
-256.31	350.61
-238.96	341.03
-227.8	336.43
-173.71	311.83
-157.9	300.65
-141.81	293.65
-131.17	288.99
-115.29	275.02
-104.27	260.6
-91.66	256.14
-87.46	252.32
-90.44	236.61
-80.56	220.65
-65.54	206.54
-52.22	193.73
-51.13	181.13
-45.61	161.9
-32.41	157.59
-12.89	148.88
4.26	147.81
22.66	143.7
42.16	142.26
38.35	119.48
51.53	119.94
60.11	133.18
62.27	149.64
73.23	158.2
78.63	174.33
92.3	180.81
91.65	204.64
82.83	220
78.82	205.35
80.77	214.02
96.18	236.95
93.69	239.08
149.92	196.3
151.2	195.35
157.66	188.07
171.56	190.32
186.76	196.6
198.07	205.67
201.33	220.52
213.85	231.17
245.86	247.45
247.09	249.02
288.69	227.08
293.84	211.6
293.47	197.63
280.69	184.98
273.12	175.94
260.29	163.39
249.67	158.71
223.13	148.13
212.46	145.76
197.92	141.24
186.1	137.27
176.89	136.24
162.69	126.79
169.5	115.6
160.41	107.62
142.1	107.54
128.08	111.78
116.97	116.73
107.42	123.35
91.84	114.89
80.87	100.62
80.29	91.23
75.62	75.28
65.07	70.32
67.13	68.99
48.66	21.9
30.69	1.5
34.51	3.33
33.5	1.73
30.68	-13.55
23.12	-10.25
25.51	-10.81
NaN	NaN
-78.4	23.69
-81.05	23.78
-84.48	38.31
-86.85	53.07
-81.63	66.21
-77.08	83.88
-70.99	94.31
-69.16	109.39
-61.59	119.78
-52.51	133.54
-52.75	144.58
-45.9	157.66
-32.93	167.49
-26.37	165.47
-13.67	171.64
-9.04	176.71
-14.02	191.61
-17.91	205.29
-24.97	217.09
-18.05	232.44
-3.26	240.62
13.98	249.46
13	247.85
27.74	249.31
28.24	243.74
40.62	260.44
52.46	272.79
84.32	257.49
102.27	257.56
107.88	242.54
112	231.38
121.7	231.11
116.07	220.33
104.28	214.64
96.39	203.2
98.81	201.17
106.21	189.9
106.21	189.9
121.46	203.18
133.48	208.93
154.94	232.73
160.63	246.01
168.93	257.28
175.62	274.84
180.06	286.57
188.17	300.5
184.99	310.58
177.75	323.9
168.16	334.08
143.56	359.12
139.11	383.22
NaN	NaN
