# Supplementary material for: Generalization of navigation memory in honeybees
Source: Front Behav Neurosci. 2023 Mar 6;17:1070957. doi: 10.3389/fnbeh.2023.1070957 (PMC10025308; doi:10.3389/fnbeh.2023.1070957)
Supplement: Supplementary Data Sheet S1 — Primary data. [file Data_Sheet_1.zip › S00_Primary_Data/Bee_D08.csv]

111.96	257.13
112.94	261.45
111.82	259.82
112.94	261.45
111.96	257.13
112.11	254.44
114.22	260.39
115.19	264.71
114.5	255.01
114.22	260.39
111.96	257.13
113.23	256.07
114.22	260.39
117.04	252.9
136.12	237.37
152.46	232.12
152.02	242.6
158.84	257.54
134.72	266.6
94.84	261.32
77.94	198.34
74.94	185.37
57.24	177.86
44.4	124.13
39.17	137.29
49.88	213.31
63.65	280.78
148.55	306.51
137.96	366.28
107.6	383.86
NaN	NaN
32.14	301.27
7.64	255.41
-18.09	215.28
-45.24	184.55
-76.52	142.35
-129.38	119.63
-171.85	116.05
NaN	NaN
238.01	-187.65
236.2	-180.06
236.81	-182.58
242.4	-195.15
257.69	-142.61
270.17	-120.99
NaN	NaN
393.63	-63.07
404.6	-53.24
385.24	-40.44
383.95	-33.19
387.08	-26.69
380.24	-20.08
383.79	-7.4
373.03	6
368.32	17.61
366.85	27.17
360.89	48.28
360.47	61.62
374.11	88.16
374.17	99.26
396.26	116.41
388.59	121.4
376.63	126.89
363.95	139.67
360.93	141.63
331.59	169.98
324.21	174.84
320.86	181.7
314.15	179.15
314.15	179.15
304.14	183.45
293.65	195.15
286.65	197.49
283.45	204.39
276.34	209.23
268.17	210.03
261.13	214.87
250.1	220.1
246.36	215.46
239.57	217.77
226.22	219.88
184.63	247.78
180.28	258.63
175.25	257.44
175.9	269.56
158.9	280.36
159.61	289.98
157.97	296.38
156.48	300.12
154	299.56
151.53	299
145.6	293.57
140.18	300.53
132.03	291.84
108.54	293.42
110.59	299.4
111.7	301.03
98.66	312.06
63.11	342.67
57.52	350.08
45.68	370.55
44.8	378.92
36.65	408.76
42.43	424
40.38	453.55
54.1	500.03
69.41	499.82
74.9	507.88
71.16	518.61
59.47	553.61
54.87	559.96
44.87	568.28
35.53	571.03
13.59	581.78
-14.55	570.26
-30.39	563.57
-88.42	538.06
-104.21	497.41
-108.54	466.92
-121.03	378.71
-126.43	373.85
-128.46	363.74
-129.01	352.38
-136.31	337.55
-135.78	320.75
-139.56	307.8
-141.81	293.65
-143.46	276.86
-147.04	264.16
-149.43	246.16
-158.27	236.11
-157.47	215.94
-155.63	197.37
-162.84	186.6
-173.22	178.48
-172.76	161.83
NaN	NaN
410.11	34.11
412.35	48.03
409.06	61.21
400.8	91
398.64	96.88
395.6	110.08
391.65	119.4
387.75	128.73
382.82	147.89
377.26	160.72
363.21	160.75
342.2	160.71
337.29	168.55
331.59	169.98
323.16	170.89
309.3	170.73
303.46	174.57
296.38	176.91
263.45	177.66
253.84	179.35
205.31	188.43
198.67	190.63
184.29	193.47
177.61	200.72
173.41	211.22
164.48	212.89
156.81	216.17
152.76	224.3
147.53	230.9
147.09	241.39
141.94	245.47
142.47	260.34
136.15	262.88
133.14	273.01
135.72	270.9
130.55	295.62
131.51	299.95
133.25	311.32
143.49	325.96
147.07	346.03
155.37	369.91
152.71	387.39
159.08	387.31
155.45	400.47
137.24	405.17
118.72	400.09
112.66	397.49
106.36	397.66
123.86	467.19
163.59	508.41
196.63	530.04
208.95	537.95
229.68	554.42
233.43	556.52
255.44	574.6
276.19	606.38
NaN	NaN
421.9	655.2
509.38	666.7
NaN	NaN
