# Supplementary material for: Generalization of navigation memory in honeybees
Source: Front Behav Neurosci. 2023 Mar 6;17:1070957. doi: 10.3389/fnbeh.2023.1070957 (PMC10025308; doi:10.3389/fnbeh.2023.1070957)
Supplement: Supplementary Data Sheet S1 — Primary data. [file Data_Sheet_1.zip › S00_Primary_Data/Bee_D09.csv]

171.72	132.59
174.71	119.18
172.07	118.55
176.95	133.87
173.92	149.96
174.67	171.03
161.94	167.8
154.27	170.8
142.97	171.58
141.53	182.6
130.48	180.92
123.06	186.65
115.81	187.28
107.47	186.31
99.32	180.14
93.6	171.98
93.63	169.38
92.49	167.75
85.66	152.78
82.23	145.31
81.06	141.12
73.25	142.54
68.79	135.97
66.65	145.7
62.24	152.29
64.27	163.57
72.77	182.08
72.69	184.76
71.24	193.86
81.11	205.95
93.23	223.97
101.02	235.42
108.59	252.23
125	264.3
132.83	278.38
132.19	289.15
140.01	303.23
157.47	304.42
167.26	309.34
185.48	322.88
191.16	333.63
194.52	358.9
182.08	353.51
183.25	355.13
185.18	345.97
194.87	335.8
204.38	328.37
208.64	322.55
212.11	264.67
222.83	259.23
224.62	250.49
223.53	246.34
227.9	238.26
224.47	228.45
226.35	217.35
224.12	209.2
231.37	196.93
226.72	183.36
227.21	173.53
231.9	161.02
227.08	150.21
220.21	104.72
237.69	94.13
257.54	41.95
251.31	35.32
252.87	34.39
251.05	27.28
223.16	13.54
219.41	1.99
196.53	-32.05
184.81	-41.54
173.84	-42.1
169.46	-41.23
166.16	-39.24
163.97	-36.15
154.09	-30.33
150.8	-33.59
144.76	-26.66
138.71	-24.92
137.65	-20.97
128.84	-19.44
119.46	-20.8
84.71	-23.01
82.04	-22.95
86.79	18.04
79.55	20.88
80.74	30.33
84.96	39.25
83.84	43.48
80.37	48.93
83.23	53.59
88.88	63.18
85.66	69.28
95.75	74.56
96.12	81.06
101.61	93.74
101.71	96.02
99.36	97.54
99.46	99.84
111.87	108.24
118.14	113.57
118.19	115.92
118.27	120.64
118.39	127.81
112.21	122.41
119.66	131.79
130.78	141.01
130.79	145.9
126.92	173.57
131.67	182.53
118.15	190.52
94.3	194.63
91.74	201.97
74.48	198.79
73.07	205.24
47.14	202.9
43.93	200.73
25.8	192.28
19.9	198.06
-1.37	193.81
-27.84	198.1
-36.79	199.75
-40.83	170.85
-36.78	152.87
-49.64	103.75
-74.9	83.71
-84.45	83.26
-102.98	87.85
-114.13	89.5
-139.98	85.58
-140.83	100.61
-147.95	107.76
-172.93	182.38
-172.39	200.69
-126.67	235.28
-109.76	233.69
-120.3	263.43
-126.08	268.52
NaN	NaN
-192.57	318.6
-185.67	321.92
-171.41	325.9
-165.07	332.03
-158.74	338.19
-144.58	342.35
-135.82	348.85
-134.31	361.7
-135.26	367.24
-129.8	379.14
-140	387.91
-146.78	398.47
-150.19	403.74
-159.08	404.19
-168.47	407.42
-175.88	413.68
-183.79	422.7
-191.78	424.68
-202.78	429.16
-273.08	468.27
-274.96	486.26
-273.84	494.77
-274.24	504.54
-260.84	510.17
-244.78	523.16
-232.8	537.18
-217.47	538.93
-153.36	585.05
-127.52	585.56
-109.36	585.15
-108.84	599.49
-92.93	605.96
-95.2	612.79
-89.14	625.06
-77.66	645.25
-73.79	664.37
-83.03	674.48
-92.38	694.58
-95.12	714.19
-85.6	721.25
-99.35	735.01
-120.51	744.91
-161.34	780.7
-192.42	820.73
NaN	NaN
759.27	388.64
749.72	385.75
739.26	378.67
737.1	372.96
726.63	365.89
720.16	360.82
728.17	364.8
706.29	346.52
705.06	344.98
698.58	315.92
681.3	294.52
631.9	257.46
626.34	256.57
626.65	253.98
619.55	254.15
616.47	256.28
608.74	249.77
603.46	234.48
606.24	234.93
588.63	228.16
583.37	224.7
575.64	218.23
566.36	212.82
565.12	211.32
554.6	204.42
549.04	203.52
543.78	200.08
538.52	196.63
532.66	198.28
530.18	195.29
520.89	189.9
512.55	188.55
509.72	176.49
506.29	169.51
499.48	167.14
498.84	160.62
491.09	154.27
505.33	142.42
482.7	129.98
472.47	120.79
469.07	113.93
461.01	110.17
461.05	98.81
460.47	92.42
450.6	80.9
444.78	71.28
439.52	68.02
429	61.54
422.86	54.45
412.35	48.03
406.58	38.58
409.62	27.85
405.97	23.67
391.12	18.06
384.3	15.97
373.85	9.76
371.82	4.63
365.01	-14.48
363.88	-24.36
376.43	-38.92
366.45	-38.75
368.14	-63.13
345.43	-104.65
341.97	-114.85
345.15	-123.32
341.19	-137.38
342.75	-151.1
338.94	-158.95
333.54	-165.66
329.79	-173.54
320.11	-172.91
314.8	-179.62
307.92	-185.16
301.64	-193.22
291.62	-196.39
280.63	-200.88
277.57	-204.93
256.12	-203.5
NaN	NaN
