# Supplementary material for: Generalization of navigation memory in honeybees
Source: Front Behav Neurosci. 2023 Mar 6;17:1070957. doi: 10.3389/fnbeh.2023.1070957 (PMC10025308; doi:10.3389/fnbeh.2023.1070957)
Supplement: Supplementary Data Sheet S1 — Primary data. [file Data_Sheet_1.zip › S00_Primary_Data/Bee_D10.csv]

119.18	233.17
137.72	228.46
163.69	233.56
180.81	218.19
228.85	167.72
211.53	137.13
208.42	146.06
201.75	145.74
199.01	147.52
191.03	148.06
189.52	153.77
179.1	151.24
173.86	152.37
165.99	157.72
156.97	161.56
146.87	161.38
141.88	160.04
133.22	156.44
127.09	151.02
120.98	148.05
112.51	144.37
106.56	146.35
104.22	150.67
93.67	146.26
87.94	150.9
84.52	151.15
86.77	162.19
85.49	173.62
84.17	182.54
81.75	187.22
81.5	195.22
77.94	198.34
72.11	200.89
66.29	203.5
62.85	204.01
57.19	203.97
53.47	209.99
54.18	217.12
49.35	203.43
43.93	200.73
39.23	187.02
32.16	178.3
28.12	174.52
21.48	163.07
19.99	154.26
21.43	147.58
15.82	140.54
9.31	134.72
6.36	122.66
6.97	114.29
1.78	110.2
-3.27	106.24
0.96	98.6
-0.98	91.01
6.29	81.56
8.98	72.64
6.92	62.16
11.53	49.39
36.65	28.84
54.84	18.65
59.36	9.04
NaN	NaN
155.86	50.79
169.67	53.37
175.67	66.39
181.75	79.74
186.45	94.23
189.9	107.59
193.37	121.18
197.03	130.28
209.7	147.55
214.34	163.23
215.16	174.51
219.96	185.57
216.88	194.89
211.55	196.18
226.73	209.79
236.54	224.76
230.91	231.2
234.19	243.56
241.42	255.56
248.63	267.59
246.77	276.35
243.85	280.97
243.85	280.97
234.06	290.71
229.95	293.78
222.07	294.7
218.85	304.65
216.13	306.73
216.81	316.27
211.36	320.45
204.73	323.05
210.16	356.77
212.51	359.99
208.4	363.21
221.64	426.33
217.45	429.63
209.29	418.32
198.87	418.97
170.3	406.26
162.06	397.64
125.77	391.69
89.92	386.01
57.19	378.36
44.99	353.39
43.16	347.37
27.24	325.95
17.71	314.25
-14.92	308.72
-43.37	300.17
-43.53	293
-67.19	285.66
-70.89	286.64
-74.19	263.56
-78.55	234.88
-85.98	244.02
-119.83	242.65
-131.73	230.85
-134.99	229.29
NaN	NaN
-79.68	29.83
-86.58	31.06
-94.48	31.32
-93.85	39.77
-93.5	48.52
-106.25	49.13
-111.64	46.27
-118.05	53.57
-105.73	61.49
-105.52	71.14
-109.36	85.86
-109.32	89.3
-107.63	98.59
-100.54	112.88
-95.93	120.26
-91.36	127.84
-92.75	133.02
-94.11	138.22
-94.01	142.14
-87.76	152.84
-54.96	166.74
-43.12	184.78
-37.23	195.42
-37.21	202.55
-38.5	203.81
-25.6	205.56
-8.43	208.28
12.87	215.08
18.69	211.99
60.27	229.69
74.3	227.5
89.96	242.29
90.91	246.63
93.11	249.9
99.74	259.71
110.71	278.75
153.21	330.83
153.97	337.86
169.52	350.83
175.85	368.68
174.28	372.48
200.93	376.69
218.37	385.81
233.34	394.38
240.64	401.35
258.3	410.42
247.73	411.01
251.72	410.45
245.68	420.19
269.51	434.57
257.15	514.99
268.88	531.12
274.75	539.18
272.4	535.96
281.8	548.85
299.32	560.48
301.42	566.43
298.54	568.68
310.59	582.05
320.94	599.27
316.87	599.91
313.7	604.9
309.62	605.54
306.45	610.54
293.07	610.87
287.55	612.66
282.94	618.8
277.43	620.6
241.79	618.33
240.92	613.96
206.03	593.57
192.82	581.32
187.39	583.15
178.24	582.91
171.67	583.14
163.68	584.52
155.98	583.15
153.42	582.69
139.49	578.8
130.7	575.84
123.27	584.45
127.16	596.47
111.94	581.06
108.89	573.43
99.83	573.28
93.64	570.8
77.78	573.78
61.8	566.82
58.62	571.98
54.54	562.76
53.44	561.15
45.77	549.9
37.21	557.05
27.47	552.61
22.5	561.8
15.98	552.19
1.92	531.4
-4.51	531.82
-10.95	532.24
-14.53	530.26
-24.9	531.53
-30.28	533.58
-33.48	528.81
-40.29	532.08
-44.17	522.94
-51.96	514.65
-59.16	520.75
-68.11	520.91
-73.9	525.8
-74.95	524.23
-82.2	530.35
-93.29	527.4
-98.31	526.72
-107.29	526.94
-114.38	540.26
-121.11	533.67
-126.35	525.87
-127.6	517.16
-132.38	506.59
-132.57	499.45
-136.71	493.24
-143.8	489.52
-151.47	481.49
-157.51	479.35
-157.64	472.25
-165.74	467.05
-116.74	406.16
-120.08	411.44
-116.17	410.48
-117.93	421.64
-132.49	434.09
-141.26	441.56
-143.63	448.37
-150.08	449.04
-193.53	487.93
-195.95	494.73
-207.11	492.06
-219.8	490.66
-232.99	492.05
-241.68	489.72
-257.41	497.89
-268.15	499.57
-275.85	498.77
-286.15	497.71
-294.85	502.41
-319.02	512.52
-325.75	513.23
-332.49	513.94
-340.3	513.15
-344.94	516.86
-346	515.36
-359.04	514.05
-366.8	520.23
-381.85	529.84
-387.09	529.31
-390.6	541.48
-401.11	540.41
-437.38	578.43
-434.17	637.4
-439.63	701.3
-443.66	709.27
NaN	NaN
-395.57	735.88
-356.28	733.41
-333.94	727.56
NaN	NaN
-220.31	688.94
-216.86	683.69
-147.31	631.42
-130.33	622.27
-91.46	604.74
-69.99	599.2
-48.89	586.54
NaN	NaN
79.47	615.32
99.1	614.36
113.64	612.57
135.57	614.94
152.72	613.69
174.45	618.93
193.67	623.75
220.95	589.26
251.95	569.75
267.3	575.4
286.1	573.32
308.63	560.84
329.08	542.52
365.68	524.61
366.88	526.21
376.59	508.82
384.62	480.26
420.79	470.78
446.21	447.1
480.15	422.39
488.84	403.86
524.64	378.25
530.46	361.97
530.73	359.36
544.24	323.27
572.97	291.23
603.86	267.39
638.38	250.6
665.02	229.78
691.81	208.88
691.81	208.88
NaN	NaN
583.23	145.31
579.21	143.41
529.18	156.4
509.66	153.35
487.7	158.85
474.44	163.11
449.81	168
440.24	165.14
427.34	166.79
421.8	165.86
409.4	176.41
398.84	183.44
390.36	198.44
375.69	205.94
370.57	216.46
361.5	224.97
352.49	233.49
355.2	234.01
344.99	241.02
339.61	256.72
339.82	254.18
325.97	256.58
318.78	261.6
309.45	277.9
294.57	278.73
259.99	276.61
222.25	269.59
162.63	257.11
153.62	261.65
147.25	264.17
139.75	265.09
128.85	261.15
122.28	269.11
115.85	274.44
113.28	276.59
116.82	278.78
112.48	269.55
103.38	259.2
101.16	255.93
91.85	250.98
91.34	238.51
82.01	236.25
73.84	235.67
72.29	221.5
69.22	213.86
80.12	201.62
75.77	195.05
86.51	180.53
80.78	180.27
81.05	164.44
88.91	175.91
85.28	184.18
77.41	177.99
67.59	163.19
62.13	160.27
59.95	159.64
50.36	152.81
48.24	152.19
45.12	149.93
38.79	150.86
34.95	141.52
22.51	125.51
11.8	126.83
4.5	122.23
-1.82	119.41
-9.92	109.29
-17.43	111.02
-27.14	108.58
-34.6	99.8
-49	105.08
-54.13	98.57
-63.32	92.62
-74.35	88.44
-83.82	87.9
-89.11	90.59
-96.74	89.85
-102.95	94.85
-116.17	107.24
-128.19	107.52
-143.48	113.71
-155.96	113.75
-161.25	110.15
-174.4	116.02
NaN	NaN
-266.17	422.96
-259.03	419.46
-245.81	410.97
-230.11	402.7
-215.47	406.88
-196.93	396.1
-182.49	386.31
-96.07	361.77
-78.94	353.92
-62.44	366.06
-42.74	355.96
-23.33	356
-8.35	342.64
12.01	354.61
31.7	352.37
37.23	357.64
50.78	368.66
60.16	373.24
78.76	372.55
96.93	377.52
154.95	375.36
147.84	317.3
166.92	294.35
133.98	256.97
135.14	258.59
125.68	250.92
126.83	252.55
119.84	245.45
118.45	249.17
114.04	239.98
107.01	235.54
99.91	233.79
95.2	232.62
93.23	223.97
94.9	212.21
89.42	201.36
86.09	196.45
81.32	200.58
71.34	191.16
85.06	192.14
77.57	170.05
69.85	161.18
65.43	159.89
78.85	155.94
89.08	160.26
82.22	160.85
78.76	166.42
74.12	173.06
128.31	152.6
NaN	NaN
216.18	209.92
214.34	220.99
214.1	275.67
212.74	276.69
204.4	308.16
190.43	362.14
182.15	386.54
193.32	438.65
195.39	444.62
193.52	451.21
189.34	454.56
188.61	462.78
180.72	464.03
176.92	477.28
165.88	470.96
162.83	475.98
156.36	476.15
150.77	480.7
147.49	501.19
142.11	490.33
137.93	506.46
136.81	504.85
126.97	500.21
123.61	495.36
107.68	488.2
102.66	487.29
96.25	487.55
87.92	481.8
78.23	477.23
70.76	475.9
34.6	471.08
24.29	462.23
16.88	461
8.81	465.39
-1.08	453.8
-9.51	451.04
-15.11	445.88
-23.24	460.34
-32.28	443.25
-40.01	444.96
-47.75	446.68
-53.95	437.22
-63.75	435.83
-75.39	438.51
-85.83	449.94
-94.26	447.4
-102.92	454.82
-114.28	454.79
-119.93	466.89
-124.9	466.27
NaN	NaN
