# Supplementary material for: Generalization of navigation memory in honeybees
Source: Front Behav Neurosci. 2023 Mar 6;17:1070957. doi: 10.3389/fnbeh.2023.1070957 (PMC10025308; doi:10.3389/fnbeh.2023.1070957)
Supplement: Supplementary Data Sheet S1 — Primary data. [file Data_Sheet_1.zip › S00_Primary_Data/Bee_D11.csv]

257.98	200.27
264.66	265.85
257.59	313.08
237.03	305.97
232.03	302.22
221.42	305.22
216.13	306.73
204.89	300.22
199.31	307.03
192.39	314.93
186.65	324.5
180.26	324.45
171.57	321.18
168.71	326
158.91	321.11
151.1	324.87
148.06	332.46
147.27	343.31
141.92	347.7
154.23	368.29
161.09	378.02
170.48	388.27
171.9	402.42
164.35	400.88
164.34	416.18
155.18	418.53
148.55	421.4
136.52	413.42
129.29	409.19
124.31	408.21
107.97	393.76
101.69	393.93
93.47	388.11
91.19	372.17
83.62	373.5
77.41	373.71
39.53	335.33
2.95	287.4
-3.94	286.22
-15.75	287.14
-25.53	281.33
-38.86	276.52
-50.18	282.11
-61.7	280.64
-72.36	266.6
-80.14	257.28
-85.08	245.51
-92.73	236.41
-97.15	229.08
-102.74	216.19
-109.67	204.78
-111.58	187.02
NaN	NaN
-191.28	338.07
-198.14	327.81
-200.99	316.55
-198.41	309.87
-188.27	296.9
-171.75	283.01
-96.09	223.59
-21.17	230.53
38.34	259.97
84.48	234.1
80.4	222.13
81.01	208.64
99.48	216.09
112.12	228.71
117.57	242.2
122.5	240.71
113.91	242.65
111.39	244.75
125.26	233.34
139.28	219.61
147.23	203.35
146.42	186.43
135.75	127.97
98.71	84.03
92.21	76.62
114.07	16.03
138.59	14.56
225.83	-9.58
241.4	-1.18
264.24	7.15
274.34	15.32
291.53	15.13
303.6	20.19
306.56	28.86
319.54	37.74
334.44	43.39
338.72	53.64
337.44	63.11
341.8	73.45
348.04	80.48
351.48	87.11
351.58	98.13
352.27	104.37
347.42	109.7
346.88	114.53
343.58	118.88
340.04	125.66
346.34	132.91
348.11	143.12
354.41	150.45
357.46	162.22
361.78	175.55
349.08	176.99
350.7	189.88
355.51	198.37
352.12	205.34
351.47	212.85
332.43	209.17
325.35	211.59
321.85	221.08
313.38	224.49
304.76	230.4
300.28	235.89
294.4	242.38
292.63	248.45
256.03	296.82
244.42	292.98
214.26	315.71
177.57	326.58
144.58	309.73
144.19	350.95
135.7	393.69
141.34	401.8
147.19	450.54
135.96	500.46
185.49	523.75
250.78	568.14
327.85	624.22
399.56	674.81
475.81	687.05
508.84	632.08
546.81	556.52
578.67	488.73
NaN	NaN
599.26	359.32
567.38	316.68
525.65	300.24
480.19	293.53
451.07	263.48
448.83	257.87
449.84	247.67
456.89	233.38
452.69	219.73
450.98	209.14
449.02	201.1
440.55	188.13
434.03	183.19
426.26	176.77
417.96	175.35
409.4	176.41
400.37	168.52
393.59	166.08
381.31	148.89
362.44	140.65
354.9	131.91
356.93	126.07
350.39	121.27
341.59	111.19
334.32	100.21
310.09	54.29
300.49	41.05
287.81	2.96
292.21	2.3
NaN	NaN
290.82	-139.54
211.61	-92.56
201.79	-101.15
238.61	-190.19
NaN	NaN
692.59	404.53
659.19	401.6
642.65	398.8
631.64	396.93
612.38	393.63
604.13	392.2
604.13	392.2
591.63	391.38
562.96	385.04
568.03	403.32
538.74	390.11
534.78	388.07
528.08	385.54
521.83	392.44
500.54	383.25
486.67	383.4
475.55	384.03
462.23	378.9
447.21	377.44
432.45	373.34
420.43	369.73
403.03	365.08
389.37	365.12
377.42	361.47
365.06	363.05
346.4	359.36
333.33	354.07
320.29	348.77
307.69	355.57
287.89	352.84
277.62	348.03
267.81	355.39
254.63	355.33
246.09	364.35
231.82	362.71
220.18	361.62
207.42	358.91
199.4	362.67
191.59	363.76
175.69	353.52
165.17	374.72
158.29	364.99
151.64	352.53
139.23	349.9
130.49	349.44
119.78	358.33
107.06	361.31
93.03	365.5
79.27	367.01
70.39	369.53
84.29	352.5
78.02	339.99
82.93	325.53
90.14	311.64
92.07	302.28
NaN	NaN
94.37	405.2
93.87	423.45
88.36	440.8
81.68	456.58
80.81	464.92
87.63	484.58
102.69	535.47
110.72	556.73
116.83	571.98
123.51	652.59
NaN	NaN
95.9	753.27
66.96	784.27
54.05	792.22
53.77	805.01
42.12	844.58
-0.3	853.8
NaN	NaN
