# Supplementary material for: Generalization of navigation memory in honeybees
Source: Front Behav Neurosci. 2023 Mar 6;17:1070957. doi: 10.3389/fnbeh.2023.1070957 (PMC10025308; doi:10.3389/fnbeh.2023.1070957)
Supplement: Supplementary Data Sheet S1 — Primary data. [file Data_Sheet_1.zip › S00_Primary_Data/Bee_D12.csv]

105.63	239.27
108.87	246.85
104.51	237.64
104.51	237.64
105.63	239.27
101.02	235.42
97.29	238.59
104.99	226.93
124.11	231.72
141.76	314.58
82.31	302.98
69.37	298.84
63.19	255.47
24.76	218.93
21.11	209.66
-40.33	138.45
-26.89	135.49
0.59	71.4
5	28.7
NaN	NaN
314.1	-213.07
382.83	-170.92
419.41	-116.97
429.04	-108.47
435.01	-95.25
435.49	-82.59
435.75	-76.27
431.89	-62.85
430.14	-53.01
433.24	-46.42
430.35	-37.98
428.66	-28.18
429.03	-21.9
431.01	-16.68
433.39	-5.17
432.6	-0.28
428.24	9.14
431.1	18.22
436.8	27.68
428.87	32.87
433.03	43.39
432.49	57.04
429.89	65.41
431.68	73.15
433.7	112.29
424.98	149.94
393.83	177.49
366.58	183.98
371.84	187.47
376.16	200.94
376.26	214.97
374.1	223.52
375.93	234.12
375.04	244.25
379.37	257.99
367.27	254.38
362.67	259.96
357.05	261.45
322.59	283.2
325.91	293.03
294.25	320.81
290.86	330.74
290.86	330.74
276.71	323.79
266.26	321.58
264.02	315.78
254.46	320.4
243.23	311.32
243.41	308.69
229.12	306.91
223.48	313.7
168.94	341.1
162.96	353.56
149.88	359.07
140.16	354.25
132.1	360.89
125.6	363.72
123.36	360.47
115.3	367.19
105.01	370.71
94.48	377.04
80.67	378.57
69.32	380.64
59.33	381.59
50.21	374.23
40.86	369.67
30.5	363.54
17.41	349.83
4.18	348.99
-5.97	333.03
-19.09	332.36
-20.37	323.58
-28.01	318.12
-40.67	314.83
-53.33	311.65
-65.45	312.91
-79.04	315.5
-93.63	323.73
-104.08	328.23
-114.6	332.74
-123.72	343.07
-136.31	344.58
-147.02	349.13
-159.26	347.94
-167.64	359.74
-176.99	349.08
-130.01	336.78
-116.43	350.92
-95.19	356.19
NaN	NaN
66.68	316.57
86.87	306.75
166.8	274.13
NaN	NaN
239.14	201.19
NaN	NaN
339.05	281.29
342.36	291.1
356.6	300.49
356.78	314.99
356.15	322.78
364.99	331.14
377.74	341.58
380.99	351.51
389.6	362.5
395.51	372.98
407.55	391.34
417.31	389.18
420.28	401.81
415.41	410.29
416.9	424.03
395.74	432.14
383.38	433.83
380.71	433.31
365.96	431.82
352.23	434.57
336.59	428.79
323.85	420.85
312.88	424.11
302.82	416.67
290.61	403.34
278.32	407.66
254.6	390.57
236.24	407.3
235.28	402.99
240.21	406.74
246.12	414.79
237.94	418.62
230.96	424.08
219.74	417.68
210.68	417.22
211.84	418.84
213.27	432.94
197.48	420.08
187.55	415.3
178.57	414.87
162.73	389.45
161.31	375.3
157.36	360.64
149.56	346.56
143.86	338.44
135.31	335.22
134.38	330.87
131.37	320.55
127.58	303.19
120.46	298.84
123.58	288.55
122.78	281.52
121.81	277.19
111.13	291.24
108.96	267.36
103.23	261.9
89.96	242.29
90.91	246.63
93.11	249.9
90.91	246.63
82.83	220
63.2	161.92
61.1	155.95
66.59	156.24
69.88	158.54
70.9	165.47
74.12	173.06
71.68	180.44
66.29	172.2
67.29	176.53
58.64	168.71
53.17	168.55
47.52	173.88
46.39	174.96
39.97	173.29
33.62	171.67
28.29	171.75
26.02	174.01
17.9	169.29
13.33	173.94
11.01	176.29
8.04	174.24
9.49	193.05
6.83	198.22
-1.37	203.81
-12.73	207.56
-21.16	213.37
-29.19	223.62
-37.06	223.95
-37.47	226.75
-43.61	230.23
-41.5	216.25
-41.88	226.17
-45.71	244.21
-53.74	251.74
-61.41	256.5
-67.78	260.03
-73.28	265.08
-82.98	281.01
-83.45	276.71
-92.32	287.08
-101.74	293.16
-110.29	300.75
-112.67	300.52
-111.72	302.02
-113.16	303.28
-115.54	303.05
-118.37	298.56
-123.64	300.86
-132.27	301.47
-140.95	302.09
-150.62	301.26
-163.3	302.98
-175.64	308.9
NaN	NaN
-276.25	301.48
-284.99	299.51
-293.21	294.89
-304.69	299.44
-311.88	289.55
-321.29	290.21
-325.44	284.58
-332.27	285.41
-332.71	274.75
-346.44	276.41
-352.23	272.01
-361.27	276.63
-376.68	279.44
-386.27	280.02
-398.03	277.77
-411.39	283.32
-429.62	285.8
-489.56	283.28
NaN	NaN
-547.98	454.34
-530.36	447.87
-509.58	438.95
-493.01	437.8
-470.63	434.44
-449.25	443.27
-401.11	445.01
-377.95	449.91
-363.84	445.71
-338.33	437.04
-315.56	421.18
-304.72	412.5
-282.58	406.21
-262.62	396.94
-241.22	379.46
-220.97	367.39
-198.4	362.46
-174.04	353.54
-180.51	368.3
-181.99	362.57
-181.5	380.8
-109.36	316.35
-92.78	304
-15.67	277.15
-5.22	267.43
66.83	270.26
63.19	255.47
134.43	271.96
133.14	273.01
148.41	265.79
162.85	277.24
178.55	267.52
192.36	246.97
200.13	246.17
200.75	233.3
205.13	222.7
208.28	210.63
217.89	201.43
236.37	203.1
243.72	190.89
254.95	183.33
263.45	177.66
262.83	166.38
260.61	158.54
262.89	145.56
316.4	122.76
317.99	135.28
329.59	146
327.65	151.84
321.93	153.26
322.97	157.17
324.85	167.47
328.64	171.92
335.15	176.9
333.04	185.29
351.96	191.38
363.26	204.9
378.9	201.44
395.37	204.44
413.87	215.44
421.87	219.44
439.12	228.95
457.62	239.98
454.35	244.58
523.14	270.91
523.56	280.16
523.71	292.01
520.69	294.11
514.38	300.9
498.35	307.28
496.59	310.92
488.57	321.35
500.96	336.8
493.74	339.47
485.29	340.59
475.36	342.76
467.93	348.03
462.24	349.63
444.7	345.06
444.46	347.66
431.62	337.31
419.54	333.72
324.36	330.97
318.45	337.74
307.88	335.58
298.16	340.25
292.31	347.06
284.25	348.07
273.41	351.18
262.8	351.65
252.23	352.13
245.09	360.08
234.58	360.58
222.94	359.48
218.21	370.74
204.28	366.44
196.06	372.93
184.57	371.89
175.01	379.53
163.38	381.27
163.17	383.99
164.57	398.15
160.24	404.22
148.84	403.31
145.19	444.54
153.74	463.02
148.77	474.7
150.51	483.46
146.9	494.04
144.68	503.48
142.72	510.17
140.48	519.63
143.02	532.79
143.29	542.73
148.66	553.58
155.17	566.05
159.42	575.29
163.09	590.07
168.79	598.15
177.91	611.07
182.1	645.71
184.39	648.94
175.25	636.03
175.49	645.97
174.58	654.3
170.78	664.96
161.88	662
152.89	671.79
138.11	709.02
130.82	714.91
123.22	700.85
112.23	704.71
98.99	705.37
95.41	713.32
80.59	705.21
73.4	721.14
58.6	713.07
52.33	710.64
41.33	714.6
29.56	714.18
29.56	714.18
22.23	720.18
14.15	721.78
8.28	726.59
-0.56	723.8
-7.56	717.02
-22.64	721.89
-34.42	721.56
-47	746.84
-52.48	728.89
-63.26	750.18
-109.07	747.93
-205.13	772.02
-212.94	771
-224.2	775.23
-225.71	776.46
-246.76	783.71
-260.49	777.7
-269.62	785.08
-278.33	789.66
-284.86	797.37
-289.44	801.06
NaN	NaN
