# Supplementary material for: Generalization of navigation memory in honeybees
Source: Front Behav Neurosci. 2023 Mar 6;17:1070957. doi: 10.3389/fnbeh.2023.1070957 (PMC10025308; doi:10.3389/fnbeh.2023.1070957)
Supplement: Supplementary Data Sheet S1 — Primary data. [file Data_Sheet_1.zip › S00_Primary_Data/Bee_D13.csv]

106.75	240.9
105.63	239.27
113.38	253.38
105.63	239.27
104.51	237.64
106.75	240.9
108.87	246.85
104.8	255.42
97.04	264.58
86.99	252.59
88.41	248.79
88.71	243.36
88.31	228.2
97.03	218.16
106.55	217.9
124.42	223.79
141.12	235.94
149.2	249.9
149.72	264.75
148.41	265.79
151.02	263.72
141.04	264.04
135.14	258.59
127.84	256.85
123.13	253.01
105.63	239.27
105.63	239.27
104.63	234.95
105.76	236.59
104.63	234.95
115.53	233.6
123.26	222.16
139.12	179.41
135.67	159.6
128.24	165.07
116.13	161.68
113.6	176.31
100.58	173.96
90.04	177.54
77.47	175.34
74.94	185.37
69.45	179.82
65	178.6
65.34	165.21
64.36	158.24
66.65	143.08
75.36	132.95
87.64	128.12
107.67	138
120.9	133.36
128.32	150.13
124.62	157.79
119.73	163.97
120.91	168.1
115.76	189.87
120.21	237.46
114.04	239.98
105.5	241.96
116.18	245.91
113.65	248.01
119.72	248.13
119.84	245.45
127.56	262.2
121.81	277.19
110.54	281.46
104.8	276.01
102.23	278.19
99.12	288.55
91.79	271.66
105.13	270.59
142.2	265.67
147.65	256.21
164.19	250.84
186.44	236.42
198.79	247.17
200.82	258.13
198.92	269.57
191.78	282.56
186.27	289.33
178.72	287.61
170.03	284.27
167.07	291.68
160.45	296.94
154.99	303.86
148.55	306.51
140.8	310.25
131.93	312.41
142.16	327.04
150.7	348.19
142.12	344.97
138.71	340.1
131.72	333.06
127.01	329.28
120.27	319.52
109.82	310.31
108.9	305.95
104.84	293.98
93.8	277.66
82.34	269.52
79.28	261.88
74.23	266.31
61.33	264.85
61.33	264.85
53.13	264.49
61.74	259.34
80.78	237.33
88.92	214.74
84.61	205.5
79.39	189.27
80.32	196.26
79.39	189.27
75.86	192.37
76.75	199.38
78.04	195.65
71.34	191.16
71.43	188.48
68.02	188.92
71.43	188.48
70.74	173.45
72.51	190.12
73.6	191.77
71.52	185.79
71.52	185.79
77.47	175.34
76.37	173.7
78.57	176.98
78.57	176.98
78.51	179.64
74.94	185.37
82.77	191.53
77.41	177.99
82.05	173.97
71.88	172.43
67.43	171.18
70.74	173.45
68.51	172.83
68.57	170.16
69.65	171.8
75.27	172.05
72.1	159.19
65.5	154.59
68.72	162.18
65.56	144.05
49.43	145.78
39.11	140
38.18	135.63
35.38	119.86
33.44	111.15
27.7	109.24
33.33	100.48
36.32	108.15
50.11	105.33
62.76	91.77
63.77	90.98
79.97	86.63
96.6	89.94
102.98	97.54
119.31	110.43
117.02	119.1
118.52	139.96
118.56	152.33
116.15	151.64
112.54	159.4
103.03	164.32
95.95	170.04
93.48	179.82
83.11	178.25
77.28	183.32
76.37	173.7
72.91	176.74
68.37	178.18
69.59	174.47
98.96	195.88
163.23	166.89
178.97	156.08
201.56	183.79
205.41	185.95
196.09	190.01
186.94	191.59
181.73	192.84
168.95	192.2
159.96	196.31
155.79	209.41
145.8	209.48
138.28	212.78
129.63	214.51
118.03	195.71
111.97	198.03
82.92	186.2
79.67	178.63
84.22	179.89
79.78	173.33
71.76	177.76
63.93	176.96
67.49	168.51
67.43	171.18
73.03	171.42
69.52	177.14
66.41	166.86
66.41	166.86
66.41	166.86
68.63	167.49
71.52	185.79
69.71	169.14
66.41	166.86
66.95	187.28
64.08	171.59
65.39	162.55
75.02	182.7
51.01	167.96
22.61	122.77
15.17	117.86
8.61	117.54
0.52	114.2
-6.06	107.12
-9.57	106.49
-14.22	114.33
-24.18	107.42
-30.65	112.52
-29.1	119.68
-27.63	133.99
-33.18	137.66
-41.59	150.99
-40.33	149.7
-38.97	159.72
-47.68	161.72
-57.86	165.12
-69.6	169.91
-77.68	166.73
-92.47	178.35
-99.42	174
-107.05	172.4
-107.88	171.04
-110.36	181.68
-123.77	189.24
-130.18	186.33
-135	196.83
-133.88	213.04
-101	219.08
-81.94	221.94
-71.31	207.43
-53.64	202.07
-43.19	227.43
21.58	204.09
69.59	174.47
66.41	166.86
69.71	169.14
72.91	176.74
71.94	169.77
67.55	165.85
66.36	169.53
66.15	177.56
66.15	177.56
68.57	170.16
70.6	178.79
76.11	184.34
74.94	185.37
75.27	172.05
77.52	172.69
77.28	183.32
74.94	185.37
71.52	185.79
73.69	189.08
84.71	202.82
90.62	200.34
94.69	217.56
102.02	211.37
104.19	217.29
120.86	221.55
127.45	239.24
138.78	232.7
173.48	241.18
182.7	234.22
187.31	215.9
191.79	200.36
201.36	188.75
212.31	178.82
208.96	164.45
198.64	157.15
192.13	154.39
182.89	155.82
177.64	156.97
164.88	148.9
147.05	144.25
144.55	141.15
130.78	141.01
123.42	146.28
116.15	151.64
113.73	161
106.56	166.61
95.98	167.45
93.63	169.38
87.78	174.27
76.31	176.35
66.47	164.2
66.41	166.86
67.43	171.18
67.49	168.51
77.12	188.66
77.35	180.65
73.03	171.42
69.71	169.14
60.75	172.01
50.92	170.67
49.2	185.36
64.72	186.68
74.86	188.05
78.93	202.66
70.92	201.95
72.11	200.89
98.64	206.47
101.72	219.36
114.5	229.31
141.31	258.72
140.76	269.38
155.1	280.83
167.38	286.36
175.76	272.2
204.17	290.7
219.34	296.75
242.71	299.23
266.12	304.28
255.98	277.05
252.31	272.32
251.56	263
253.72	249.18
256.96	239.55
248.57	223.6
236.5	200.6
230.98	204.42
223.24	200.13
210.08	199.62
195.9	195.01
190.65	196.28
175.33	192.53
171.56	190.32
160.1	191.24
158.82	192.18
146.03	201.75
141.99	212.42
126.42	199.24
119.06	202.55
108.37	198.4
97.9	191.61
91.11	181.81
90.08	174.92
90.24	159.31
87.92	145.78
93.51	133.68
97.85	120.4
92.27	129.59
86.24	119.09
93.82	106.1
141.55	36.86
145.16	18.4
151.84	4.18
161.45	-8.14
157.93	-11.52
154.76	-22.02
154.1	-35.53
161.5	-52.3
160.66	-58.84
152.29	-62.24
142.12	-67.74
131.97	-64.4
129.47	-52.68
125.13	-43.38
116.93	-30.5
114.51	-18.14
107.56	-8.33
106.24	3.27
102.41	17.95
90.51	24.68
94.34	33.42
93.05	45.02
70.65	60.11
66.64	64.67
65.07	70.32
73.48	76.66
54.88	65.19
45.59	80.25
36.4	83.69
34.91	90.68
44.88	99.6
47.25	110.69
56.8	123.01
62.29	136.49
65.55	149.31
64.27	163.57
80.71	182.92
73.77	186.4
78.93	202.66
112.72	212.81
143.5	264.63
153.79	281.88
195.93	319.76
142.72	336.81
121.56	351.73
113.09	348.57
62.3	338.28
52.75	336.42
26.21	324.33
23.42	316.71
17.41	317.05
0.61	267
-28.41	259.46
-30.07	246.35
-27.66	253.85
-66.17	294.32
-67.99	298.36
-81.06	298.23
-101.76	307.27
-91.02	345.32
-77.96	355.47
-44.28	367.17
-23.41	365.99
-6.34	375.83
10.79	375.8
27	384.28
44.22	384.5
59.61	378.81
77.67	370.93
88.41	361.77
105.95	359.69
124.23	349.51
132.1	360.89
142	362.96
152.78	354.15
154.12	317.32
119.33	297.21
99.37	244.56
105.63	239.27
106.88	238.22
100.76	240.8
85.15	220.58
83.3	209.23
87.11	200.75
76.03	187.01
72.77	182.08
77.47	175.34
71.99	167.12
66.36	169.53
50.3	155.5
14.65	157.23
10.41	146.33
16.16	150.51
13.54	158.39
23.36	166.34
18.31	163.73
16.53	144.95
8.02	138.68
-1.06	141.01
-7.17	142.7
-18.03	135.21
-29.56	133.78
-41.26	132.78
-51.06	136.37
-62.61	137.28
-68.34	130.42
-79.31	144.98
-76.39	146.39
-76.39	146.39
-86.81	158.23
-95.95	168.73
-102.71	168.51
-109.54	168.32
-111.63	172.26
-107.83	185.83
-101.92	195.63
-95.1	207.03
-88.53	232.57
-94.26	244.68
-101.32	251.06
-110.37	261.47
-119.9	267.64
-130.56	279.29
-121.13	287.09
-87.17	291.87
-66.68	289.99
-50.06	289.26
-32.77	283.11
-15.32	274.34
-14.97	271.54
0.31	279.8
27.2	303.18
40.69	311.42
44.59	320.68
64.63	326.03
79.44	323.41
94.52	318.15
108.51	311.42
127.98	315.67
156.43	320.56
161.12	306.6
174.1	301.38
183.13	299.37
202.23	279.61
202.95	266.53
195.72	256.95
181.99	249.78
183.79	238.4
185.99	216.86
149.55	209.13
147.08	208.5
135.99	206.96
121.46	203.18
133.84	195.99
139.02	184.48
150.39	176.06
147.85	177.92
150.05	191.21
147.57	190.57
152.26	202.05
149.63	206.56
159.39	214.21
164.1	223.19
180.39	228.46
195.63	232.09
209.79	234.11
221.08	243.19
237.08	239.03
250.31	239.39
269.07	238.31
286.41	240.71
301.17	242.5
325.3	247.41
342.71	252.17
350.19	244.61
372.1	246.27
365.64	241.16
387.18	247.84
399.8	246.32
415.96	251.9
430.64	258.48
442.6	264.55
450.32	271.16
455.8	272.15
470.29	266.91
488.55	266.22
504.11	265.01
522.17	266.82
537.22	270.7
555.89	267.31
565.35	258.4
574.03	269.03
586.05	274.98
605.45	278.19
616.54	280.02
612.18	268.75
617.7	257.8
627.57	246.23
631.94	210.15
606.89	194.46
545.68	138.34
503	105.04
459.9	86.03
418.52	86.2
375.71	98.27
338.55	113.13
295.45	106.95
235.49	104.24
190.11	103.03
153.74	114.01
115.86	122.3
69.91	155.9
70.85	168.13
58.84	160.66
76.11	184.34
56.54	165.41
25.84	105.9
-21.92	116.17
-50.7	144.71
-71.81	180.86
-113.96	219.61
-162.63	268.56
-202.41	310.94
NaN	NaN
