# Supplementary material for: Generalization of navigation memory in honeybees
Source: Front Behav Neurosci. 2023 Mar 6;17:1070957. doi: 10.3389/fnbeh.2023.1070957 (PMC10025308; doi:10.3389/fnbeh.2023.1070957)
Supplement: Supplementary Data Sheet S1 — Primary data. [file Data_Sheet_1.zip › S00_Primary_Data/Bee_E01.csv]

100.34	243.35
107.75	249.18
104.09	244.12
107.04	247.32
105.51	247.86
105.51	247.86
107.04	247.32
103.99	248.41
108.47	251.05
103.99	248.41
108.47	251.05
107.75	249.18
103.99	248.41
103.28	246.54
100.23	247.64
91.67	257.18
94.57	260.36
101.52	255.68
92.63	250.42
76.6	239.35
71.87	226.18
77.78	223.94
74.44	238.04
62.79	253.34
52.45	268.28
59.96	280.25
71.95	294.76
87.45	303.7
99.92	298.93
114.5	299.91
119.54	289.56
112.19	279.46
92.9	265.26
70.4	265.34
50.69	273.31
30.92	260.18
7.31	255.66
1.07	269.17
4.28	291.2
1.72	311.55
17.5	311.03
31.12	309.44
43.83	310.52
55.24	297.21
64.72	289.06
72.18	275.36
75.8	261.08
77.81	247.45
76.74	235.02
79.36	219.08
81.11	201.39
89.89	198.29
86.98	182.41
83.27	168.94
70.35	156.46
65.34	147.62
57.32	127.16
60.87	117.67
60.1	105.54
63.34	96.63
73.22	86.73
79.87	76.4
89.03	64.71
100.09	55.06
114.93	52.86
119.28	56.97
101.07	68.03
88.52	89.47
86.19	88.05
80.22	110.38
76.47	129.52
80.13	153.23
75.47	182.18
79.7	197.65
78.47	225.81
76.98	249.91
99.72	264.86
101.52	255.68
103.87	252.7
109.24	276.28
109.98	297.31
113.07	315.36
119.76	338.48
123.22	362.81
123.61	384.03
121.62	404.02
120.23	425.94
122.72	448.52
124.5	469.23
125.61	498.77
114.54	547.99
130.66	550.31
141.76	543.91
163.67	546.27
168.72	544.37
178.53	544.95
167.67	536.22
165.93	526.19
160.39	500.5
159.02	496.75
155.6	487.35
145.82	476.08
143.97	455.41
145.5	444.15
136.74	430.36
125.14	424.07
111.57	412.14
100.39	401.48
100.3	390.81
84.31	371.36
79.71	358.17
70.45	357.57
61.78	337.47
62.91	319.84
67.21	311.67
76.36	297.31
88.07	290.61
100.11	275.37
114.74	272.16
126.57	261.63
145.06	267.95
144.52	257.64
158.88	244.61
175.71	233.18
190.17	232.9
204	230.81
224.51	230.85
237.86	226.97
243.88	219.25
256.75	239.51
266.28	256.82
263.92	277.8
256.62	319.04
210.48	363.47
189.36	381.35
169.43	392.7
154.19	406.77
138.34	404.12
118.49	415.91
107.44	426.59
88.48	436.14
70.78	449.6
58.57	463.08
46.91	478.51
35.57	489.55
25.64	510.72
17.31	514.14
4.56	521.53
-8.66	533.41
-8.66	533.41
-23.95	533.39
-43.09	539.28
-64.47	550.41
-102.71	545.49
-115.94	534.3
-120.64	513.21
-126.38	501.02
-126.99	486.63
-127	480.36
-119.11	456
-115.74	448.25
-108.45	440.85
-102.31	429.77
-97.85	419.42
-87.32	410.55
-77.94	404.27
-71.37	395.04
-58.8	387.32
-49.63	374.79
-39.41	366
-34.66	357.53
-23.54	346.2
-17.16	343.36
-5.78	327.67
0.34	318.56
12.61	306.74
26.21	305.12
37.95	297.97
46.84	287.8
55.88	273.32
62.17	266.47
70.12	254.73
77.96	243.11
81.9	235.21
84.49	219.31
88.86	221.98
88.91	249.67
98.59	252.49
114.74	272.16
110.36	265.24
107.64	253.47
109.28	248.64
115.11	259.3
118.98	283.38
119.69	285.25
128.5	275.76
116.29	271.6
115.11	259.3
110.6	256.66
128.33	252.59
137.75	245.22
151.48	261.61
155.83	276.93
160.99	289.88
169.35	301.76
207.68	332.93
219.3	347.89
218.94	356.39
241.66	380.18
236.44	386.15
216.95	399.17
201.55	413.04
187.56	430.79
175.44	443.71
148.36	462.3
125.58	488.08
111.95	486.92
96.63	507.89
90.63	512.39
70.24	524.76
60.34	518.02
52.14	510.63
48.55	505.66
41.26	506.48
23.76	505.08
11.7	497.24
0.29	491.31
-14.4	486.82
-27.55	475.36
-28.15	473.49
-34.46	465.56
-46.8	462.37
-49.83	446.74
-51.09	436.7
-55.71	421.81
-60.79	411.39
-60.34	400.64
-56.09	384
-55.67	366.97
-50.85	358.48
-48.77	347
-54.73	339.2
-64.4	331.08
-77.78	322.71
-93.76	311.6
-93.87	317.83
-110	313.11
-127.86	309.31
-147.52	306.45
-166.87	305.49
-185.19	302.06
-198.97	294.6
-220.08	296.35
-260.39	294.83
-279.54	291.57
-297.57	285.82
-317.97	259.98
-324.84	251.43
-342.91	234.24
-341.8	200.03
-285.72	148.5
-267.42	146.64
-256.07	149.24
-250.32	154.06
-240.63	151.86
-234.12	152.73
-225.33	154.4
-217.46	159.97
-195.76	150.57
-191.25	152.12
-173.84	149.63
-165.07	152.67
-152.5	155.67
-142.66	156.3
-132.56	158.53
-133.88	160.99
-120.75	152.6
-110.4	149.09
-102.53	143.15
-91.19	137.06
-82.6	135.95
-71.42	131.46
-59.07	126.09
-43.51	114.72
-34.54	122.65
-22.27	117.03
-9.77	115.53
-2.86	109.29
4.68	107.04
11.32	92.52
16.72	85.31
23.99	71.12
33.3	67.99
40.23	54.88
52.27	53.63
65.32	54.16
68.16	44.51
84.34	41.59
84.35	28.76
91.49	17.02
89.62	1.91
94.41	-11.83
103.12	-30.08
94.55	-41.6
101.21	-61.09
106.71	-70.93
119.67	-75.24
130.94	-78.63
136.41	-80.99
140.06	-82.55
142.3	-81.92
150.06	-83.59
159.31	-93.92
170.3	-98.53
182.69	-105.35
202.45	-115.17
215.71	-125.77
216.44	-136.53
226.67	-156.74
259.37	-177.66
260.33	-161.75
261.34	-146
251.26	-126.04
240.64	-107.95
234.54	-95.3
227.36	-85.8
215.87	-76.51
213.77	-70.75
190.01	-49.3
175.8	-31.92
162.59	-9.4
149.64	10.72
138.93	28.34
123.36	45.17
113.13	67.83
99.74	80.3
104.15	97.58
111.28	128.4
114.37	149.4
119.31	164.16
126.38	176.35
146.65	211.24
158.28	230.32
155.71	245.63
166.44	262.97
176.3	282.69
177.58	317.89
170.79	347.67
170.01	364.89
174.12	395.26
174.12	395.26
170.84	411.33
161.41	421.17
218.93	453.5
NaN	NaN
