# Supplementary material for: Generalization of navigation memory in honeybees
Source: Front Behav Neurosci. 2023 Mar 6;17:1070957. doi: 10.3389/fnbeh.2023.1070957 (PMC10025308; doi:10.3389/fnbeh.2023.1070957)
Supplement: Supplementary Data Sheet S1 — Primary data. [file Data_Sheet_1.zip › S00_Primary_Data/Bee_E02.csv]

102.57	244.67
105.51	247.86
106.33	245.45
106.33	245.45
104.69	250.28
102.46	248.96
104.69	250.28
103.28	246.54
103.99	248.41
89.73	247.23
101.15	240.93
97.3	244.44
107.04	247.32
114.5	253.15
119.4	270.5
104.33	263.17
91.81	252.86
86.39	233.53
89.48	228.14
96.32	219.32
104.65	205.91
116.67	193.66
137.34	201.74
150.58	203.91
167.15	209.2
175.88	216.79
190.17	232.9
206.98	246.19
218.41	246.82
229.04	249.73
245.52	252.91
260.55	252.47
260.55	278.83
240.03	297.49
226.15	318.49
207.34	341.42
199.62	331.44
151.73	345.96
133.79	356.74
111.97	367.06
91.37	370.72
72.14	378.34
60.92	372.14
57.4	367.13
47.24	358.44
36.11	363.06
24.1	359.56
11.53	354.23
0.8	354.61
-5.89	344.75
-13.1	333.05
-27.02	328.69
-39.86	321.87
-56.36	321.08
-71.84	317.85
-88.89	309.3
-102.8	305.61
-113.31	294.3
-119.29	278.98
-133.72	273.9
-141.07	267.49
-145.52	257.79
-162.26	252.1
-171.51	239.08
-180.32	227.94
-181.31	217.05
-181.81	207.9
-189.76	200.41
-205.33	194.55
-216.69	183.11
-221.83	172.64
-240.78	164.47
-236.63	144.88
-246.78	133.07
-250.25	141.54
-234.62	151.16
-222.05	158.36
-210.06	171.13
-203.16	188.07
-192.82	203.67
-178.73	212.08
-175.86	237.29
-169.08	255.32
-161	271.05
-155.27	292.1
-145.35	307.45
-131.85	315.25
-123.35	325.51
-110.77	323.71
-99.56	337
-88.76	342.34
-71.42	382.46
-67.08	372.11
-51.76	379.96
-38.02	388.65
-25.96	391.83
-13.29	396.94
-1.61	404.69
11.56	405.49
22.5	405.15
36.94	409.83
40.81	410.37
53.76	405.06
65.7	413.08
74.78	418.01
86.49	419.78
94.32	420.99
106.4	418.42
118.49	415.91
134.01	422.84
135.23	415.97
139.03	406
148.33	411.07
157.72	401.22
163.8	392.61
178.6	402.14
174.79	382.28
169.81	369.21
173.99	365.6
171.88	340.94
167.19	338.36
163.59	329.04
171.26	315.84
177.28	303.29
185.77	287.94
197.9	286.08
204.56	279.81
198.34	269.38
201.12	254.11
204.56	244.88
208.7	241.6
220.32	234.1
225.46	224.54
232.22	218.6
240.7	212.2
247.65	202.34
252.75	200.91
255.36	198.22
268.14	196.62
277.03	186.35
290.94	182.48
308.29	181.5
310.41	173.19
325.77	163.11
324.08	146.41
324.77	134.86
319.57	119.39
327.61	105.94
336.24	97.92
340.41	80.07
348.11	74.15
357.69	67.65
366.97	55.67
367.44	42.65
382.77	34.29
389.25	24.92
405.13	12.55
410.32	-0.2
394.04	-13.38
406	-15.41
421.2	-14.82
433.34	-11.35
451.11	-9.69
477.09	-8.83
481.53	-8.41
499.51	-1.09
514.45	9.18
527.54	20.13
546.27	29.31
577.89	43.96
603.86	45.1
615.79	43.11
602.9	103.72
599.43	85.37
568.54	151.82
531.75	182.99
509.87	199.61
488	206.37
464.87	219.36
464.87	219.36
460.88	238.35
431.63	241.33
427.28	240.67
401.76	242.43
380.92	240.76
359.94	243.04
339.48	255.1
319.23	267.16
297.47	279.77
274.25	292.98
252.5	295.64
235.65	305.07
224.03	331.68
199.29	339.95
176.93	353.98
164.2	369.09
147.93	389.9
133.86	412.21
111.37	427.2
91.75	434.85
70.13	447.72
51.72	459.43
21.22	463.4
-1.91	473.04
-18.49	480.03
-37.62	503
-55.11	501.95
-72.34	519.88
-86.09	506.75
-101.85	517.74
-143.35	539.76
-149.66	538.28
-171.48	537.22
-185.28	524.42
-203.17	530.06
-218.79	530.57
-254.85	535.72
-267.1	534.79
-285.24	534.31
-296.85	522.87
-300.26	512.06
-312.51	505.05
-314.12	493.52
-315.72	482.02
-313.75	469.02
-324.32	467.47
-343.3	471.49
-360.45	468.65
-374.06	464.31
-388.27	458.22
-399.37	442.82
-403.46	436.53
-406.19	421.72
-409.59	411.21
-416.07	403.96
-427.93	393
-437.42	383.06
-440.86	372.65
-446.72	361.26
-457.54	353.86
-467.71	342.27
-474.23	329.23
-478.92	315.5
-469.3	288.42
-456.23	277.49
-449.88	265.37
-438.06	256.9
-431.8	250.62
-414.86	232.55
-396.74	217.89
-376.45	215.6
-362.74	206.44
-341.8	200.03
-331.63	205.29
-306.57	198.89
-292.11	198.54
-289.75	199.42
-273.27	192.59
-260.99	185.64
-261.5	184.02
-236.96	170.08
-230.32	158.28
-217.18	147.41
-203.63	131.17
-191.36	117.41
-183.16	103.86
-167.07	89
-154.13	77.32
-145.34	72.2
NaN	NaN
