# Supplementary material for: Generalization of navigation memory in honeybees
Source: Front Behav Neurosci. 2023 Mar 6;17:1070957. doi: 10.3389/fnbeh.2023.1070957 (PMC10025308; doi:10.3389/fnbeh.2023.1070957)
Supplement: Supplementary Data Sheet S1 — Primary data. [file Data_Sheet_1.zip › S00_Primary_Data/Bee_E03.csv]

105.51	247.86
104.69	250.28
103.99	248.41
106.93	251.6
102.57	244.67
101.86	242.8
103.17	250.83
103.99	248.41
103.28	246.54
103.28	246.54
103.28	246.54
103.99	248.41
107.04	247.32
120.85	242.5
132.58	228.1
128.1	204.58
131.13	191.29
124.72	168.7
128.64	173.67
112.79	180.38
100.2	190.6
88.42	198.8
74.44	210.24
58.56	212.08
66.63	230.36
58.89	242.02
67.77	257.8
67.95	253.43
68.42	259.68
63.03	263.98
68.68	285.33
90.77	298.13
104.9	307.74
111.08	324.64
128.14	326.86
147.13	324.26
163.19	318.62
181.71	314.39
200.66	301.82
218.87	291.81
229.93	278.04
246.07	262.88
259.77	250.69
279.78	230.81
281.5	230.31
275.04	220.26
273.72	208.79
262.88	202.01
258.09	191.59
243.56	197.58
231.02	195.15
217.63	198.85
207.73	197.64
191.29	206.26
178.31	214.04
161.56	216.98
142.66	226.95
127.02	240.41
108.47	251.05
93.05	260.93
77.62	271.09
62.39	262.09
54.74	280.23
42.57	296.02
28.09	300.02
11.44	302.98
-3.95	316.2
-17.19	313.64
-30.42	311.2
-39.94	309.26
-55.83	316.64
-65.38	308.57
-66.93	303.06
-66.23	286.11
-63.9	268.42
-67.91	260.07
-56.26	244.01
-49.52	236.52
-51.75	221.14
-52.33	205.04
-52.76	189.01
-59.72	180.7
-64.32	167.4
-61.99	154.4
-70.08	147.49
-81.34	133.43
-94.7	128.27
-107.85	126.49
-118.66	119.98
-118.66	119.98
-134.68	117.62
-151.18	115.18
-167.07	89
-183.29	90.62
-218.06	106.05
-281.91	172.34
-264.29	168.79
-252.77	165.85
-232.98	162.99
-218.42	156.81
-203.39	159.24
-189.88	171.18
-172.26	177.6
-152.79	177.51
-137.6	184.87
-121.45	197.52
-103.08	205.51
-84.21	209.56
-69.38	219.96
-52.95	229.98
-36.92	244.85
-27.22	261.16
-17.27	277.62
-0.92	291.4
8.92	306.23
20.72	326.75
37.21	339.03
51.69	350.17
55.48	340.04
68.51	351.91
69.09	343.1
64.64	340.6
73.33	324.25
73.85	315.46
61.53	305.38
54.87	290.92
67.15	285.95
81	295.49
81	295.49
80.76	284.87
97.18	291.42
99.42	292.71
106.47	307.15
121.28	322.99
135.54	336.93
135.83	347.47
137.04	370.47
149.32	393.65
149.28	408.59
149.62	429.8
158.86	449.83
176.03	460.54
190.92	469.98
205.01	466.99
215.16	488.83
230.5	493.92
248.57	495.95
262.86	493
277.9	491.94
290.82	485.33
307.91	479.42
323.6	469.86
335.88	461.5
349.91	452.6
362.49	440.07
375.11	427.59
386.53	421.77
402.22	416.64
411.45	405.39
424.98	394.85
435.28	381.29
439.56	367.66
446.38	355.31
453.22	342.98
456.54	317.65
453.76	306.43
454.54	294.12
461.46	281.96
464.06	269.17
475.88	263.52
487.74	257.86
493.74	248.05
503.09	241.19
517.93	232.61
526.59	223.98
530.89	214.73
531.55	206.64
545	184.73
552.7	178.38
560.78	167.99
565.21	158.75
572.61	146.62
567.83	140.32
558.62	133.49
549.02	130.7
540.16	129.61
526.51	122.27
517.65	121.19
503.99	113.88
500.68	111.06
482.9	40.27
476.14	44.32
461.94	50.71
453.64	60.88
440.62	64.93
429.81	73.92
420.16	80.64
412.39	86.76
387.41	105.53
372	108.17
357.1	116.26
346.47	115.55
333.27	113.68
317.24	114.44
302.28	112.99
290.94	110.51
281.4	107.54
260.54	102.05
247.45	99.96
239.71	96.49
226.01	89.12
216.49	86.1
210.83	75.1
206	65.82
195.21	52.99
196.97	40.81
184.25	32.34
173.39	23.67
166.31	14.34
156.71	19.78
143.85	22.7
128.49	24.43
118.84	21.92
112.44	24.56
95.66	23.12
81.62	22.37
72.99	13.37
65.27	8.54
51	1.17
45.66	-8.74
30.06	-14.82
31.57	-17.91
-48.33	22.77
-23.91	23.7
-28.91	32.46
-13.4	38.44
-12.31	47.5
-11.4	44.86
4.82	61.54
4.32	64.06
21.33	70.06
21.67	67.75
33.47	80.44
49.57	94.18
61.94	113.22
72.95	128.5
81.29	144.56
84.47	156.02
94.96	177.68
106.87	186.37
103.92	199.85
91.97	212.38
76.51	215.87
64.64	224.7
55.28	241.34
56.79	255.76
56.15	253.88
61.74	260.21
57	251.38
58.29	255.15
58.29	255.15
59.37	263.31
56.79	255.76
57.43	257.65
NaN	NaN
