# Supplementary material for: Generalization of navigation memory in honeybees
Source: Front Behav Neurosci. 2023 Mar 6;17:1070957. doi: 10.3389/fnbeh.2023.1070957 (PMC10025308; doi:10.3389/fnbeh.2023.1070957)
Supplement: Supplementary Data Sheet S1 — Primary data. [file Data_Sheet_1.zip › S00_Primary_Data/Bee_E04.csv]

103.99	248.41
104.8	245.99
104.8	245.99
103.99	248.41
105.51	247.86
109.28	248.64
106.22	249.73
104.8	245.99
104.69	250.28
107.04	247.32
102.46	248.96
104.09	244.12
105.51	247.86
105.51	247.86
105.51	247.86
101.86	242.8
105.51	247.86
105.51	247.86
105.51	247.86
104.8	245.99
104.09	244.12
109.18	252.92
106.82	255.89
107.75	249.18
105.4	252.15
105.4	252.15
104.8	245.99
104.8	245.99
104.09	244.12
106.22	249.73
104.09	244.12
107.04	247.32
107.04	247.32
104.8	245.99
106.33	245.45
103.99	248.41
105.4	252.15
93.88	258.49
90.98	255.3
85.88	250.8
95.09	243.12
104.69	250.28
104.69	250.28
105.4	252.15
103.17	250.83
100.94	249.51
95.09	243.12
94.39	241.25
90.42	249.1
75.47	250.49
59.99	250.17
60.38	241.42
68.42	259.68
71.92	264.74
78.16	258.02
83.69	249.49
81.64	243.85
82.71	232.77
82.59	237.08
74.59	201.65
77.49	200.58
87.67	201.18
97.99	197.63
110.65	203.92
100.17	207.42
88.35	207.3
81.11	201.39
69.63	197.09
62.67	186.9
56.48	178.57
47.56	175.67
41.6	167.35
34.6	150.89
30.14	146.35
27.8	134.42
24.22	123.04
20.43	129.16
22.72	136.74
23.47	153.7
21.59	167.52
20.12	183.29
21.34	197.79
29.12	207.21
34.61	209.12
38.29	220.45
49.52	224.35
59.08	237.65
70.63	241.66
80.28	240.09
88.08	252.11
98.01	246.32
110.1	246.23
116.96	245.95
126.86	248.88
122.63	265.12
111.63	273.28
108.81	265.79
99.09	282.16
100.64	281.58
99.04	301.4
97.67	297.64
97.48	301.99
73.03	302.91
59.6	299.72
49	289.04
46.21	285.91
49.54	280.23
39.15	280.29
25.46	275.43
13.99	271.9
2.03	266.6
-8.2	267.04
-12.34	264.72
-18.53	261.26
-21.7	250.09
-27.31	242.26
-31.34	233.73
-38.8	224.92
-44.17	217.27
-57.95	210.01
-61.65	201.8
-65.69	191.89
-68.44	187.38
-74.26	176.73
-82.35	171.42
-77.22	162.88
-72.6	160.34
-69.54	158.64
-63.02	149.21
-53.1	149.35
-43.34	141.73
-35.96	131.42
-38.74	133.08
-39.1	139.24
-30.07	137.93
-12.82	127.77
1.15	126.15
12.58	126.53
20.75	139.83
34.09	140.31
35.97	145.99
48.42	143.11
57.08	142.05
65.74	136.97
69.26	123.41
89.43	134.02
106.22	117.94
116.74	115.57
129.25	116.59
134.81	117.24
150.98	121.12
152.18	137.9
147.67	150.63
145.57	164.98
144.18	177.36
136.53	191.73
131.94	205.46
132.71	207.29
119.68	213.51
111.27	222.6
100.62	230.51
95.09	243.12
84.65	242.72
84.65	242.72
81.5	248.18
70.12	254.73
63.69	265.87
54.74	280.23
57.8	278.98
57.39	272.7
54.11	278.34
58.83	287.15
57.63	268.31
51.18	264.51
61.08	273.36
60.85	277.75
61.65	290.3
58.43	306.64
48.52	319.3
35.7	328.95
23.98	342.48
10.73	346.03
4.79	344.34
-9.5	350.6
-22.4	349.94
-35.78	353.8
-50.34	354.03
-63.85	358.06
-71.43	344.77
-86.11	351.52
-99.12	345.06
-112.23	344.94
-125.41	344.87
-127.97	335.83
-137.19	329.92
-143.56	320.72
-148.91	315.15
-148.5	302.9
-149.69	305.47
-143.67	306.66
-147.57	292.46
-151.66	284.43
-152.35	274.84
-155.63	262.62
-161.8	253.82
-168.08	237.46
-174.23	228.89
-183.42	223.7
-187.5	208.67
-192.88	196.28
-192.51	183.26
-194.77	175.19
-197.95	164
-200.71	154.51
-209.42	145.88
-210.08	130.39
-230.13	126.4
-203.43	112.16
-197.51	104.67
-187.39	97.24
-180.07	87.7
-188.48	87.72
-188.98	86.27
NaN	NaN
91.57	-59.57
101.15	-53.93
110.46	-50.69
120.99	-44.75
117.74	-36.5
135.44	-35.39
146.81	-24.34
152.42	-12.58
171.78	0.43
176.33	13.39
187.62	34.8
188.02	54.68
197.73	72.97
186.75	93.07
195.06	112.83
205.02	132.66
199.82	152.91
203.05	167.5
188.18	179.27
184.85	200.06
173.52	211.39
173.28	235.98
159.57	250.63
151.38	265.83
143.99	278.83
138.55	301.86
141.96	315.49
149.98	331.73
156.19	352.85
159.8	377.05
153.99	396.19
159.32	415.54
162.1	423.04
162.71	439.87
161.21	451.09
161.47	472.34
147.18	479.84
130.92	492.45
120.28	505.1
104.62	509.04
91.58	520.58
75.53	529.07
56.23	528.23
36.33	525.59
20.02	545.06
0.71	544.45
-15.67	546.97
-33.76	550.25
-51.15	561.78
-59.51	571.65
-76.04	574.35
-91.49	574.51
-104.05	577.7
-116.71	574.63
-131.03	578.6
-138.01	568.95
-147.24	564.49
-154.19	554.88
-162.25	554.14
-173.78	542.38
-183.57	536.17
-193.36	529.98
-203.14	523.83
-207.15	517.27
-218.67	511.91
-231.38	509.15
-237.63	495.39
-248.05	493.74
-262.01	493.62
-271.93	493.8
-278.25	486.31
-294.62	485.19
-307.49	482.57
-313.85	475.14
-321.98	468.49
-334.92	465.92
-334.71	453.73
-342.87	447.14
-351.04	440.56
-358.67	435.77
-372.39	437.54
-377.01	429.49
-388.29	426.23
-396.55	419.71
-398.7	406.69
-406.98	400.21
-416.53	396.23
-419.49	393.49
-425.53	394
-434.44	385.8
-447.72	383.32
-448.77	373.89
-458.42	369.92
-465	362.75
-474.11	360.51
-473.34	350.39
-488.6	348.64
-484.15	337.08
-485.82	326.02
-489.44	321.6
-497.14	299.31
-501.98	291.49
-514.27	286.55
NaN	NaN
-429.62	232.59
-416.72	233.27
-394.56	230.28
-382.45	234.97
-362.11	226.87
-345.12	227.59
-334.81	227.18
-315.36	222.99
-307.73	227.35
-299.07	235.03
-291.77	245.17
-279.34	245.57
-264.68	246.84
-253.7	249.66
-246.34	254.04
-232.12	247.74
-226.43	260.48
-220.66	259.81
-210.61	253.34
-202.49	261.17
-193.15	266.55
-194.21	276.76
-184.63	276.23
-177.35	288.55
-164.7	292.55
-154.79	293.86
-144.16	304.88
-133.02	317.82
-120.54	322.15
-114.57	323.44
-102.24	334.12
-89.81	338.68
-80.1	346.67
-61.7	352.88
-35.14	361.97
-25.15	376.62
-16.51	374.95
-10.36	382.9
1.1	384.34
8.32	406.86
19.48	412.83
26.82	418.31
38.7	426.23
48.11	426.65
56.53	429.64
66.61	431.99
78.68	429.31
83.57	427.37
94.05	436.09
105.28	457.4
109.9	459.89
115.16	453.57
118.55	473.66
112.95	495.1
110.62	493.86
100.99	493.33
104.3	502.75
111.27	517.15
118.95	522.74
129.32	535.85
140.75	546.44
147.48	543.87
155.89	540.67
165.03	550.03
165.67	541.24
174.78	539.95
185.59	538.05
192.34	535.54
200.39	526.16
203.65	514.31
214.18	516.84
225.45	521.25
237.02	521.31
246.93	522
255.7	514.61
270.2	522.17
274.15	512.3
271.09	494.33
271.61	485.7
269.95	471.49
271.42	460.43
271.91	451.83
276.5	443.93
284.22	424.5
288.06	414.83
280.44	400.65
279.37	388.47
263.48	372.88
255.46	367.19
247.63	357.26
239.06	345.49
236.07	338.14
235.49	332.09
223.14	311.16
229.01	307.19
227.63	299.36
223.95	286.07
226.61	279.07
230.28	265.64
234.6	258.22
230.01	243.36
229.41	233.44
227.13	224.06
223.95	216.97
214.19	207.77
206.93	195.88
207.73	197.64
188.19	175.33
184.92	172.28
175.1	159.22
175.05	151.48
169.26	143.32
160.15	132.18
146.92	120.17
148.23	108.75
147.37	107.11
149.68	101.16
150.24	88.54
144.99	75.68
147.48	66.71
140.63	54.8
137.22	48.99
133.83	43.28
119.12	35.17
119.46	26.18
113.62	20.04
112.93	8.93
114.7	-2.51
99.41	-6.73
97.04	-15.11
97.45	-28.16
90.15	-35.93
85.05	-45.65
80.89	-54.54
NaN	NaN
187.21	-131.1
187.66	-129.57
206.73	-141.21
220.83	-148.95
235.62	-148.02
240.31	-146.39
245.22	-137.75
256.04	-136.76
269.02	-141.91
276.68	-150.32
281.7	-154.12
293.59	-162.46
309.93	-176.26
320.49	-182.3
323.09	-187.02
328.84	-194.87
351.23	-209.38
350.11	-212.68
360.09	-220.41
362.67	-225.21
373.2	-231.29
376.49	-240.18
381.05	-251.52
381.21	-257.3
390.73	-272.61
367.58	-248
361.55	-228.53
365.48	-216.91
372.44	-202.75
370.74	-183.41
375.98	-168.67
374.11	-167.96
377.54	-152.58
363.56	-132.65
357.71	-114.06
361.96	-97.38
351.88	-79.34
340.82	-43.18
338.72	-22.77
312.45	5.1
303.59	18.42
289.29	33.24
276.72	50.96
263.71	66.94
238.11	93.28
228	104.87
212.11	116.08
200.84	128.08
184.87	137.6
171.73	144.62
149.92	144.23
139.02	150.88
123.65	154.91
107.96	161.3
89.51	156.53
75.33	161.09
64.18	164.99
50.98	176.44
40.87	169.81
25.8	161.27
12.64	173.9
12.09	172.02
-0.79	176.23
-5.45	176.47
-8.48	194.97
-7.74	179.76
-17.13	174.09
-24.19	177.83
-24.64	175.99
-27.26	164.97
-30.08	166.52
-37.82	160.59
-41.17	152.41
-42.64	145.27
-46.54	141.63
-52.53	135.45
-55.23	129.43
-49.44	116.53
-49.44	116.53
-39.63	110.38
-42.39	112.13
-41.01	111.25
-27.92	100.84
-21.88	94.82
-19.43	93.15
-11.78	83.82
-4.12	78.44
-3.41	75.85
-8.3	67.09
-10.41	58.89
-2.06	64.36
3.24	69.12
-8.81	71.53
-18.64	69.39
-22.71	65.3
-26.44	66.47
-23.31	47.6
-26.98	46.22
-31.92	35.77
-23.89	34.38
-25.48	39.49
-31.54	27.9
-33.11	22.16
NaN	NaN
224.48	-150.48
235.79	-160.58
247.08	-170.72
254.9	-172.17
265.9	-176.72
283.2	-187.51
297.91	-193.52
304.2	-199.78
316	-208.3
311.47	-215.78
316.44	-219.69
NaN	NaN
633.17	-82.82
622.42	-82.95
607.25	-83.47
598.26	-89.97
596.38	-89.32
567.27	-92.61
557.75	-95.03
543.82	-97.8
531.13	-102.88
515.42	-99.27
505.35	-97.64
490.95	-90.72
474	-84.82
460.16	-81.9
447.56	-81.27
445.03	-82.26
434.96	-80.63
420.43	-84.87
414.09	-90.06
401.55	-83.84
401.55	-83.84
407.84	-84.18
377.66	-79.21
375.78	-78.55
368.91	-68.91
355.08	-65.98
348.82	-60.24
331.85	-54.51
317.98	-56.95
315.53	-47.27
299.2	-40.11
293.05	-29.35
283.19	-17.51
276.5	-8.49
267.79	-4.11
262.37	2.68
249.51	11.58
242.75	15.22
231.99	14.85
225.59	23.36
214.87	31.26
213.02	31.74
208.25	34.64
195.14	41.25
164.21	37.01
160.39	41.07
149.8	40.12
145.27	42.64
134.85	38.4
126.1	36.96
113	34.71
105.17	31.56
93	30.46
98.26	35.49
82.78	31.71
64.17	27.88
59.26	32.08
50.35	32.26
43.53	22.06
45.32	15.47
43.27	4.02
41.84	-7.74
41.27	-12.67
NaN	NaN
-62.81	38.16
-69.67	53.06
-80.13	68.33
-89.74	87.08
-105.09	94.96
-117.94	106.22
-134.41	110.8
-151.59	113.69
-174.46	111.96
-189.57	109.88
-215.01	115.12
-221.58	133.41
-227.3	148.11
-233.82	166.94
-242.26	179.58
-232.41	191.79
-238.82	211.2
-245.15	230.8
NaN	NaN
-288.93	340.48
-295.87	337.59
-311.27	340.28
-317.01	334.9
-328.71	330.1
-331.6	327.42
-350.03	346.92
-342.82	324.35
-348.63	319
-359.41	298.3
-355.58	290.93
-351.56	277.74
-360.36	269.86
-362.96	255.65
-367.58	248
-366.13	239.83
-359.14	229.46
-361.94	221.15
-352.52	211.76
NaN	NaN
