# Supplementary material for: Generalization of navigation memory in honeybees
Source: Front Behav Neurosci. 2023 Mar 6;17:1070957. doi: 10.3389/fnbeh.2023.1070957 (PMC10025308; doi:10.3389/fnbeh.2023.1070957)
Supplement: Supplementary Data Sheet S1 — Primary data. [file Data_Sheet_1.zip › S00_Primary_Data/Bee_E05.csv]

102.46	248.96
99.41	250.06
95.9	240.7
120.24	268.08
108.53	274.4
115.7	288.82
116.77	301.2
101.09	307.04
84.33	304.9
71.23	307.92
71.23	307.92
62.04	296.59
56.66	285.89
56.27	279.61
59.14	267.7
59.14	267.7
66.91	260.28
73.8	255.43
85.2	248.92
86.57	252.68
99.53	245.76
100.23	247.64
113.16	245.16
126.21	242.79
139.31	244.7
139.31	244.7
150.82	255.55
155.39	262.41
168.04	262.46
189.73	257.64
187.43	252.18
177.97	242.76
165.85	252.77
164.26	253.28
163.9	270.06
172.22	286.13
182.27	297.44
174.34	319
168.27	331.64
152.12	337.33
139.83	328.99
133.99	318.35
123.24	313.74
109.91	316.54
98.63	310.11
97.86	293.3
94.27	288.25
83.22	296.77
71.95	294.76
59.22	293.44
50.26	292.82
44.68	286.55
46.39	270.79
52.2	272.68
37.25	263.9
24.62	256.48
12.73	251.06
1.89	243.2
-8.28	237.32
-24.29	240.79
-36.37	234.13
-51.41	229.2
-65.58	228.18
-67.14	228.96
-78.5	218.59
-92.45	219.73
-89.38	210.24
-94.64	203.12
-100.28	194.37
-96.65	186.7
-96.22	180.72
-100.83	168
-99.76	156.27
-92.41	148.65
-82.57	145.11
-69.07	152.62
-54.97	156.29
-43.57	163.8
-34.52	175.11
-26.25	195.6
-25.3	199.29
-24.36	209.29
-17.37	228.99
-7.2	241.06
-7.36	258.15
5.25	271.55
19.03	282.52
33.96	291.08
35.45	311.89
29.77	327.17
17.81	334.43
9.35	353.04
-3.39	358.57
-14.9	374.24
-24.92	389.25
-38.31	405.72
-42.45	422.36
-48.86	437.85
-54.72	455.2
-47.77	471.26
-45.76	489.48
-37.15	498.56
-26.84	506.95
-14.37	510.23
-4.6	516.81
8.53	522.03
18.56	517.9
25.86	517.04
37.54	512.27
47.14	512.65
57.77	510.49
70.34	514.02
70.71	509.59
80.05	503.73
92.03	494.71
103.65	490.15
107.63	480.04
108.94	473.1
119.85	466.74
127.07	455.42
135.61	447.89
126.31	442.87
113.76	439.13
105.19	436.02
95.02	433.57
91.41	428.56
87.49	427.96
85.52	422.31
75.1	413.59
67.65	408
57.63	405.62
51.86	399.41
51.62	382.36
49.09	374.83
55.17	365.9
65.38	363.9
66.92	352.55
68.44	341.22
71.88	335.55
73.33	324.25
78.94	319.88
88.79	307.46
96.8	300.11
103.22	293.42
101.84	289.67
115.7	288.82
127.23	291.04
129.09	281.9
130.07	275.21
135	265.06
132.81	259.48
129.06	254.45
125.4	245.16
122.46	237.74
118.78	228.47
117.39	216.35
118.95	207.49
114.41	196.45
121.18	188.13
128	184.03
134.83	175.96
142.51	169.79
134.63	163.94
141.48	156.15
146.76	145.01
151.34	136.18
161.71	128.04
171.54	125.74
181.5	119.69
191.55	132.2
200.74	139.36
209.85	154.17
219.06	157.54
233.4	159.55
242.59	166.71
253.49	173.43
261.75	182.79
274.37	189.03
281.67	200.66
286.28	215.07
294.47	224.57
292.15	241.15
301.54	262.41
294.21	276.71
296.21	290.3
294.78	305
293.33	319.78
298.67	332.47
303.04	347.55
307.39	362.68
316.84	376.17
327.25	387.28
336.91	396.56
343.35	402.75
354.75	411.46
372.12	420.28
373.13	432.39
376.62	445.79
369.92	458.42
362.24	473.53
352.35	483.15
344.67	498.35
334.52	512.34
334.44	527.11
321.11	538.08
308.63	536.11
295.62	542.81
286.33	543.98
268.37	537.66
259.41	534.5
253.59	534.46
247.78	534.43
233.35	526.89
223.18	530.59
213.2	519.33
208.42	516.82
208.29	506.22
197.08	501.81
186.59	499.27
175.73	490.5
169.63	484.24
156.87	480.46
146.5	477.96
133.83	474.22
124.5	469.23
114.54	462.37
103.95	453.64
103.28	451.75
94.39	442.38
93.73	440.5
85.2	426.72
72.17	421.19
58.57	413.82
47.29	407.71
35.07	404.18
21.67	396.95
11.96	383.96
7.34	375.26
17.34	366.71
26.3	360.76
31.43	354.32
40.31	348.45
47.59	343.28
52	335.03
52.9	321.78
53.14	306.66
58.06	300.35
57.04	292.18
54.74	280.23
55.88	273.32
61.3	268.97
62.39	262.09
53.33	265.78
54.84	265.16
60.88	262.7
58.5	250.77
68.8	250.96
79.31	246.88
89.04	245.35
90.98	227.59
101.48	223.86
111.27	222.6
118.91	215.85
129.6	216.56
130.4	205.94
131.94	201.33
138.07	191.28
133.39	184.49
131.76	176.83
131.7	172.8
119.21	160.14
106.38	157.68
94.36	148.9
85.51	143.29
81.29	144.56
73.9	134.4
66.01	126.46
63.49	116.88
53.72	107.41
47.44	98.96
47.64	86.54
44.8	77.18
44.41	65.49
41.59	52.9
41.92	41.05
44.46	33.6
47.11	20.97
45.79	12.37
43.28	-0.38
43.22	-2.95
NaN	NaN
206.73	-141.21
220.6	-136.51
230.45	-131.78
240.65	-120.12
250.21	-116.86
264.13	-113.45
277.59	-111.49
291.54	-102.53
298.23	-96.12
307.04	-101.09
313.38	-106.96
325.93	-113.35
330.97	-117.01
339.67	-116.58
337.89	-121.36
336.51	-113.61
321.48	-108.13
309.95	-87.9
301.03	-72.37
284	-56.02
270.85	-36.07
253.48	-16.87
240.14	0.7
220.09	16.46
203.39	29.22
184.02	47.23
165	56.45
145.82	73.81
144.13	74.14
136.31	93.12
123.55	112.2
107.47	127.37
89.61	138.02
69.45	146.24
51.83	156.8
32.22	167.04
14.84	181.45
-3.44	183.95
-10.33	200.13
-16.01	215.64
-15.82	234.57
-11.05	251.37
-5.16	265.64
-5.99	274.53
-5.84	280.85
-1.73	300.29
-9.65	320.88
-15.13	338.2
-22.28	356.25
-24.58	378.49
-22.13	392.28
-19.51	412.4
-26.38	425.99
-38.73	446.17
-53.55	458.93
-54.44	474.13
-61.52	487.75
-60.64	508.54
-69.96	527.32
-74.75	548.4
-83.15	558.3
-96.01	578.53
-96.34	595.58
-105.86	614.37
-107.3	633.99
-119.29	645.34
-132.52	652.97
-150.92	669.09
-166.58	675.62
-180.6	675.16
-199.17	691.31
-217.35	690.5
-234.4	687.14
-253.18	697.06
-275.02	691.54
-280.96	679.42
-289.83	670.64
-287.48	665.49
-288.08	651.2
-287.49	640.57
-281.59	627.72
-276.87	617.43
-276.26	606.81
-269.77	595.79
-264.47	587.33
-256.81	573.73
-252.1	563.45
-250.28	550.27
-244.98	541.81
-232.7	530.35
-222.23	525.84
-219.28	516.3
-212.28	507.08
-201.87	502.57
-193.22	498.81
-187.4	485.93
-181.07	481.1
-176.98	468.96
-170.07	459.72
-166.59	451.99
-162.51	439.85
-158.43	427.72
-148.71	415.12
-139.71	413.16
-136.74	397.36
-137.2	389.32
-135.43	382.34
-124.76	373.36
-115.81	365.15
-111.89	359.21
-106.31	352.52
-101.81	342.17
-101.12	331.53
-92.33	323.3
-84.2	319.49
-75.01	313.1
-64.86	310.41
-58.96	299.3
-46.31	293.33
-52.05	285.59
-52.57	283.75
-56.18	277.14
-62.32	267.66
-68.88	256.43
-74.4	248.92
-77.84	242.49
-82.14	232.51
-87.09	226.98
-82.78	222.78
-93.46	230.2
-108.11	229.62
-118.01	226.7
-131.74	223.77
-142.26	219.3
-156.28	216.55
-156.28	216.55
-164.03	208.91
-165.35	196.44
-169.67	187.37
-176.2	177.61
-181.45	165.56
-184.98	152.88
-196.25	141.98
-202.28	128.87
-210.68	121.98
-218.2	118.13
NaN	NaN
