# Supplementary material for: Generalization of navigation memory in honeybees
Source: Front Behav Neurosci. 2023 Mar 6;17:1070957. doi: 10.3389/fnbeh.2023.1070957 (PMC10025308; doi:10.3389/fnbeh.2023.1070957)
Supplement: Supplementary Data Sheet S1 — Primary data. [file Data_Sheet_1.zip › S00_Primary_Data/Bee_E06.csv]

112.57	309.15
120.78	316.78
123.24	313.74
129.54	330.6
136.44	334.47
151.4	335.46
160.18	334.47
155.31	317.14
150.41	299.83
142.15	287.91
151.79	280.39
170.95	274.01
184.59	271.68
186.31	266.98
178.59	252.87
166.69	250.43
159.64	246.45
159.7	242.28
173.38	227.74
185.42	226.17
178.97	228.1
165.48	221.94
151.31	218.04
138.88	209.5
127.32	211.05
121.18	217.2
120.36	223.75
123.93	241.45
130.7	249.68
126.04	251.26
131.64	274.66
126.09	278.72
123.38	290.3
124.8	294.04
129.37	296.64
144.75	303.91
155.19	298.17
91.2	270.16
NaN	NaN
179.94	319.19
182.87	326.61
185.8	334.02
193.83	354.44
184.73	340.71
203.33	359.6
211.76	352.52
196.35	332.54
187.6	329.2
183.27	337
170.61	332.94
166.29	340.79
154.06	347.25
143.67	348.87
135.34	341.26
129.34	334.94
134.84	335.06
141.79	319.8
133.39	293.09
130.38	289.92
142.28	283.64
128.63	271.48
114.16	266
113.04	277.02
106.43	268.79
112.25	251.83
108.03	236.37
103.09	214.85
93.57	194.92
87.67	175.88
103.89	187.32
109.08	183.6
104.48	172.61
90.94	156.09
74.33	146.74
66.79	151.35
59.26	151.88
43.16	145.18
45.14	146.54
45.12	142.25
39.64	118.65
32.81	119.26
26.05	124.38
26.05	124.38
27.3	119.48
30.83	143.89
33.19	155.82
40.96	165.46
46.91	173.78
59.17	186.1
64.55	201.16
64.46	205.48
65.02	211.69
74.14	223.17
81.9	235.21
79.04	232.01
84.37	251.37
84.74	261.92
88.82	273.2
92.9	284.49
97.67	297.64
89.42	294.37
86.11	299.93
96.99	295.76
114.33	304.23
121.66	314.32
118.69	311.15
120.08	314.9
124.76	332.36
135.34	341.26
146.58	337.19
169.53	339.65
177.48	341.11
189.45	362.29
186.89	365.29
191.21	376.46
189.87	387.52
197.69	393.23
190.86	399.88
188.75	409.12
184.27	417.1
196.33	434
202.27	429.75
197.76	422.87
189.47	410.98
170.84	396.44
158.66	398.74
158.66	398.74
146.3	390.5
140.66	405.39
132.5	408.45
122.98	407.78
121.47	419.05
112.63	420.3
97.58	419.71
90.41	420.38
84.88	431.13
83.24	442.49
79.6	458.93
78.26	465.89
77.91	470.32
76.56	477.28
74.55	482.36
76.72	505.05
72.38	508.92
65.99	517.9
61.89	528.1
58.42	540.19
51.96	549.2
46.92	551.23
44.67	567.1
40.89	572.9
38.39	582.46
32.06	597.84
22.95	599.38
17.23	599.57
7.05	603.71
0.89	608.36
-8.87	608.08
-15.67	610.87
-25.11	623.26
-33.34	616.01
-39.4	627.01
-49.04	633.11
-55.89	635.94
-62	646.96
-65.08	637.62
-55.62	648.58
-38.31	647.84
-46.38	623.52
-59.37	607.66
-57.08	579.12
-42.68	558.23
-25.17	553.05
-4.69	533.89
9.77	525.78
30.01	506.79
49.33	496.78
69.59	484.34
83.43	491.68
97.67	494.64
109.62	496.39
116.95	506.39
120.62	511.39
124.3	516.39
126.3	511.34
124.3	527.09
107.9	529.17
116.25	536.63
124.27	548.5
126.28	554.14
127.61	557.9
132.65	566.66
153.57	560.79
151.17	538.19
142.04	518.14
131.63	505.01
130.56	486.17
126.52	474.88
119.85	466.74
111.86	454.84
103.6	447.35
101.29	446.11
92.09	441.14
84.22	429.25
89.09	416.62
79.32	409.77
74.45	411.71
74.45	411.71
61.81	412.5
55.38	404.4
49.26	402.61
39.56	406.61
30.22	406.2
21.72	414.03
18.69	421.71
29.69	421.4
33.81	428.24
32.03	439.68
26.96	452.47
33.19	426.36
46.93	412.14
53.22	381.7
58.04	369.02
61.22	357
52.64	347.64
69.55	323.61
61.26	309.78
50.04	307.94
41.03	296.67
58.96	297.84
76.14	286.67
95.81	287.66
112.41	294.28
121.81	290.86
115.44	274.03
110.48	260.94
126.57	261.63
134.27	263.2
128.63	271.48
114.28	261.71
102.46	248.96
101.05	245.22
93.69	239.38
81.09	237.65
73.76	236.16
65.82	232.82
58.6	231.4
52.9	229.41
55.28	241.34
48.25	220.57
31.97	205.96
22.82	207.88
11.18	196.07
-2.28	194.02
-12.77	197.12
-21.43	195.21
-29.62	195.27
-38.88	198.02
-45.42	205.54
-48.12	215.16
-46.61	214.39
-42.67	216.5
-35.79	223.41
-37.42	243
-25.69	260.43
-23.64	261.57
-23.98	278.63
-20.89	277.19
-27.07	280.08
-35.86	286.31
-46.3	287.04
-54.72	295.21
-65.9	306.73
-75.97	303.19
-85.94	293.48
-94.52	295.53
-104.29	300.19
-115.29	307.44
-125.34	298
-137.96	299.95
-139.14	302.51
-150.39	309.81
-160.31	308.43
-169.5	316.7
-177.53	322.4
-181.95	320.44
-179.02	317.1
-195.19	328.49
-203.6	326.35
-235.82	317.14
-250.63	327.65
-254.46	321.48
-273.43	331.77
-283.38	332.18
-288.53	328.53
-286.22	329.49
-294.01	317.23
-297.06	320.49
-281.39	325.44
-259.87	343.56
-255.49	351.53
-248.31	362.27
-241.64	371.3
-229	393.82
-214.17	397.34
-211.77	392.22
-216.71	408.6
-212.29	416.81
-209.59	425.8
-209.15	433.77
-210.98	440.71
-202.33	436.9
-197.54	465.59
-176.2	445.91
-173.87	440.75
-152.84	433.49
-133.68	433.27
-111.24	425.38
-110.11	422.79
-96.72	435.67
-74.53	421.67
-59.59	421.4
-40.12	429.82
-22.51	426.44
-10.57	440.48
9.3	438.47
21.81	448.19
35.79	450.96
45.51	457.68
46.78	461.44
44.63	477.3
47.55	480.39
45.37	496.25
52.9	501.76
51.88	504.31
48.41	516.41
48.02	520.85
50.19	532.81
48.36	544.24
48.2	554.99
46.59	572.74
43.04	584.86
45.43	603.14
48.41	606.22
48.64	612.54
65.95	629.15
76.15	625.11
94.35	632.91
105.78	643.42
117.71	638.77
102.67	678.85
111.78	688.13
117.2	692.44
126.26	673.95
139	660.48
160.87	656.36
200.57	626.38
214.54	606.23
227.9	558.67
240.27	535.02
238.01	518.83
236.54	489.64
235.83	487.77
231.21	495.79
220.48	482.66
206.95	462.04
202.63	465.73
204.16	439.68
219.89	421.39
233.2	401.98
249.43	390.14
264.42	370.48
289.6	366.37
303.8	349.37
327.79	341.73
330.27	343
350.24	334.65
366.51	317.36
379.82	293.03
382.45	276.16
371.56	269.45
357.93	265.55
355.2	268.38
354.03	274.75
334.66	266.54
334.29	274.69
331.59	277.51
319.83	273.01
317.93	277.61
312.41	287.37
302.12	290.52
292.18	285.44
274.21	270.61
264.83	275.49
256.27	282.18
251.24	283.73
242.1	284.51
227.5	276.74
219.35	275.16
211.23	273.58
199.97	268.87
191.52	248.86
193.14	248.36
204.78	232.61
207.92	239.8
201.75	217.33
193.71	207.58
183.23	200.52
178.38	201.9
170.38	188.11
158.41	185.44
163.99	189.9
173.57	179.26
171.96	179.7
180.81	159.69
184.04	139.69
190.81	112
187.44	109.13
199.64	95.46
201.29	98.66
214.58	70.7
215.57	68.71
224.6	42.29
214.21	38.17
205.96	21.92
215.34	-2.12
227.46	-22.29
221.74	-25.48
217.3	-35.61
202.97	-43.99
203.08	-48.91
187.97	-43.81
204.26	-46.05
207.27	-38.91
204.69	-29.95
191.03	-41.64
178.88	-50.25
169.97	-56.56
162.25	-60.02
151	-55.86
137.39	-52.31
134.12	-49.61
118.65	-39.64
131.45	-39.85
133.29	-30.33
138.63	-23.3
140.41	-15.07
143.08	-5.54
142.3	5.02
146.31	16.06
141.77	26.21
150.78	38.33
154.86	45.48
143.4	46.2
155.46	53.5
156.1	64.99
160.32	76.03
162.03	89.63
165.5	103.18
161.47	113.2
156.69	121.69
158.46	128.8
167.55	136.11
171.73	144.62
175.08	155.34
175.96	168.76
167.92	174.84
168.75	180.58
164.77	183.67
156.05	188.11
148.99	192.16
143.54	199.87
138.88	209.5
136.51	220.6
133.37	225.76
130.92	237.01
133.89	244.41
123.85	245.69
125.02	262.17
129.22	277.62
122.96	279.83
122.52	292.73
111.18	286.21
111.18	286.21
109.46	291.11
102.53	291.54
105.18	318.32
116.92	316.07
117.29	307.4
119.29	332.26
128.64	333.06
134.64	339.39
133.31	350.52
129.66	360.41
120.93	361.53
110.61	363.3
111.04	369.55
106.22	371.4
99.12	371.99
97.73	393.95
84.96	373.24
79.21	377.66
73.1	375.81
75.1	402.88
67.98	403.59
62.79	409.96
57.93	411.93
54.9	430.3
64.28	441.5
71.13	445.18
75.39	441.33
78.3	455.17
79.29	452.63
82.24	455.75
86.5	462.63
96.38	469.44
110.6	472.46
118.55	473.66
125.89	483.68
131.95	500.61
129.93	494.97
133.33	515.06
137.02	520.06
140.72	525.06
140.39	529.46
145.12	542.63
143.78	549.56
151.19	548.87
151.52	544.47
157.9	535.63
174.78	539.95
193.73	539.29
213.02	534.3
232.93	520.67
256.57	527.03
279.33	535.87
284.46	534.05
301.2	547.19
318.27	555.98
323.38	528.84
329.62	509.82
322.33	491.29
317.94	480.19
310.61	476.39
296.7	470.66
287.2	461.3
277.72	466.68
263.67	450.47
249.19	442.84
243.65	453.23
226.13	442.47
224.45	443.06
217.04	443.57
207	447.15
202.45	455.17
183.73	440.68
191.58	431.46
197.03	406.17
187.29	390.55
189.36	381.35
174.5	371.78
171.02	377.26
161.43	376.46
144.87	356.94
139.95	343.84
134.43	343.72
139.64	333.31
129.4	315.76
123.6	305.1
129.04	305.26
141.25	313.63
133.29	316.48
126.93	318.78
122.52	292.73
123.1	275.54
123.35	266.98
115.11	259.3
109.18	252.92
97.41	240.15
89.97	238.61
83.14	243.29
68.11	229.78
60.19	245.79
66.98	240.94
60.84	247.68
44.71	234.95
31.98	231.78
19.09	222.46
9.22	222.69
1	228.68
-7.32	234.74
-12.65	245.77
-16.64	249.78
-19.66	251.22
-23.04	269.74
-25.46	285.66
-29.15	278.95
-41.06	292.96
-49.45	288.53
-58.44	301.14
-59.54	310.01
-62.21	313.34
-51.56	325.15
-40.85	330.75
-40.61	355.97
-42.22	356.69
-47.06	358.87
-51.87	367.36
-53.39	380.69
-54.46	383.27
-52.26	384.4
-52.57	407.76
-56.36	413.65
-59.52	427.7
-66.65	435.05
-69.85	449.1
-72.09	447.97
-77.56	460.89
-80.85	468.65
-80.07	489.39
-82.86	492.7
-89.54	501.91
-100.27	504.42
-105.4	500.33
-119.01	499.92
-133.73	514.67
-134.29	519.1
-153.11	533.49
-164.01	536.09
-172.05	541.64
-184.15	546.83
-171.44	562.26
-171.44	562.26
-170.28	565.94
-177.18	575.16
-186.96	593.96
-195.58	616.43
-193.19	630.07
-195.45	641.5
-208.12	669.87
-211.07	666.91
-225.13	666.52
-234.5	668.35
-248.58	674.24
-252.67	680.13
-257.93	688.59
-266.67	711.03
-271.9	725.75
-280.56	760.71
-279.9	768.82
-250.25	773.37
-230.82	765.36
-211.83	774.36
-187.2	764.22
-186.67	759.79
-168.43	760.72
-143.1	765.11
-139.89	780.72
-77.28	772.15
-53.4	766.72
-15.33	768.41
24.5	752.47
46.76	754.3
63.15	739.27
73.44	718.12
89.47	696.85
94.9	673.34
107.1	647.18
107.3	625.71
124.37	608.37
141.72	586.7
139.05	568.48
135.02	557.19
138.39	534.51
138.98	504.34
137.63	500.58
151.58	486.73
158.43	469.2
147.84	445.41
137.82	438.5
134.13	433.48
127.36	451.02
116.44	446.66
102.17	422.21
91.68	413.45
84.49	403.43
76.95	376.42
76.3	374.53
83.17	352.51
91.02	323.73
110.8	314.07
118.34	300.63
111.88	288.09
103.49	265.6
91.37	265.83
83.9	264.38
98.59	252.49
106.78	219.91
104.55	218.57
124.27	207.87
126.56	209.22
138.8	184.95
153.44	162.89
167.13	177.04
177.55	160.53
202.29	158.04
204.78	159.32
225.03	154.08
238.33	133.65
277.55	149.72
288.57	156.24
295.27	162.04
311.99	176.6
315.94	185.16
314.78	191.31
316	202.66
317.22	214.07
333.43	236.99
332.1	247.32
327.47	254.68
328.07	260.5
333.7	268.84
351.88	283.44
359.23	291.27
369.86	302.14
384.21	307.82
389.03	314.42
391.87	325.7
380.37	331.32
383.2	342.66
379.27	352.07
384.36	368.88
372.17	372.78
372.47	382.97
365.83	395.43
357.17	398.24
353.26	407.8
356.53	425.4
354.57	430.21
362.49	440.07
363.74	447.98
370.41	464.52
367.92	477.88
357.05	475.28
364.16	498
363.36	510.85
354.98	509.52
369.22	525.64
371.14	535.49
373.33	541.04
377.42	556.45
387.15	576.24
365.41	596.47
365.53	606.99
361.21	595.83
385.56	587.33
388.02	588.58
402.7	585.59
420.91	581.41
440.03	589.53
455.38	603.15
463.57	608.73
471.47	618.61
475.84	629.71
487.99	640.22
481.35	648.83
492.86	667.97
482.9	663.02
490.14	681.55
490.23	692.06
NaN	NaN
-308.84	791.2
-321.39	783.81
-331.02	766.89
-337.63	752.93
-343.07	730.19
-351.44	717.02
-364.56	707.92
-367.54	692.58
-381.25	681.71
-391.99	673.76
-399.12	658.16
-415.26	652.48
-422.41	643.11
-435.57	634.17
-479.35	607.18
-483.46	588.5
-461.97	541.14
-440.14	526.08
-437.1	522.81
-426.17	512.23
-411.13	508.01
-388.17	490.37
-385.14	487.08
-361.11	472.96
-355.07	466.38
-336.15	468.45
-310.75	465.72
-308.97	464.96
-282.51	459.67
-278.32	453.8
-253.15	444.91
-251.94	442.36
-227.49	431.65
-223.36	425.76
-199.76	419.41
-173.01	417.74
-170.67	412.59
-146.33	403.74
-123.3	391.29
-120.49	387.95
-95.62	395.44
-91.14	372.56
-63.23	378.78
-39.82	376.75
-19.15	378.23
-7.72	379.63
4.92	384.83
10.95	386.52
6.12	388.59
18.87	410.95
34.95	414.93
54.05	411.37
47.29	407.71
48.75	379.25
53.89	372.86
43.38	368.61
48.54	340.75
74.9	323.62
80.01	328.03
81.73	338.08
92.71	348.78
97.48	346.93
107.7	345.16
117.95	358.38
119.55	357.78
116.11	363.35
121.47	393.38
117.82	388.36
113.36	396.48
108.22	402.73
101.8	415.92
95.95	420.35
87.78	412.85
84.88	431.13
87.49	427.96
106.17	433.5
100.24	427.24
99.88	420.96
120.32	436.6
110.9	410.26
103.64	400.22
112.53	409.64
113.59	417.79
102.02	400.85
80.3	417.95
77.7	431.84
78.68	429.31
95.02	433.57
102.23	432.89
119.05	443.51
140.95	452.28
136.29	449.77
148.66	432.29
173.15	427.51
177.16	428.18
185.91	401.65
188.75	409.12
207.48	408.83
231.1	411.14
230.37	409.29
223.69	411.61
218.71	428.15
215.12	418.84
218.45	417.66
218.61	398.59
237.28	402.69
NaN	NaN
