# Supplementary material for: Generalization of navigation memory in honeybees
Source: Front Behav Neurosci. 2023 Mar 6;17:1070957. doi: 10.3389/fnbeh.2023.1070957 (PMC10025308; doi:10.3389/fnbeh.2023.1070957)
Supplement: Supplementary Data Sheet S1 — Primary data. [file Data_Sheet_1.zip › S00_Primary_Data/Bee_E07.csv]

106.33	245.45
110.91	243.83
120.19	236.41
113.4	232.4
102.76	236.11
93.79	235.08
87.19	231.11
88.08	224.39
79.59	238.21
72.79	242.96
83.83	245.16
90.29	253.42
87.53	245.91
93.57	243.68
110.36	265.24
115.71	265.45
121.19	261.39
106.14	277.41
101.15	287.79
89.5	275.09
85.57	278.73
92.21	263.38
97.07	253.05
89.04	245.35
81.21	233.33
74.94	220.73
66.24	219.79
58.56	212.08
74.65	197.36
78.25	198.18
73.34	176.57
66.86	155.55
73.98	165.76
73.26	163.9
74.33	146.74
78.72	153.68
73.26	163.9
71.21	175.21
66.98	176.74
63.49	167.37
60.7	159.87
82.58	171.27
98.64	178.58
100.87	179.95
110.57	183.13
118.15	189.06
128.07	192.22
128.1	200.45
128.87	206.42
129.63	208.25
128.81	218.9
134.88	229.44
140.25	233.96
150.29	241.13
156.54	243.29
174.05	237.8
186.09	236.17
203.93	234.89
210.57	228.88
227.13	224.06
240.03	240.4
236	235.54
227.75	233.93
230.8	245.15
221.98	233.61
226.34	222.29
214.41	191.84
214.56	180.02
209.73	165.75
206.49	155.04
199.89	141.46
197.43	132.65
194.12	122.26
189.98	110.36
190.98	97.47
190.45	81.63
184.67	70.77
170.46	51.95
161.2	42.51
159.23	31.74
166.26	33.34
149.06	24.62
138.57	5.93
132.32	-5.6
128.43	-13.11
113.56	-21.31
117.35	-22.47
105.14	-25.42
100.75	-30.6
93.28	-33.2
74.49	-26.37
76.01	-34.19
73.5	-35.62
57.89	-33.49
52.01	-34.07
42.64	-21.28
46.08	-23.78
69.53	-35.15
88.25	-41.72
101.99	-44.53
110.19	-39.37
124.41	-35.98
130.85	-30.98
130.85	-30.98
138.2	-29
141.12	-22.6
139.2	-8.89
139.48	-0.18
146.32	8.51
145.56	14.72
143.59	25.82
151.18	31.94
148.02	40.49
142.56	44.77
144.23	47.63
151.94	54.21
150.09	61.19
139.76	63.18
145.82	73.81
147.59	80.34
134.09	76.04
133.43	81.34
143.61	89.88
129.71	90.84
140.79	104.85
140.29	114.17
140.41	117.88
141.39	123.3
140.05	131.21
138.71	139.24
142.96	151.83
142.22	153.99
145.57	164.98
144.13	173.36
139.52	178.67
133.39	184.49
129.57	187.66
134.23	194.47
135.02	208.64
133.46	213.26
137.27	222.43
128.78	223.08
131.03	228.61
134.77	237.83
134.63	246.26
126.94	244.64
129.79	256.3
128.86	262.95
130.92	272.8
124.78	270.71
116.29	271.6
116.01	280.2
109.78	282.46
113.98	293.71
109.98	297.31
107.35	304.69
102.85	302.1
106.47	307.15
110.6	318.42
114.04	327.81
114.52	334.04
108.38	332.07
103.63	333.87
103.16	342.61
102.92	346.98
105.13	363.26
102.18	360.11
98.57	355.08
96.18	368.85
93.64	371.98
92.7	374.49
92.88	395.84
87.07	400.27
86.46	409.08
82.56	408.48
77.38	414.83
76.08	421.78
74.77	428.73
71.16	434.45
64.33	430.77
61.01	442.82
53.82	443.59
45.11	434.3
37.82	445.85
32.9	447.88
26.5	439.83
13.6	434.53
7.49	415.75
4.84	419.01
2.61	417.82
-4.26	407.96
-18.43	386.42
-27.81	379.91
-36.58	375.31
-42.65	367.44
-48.17	355.16
-57.91	353.26
-64.95	348.08
-74.66	340
-81.6	328.64
-93.45	325.89
-101.42	317.27
-107.47	322.16
-109.63	321.12
-116.09	318.02
-124.04	309.54
-129.15	297.79
-140.12	298.95
-149.25	293.25
-158.89	285.85
-168.54	278.54
-174.81	269.7
-178.57	255.9
-182.76	240.52
-187.61	237.04
-196.3	241.06
-204.37	233.35
-207.19	223.3
-215.79	214.07
-219.11	202.54
-224.25	191.91
-223.16	175.03
-230.18	165.4
-230.46	151.21
-230.46	151.21
-227.6	134.13
-242.79	126.21
-241.45	123.93
-250.73	127.59
-261.34	133.54
-271.41	141.07
-263.99	138.14
-278.83	143.99
-243.89	135.45
-245.45	130.78
-253.92	130.61
-252.06	129.88
-263.99	138.14
-260.28	136.67
-270.09	138.76
-276.98	143.26
-275.12	142.53
-275.9	146.42
-261.34	146
-259.48	132.81
-259.48	132.81
-267.7	139.6
NaN	NaN
