# Supplementary material for: Generalization of navigation memory in honeybees
Source: Front Behav Neurosci. 2023 Mar 6;17:1070957. doi: 10.3389/fnbeh.2023.1070957 (PMC10025308; doi:10.3389/fnbeh.2023.1070957)
Supplement: Supplementary Data Sheet S1 — Primary data. [file Data_Sheet_1.zip › S00_Primary_Data/Bee_R01.csv]

34.3780607247796	159.549461312439
33.9892253996886	159.335104546098
33.2115547495071	158.906391013415
32.0450487742525	158.263320714358
30.4897074741991	157.405893648431
28.5455308517746	156.334109811228
26.2125189217092	155.047969176031
23.4906717516931	153.547471620051
20.3799895926609	151.832616688104
16.8804732285347	149.903402958195
12.9921247898057	147.759826565784
8.7149494358147	145.401878152617
4.82658965531594	143.258322330566
1.32703254243972	141.329182503636
-1.78374046636877	139.614492329864
-4.50575355086936	138.114295639831
-6.83903464550592	136.828643055686
-8.78361062719218	135.757583268441
-10.3394980266141	134.901146218416
-11.5066870120447	134.259314099079
-12.2851147134683	133.83197299907
-12.6746184546198	133.618827805746
-12.6748247735281	133.619199006054
-12.2857339425355	133.833087096547
-11.5079435013304	134.261577951084
-10.342330903538	134.906253236546
-8.40152798142021	135.984080964453
-5.68781623301191	137.499041756792
-2.20462095288407	139.456939008591
2.04302410710694	141.865953485239
7.04782795337179	144.737275452566
12.7993460463521	148.085755280066
19.2827708437114	151.930449622906
26.477379037439	156.294842523987
34.354724395504	161.206404655353
42.3648891207588	165.969563371758
50.511225504189	170.581981722958
58.016257933215	174.614779676299
64.8761013865251	178.070659504404
71.0820058061173	180.955951227908
76.619685762491	183.281725838327
81.4688787608542	185.065406816243
85.6033014847747	186.333126047671
88.9913474329514	187.123161922324
91.5982524976925	187.490913687046
93.3913072275137	187.515951844303
94.3516951589478	187.311496155914
94.5021062144094	187.035547066836
93.8257358497892	186.621904874471
92.4499032207648	185.676534854285
90.505336813701	184.109502020842
88.1559674191797	181.880050467434
85.5543311308204	179.003831163698
82.8218604499122	175.531969785799
80.0482936988959	171.531390447124
77.2974156754069	167.072500698352
74.6136110162134	162.222134819206
72.0278783617905	157.039570776396
69.5632170488975	151.574483518269
67.2394697568795	145.866451990059
65.5894996543633	140.671567957113
64.5864241508839	136.046043891688
64.2017184285462	132.037287956377
64.407477140371	128.683495326375
65.1784196418707	126.013139813361
66.4936229749073	124.044213115859
68.3379331413071	122.783019394424
70.7029301936673	122.222273709575
73.5871569694437	122.338165804458
76.9949592946036	123.08593732453
80.9324771229523	124.393434664246
85.3974134063684	126.152280541409
90.353800753231	128.207433338563
95.6775841598987	129.748322642498
101.145897690062	131.194622935815
106.512044309328	132.704336883909
111.501891219006	134.454410528485
115.916670795627	136.602752826649
119.649871585485	139.221698520443
122.636038321817	142.296834955143
124.824486462034	145.76046483282
126.174022972203	149.51332945349
126.654191315879	153.433860437286
126.249677100097	157.380856973859
124.968562827655	161.193608900754
122.856570839511	164.693255135299
120.020047605128	167.69192328551
116.660161081449	170.023911150493
112.756928615011	171.671840197013
108.12895965507	172.862990234387
102.792188202472	173.697257959377
96.7984253591405	174.270783306289
90.2198136953584	174.657042093867
83.1323192651487	174.906302460052
75.6047983150148	175.050308619691
67.6917108294945	175.106634762599
59.4270231448867	175.080969838174
50.8176469246252	174.966419203801
41.9760924505234	175.615541604186
32.9490750798441	176.947398483639
23.7976329564956	178.797623255717
14.5997266788228	180.900849035454
5.40756858226043	182.95413714434
-2.94485896755081	185.079115011296
-10.4815795013331	187.225812512266
-17.2062614462045	189.375615201978
-23.1050162472368	191.530460906904
-28.1545970760554	193.70920206713
-32.3325304808656	195.947796400972
-35.6301994910931	198.300596591219
-38.0713720642832	200.839638458869
-39.7392342855174	203.645806972435
-40.8146506822303	206.777963284849
-41.264440980657	210.147485224854
-40.9055612602806	213.423519753008
-39.7680933667756	216.408146778473
-37.9368131168376	218.917954402617
-35.5355466491827	220.809958869317
-32.7056277402823	221.988886921068
-29.5854748205837	222.405254732771
-26.2936164881016	222.047439573086
-22.9186331424458	220.931843626146
-19.4472185286864	219.059813826993
-15.736180484069	216.422985478206
-11.7334513394857	213.075203532068
-7.39171554871538	209.112427249552
-2.69745677434879	204.66485466943
2.31553550736724	199.865118677256
6.76466563926659	194.474414025091
10.6139904262828	188.499655170326
13.8204474419877	181.968532624371
16.3390411187458	174.923923220366
18.1267692670145	167.420140292182
19.14529224978	159.520267073685
19.3627356944415	151.294316052813
18.7550939138106	142.818032065653
17.3076410287462	134.172110070143
15.0166531423054	125.441525918882
12.726994394449	117.015769109708
10.4565356054997	108.998995801313
8.23638751283681	101.495465126805
6.11304781331765	94.6030203579914
4.14767783341638	88.4048039039223
2.41058788494358	82.961353880049
0.971275021578776	78.3068223682194
-0.111915408701442	74.4516874213519
-0.796844842757871	71.3896012949637
-1.12494052580818	69.1406771885891
-1.24540137475414	67.7509837785601
-1.19510069752074	67.2311939976488
-0.999416936928711	67.5873941508643
-0.671698467116634	68.8205385277408
-0.216025144305434	70.9254184189543
0.411660986363898	73.8897500697259
1.35143751922228	77.6809101591235
2.65495744905986	82.2728865795667
4.3715335931719	87.6350369710897
6.54435875122931	93.7343394186689
9.20921399532821	100.537331077257
12.3944384226718	108.011603316701
16.1216636556823	116.126751541772
20.4070187538948	124.854798541204
25.2626408939708	134.170176660358
29.8630361555364	143.74817647322
34.225258959575	153.552374163288
38.3734741132983	163.545018733134
42.3406122087705	173.686989809474
46.1697984455188	183.937246706491
49.9152227464086	194.251521208674
53.1212144749037	203.860800035129
55.803324579229	212.754031773771
57.9799397973975	220.923483870448
59.6731307319715	228.363221630385
60.9091689030236	235.067545175455
61.7188032968613	241.029634019566
62.1375101134585	246.240545302149
62.2060574054958	250.688623811621
61.9721920633111	254.3593931754
61.4499377841701	257.235721839497
60.5697115749336	259.311385694337
59.3612339228363	260.565984595778
57.8669816970508	260.979897174561
56.146839146426	260.537789268366
54.2812370256431	259.235006933223
52.3726747859498	257.088288589559
50.5428166527253	254.153318226041
48.917258699803	250.55279606801
47.4289420250708	246.210461127609
45.5525006791147	241.072525284129
43.1703165624358	235.237719524763
40.2026069583577	228.834316515146
36.6103346168662	221.99130888236
32.380447708167	214.82553398329
27.5117395357275	207.440504536238
22.5263296256138	200.649687616339
17.4823038944442	194.496583356957
12.4379088188829	189.012060392597
7.44783265443731	184.218180245114
2.56066252515809	180.131653368205
-2.1828573435609	176.766730468014
-6.7511217202814	174.137444922162
-11.1228210972704	172.259207668593
-15.2881923614012	171.149785670114
-19.2505219511326	170.829666373679
-23.027992808035	171.321734404665
-26.655897175727	172.650070220352
-30.1891399320627	174.837518888341
-33.7047858332482	177.901450180017
-37.3040681203505	181.846793696364
-41.1125460087135	186.654901594797
-45.0447317555925	191.408425171594
-49.1677223721299	196.00570723059
-53.3699553750585	200.54544087437
-57.0959956957564	205.100983473427
-60.2112334092413	209.588741051124
-62.630366433213	213.891896723091
-64.3190868585695	217.891481910298
-65.2784561975892	221.48240548105
-65.5298902875976	224.578408416433
-65.1044812366543	227.112406126598
-64.0359956405931	229.035379958326
-62.3564868371783	230.314995254107
-60.0937707843162	230.934332532856
-57.2702703399006	230.890829646487
-53.9028197314181	230.195516287725
-50.0028312609475	228.873259282361
-45.6042534584798	226.905649517506
-40.8271471604579	224.167809180039
-35.7041922127941	220.644082694551
-30.2625464707715	216.320951266172
-24.5185988242709	211.189870494777
-18.4744573352173	205.248605095464
-12.1155351914068	198.502679408439
-5.40966331835169	190.967617949659
1.6913505231617	182.672068425592
9.01598388059202	174.518452246062
16.5450160489186	166.542049686759
24.2679584368578	158.790021511285
32.1761297093955	151.319379125853
40.2581485638167	144.191333469821
48.4987656190201	137.465731200909
56.8793581192424	131.197388520774
65.3785297948672	125.434144429864
73.9722689515294	120.215916111172
82.6337598497908	115.574226024325
91.3331416318526	111.531908971827
100.037493207241	108.102846101076
108.711242293713	105.291652768425
116.74982087316	102.410096633281
124.107533488626	99.4520833090131
130.7360798559	96.4083269679991
136.613591280424	93.3237078890234
141.809578605736	90.3614955131281
146.313620089299	87.5896086952652
150.121102880055	85.0904052478079
153.234757712386	82.9599578318107
155.670817944534	81.304222708525
157.463585623983	80.2248455430757
158.657506006274	79.7966293025513
159.28727875215	80.0524879710321
159.363273988107	80.983745054232
158.871361127914	82.5478488077165
157.781501105809	84.6773529304428
156.056518093233	87.2887767158723
153.656477590169	90.289131754802
150.539356379049	93.5774284593916
146.6615126609	97.0403026545906
141.982049675517	100.542384360149
136.476507661301	103.912270482113
130.17349224066	106.922053484936
123.090757158229	109.56074441724
115.250425325463	111.989112382333
106.719004159139	114.308217772382
98.1635044716905	117.289000344374
89.706233797546	120.979548892028
81.4714039950285	125.390419072618
73.576383778502	130.50081995452
66.1278099039458	136.264018530283
59.2194244900345	142.610290608301
52.9292472803794	149.44770877244
47.3141546394304	156.662560552494
42.4014918890419	164.12382024764
38.1830252525979	171.697593421719
34.6223001747874	179.268970264805
31.6755640492797	186.755339596872
29.3100256006579	194.104032761669
27.5108636414334	201.284221516437
26.2810691240474	208.281607027216
25.6389911680252	215.097494974558
25.6153308600036	221.75149061594
26.2492700067345	228.287186768503
27.5821809710884	234.780585483085
29.6460785772602	241.350780272131
32.4420827503597	248.171402782522
35.8975689086206	255.483115860463
39.6441583503507	262.46660919819
43.7579715506981	268.917445298545
48.244043273827	274.709132922502
53.0503860955239	279.736912788816
58.0912886603341	283.930490625466
63.2671387599257	287.251212582283
68.4754205276135	289.684614423841
73.6155565947981	291.233769893568
78.5906537022251	291.914651769362
83.3079851088301	291.75324391897
87.6791655106717	290.783864888213
91.6205055787655	289.048182412032
95.0537625777949	286.594445560152
97.907292916551	283.47651366222
100.117420876672	279.752366043286
101.629704320313	275.48196951732
102.399775694855	270.724633331372
102.393593200615	265.536212911319
101.587183891644	259.966728129471
99.9661380200217	254.059679395607
97.5391801312693	247.796521149521
94.3536455679147	241.074579069998
90.443304761556	233.845872638803
85.859961067237	226.052007588601
80.6770807408199	217.632583384859
75.274280596608	209.377992073793
69.5808531976659	201.298917704917
63.550467235141	193.394166853345
57.157350608303	185.660268256501
50.3906993516919	178.096089692443
43.2500514379229	170.704777752547
35.7419180768499	163.494649668712
27.8774669216952	156.479829551136
19.6711609893366	149.680937441728
11.140472519531	143.12579074289
2.30688584565242	136.849665222098
-6.80188630846792	130.894222934582
-16.1493740102406	125.304218603463
-25.6892163946321	120.122151933547
-35.3667233320941	115.38266881767
-45.1227192008463	111.108974336856
-54.1304706798319	106.865436093971
-62.3653051442199	102.605016677275
-69.8059971127149	98.2845660663642
-76.4342139984802	93.86348093341
-82.2473466400036	89.3571311014974
-87.2720790350405	84.8569645253845
-91.508654251282	80.3905901265009
-94.9574066952726	75.9884632333369
-97.6181765832007	71.6822197586212
-99.4903395259448	67.5043118536376
-100.572954922931	63.4878672662597
-100.864886873323	59.6664937824156
-100.364836644022	56.0739178920497
-99.0712733228261	52.7433936139635
-96.9822961481778	49.7068240868363
-94.0955226340349	46.9935286497517
-90.408183686405	44.6285844962226
-85.9177280784112	42.6307186755271
-80.6233673043462	41.0098991340007
-74.5290004956524	39.7651437445523
-67.6475775443397	38.8835351168095
-60.0060086976526	38.3414878736234
-51.6487520468064	38.1083163215822
-42.6384322745799	38.1505178101202
-33.0534428059521	38.434641027551
-23.7513259065812	39.3745274261768
-14.7981768230259	40.9840512725646
-6.26518481257662	43.2618244809217
1.77361594078846	46.1909969154137
9.24345137265536	49.7390847375002
16.0706848772144	53.8574703141962
22.184644117594	58.4800494266052
27.5198204796771	63.5199808522923
32.0191658710676	68.8598340005292
35.6772963690808	74.4825461090104
38.533278324343	80.4526585608184
40.6012497355207	86.7699565150552
41.903316073723	93.4349128121548
42.4691267638588	100.445592659254
42.3355757023434	107.795709575107
41.5462065059416	115.473219369375
40.1503365846577	123.45947772998
38.2020711733947	131.729059350025
35.7594109678146	140.250267747689
32.8835954222633	148.986281437839
29.6387105413991	157.896836107951
26.0914708046947	166.940335264496
22.3109910933804	176.076285460221
18.3683139084118	185.267936311084
14.3354636121937	194.484958041945
10.2838739133189	203.705926760225
6.28217199004532	212.920350350274
2.39346722484349	222.129995108877
-1.32756703211138	231.349370502591
-4.83743572182346	240.605368593216
-8.10592353386259	249.936244281186
-11.0108799155804	258.508878145075
-13.4347246607291	266.404242998773
-15.2811242799021	273.735008040021
-16.5185111727224	280.510249357342
-17.1713027449047	286.65135559514
-17.2483806316526	292.137087091448
-16.7740009616929	296.937958766329
-15.7857572984961	301.019867240147
-14.3329770987531	304.347007933755
-12.4749526848918	306.884563305124
-10.2788012535719	308.601064740067
-7.81691166693619	309.470253057737
-5.16402803100199	309.472286009456
-2.39408675939005	308.594182139593
0.423006772338809	306.82944923196
3.22442122190715	304.176948391941
5.95703532274453	300.639183620665
8.57955373483373	296.220323155871
11.0641789169458	290.924293334992
13.398218048525	284.75322133277
15.5781742822885	277.707679446541
17.5885745210479	269.790685092087
19.4333785036722	261.002649411686
21.1192111822832	251.34630792563
22.6581047481261	240.828945292457
23.9628448763861	230.347005470102
24.9437066526769	219.903970774359
25.5241401653522	209.502198608504
25.6430608444603	199.146397652663
25.2547932808487	188.845353447282
24.3279633899069	178.612022473627
22.8441610109133	168.462592065185
20.7967307969985	158.41503560507
18.1897741421213	148.487478860584
15.0372998877365	138.696533427767
11.3623801825245	129.055691761656
7.19612687891433	119.573899931078
2.57631132250329	110.254490807715
-2.45447963468967	101.094713733648
-7.85113603868182	92.0860686745297
-13.568624525526	83.2155049193695
-19.564689051497	74.4673146405676
-25.8024710093487	65.825350304898
-31.7007470073541	57.9705568182931
-37.2662418477653	50.9112214220157
-42.5019065274895	44.6512030447898
-47.3854537059346	39.1866212218288
-51.9006161747848	34.5118849912552
-56.0203989673242	30.6163274919703
-65.5186944935225	33.2737718514937
-62.60061517145	37.2289722701065
-59.0641820753304	41.8071612387055
-54.9374306060331	47.0302671422037
-50.2564616553192	52.9244668442652
-45.0218682062316	59.4967121623728
-39.0618833313206	66.5599541374831
-32.385463574434	74.1158093226372
-25.0019862257801	82.1628076405823
-17.4738301987182	90.0037897803134
-9.78554135909524	97.6183387392335
-1.92904924021835	104.995030768231
6.09689271250121	112.131423188888
14.2875070537679	119.033925568895
22.6328180730391	125.717470316096
31.1183773363565	132.204847535315
39.7258405149102	138.525570012437
48.4334285318845	144.71418848951
57.2163866553898	150.808087589197
66.047602219657	156.844940310923
74.8985160795187	162.860131783659
83.7403616434034	168.88451255612
92.5456409584067	174.942772421575
101.289670883555	181.052570792589
109.952034687787	187.224397793122
118.51783148271	193.462034024789
126.978686475606	199.76343626079
135.333554472723	206.121870143011
143.589463234395	212.527092073053
151.762756682973	218.966255665031
159.5979793506	224.591422599008
166.875966074205	229.614939788759
173.55329731356	234.065867752406
179.584115757872	237.981380103237
184.923419673577	241.403272464304
189.529583963714	244.375694512115
193.366605190758	246.94242250631
196.405775516404	249.143524433709
198.626490890109	251.011862629454
200.016223191016	252.570103720534
200.570005024472	253.828758691287
200.28984665775	254.785448552445
199.184338154573	255.425314467038
197.268453933603	255.722338433629
194.563422547867	255.641264587535
191.096512618733	255.139774610074
186.900688101837	254.170593727952
182.014212640188	252.683313509759
176.480341749517	250.625887014843
170.347202783991	247.945901910079
163.667879030297	244.591789754101
156.500721603133	240.5140383453
148.910399584498	235.666160083909
140.895247311532	230.056898576809
132.369417375693	224.244764889053
123.592637545185	219.105693907702
114.617595139764	214.653951823893
105.500645010819	210.896387822566
96.2984673011738	207.829893251444
87.064639150303	205.440453109146
77.8461425551583	203.703443388489
68.6801846830892	202.585061187456
59.5919015565394	202.044567309038
50.5934407232277	202.036723396161
41.6845986971163	202.513759508972
32.854853390984	203.426548756365
24.0864382810066	204.725197868967
15.3579792618671	206.359651626034
6.64804700883787	208.280910472548
-2.06213244872097	210.443050052023
-10.7873947181964	212.805672959922
-19.5389060596663	215.336116883704
-28.3256467124079	218.010854311851
-37.1565686791721	220.815852169044
-46.0429421006368	223.745944567193
-55.0005729191757	226.803421598376
-64.0518147168179	229.996134910572
-73.22792842111	233.335649534417
-82.4974549192277	236.784144381718
-91.7492289039737	239.759080733233
-100.277162507376	242.756991251428
-108.08622675564	245.734103932348
-115.181686089787	248.646685644154
-121.567261650327	251.45258269396
-127.243820314865	254.111630561606
-132.208503722312	256.585668761818
-136.454291954385	258.838549000594
-139.970014266067	260.836397477662
-142.740848194806	262.548303035612
-144.749381341783	263.947494738712
-145.97730910388	265.012909061088
-146.407747297881	265.73082799885
-146.027907429572	266.0960782488
-144.831575887452	266.112285305212
-142.820678720964	265.790985624204
-140.005428879329	265.149871271893
-136.403080154475	264.210737394518
-132.035789829959	262.9976459998
-126.928234939965	261.535555207568
-121.105468463707	259.849428323729
-114.591246769219	257.963728964916
-107.406859869478	255.902195121174
-99.5703899212781	253.687809383989
-91.0962849792593	251.342913624406
-81.9951212592218	248.889451980457
-72.9809128269574	245.812784574686
-64.056528613021	242.139271970259
-55.2371127654796	237.888574771939
-46.5531757805868	233.07161905378
-38.0274738658941	227.708364267324
-29.6846593601754	221.820504049197
-21.5499005416298	215.432407702508
-13.6477813669162	208.571611637547
-6.00123406194713	201.268995589982
1.36950517507437	193.558620537111
8.44784071438963	185.477186027349
15.2215337665988	177.063097513949
21.6830433716543	168.355205027336
27.8293780441203	159.391363069298
33.6614345228476	150.207029281765
39.1829220012699	140.834124221325
44.3990702344027	131.300302542951
49.3153516111617	121.628667923513
53.9364044928067	111.837855404192
58.2652612715081	101.942345952006
62.3029027059571	91.9528741296785
66.048105735738	81.8768204794067
69.4975277910547	71.7185204349172
72.6459647645569	61.4794533010873
75.4867121538839	51.1582848056042
78.0119024010362	40.7506910382561
80.2123071357338	30.2485456226518
82.0940140820041	19.6527368111837
83.7524124751618	9.86068956372256
85.1679102951082	0.880631124840022
86.3235278691801	-7.27975767192183
87.2046142086431	-14.6141874500522
87.7989924141937	-21.1181356225835
88.0972264099818	-26.7889355172491
88.0928994486656	-31.6256310895526
87.782844138777	-35.6286405814652
87.167291898026	-38.7992833936721
86.2499352002157	-41.1392322206853
85.0379184922815	-42.6499512924114
83.5417898094294	-43.332172550494
81.7754530643585	-43.1854491285952
79.7561613607647	-42.2078142988235
77.5045866259368	-40.3955674642154
75.0449925664522	-37.74320852982
72.4055275336246	-34.243548584583
69.6186407372557	-29.8880381677906
66.7216067575661	-24.6673739368648
63.7571148330896	-18.572468784423
60.773835068966	-11.5958955149822
57.826810117299	-3.73393247879869
54.9774494274399	5.01065652202593
52.2928871359052	14.6249597697764
49.8447554463692	25.0809335470149
47.6394520492838	35.4406267338275
45.6987655571008	45.7087331782786
43.9624604973977	55.939322697001
42.4107006039601	66.1534701641622
41.0177068766769	76.3686922582653
39.7578690881641	86.5969745543058
38.6090751264688	96.8454651124446
37.5544589246562	107.118087804755
36.5831711042833	117.417252367172
35.6906932141789	127.745278188511
34.8791045801318	138.105377601373
34.1575595169763	148.502102305712
33.5430431440734	158.941093332401
33.0611939714279	169.427871333548
32.746557916338	179.965420458052
32.6411975481026	190.550719167258
32.7906513548422	201.171271746082
33.2374254645746	211.80347444283
34.0139313060653	222.414124937845
35.1372107548142	232.964638618525
36.6064057904468	243.416403278983
38.4024289237473	253.736102378278
40.4888993192745	263.900804278825
42.813726693602	273.903228283838
45.310816020714	283.758043251719
47.8995160080966	293.51280285415
50.5847716052542	303.165554462833
53.4444462878016	312.679757188084
56.5002583869125	322.070072999005
59.207845539103	330.671915082588
61.731989318463	338.41609815751
64.2477866566661	345.274013047621
66.9039038216089	351.255210156757
69.8064109992366	356.385668248922
73.0227871561283	360.690867447056
76.5902845953867	364.188693324147
80.5220326044244	366.887776118503
84.8103787648049	368.788217893149
89.4284486468123	369.883705623453
94.3312009052318	370.164879171144
99.4574428281376	369.623736587155
104.734030832828	368.258060076367
110.0822005532	366.074101068011
115.424198938144	363.086307761197
120.687956970728	359.314642850535
125.808950032071	354.781190574854
130.729944270386	349.507367262628
135.399781134521	343.512082105529
139.772044599236	336.810593658411
143.804069738327	329.413649435142
147.456579101526	321.326524121801
150.694322664113	312.547626499097
153.488507361493	303.066458200959
155.822667725863	292.861282382125
158.248118511811	282.601542758541
160.601918039111	272.377127418366
162.702198701743	262.255285268672
164.384405391823	252.285270045514
165.520960620451	242.522634052593
166.025981559156	233.046143787977
165.85833068093	223.955393326314
165.018622900065	215.350456023187
163.532250978321	207.309826896878
161.428006776379	199.882702540146
158.725045555715	193.092083143318
155.428902091837	186.938504818236
151.532786742386	181.399768989992
147.022755712236	176.425759805444
141.889110905311	171.927665930112
136.155263663538	167.754876848242
129.84229457317	163.927142736019
122.975074862372	160.599813701655
115.618739478853	157.898472526228
107.876883054467	155.937061005103
99.8766005665425	154.796766333779
91.7518672113861	154.523498923599
83.6336146351569	155.133678942182
75.6457099103658	156.620929870565
67.9041580816071	158.961088902521
60.5177025138361	162.115147103689
53.5888041242726	166.030238805079
47.214253032924	170.638759757539
41.4844219632247	175.855718196211
36.4795120870759	181.575192170731
32.261046242179	187.669382656075
28.8607114070404	193.997472947766
26.2772546376208	200.42757623121
24.4897481716232	206.858837271625
23.4767973540728	213.229011788421
23.2281847102486	219.511527704263
23.7476652008717	225.712405253895
25.0501496234145	231.871736218455
27.1540293151206	238.070524870031
30.0654534033915	244.44294984833
33.7427577736723	251.198883168714
38.1244425379789	258.385418703192
43.1214750046855	265.907226445704
48.5924687969486	273.67615711863
54.3646529382721	281.58858947663
60.2611202593189	289.553631872215
66.1192950060473	297.504530604651
71.7977319626195	305.398276922108
77.1764084245984	313.210997901353
82.1546294095041	320.933032127278
86.6484392675776	328.564868318061
90.5882055954525	336.114060989546
93.916546754234	343.592952770717
96.5866070348575	351.017006493274
99.2862454452122	357.891665088891
101.978000775374	364.22585664342
104.625883439265	370.024245658768
107.193828414508	375.286491760969
109.643966945846	380.00660598024
111.934705077642	384.172492182614
114.01872802977	387.765866404391
115.841392790828	390.762863428636
117.340675475745	393.135620070839
118.450804520127	394.854630010741
119.111909974818	395.890626028243
119.285510562566	396.214786338262
118.970172437577	395.799611077646
118.206809213533	394.625478385514
117.066221662997	392.689935185942
115.627050153391	390.008626789647
113.960591448268	386.606882665903
112.12687442977	382.510688184155
110.176603628168	377.741554679271
108.154427305873	372.314679263476
106.101875233765	366.238855255122
104.059683117547	359.517171895417
102.069581225739	352.148069176519
100.175643151996	344.126583601962
98.4252333352306	335.44572544458
96.1439330829903	326.609868650232
93.394503988502	317.621852201174
90.248797836453	308.49150296074
86.7878568166391	299.237141859799
83.1024016638315	289.886924862994
79.2949715798898	280.480459999838
75.3906646428458	271.038350140687
71.1568545634073	261.61137194732
66.631850359935	252.23117783614
61.85986901763	242.924552407735
56.8904214831483	233.707737080571
51.7708490114599	224.585610576985
46.5385294030741	215.556342380782
41.2172527690572	206.618735182551
35.8180840793733	197.778371747786
30.3423948093152	189.050966412969
24.7850791206927	180.463400108029
19.137151220029	172.053379711454
13.3876150746309	163.868346308008
7.52469304929104	155.963913308922
1.5364867620553	148.401945077634
-4.58889324816015	141.248353453921
-10.8636822119398	134.570714530217
-17.3011948195074	128.435829328148
-23.9167597589208	122.907343038853
-30.7286307046495	118.043506812185
-37.7586575623692	113.895138235297
-45.0325771915708	110.503823971257
-52.5799385544341	107.900387777655
-60.433979500192	106.103530969411
-68.6326723411651	105.117971287907
-77.1279439852268	104.964097003117
-85.6037759290292	105.626982106614
-94.0040468981206	107.102488965583
-102.269124289847	109.378696271034
-110.340897076066	112.437971103781
-118.16430107394	116.257967313931
-125.687855616994	120.81222544529
-132.863846112654	126.070500740762
-139.648422743511	131.998895772708
-146.00176373589	138.559885832915
-151.888385689763	145.712344017014
-157.277628934641	153.411685209434
-162.144290452376	161.610243577114
-166.469323966987	170.257966679316
-170.240491979386	179.303447718247
-173.452858213397	188.695237863793
-176.109062277971	198.383310804587
-178.219412110824	208.320521481141
-179.801939075951	218.463921061231
-180.882665818443	228.775840589541
-181.496444637594	239.224688473558
-181.68886881789	249.785343543478
-181.519960641923	260.438709080486
-181.129095013153	270.283000836574
-180.432957171519	279.306582464223
-179.333959191809	287.539031988698
-177.753352431922	295.04846534122
-175.652803303114	301.911575381085
-173.026757094245	308.188958597645
-169.886958491786	313.919931805454
-166.252519675692	319.126128414226
-162.145279412899	323.816012799114
-157.587982906448	327.988261620399
-152.603786954333	331.633989564695
-147.216398429101	334.738161738153
-141.450548487805	337.280504154177
-135.332672537034	339.236152697829
-128.891721157285	340.576237905378
-122.16001543931	341.268586234395
-115.173994700034	341.278705659375
-107.974596092653	340.571176068537
-100.606893801692	339.11143598276
-93.118600869667	336.867728618426
-85.5572044957817	333.81272228999
-77.9658548266442	329.924248641698
-70.3784207912079	325.184875789696
-62.8140432923132	319.580600525327
-55.2709976580332	313.099639205957
-47.6604834006639	306.619345468878
-40.1083273184196	300.131851829386
-32.7468764738314	293.591916028232
-25.6825746436656	286.918931638662
-18.9751754105121	280.02654634412
-12.6454764894765	272.847259796236
-6.70837909915372	265.335910989495
-1.1811725142522	257.465994232404
3.92847807081995	249.226218616701
8.61665022010306	240.616535215984
12.8844229573198	231.645741445006
16.7392585866485	222.329938091664
20.1963628959203	212.691637862267
23.279886337354	202.759354532451
26.0238278134482	192.567481199158
28.4724759964967	182.156191648965
30.6802019601796	171.571010948964
32.7104265950819	160.861682606116
34.6336360391405	150.080110220603
36.5244198419998	139.277504533123
38.4576942349616	128.501286610903
40.5045452450399	117.792499443891
42.7283411364162	107.18425791427
45.1817080952595	96.7012451954059
47.9046085196994	86.359813154788
50.9233237757818	76.1681177962076
54.2498377548176	66.1258819067463
57.8809728099688	56.2236809107646
61.7965715156263	46.4420707258933
65.9560935411255	36.7515699836004
70.2933979185833	27.1154953485462
74.7311555434702	17.4998021577695
79.1843435992445	7.88528304709459
83.5587199637357	-1.72582700530572
87.7704262959473	-11.3124368124829
91.7507948894675	-20.8435350762635
95.4438516904581	-30.2855960869337
99.4130990628276	-38.9627213088915
103.649151846389	-46.8821688514373
108.132447613176	-54.0485199994619
112.834857061334	-60.4653687510054
117.721468746078	-66.1367875694615
122.752646102586	-71.0683627005271
127.886235780008	-75.2676171058779
133.07966025084	-78.7437581444507
138.291618043323	-81.5068504213736
143.483235551668	-83.5666281771391
148.618685110539	-84.9311711466095
153.665420283755	-85.6055928358978
158.594251619037	-85.5907903006803
163.379519332056	-84.8822303504324
167.999658568709	-83.4687288941074
172.438531765488	-81.3312550615213
176.688002385492	-78.4420518054395
180.752149314551	-74.7649858724449
184.652622361516	-70.2590717562661
188.431944147386	-64.8874270613274
192.148690304092	-58.6302088596545
195.862966118782	-51.4930594031893
199.621816268847	-43.5045128722652
203.453952353336	-34.7071342409636
207.372501279046	-25.1497549906456
210.768795342334	-15.5266243610547
213.605358675396	-5.8510360141818
215.853734250889	3.85952741910083
217.493366175841	13.5853833998952
218.51041193322	23.3059808130336
218.896498815068	33.0005377777545
218.647507558572	42.6480836123209
217.762467979795	52.2270668122281
216.242633539061	61.7146932654082
214.090785875684	71.0861232828752
211.310810901039	80.3136072192655
207.907584764176	89.3655954948596
203.887211996361	98.2058293329958
199.257672349255	106.792406874107
194.029960886689	115.07682670515
188.219851463209	123.003041090984
181.850480227281	130.506616379708
174.956033956391	137.514226041414
167.586927367561	143.943947312469
159.816924454942	149.707288752534
151.752643706496	154.71467326445
143.54618182472	158.887463815488
135.179467269138	162.269593678761
126.539046100682	165.386554349483
117.708890974708	168.34251092475
108.794213472368	171.23722135969
99.9088408885544	174.150031403369
91.1636407680504	177.136996628192
82.6596037884028	180.233819316327
74.4851526918342	183.460420752283
66.7160606200361	186.825423726724
59.4166542254997	190.330090285676
52.6414952116926	193.971694973052
46.4371024460861	197.746411840466
40.843484709848	201.651802017092
35.8953597644978	205.688985418931
31.6229842509685	209.864577178956
28.0525352470506	214.192461897725
25.2059784722551	218.695461263116
23.1003338896007	223.406918331703
21.7462080117989	228.372168245787
21.1454041994121	233.649777525061
21.2873499482289	239.312286999394
22.1440038576448	245.445939179505
23.6628565180867	252.148425871369
25.7576590136749	259.522930905653
28.2961844715078	267.665428611979
31.3163820020774	276.552250117507
34.9521296773532	285.680210226394
39.1409142129689	294.968504001993
43.8004684151371	304.340635747886
48.8419151090771	313.739084646855
54.1820433247988	323.126713078263
59.7510832957281	332.482335307801
65.4961879533548	341.794724515387
71.3818395700177	351.056891640067
76.8883080268694	359.527280086081
81.9492627874762	367.238134578582
86.5076495956943	374.223927705284
90.5160699140445	380.518480385074
93.9365916087654	386.152610239151
96.7401967504749	391.15236209978
98.9060920793094	395.537784617524
100.42106256347	399.322160567982
101.278981104521	402.511592873497
101.480525556479	405.104878615588
101.033103500024	407.093648271734
99.950939290507	408.462789581253
98.2552302811486	409.191199667967
95.9742328735757	409.252900579654
93.1431123493214	408.618503606143
89.8034107507704	407.256928388711
86.0020669880723	405.137215742711
81.7900313319871	402.230271399337
77.2205813860749	398.510457511807
72.3474151836598	393.957056947863
67.2224967682736	388.555683374097
61.8935695307783	382.299648344877
56.4013531530161	375.191162711709
50.7767328031725	367.242147002399
45.0385980559513	358.474430817642
39.6928748073976	349.653223818185
34.7926674983291	340.773905017914
30.3807730185983	331.829524845063
26.4882542360506	322.810555264446
23.1338736254253	313.705069563151
20.3238741668183	304.499196421858
18.0515064750173	295.177715225629
16.2950079939048	285.724537609299
15.0603725391031	276.140960803665
14.4135227958172	266.466108899689
14.364990581922	256.716429501177
14.9266715702785	246.915730750013
16.109165682958	237.093927237902
17.9199773485965	227.286039684116
20.3620315363037	217.53106325258
23.4324530429536	207.870651980599
27.121632985617	198.347641297908
31.4126190397935	189.00444425852
36.2808841674911	179.881354522383
41.6945669535161	171.014802848173
47.6153163763861	162.435671133503
53.999866456539	154.167873596463
60.8023549154574	146.227524781756
67.9771759999873	138.623031317059
75.4819204031887	131.356280100017
83.279878784796	124.424782729253
91.341760007165	117.824352828158
99.6465951513123	111.551811146852
108.182062738079	105.607337167719
116.944571783211	99.9962832796555
125.939423558545	94.7304198689646
135.181411846041	89.8286720279149
144.696943387046	85.3176014226539
154.481190704257	81.2137594818094
164.465586242613	77.5034831214804
174.632548621626	74.2032213154542
184.957946570642	71.3288544195723
195.412929208484	68.8958202554329
205.965020120105	66.918565173
216.579161743316	65.409861065262
227.21882014159	64.380246829964
237.116282996346	63.3332799976412
246.260604964669	62.2405842567796
254.642314458397	61.0764349512368
262.253105258843	59.8183970291959
269.085502848589	58.4477306266281
275.132548526074	56.9495913390209
280.387527895158	55.3130550486925
284.843756126808	53.5309935844418
288.494421799872	51.5998213522313
291.33248436761	49.5191274349597
293.350617300649	47.2912044715099
294.541189804558	44.9204858117398
294.896284918825	42.4129060824306
294.407760762541	39.7752069469668
293.067373895614	37.0142190317508
290.866997037666	34.1361627511363
287.798973748667	31.1460256744799
283.856654238661	28.0470922016139
279.035142240922	24.8407195117279
273.33224766007	21.5264622823835
266.749586179412	18.1026303294211
259.293712717869	14.5673004205786
250.97715213747	10.9196944400832
241.819225052207	7.16170988430258
231.846651778415	3.29929626477772
221.824806417053	-0.152182128461504
211.771121602828	-3.14281959217368
201.711387334666	-5.62326552202305
191.680421016194	-7.5467161186597
181.72168055692	-8.87143103907061
171.88540112033	-9.56332912014801
162.225274755591	-9.59789747383829
152.794346474321	-8.96072896260148
143.641180038034	-7.6465696431157
134.80711458581	-5.65740098460333
126.32482914911	-3.00032571587769
118.217947595464	0.314162581181733
110.501265245237	4.27327678584734
103.181258433973	8.86239499513707
96.2566793499921	14.0649871473249
89.7191375168432	19.8621410076485
83.5535707663343	26.2317964945139
77.7382751155357	33.14769616352
72.242564379662	40.5774220633964
67.0725101909186	48.4948682813373
62.2620023279808	56.8780360557997
57.8310790919067	65.6983452677739
53.7979287534696	74.9235509874192
50.1757067967309	84.5174070152414
46.9700903671219	94.4398579857508
44.1770742446242	104.647609580807
41.7809271728593	115.095076039676
39.7524291638984	125.735760023477
38.0477259982485	136.524078638563
36.6083294273468	147.41745175018
35.3627879695246	158.378133836659
34.2301849617853	169.374026599549
33.1249949584047	180.377913205935
31.9623808241555	191.365269132135
30.6630480346118	202.311541355232
29.1571115122335	213.189969721509
27.3867428390101	223.970596911237
25.3075722437999	234.620493930089
22.8889869263748	245.104825510996
20.1135939761631	255.388304813375
16.9761664397109	265.436713244778
13.4824042210258	275.218333891382
9.64801460629008	284.705338348533
5.5001405758716	293.875835936194
1.03072494923785	302.701312974617
-3.79543043233856	311.148638560705
-8.99988436026337	319.190494443136
-14.6034920812243	326.802188144176
-20.6242415772145	333.961763489503
-27.0759427201214	340.649705565042
-33.9672746059878	346.848505797317
-41.3010425799028	352.542245697614
-49.0735743462218	357.716321778541
-57.2742281819183	362.357412768719
-65.8850394038644	366.453769559059
-74.880599638819	369.995873250485
-84.2283321155772	372.977437098275
-93.889355668736	375.396611249492
-103.820063174445	377.257106847918
-113.974344808622	378.568866789523
-123.475912508094	379.663119982345
-132.276568527537	380.547448771215
-140.333446234525	381.232633012003
-147.610041863798	381.73131274691
-154.07646471333	382.056780754277
-159.709129032982	382.222076978358
-164.490132595993	382.239406735655
-168.406513538815	382.119817684088
-171.449507730907	381.873045070703
-173.613873151834	381.507445292419
-174.89731139956	381.029961430411
-175.299995545662	380.446088093297
-174.824202597045	379.759821428124
-173.474043693134	378.973592667888
-171.255283314075	378.088191055428
-168.175238712931	377.102685898797
-164.242751605878	376.014359270982
-159.468225233353	374.818661570339
-153.863720739612	373.509202572463
-147.443106943573	372.07779117003
-140.222256513097	370.514537843122
-132.21927879949	368.808034829225
-123.454774635407	366.945629385515
-113.95209088929	364.913804401968
-103.737542598261	362.698676355421
-93.6707706467074	359.971467163506
-83.7888370561384	356.733239117004
-74.130528377068	352.987315922292
-64.7358045884886	348.739666848001
-55.6450171699556	343.999200448752
-46.8979176821934	338.777890919804
-38.5325228968858	333.090673057694
-30.5839378786112	326.955079221573
-23.083247462756	320.390644779624
-16.0565620591622	313.418158812062
-9.52425288817408	306.058866301
-3.50034894517106	298.333728969775
2.00800943377112	290.262826946018
7.00140089503865	281.86491882228
11.4837354498551	273.158298905911
15.4519608784871	264.163096004398
18.9003217408286	254.900907682305
21.8172875242409	245.396254442049
24.1864679300281	235.677506766224
25.987783284524	225.777931244069
27.1990788525399	215.736636982505
27.7981893602255	205.599167478056
27.7652981819602	195.417496116271
27.0852941841245	185.249286722091
25.7497726533494	175.156453601223
23.7583898640678	165.203223242682
21.1194276170858	155.453986899328
17.8495762737711	145.971221353343
13.9730452428146	136.813684381664
9.52015276505951	128.035013666818
4.52555807779711	119.682797906577
-0.973698491161059	111.798141833511
-6.94018510827959	104.415699016635
-13.3379544866423	97.5640939222322
-20.1342063494719	91.2666076826316
-27.3006990679861	85.5419741999169
-34.8149439122236	80.4051306337121
-42.6612977688019	75.8677853659895
-50.8323074737606	71.9387192222304
-59.3248132757404	68.6225935311033
-68.1301180684393	65.916998257158
-77.2386346605918	63.8116702995676
-86.6369795211123	62.2851523667615
-96.3084494892846	61.3009534106722
-106.23229954997	60.8024527570742
-116.380509922885	60.7075890351318
-269.920421842889	132.5274084401
-266.12090128809	140.311669673567
-261.774153931763	148.574216247076
-256.922087408993	157.254248374526
-251.659430902522	165.405028124992
-245.998232277282	172.973065767819
-239.956190888992	179.917594132439
-233.552256888022	186.210295012267
-226.803980431834	191.833875872793
-219.726346516546	196.780433406337
-212.33161584537	201.050044646842
-204.629777619125	204.649665368102
-196.629357234192	207.592243171145
-188.33841333763	209.895900336139
-179.765596504053	211.583054213785
-170.921149496817	212.679395228877
-161.817736717096	213.212719487884
-152.471021085955	213.211693927626
-142.899964765702	212.704689692619
-133.126898329471	211.718832594844
-123.177453077622	210.279383064781
-113.080465640643	208.409470119828
-102.867967190218	206.129989592307
-92.5756218663006	203.45845257779
-82.2332500919684	200.441695217607
-71.8614861194255	197.164527724207
-61.478300866084	193.713491490258
-51.0933987305959	190.189051077774
-40.7080774183061	186.697774141374
-30.3173261872087	183.343707772951
-19.9138027523314	180.221071556975
-9.49189634632443	177.409850743061
0.949700700293377	174.974170983191
11.4073272251035	172.962401136886
21.8731735582942	171.40798514265
32.3369824833067	170.330387796407
42.7881690331225	169.735839629368
53.2180638177761	169.617717343962
63.6220367290614	169.956448591331
74.0011512553801	170.718854083327
84.3627303318141	171.856959107105
94.71889237776	173.306753866023
105.082214043579	174.988363714932
115.459089151056	176.810032036144
125.843956125602	178.677172322046
136.218190211134	180.503757020059
146.553907655043	182.221011728501
156.819600060416	183.781307993083
166.985424263887	185.15977808313
177.017438796789	186.320727494249
186.877566565422	187.207575738418
196.533558129843	187.776736082193
205.956601036669	187.981194051714
215.122843053019	187.772003754853
224.014363639493	187.099873921139
232.619514548367	185.917026549826
240.932596560096	184.179070309346
248.953002619623	181.846598990792
256.684082491122	178.88636070105
264.132016593149	175.272027841617
271.304955671355	170.984754078716
278.212655020586	166.013820611351
284.866868542943	160.357797386351
291.282904888083	154.026867898881
297.482939626414	147.047435850351
303.50148470216	139.471016055272
309.390939392638	131.39013271205
315.216870080721	122.958806106394
320.168896808224	114.60728673316
324.236778997754	106.287289945426
327.450686127097	97.9905010564066
329.855231771002	89.7327176526771
331.496735662368	81.5386676189992
332.417923091811	73.4345726766516
332.656143934081	65.4455898629937
332.243177858902	57.5953651648011
331.205663992251	49.9063232776555
329.565703585243	42.4001490295786
327.341444496481	35.0982780649501
324.547578149968	28.0223507725736
321.195731282155	21.1946285005266
317.294753061854	14.638381546741
312.850900416467	8.37825508539265
307.867917176638	2.44060786500626
302.346986069231	-3.14620210422868
296.286501553985	-8.35164717303979
289.681555222978	-13.1431037801068
282.522928127872	-17.4864247723972
274.795238343497	-21.3475141136491
266.473772147752	-24.6959236025833
257.519909944481	-27.5125060979596
247.877807055899	-29.8042831975452
237.483243213045	-31.6254141788217
227.158162696398	-33.296057411528
216.938462596725	-34.6563512659696
206.832834012575	-35.5954014827514
196.843453024938	-36.0426298722525
186.972626803986	-35.9544174719412
177.223942957168	-35.3047070565103
167.602311826949	-34.0790622349629
158.114147566577	-32.2708231325814
148.767864012762	-29.8784892348332
139.574595482397	-26.9038718146537
130.549036394832	-23.3508010134515
121.710342941544	-19.2243058753904
113.083092677323	-14.5302589276909
104.69833208042	-9.27552545949891
96.5947509139106	-3.46870756067159
88.820001134147	2.8783559939186
81.4321144832389	9.74806432642671
74.5008355199314	17.1130709680385
68.1084207741386	24.9301651805458
62.3490189898823	33.1308760816196
57.3253915363232	41.6056882986282
52.9986539327519	50.3386159961523
49.0326508066539	59.3700165934722
45.322824307821	68.6365573841472
41.7553880570259	78.0527235400053
38.2277999239021	87.5170918974142
34.6580591172531	96.9229164779506
30.9866505876354	106.167116480417
27.1746429682288	115.155546643825
23.200333229711	123.805055989477
19.0555730981054	132.043530100934
14.7422128719065	139.808882550141
10.2688200849648	147.04758448132
5.6477330079247	153.713055613607
0.892464151369019	159.764099906457
-3.98456842898452	165.163507097301
-8.97404065575113	169.876915432812
-14.0715401084905	173.872021524552
-19.2793028403853	177.118228951776
-24.6079646302773	179.586855957111
-30.0783917416503	181.252085612152
-35.7235870288816	182.092952264712
-41.5905249115061	182.096831975656
-47.7414938104452	181.265169869769
-54.2540689382753	179.62267124774
-61.218442186497	177.233182907815
-68.5876912751695	174.065645806847
-76.0224194858258	170.032328709647
-83.4193901776195	165.15040305333
-90.6697770611121	159.462256930788
-97.6780228769961	153.030942538424
-104.369106548388	145.930810245773
-110.68851188047	138.239010764242
-116.59886093383	130.030014250088
-122.075869324658	121.372845364855
-127.104787495103	112.330072959794
-131.677625787479	102.957755463611
-135.791111680665	93.3058409713484
-139.445231607545	83.4187438186773
-142.642209419937	73.335954141519
16.2742600397742	-1.12190113687254
21.9919374040465	7.07335212544484
27.1598067600534	15.3789048561809
31.7301841657998	23.799662102625
35.6683104475515	32.3363338882748
38.9503028889391	40.9868438475235
41.5731661299194	49.7572264628936
43.5475785286546	58.6572460265934
44.8708156094416	67.6803266415511
45.5372785639032	76.811995172445
45.5389310791792	86.0299514803269
44.8663813891718	95.3042321234616
43.5103910644598	104.597519287179
41.4636514638745	113.865729229158
38.7226354701773	123.058981418166
35.2893113705143	132.122967155221
31.1725312691874	141.000646922413
26.3889726587639	149.634149507789
20.9635843477502	157.966740470632
14.9295309265167	165.944756157484
8.32763194820869	173.519425402243
1.20527328049271	180.648492664519
-6.38523072073898	187.297508025038
-14.3887860033826	193.440590719141
-22.7500158036083	199.060461340091
-31.4158019989464	204.147625838975
-40.3374986932907	208.698778235141
-49.4725143686105	212.714688457783
-58.7851374740556	216.197954532695
-68.2466568626322	219.150992029577
-77.8348233212438	221.574628168308
-87.5448940296503	223.457468994484
-97.3830625814548	224.780632426968
-107.339734901067	225.538181288132
-117.400202853292	225.729032369952
-127.545082972371	225.357232425515
-137.75130442582	224.432152441729
-147.993462364302	222.968571031334
-158.245403866498	220.986537579667
-168.481876116732	218.510941119048
-178.680045881621	215.570796872814
-188.820730504437	212.198357196966
-198.889259125731	208.428215579516
-208.8759746388	204.296580837158
-218.776453366819	199.840864527215
-228.591539630876	195.099677083873
-238.327265418674	190.113292304443
-247.994657560267	184.92462138084
-256.835663219085	180.016619710443
-264.832377946744	175.36819600055
-271.97160947366	170.95001274842
-278.246407426819	166.726573248108
-283.656907713585	162.659445693993
-288.209979735329	158.710929303178
-291.917703210386	154.84721948904
-294.795218393752	151.040428111354
-296.858612567005	147.269383420713
-162.758198709914	79.6247606263685
-152.66861202927	78.1766572962666
-142.70810387534	77.1851022081356
-132.881597273099	76.6958633976268
-123.187587512733	76.7406226313031
-113.618648668887	77.3381765634743
-104.161953426267	78.4953518973144
-94.7998043494385	80.2073232646159
-85.5101736311117	82.4570977318429
-76.2670021903136	85.2135029471225
-67.0857746516784	88.4848654634898
-58.3259331765218	92.4045247606535
-50.0230361322805	96.9568046034815
-42.223779787237	102.118285226099
-34.9786391506141	107.856972917628
-28.3377220947506	114.132319823854
-22.3476496182828	120.895993041492
-17.0491507734902	128.093183925267
-12.4752316042023	135.664259715537
-8.64975503310266	143.546673916907
-5.58629900123241	151.677198578584
-3.28727564768297	159.994627146145
-1.74343406857698	168.443036203677
-0.933908850650063	176.975451665251
-0.826796117339057	185.557409639388
-1.37987876758103	194.1696018322
-2.54090524862229	202.808663037302
-4.24723036128739	211.485175544986
-6.42585909736439	220.218332271739
-8.99618546051045	229.028131157937
-11.8768799380951	237.928347870235
-14.9948710326763	246.924056584814
-18.2922088800883	256.01433171556
-21.72869740494	265.197702626696
-25.2814338444259	274.4785182612
-28.8975098857393	283.816172346573
-32.1895126884534	293.041216375637
-35.1014332376869	302.13015686242
-37.5719876063909	311.064433711248
-39.5405593736423	319.831202393462
-40.9500844986669	328.42310283373
-41.7489749358456	336.837211419606
-41.8923120324369	345.073475074312
-41.3423941683364	353.132936115357
-40.0687933253501	361.015980354555
-38.0481307138974	368.720728834713
-35.263793035263	376.241597782561
-31.7058022119073	383.567999501314
-27.3710486002307	390.683160264433
-22.2641076768458	397.563104955775
-16.3988506289021	404.176035818027
-9.8009184212544	410.482649362714
-2.51062872086828	416.438312106092
5.41514949990864	421.997984113517
13.9045702633785	427.123457161638
22.8772025661085	431.790021393416
32.2530318454699	435.989015976094
41.9597220539039	439.725763671906
51.9358934744523	443.015483936081
62.1312092955609	445.879686034489
72.5049759901242	448.343933901644
83.0244138753288	450.436855647917
93.6630745456695	452.190035052714
104.399485661488	453.638507655383
115.215918792507	454.821708565591
126.097076034701	455.784790399217
137.028404125089	456.580210467824
147.993666943841	457.269320543183
158.97144634287	457.923300986397
169.930691737729	458.62219984648
180.10270428681	458.936325688919
189.541710586968	458.816209167629
198.304778551179	458.231593233366
206.442632865938	457.169284546784
213.99568226165	455.627833896618
220.993802328503	453.612680380769
227.457684221203	451.132836936641
233.400474340066	448.198900577506
238.829214639962	444.821928234642
243.745971275826	441.012819393804
248.148675789695	436.781978604074
252.031737753456	432.139123361139
255.386487820216	427.093157117378
258.201501807438	421.652055856877
260.462848841571	415.822729555315
262.154302650664	409.610822727341
263.25755604863	403.020414358107
263.752486059743	396.053568971596
263.617533985497	388.709680259978
262.83029632277	380.984543056563
261.368476045629	372.869104343824
259.211422614799	364.347915447624
256.342568442931	355.397505076815
252.753032913678	345.985306889238
248.446217325898	336.070376036167
244.165953998864	326.121659578703
239.83601329001	316.22763577976
235.380188630659	306.456903778103
230.731391501996	296.859936494492
225.835449173424	287.474070461347
220.651078398909	278.32812903373
215.148248087909	269.445619020177
209.306230488396	260.846721324548
203.111853588421	252.549527340955
196.558085690276	244.570865110183
189.642943299385	236.926925018045
182.368677016536	229.633808264597
174.7411908247	222.708092783989
166.769664439062	216.167578696054
158.466386175273	210.032836461449
149.848073165957	204.292941121014
140.944933600551	198.865245174403
131.780489023198	193.727901514351
122.38137900047	188.853245822544
112.776823008453	184.209820402531
102.998145489977	179.763402877228
93.0781547940435	175.47790272005
83.0503333426533	171.316278913751
72.9478553460676	167.241489919786
62.8024872635694	163.217449905558
52.6434489396463	159.209962397973
42.4963181536164	155.187614461191
32.3820518785575	151.122631995675
22.3161837687097	146.991714354762
12.308252258127	142.776879150615
2.36152842202341	138.466347470434
-7.5268492994056	134.055470418327
-17.3651800816818	129.547618456546
-27.1657839309795	124.954812290269
-36.9428118334578	120.297702512426
-46.709518954798	115.604433249954
-56.4756126356347	110.90813324012
-66.2454581240417	106.243275704436
-76.0176474212781	101.641555885513
-85.7858906053896	97.1275213162526
-95.5420330894171	92.7510252329999
-105.286939986924	88.626621103949
-115.011954754511	84.8008975122993
-124.710060512253	81.3193326576725
-134.376451823563	78.224665244235
-144.008997778604	75.5562974055584
-123.154651136924	60.9707945140346
-113.992617261638	59.9685208717559
-105.003431900438	59.6407450038387
-96.1872678394968	59.9977986047071
-87.5364302916099	61.0410016037983
-79.0359104102514	62.7630542113927
-70.6640551729814	65.1474758060675
-62.393186256779	68.1670148442656
-54.1891812383926	71.779836628433
-46.068812557611	75.9801800611832
-38.1272024213804	80.8084032641995
-30.4061447412127	86.2596940909026
-22.9544435645419	92.3250835338908
-15.8228934148071	98.9885263357811
-9.06092013837463	106.225827441111
-2.71387577732745	114.004445312232
3.1792520545052	122.283769063374
8.58790186386231	131.015681540962
13.4919342003677	140.145438672878
17.88358033973	149.613123845173
21.76903342219	159.356077403151
25.1689181073057	169.31254807176
28.1166389160187	179.426175477519
30.6541269375925	189.650046464051
32.8257682979676	199.94884881037
34.6722436105316	210.298593128556
36.2257129078275	220.684664935236
37.5067407071243	231.099467405585
38.5226080126445	241.540568357257
39.2665158620468	252.009705349081
39.7173652834039	262.512636529362
39.8399927032995	273.05971049161
39.5857387603187	283.667196182506
38.8924430347799	294.360593865004
37.7427380914312	305.123343446185
36.193018255111	315.886193353327
34.2437297641733	326.618162675972
31.901893911117	337.285601188144
29.1781924305225	347.855579058321
26.0854106259268	358.297676953036
22.6371809290821	368.584940461432
18.8469128264288	378.694267735433
14.7269458473524	388.606447447774
10.2879624728997	398.306051769029
5.53867707399041	407.781362707432
0.485813682116351	417.024476821139
-4.86559131863406	426.031705382738
-10.5114732168317	434.804368654274
-16.4474319247843	443.350065923703
-22.6665091623029	451.684454904123
-29.1555001257726	459.833395237486
-35.8890276960022	467.834736219505
-42.2402685445917	475.06578509797
-48.2946279414954	481.468934070744
-54.1472984944365	487.007440887624
-59.8843919360944	491.669337189872
-65.5696319227827	495.460576956003
-71.2414559957551	498.396006344978
-76.9161330588261	500.493713707109
-82.5924799413353	501.772797018416
-88.2564129679096	502.252945955047
-93.8849482923787	501.954559324928
-99.4495712982207	500.898702919579
-104.918870473914	499.106671108921
-110.260335452481	496.599217958658
-115.441313529347	493.395661446063
-120.429231017382	489.513060262748
-125.191243026208	484.965586118166
-129.693464479012	479.764139634498
-133.89988723251	473.916227495868
-137.771046374574	467.426145043205
-141.262514082962	460.295592783779
-144.323460403195	452.524986850639
-146.896001124723	444.115819772636
-148.917062926985	435.074151189051
-150.325693797062	425.413937420442
-151.077891145451	415.156619098064
-151.746061019415	404.996510625611
-152.209130645753	395.06218291632
-152.350555765826	385.450273747037
-152.069670636905	376.21779491981
-151.288872239266	367.389891258051
-149.952952929572	358.971567283692
-148.024575241747	350.95622271259
-145.479724015737	343.330356723929
-142.304465384469	336.075829271905
-138.493037410824	329.17085683774
-134.046974495231	322.590422571887
-128.974990880451	316.306462703478
-123.293433368754	310.288035440798
-117.027177091801	304.501614488917
-110.210863397062	298.911627767292
-102.890362879164	293.481348682751
-95.1242916121289	288.174207678551
-86.9853305361619	282.955482299291
-78.5610401527074	277.794101877589
-69.953890132523	272.663965970286
-61.2803491731111	267.543828638727
-52.6689220985464	262.414714841325
-44.2566185873015	257.254512329425
-36.1828223152031	252.031639251467
-28.5031200122173	246.682494040564
-20.7864604077518	241.404900300985
-13.0639478887553	236.142463975339
-5.34982564595199	230.850838327665
2.35099876418249	225.498420163216
10.0377760550376	220.065474803351
17.7111005061898	214.542435890141
25.3717760663698	208.928465216255
33.0206716756511	203.230577440326
40.6591194862486	197.463252805758
48.2896066170363	191.648352694713
55.9166250737346	185.815147554599
63.547606062331	180.000285102117
71.193900405362	174.247540779645
78.871786979337	168.607197034742
86.6034933709558	163.134899759693
94.4181854940169	157.889854063617
102.352813508907	152.932269174154
110.452595364246	148.32006940435
118.770824160593	144.105072306452
127.367699430842	140.329072733414
136.308103739193	137.020454952687
145.6586594267	134.191907194434
155.484830263405	131.839419776534
165.849240755564	129.942041823463
176.734835175533	128.482012273023
187.651977890494	127.157700564929
198.589961921432	125.912324489727
209.531919002417	124.679841887274
220.453560944786	123.392033011249
231.322615298786	121.98420981955
242.100587537463	120.39993331374
252.746110693821	118.593403990892
263.218288490076	116.529243059345
273.478996296444	114.180556413028
283.494028372492	111.52640472401
293.233470450107	108.549423635575
302.671731742278	105.23392373853
311.787552172174	101.564560775336
320.564172131998	97.5255725722384
328.989764287159	93.1005584306713
337.058188067973	88.2727850649368
344.770142016816	83.0260332586092
352.134864016873	77.3460829498316
359.172653273146	71.2231579948936
365.918542588367	64.6561905655028
372.016683994661	58.4484422850216
377.37726230527	52.5351854681959
381.915619966302	46.8192000406541
385.579839124901	41.1899909843637
388.356046090523	35.5598879164627
390.25248860846	29.8819341877795
391.286537805961	24.1472054174883
391.480655350535	18.3754777614294
390.862684045336	12.6052154432392
389.466099209034	6.88415025918425
387.328329515737	1.26166468633397
384.487602229045	-4.21575198420652
380.979800162242	-9.50583371635355
376.836358177515	-14.569596407676
372.083371488394	-19.3692051835994
366.741674816268	-23.8652656919792
360.827724934686	-28.0136616922471
354.355490900233	-31.7617926931946
347.340164180391	-35.0442116559093
339.805160589033	-37.7788683429389
331.792935268955	-39.8685978757762
323.372975851308	-41.2156935297899
314.631261148898	-41.7466710737268
305.641710847381	-41.4250486452363
296.443515673469	-40.2457077039325
287.443338693207	-39.0162182499813
278.762202091778	-37.6750978609128
270.501032520174	-36.1223650600555
262.716922762698	-34.2361645005423
255.421010954757	-31.9073690939754
248.597470331512	-29.0567110226292
242.219835024023	-25.6323893126903
236.25847822143	-21.602780512651
230.682986689476	-16.9507357889626
225.462512934849	-11.6701933338036
220.565474184443	-5.76453458633006
215.959118155997	0.753839241593454
211.609163297478	7.86300735697802
207.479636972553	15.5302341115874
203.533040155456	23.7099209861167
199.730984173315	32.340863715895
196.03536249875	41.3430293594133
192.409711601376	50.6144086687671
188.819375341818	60.0290258144192
185.227610327936	69.4380692183212
181.585278126186	78.6781730973132
177.819823757145	87.5925145908952
173.840061099267	96.0595187498383
169.557866091698	104.005970488733
164.903933080405	111.397955077195
159.829435719047	118.226537364484
154.301774561981	124.498219741745
148.300392494554	130.230457377099
141.820911378638	135.417242778205
134.958191838929	139.875539509352
127.727291665843	143.597201794806
120.150104556682	146.572724971897
112.252117514445	148.794584772069
104.060283064196	150.259343000613
95.6014167273046	150.969436604665
86.9010972997286	150.934957347773
77.9831553896836	150.175604070465
68.8698647635022	148.722860069994
59.5828997533637	146.622246414162
50.1449117015322	143.935250191957
40.5811708715616	140.74033067287
30.920295082111	137.132390966774
21.1930988366076	133.22024646628
11.4294558353959	129.12178934774
1.65451327723743	124.956912702804
-8.11355471285266	120.839228939607
-17.8629543458423	116.868697995597
-27.5855309412008	113.127075874258
-37.2736832749135	109.676527712152
-46.9182957050821	106.560395717913
-56.5080825532722	103.804866900739
-66.0301282442738	101.420669025223
-75.4711924600235	99.4040796666788
-84.8262204100506	97.7700611860454
-94.1846584142012	96.705334357083
-103.553905089203	96.2160046769292
-112.947968510617	96.3029220687326
-122.38585463855	96.9565704546556
-131.890380668806	98.1517961510037
-141.485713830758	99.8411052618856
-151.191218628207	101.947244172755
-161.009338258947	104.360038398546
-170.911845903398	106.946387651908
-180.83832355728	109.572554322826
-190.710968953925	112.120879170393
-200.45175445481	114.491745817558
-209.992375810242	116.598885598057
-219.277813972964	118.365583981553
-228.266372907654	119.723207631847
-236.928006244714	120.610982585486
-245.241992733362	120.975981809703
-69.2075521461267	35.4320810450021
-66.7385735194299	44.8322423570851
-63.8759288860299	53.9474613348177
-60.5558091592968	62.7773906490816
-56.7383090904405	71.3325651399508
-52.3968332437084	79.6141709560959
-47.4953879694699	87.5356614220859
-42.0297847137045	95.0889899247564
-36.0031263547425	102.259775519703
-29.4251083916075	109.029981456554
-22.3115420487342	115.37968310309
-14.6840449097549	121.288562709233
-6.56981442692991	126.737248380632
1.99858760003518	131.70854714795
10.9835177083343	136.188605343149
20.3427034014868	140.16800490113
30.0299965415439	143.642751148924
39.9965606332244	146.615019774733
50.1925602741133	149.093427182869
60.5692581416621	151.092531630167
71.0811951321894	152.631355919424
81.6879620853657	153.730991715963
92.3551253057303	154.411697187199
103.054163716514	154.690109338802
113.761633195074	154.577116489349
124.457977628903	154.076653156234
135.126395244755	153.185385272973
145.752032115315	151.89307181143
156.32163174233	150.18330675141
166.823725948213	148.034208104582
177.243237411126	145.434206952767
187.543560163854	142.459047244183
197.711372416341	139.105574745474
207.734710886677	135.37714051469
217.604137288474	131.281698744926
227.313653719637	126.830938744138
236.861497361335	122.039850972366
246.250864404633	116.926710689483
255.490581129053	111.513570131294
264.59567030452	105.827386070986
273.587616272947	99.9018994869488
282.493888440827	93.7802534697894
291.346007272351	87.5179192738989
300.175476394717	81.1846723930579
309.007919895659	74.8635671769705
317.857736369018	68.6455810208113
326.72634897924	62.6215591623406
335.604756235469	56.8753596129108
344.478129177614	51.4806523884891
353.32995409939	46.5008857856854
361.431344317759	41.4619072365589
368.801067882538	36.371223266987
375.456228625473	31.2406093025704
381.412467297908	26.0846137163319
386.684003000929	20.9193689561173
391.283509567285	15.7616588058745
395.221853814357	10.6282053904728
398.507732369678	5.53513883316052
401.147239231121	0.497603884458499
403.143384249875	-4.47055299644339
404.495569609398	-9.35708382617182
405.199022950911	-14.1517073013789
405.244188716787	-18.8466437312134
404.616104165761	-23.4374398813355
403.293852681697	-27.9242312983836
401.250325002883	-32.3135829841852
398.452753713768	-36.6209243948417
394.864753075511	-40.8731834676478
390.450549228862	-45.1104003813999
385.181064501329	-49.3843118600757
379.039542291394	-53.7526222948044
372.023626348152	-58.2706398429578
364.143176492438	-62.9842238263976
355.416053366921	-67.9265402832426
345.864341358049	-73.1181715974465
336.22534491695	-78.0400850258001
326.491764388657	-82.6534402554404
316.661068394129	-86.9229178027982
306.735160789554	-90.8160613500763
296.720004714549	-94.3029809984716
286.625213173085	-97.3562978209743
276.463602802848	-99.9512342446992
266.250710929124	-102.065773611751
256.004285583773	-103.680829174801
245.743767581174	-104.780379911205
235.489789247059	-105.351547859748
225.263714602186	-105.384607646178
215.087241327296	-104.872931587214
204.982077541756	-103.812882053751
194.969698470189	-102.203666543386
185.071181144668	-100.047170998675
175.307110309494	-97.3477845933836
165.697545863005	-94.1122257528458
156.262041243583	-90.349375534338
147.01970274116	-86.0701212621664
137.989281421555	-81.2872107943014
129.189291941434	-76.0151161444258
120.638155879516	-70.2699045351803
112.35437124167	-64.0691155644055
104.356714375831	-57.4316454711659
96.6644852913143	-50.3776441657394
89.2978115330529	-42.9284385863358
82.2780279538165	-35.1065079168312
75.6281479955598	-26.9355528133002
69.3734341787912	-18.4407220527435
63.5420598481687	-9.64908552542707
58.1658326259285	-0.590473217318902
53.2809356218331	8.70115365425781
48.9286907979388	18.1855125198059
45.1567306126169	27.8121710331711
42.0239189261337	37.5101785520731
39.513217494452	47.262480254375
37.5533555935561	57.0921060738976
36.0805533374404	67.0094202703564
35.0214557500672	77.0222720139995
34.2977855000524	87.131849237382
33.8302774811648	97.3309375752824
33.5419812625563	107.603850051737
33.3606420313995	117.927474417125
33.2200554027513	128.272884125891
33.0605134625	138.607072067658
32.8285710299495	148.894542184393
32.4763669688039	159.098650952069
31.9606871924017	169.182693989153
31.2418965138726	179.110787130561
30.2828166884578	188.848613822435
29.0475936991807	198.364117799071
27.5005776834133	207.628222348384
25.6052315447262	216.61566102336
23.3230875812857	225.306012510762
20.6127845938277	233.685046382879
17.4292390801295	241.746509468425
13.7230228945282	249.494525787361
9.43998602767056	256.946901983789
4.52081290702021	264.140152629273
-1.102703294717	271.141100651384
-7.41868467079581	277.973567311105
-14.3541795525873	284.632747699534
-21.8334934537806	291.137186008863
-29.7578134348254	297.515439584007
-38.0085342856001	303.804145170732
-46.4539176048216	310.042295056251
-54.9590232724518	316.26582903473
-63.3955399234635	322.505396696541
-71.6482690454691	328.787013647499
-79.6176543356248	335.133718742213
-87.2196007151002	341.566911376501
-94.3840047520289	348.107039965741
-101.052902317551	354.773790403065
-107.178666637915	361.585995715863
-112.722419595364	368.56142351173
-117.652694890125	375.716525010609
-121.944344134833	383.066179796092
-125.577664818054	390.6234415265
-128.537732746396	398.399273591552
-130.813933196108	406.402253715251
-132.399702603561	414.638219101149
-133.292517412246	423.10981768431
-133.494201801141	431.815928261744
-133.011674918222	440.750920118462
-131.858319789596	449.903759543276
-130.056209234047	459.25707291402
-127.639390770121	468.786495795797
-124.658122048551	478.460981497558
-121.183096096435	488.244973277344
-117.307423769054	498.102777956063
-113.143771710426	508.00365805302
-108.873688989384	517.038525873966
-104.502124424407	525.1917659289
-100.035769048636	532.466219503733
-95.4836985975269	538.87576703844
-90.8577040730445	544.438883595972
-86.1722183501435	549.17430785275
-81.4440613459067	553.098616246511
-76.6921869694133	556.225106364001
-71.9374969534	558.563472158206
-67.2027048909587	560.119931695198
-62.5121932554874	560.897609340515
-57.8917899253623	560.897056379759
-53.3683895420121	560.116829153592
-48.9693582134359	558.554049915153
-44.7216889969812	556.204871234122
-40.6509166860188	553.064767579691
-36.7798416690211	549.128600756236
-33.1271373293994	544.390451971142
-29.7059127660615	538.84327391533
-26.5222777123838	532.478478067297
-23.5739327354963	525.285626900654
-20.8488203429506	517.252444965681
-18.3239575718814	508.36538554911
-15.9647424460974	498.610945856445
-13.725226733666	487.977727975169
-11.4924338796476	477.344997206036
-9.32477968570536	466.711904964072
-7.26908716743977	456.070160724797
-5.35843859334997	445.408035232374
-3.61245703537197	434.713888209277
-2.03891855292666	423.978500708364
-0.635746697486525	413.196263779333
0.607110868628141	402.36554308948
1.70608992235328	391.488513151465
2.68269970487403	380.570656016926
3.56242743721674	369.620041412077
4.37376929238332	358.64646583122
5.14730039237727	347.660519151133
5.91471177719388	336.672655574852
6.70777315209278	325.692356637111
7.55722316567142	314.72747315629
8.49162941024016	303.78380955629
9.53625854302712	292.86496037633
10.7124256101863	281.972515392761
12.0401610797901	271.107581785059
13.537755349577	260.271174300775
15.2219519984483	249.464786554362
17.1076430919582	238.690678515328
19.2077189974755	227.952099436607
21.5330148722786	217.253424951101
24.0923241616812	206.600208399241
26.8924637714654	195.999156951912
29.9383851218389	185.458048773245
33.2333306576842	174.985610524519
36.7790367611668	164.591375928381
40.5759819428548	154.285546066995
44.6236746682073	144.078870284892
48.920969601228	133.982562656548
53.4663960562523	124.008262961279
58.2584795942286	114.168043607045
63.2960379996625	104.474456196725
68.5784364559755	94.9406049593089
74.1057927878398	85.5802303720448
79.8791307502607	76.4077856088761
85.9004861548715	67.4384908038279
92.1729767235223	58.6883548831114
98.7008547778235	50.1741619163535
105.489595155934	41.9134357405675
112.545644165389	33.9242444600765
119.873059580447	26.2238374369408
127.473509196166	18.8284885806677
135.345845151168	11.7531629180833
143.486364338151	5.0114206038003
151.889057596909	-1.38468880358431
160.545864575178	-7.42472876826372
169.446933221189	-13.0999692978914
178.580880070078	-18.4034678563007
187.935047553021	-23.3301347318955
197.495755343167	-27.8767802284007
207.248543639907	-32.0421410507999
217.178407008604	-35.8268830795364
227.270017783748	-39.2335775083645
237.507938046317	-42.2666472543439
247.87681883175	-44.932280831938
258.361584636308	-47.2383116830804
268.94760065922	-49.1940623591761
279.620819765762	-50.8101549362596
290.367906075862	-52.0982914666907
[truncated: 5,487 more rows]
