# Supplementary material for: Generalization of navigation memory in honeybees
Source: Front Behav Neurosci. 2023 Mar 6;17:1070957. doi: 10.3389/fnbeh.2023.1070957 (PMC10025308; doi:10.3389/fnbeh.2023.1070957)
Supplement: Supplementary Data Sheet S1 — Primary data. [file Data_Sheet_1.zip › S00_Primary_Data/Bee_R02.csv]

34.3780607247796	159.549461312439
34.0821858613188	159.21840270964
33.4904361343969	158.556285504044
32.6028115440067	157.563109695655
31.4193120900308	156.23887528458
29.9399377714635	154.583582271717
28.1646885826863	152.597230662087
26.0935645011905	150.279820475807
23.726565459336	147.631351773329
21.0636913047299	144.651824690849
18.1049418054557	141.341239435638
14.8503168858661	137.699596075303
11.8915664045475	134.389011697768
9.22868684447496	131.40948944624
6.86167047519597	128.761036229277
4.79050323362877	126.443664613958
3.01516317374553	124.457394209588
1.53562101229644	122.802251177383
0.35184521889942	121.478263680907
-0.536184669537931	120.485449995313
-1.12845080635057	119.823794182251
-1.42484466264616	119.493199280407
-1.42504455572379	119.493377517539
-1.12905066407222	119.824329053476
-0.537489573077004	120.486613901936
0.348650407544405	121.481111048634
1.82356395457948	123.140361393718
3.88464737289806	125.46663245516
6.52807428600055	128.463192802834
9.74842959426885	132.134542237297
13.5382740438134	136.486631501109
17.8876398934994	141.527035908962
22.7834670604177	147.26503426306
28.2090064956852	153.711532316465
34.143245740406	160.878764745782
40.1862714265799	167.97438988419
46.3363682856023	174.999209109112
51.9971138781106	181.293333954593
57.1604300902083	186.86077574331
61.8144625809214	191.707798512952
65.943328928221	195.84353521014
69.5270311964981	199.280784190175
72.5415919774739	202.037012934815
74.9594794990438	204.135594526604
76.7503666343536	205.607346761421
77.8821567806196	206.492733968828
78.3216795898109	206.847028536405
78.0724746353719	206.663043461859
77.1807268070355	205.870464927706
75.671035294842	204.441241542521
73.573508885746	202.346425224519
70.9206302996903	199.559780387242
67.744634677822	196.059105140198
64.0752168056335	191.826373634049
59.937584160849	186.847279798093
55.3508325343062	181.110656929859
50.3265706782436	174.608227459547
44.8677765736634	167.335151660687
38.9681107385758	159.291851683658
32.6124067137493	150.487407098156
26.7337645717936	142.421868075605
21.3675925728332	135.062137345152
16.5394435461974	128.382095020453
12.2677944751016	122.36442869669
8.56618634055819	117.000618726673
5.44419309283105	112.289837593694
2.907115416491	108.237181142668
0.954398994660941	104.851292522287
-0.423236538249164	102.141138059926
-1.24794582797446	100.1113511961
-1.55995310790473	98.7548991030247
-1.42282846692189	98.0393421601019
-0.966357603902956	97.9692247194105
-0.192069710308367	98.6200162059616
1.23500704526422	99.8727155798426
3.33676942044064	101.686068957076
6.12283474586654	103.996065292753
9.58345357228457	106.729019111245
13.6928984529754	109.811318805944
18.416612876781	113.174923384823
23.7184993279403	116.759290865547
29.5670007959423	120.5109653933
35.9397819264599	124.381593709873
42.8269757425869	128.324598503636
50.2324941242608	132.290567059068
57.5922794337213	135.549500961659
64.8435029029418	138.11606816773
71.937952201278	140.000234978221
78.8395635985817	141.204289539219
85.5223472229395	141.721753706643
91.7404317715539	142.395408772945
97.4624412658769	143.19230953425
102.668817368571	144.066383723639
107.355166680775	144.960942484371
111.536234096604	145.812413291527
115.250303778038	146.556004086833
118.563713176604	147.134577483165
121.575670547799	147.51351789955
124.21829023513	147.646451769271
126.113055968836	147.634064746896
127.193709444485	147.494041002615
127.410376614259	147.256211505979
126.742130712326	146.946440948802
125.20061419246	146.575091339384
122.833058135324	146.130144083195
119.64795955288	145.7141036681
115.758898392017	145.835010223878
111.24631626036	146.583048775508
106.211631410599	148.040126244241
100.768117102417	150.269100966475
95.0324431004285	153.31028323184
89.1174583030672	157.182449301132
83.1273919857573	161.886430561343
77.1555775502252	167.40949506016
71.284081306888	173.729403464082
65.8133008012386	179.959657357072
60.8288433302853	186.077554176134
56.4066861929315	192.064468094949
52.6133142782836	197.906386936478
49.5060953529023	203.59403424353
47.1338946773156	209.122853614255
45.5378596638176	214.493088695863
44.7522407237748	219.710115494164
44.8050732280123	224.785100942347
45.7185209865172	229.735992257328
46.6206476093902	234.585705675389
47.5232527301666	239.349112616757
48.4346354936466	244.047729522646
49.3559589131676	248.711708055828
50.2741234175557	253.382289015015
51.23141557162	257.974498866745
52.1777131947496	261.988096768271
53.1054681789484	265.333988546105
53.9927740374532	267.92789110693
54.8098463922461	269.70400887167
55.5249937912398	270.620756368415
56.1096766570673	270.661146353191
56.5417336936729	269.829861682526
56.8068828712537	268.149048186826
56.8992243285558	265.654296899028
56.8215663558583	262.391684530201
56.5866012508065	258.416662083503
56.1430352533558	253.760344803544
55.0045914402483	248.563333766981
53.1313488309485	242.884440502481
50.4825799285626	236.791678301394
47.0207788715201	230.360117783771
42.7138267256373	223.671552317074
37.5371977027625	216.81384486783
31.4761770112131	209.879272917691
25.4155431692222	202.964836602041
19.361219153687	196.1832583503
13.3244346904543	189.646380773643
7.31936716698541	183.461906711208
1.36026327648763	177.730925789067
-4.54131136426189	172.546137128391
-10.3786097052156	167.990517816545
-16.1509455341309	164.136239970663
-21.8639498764924	161.043800570077
-27.5289397044585	158.761476148746
-33.1616770185096	157.325260615834
-38.7809193026949	156.759364009307
-44.4071761196902	157.077191455449
-50.0619924521573	158.282570880149
-55.7962747116484	159.483347698598
-61.6265083266058	160.669085611028
-67.5672876197408	161.825401435686
-73.5581643082851	162.967114712045
-79.0933510332341	164.00469539958
-84.1037549773108	164.936711824933
-88.5107239564423	165.761082066201
-92.2317912581889	166.480686212803
-95.1865875285666	167.108069732193
-97.306516313223	167.669302969737
-98.5480879492147	168.202430633709
-98.902954437952	168.745504527163
-98.394454462924	169.319401324194
-97.0625194041167	169.918882667041
-94.9491328764164	170.514713397822
-92.0904116401317	171.059052175602
-88.5143227742609	171.488225491951
-84.2424924897597	171.721386997439
-79.2965110233982	171.655338842068
-73.7121186738414	171.155107514659
-67.5277908543233	170.241878520964
-60.8941023400945	169.195576581288
-53.9163432449745	168.070562271839
-46.7218813721352	166.914305908388
-39.4428843821921	165.752845825632
-32.1744180789011	165.478485517813
-25.0320801327204	166.078890115443
-18.1197980854882	167.528803758459
-11.5310202010556	169.794607340164
-5.35080884540063	172.836891353777
0.342078413513761	176.611287832378
5.47371148027333	181.067730709532
9.97485573973729	186.148221958248
13.7834851173708	191.783539281305
16.8516968970439	197.890920036083
19.1569750797357	204.377751135162
20.7112438912386	211.155926435786
21.5575096438638	218.160625293564
21.7549434204425	225.358971148504
21.3629384273106	232.745810487733
20.7340624786092	239.501915549919
19.8259689121669	245.636040795727
18.6095441174871	251.189619256125
17.0733937995181	256.238663778826
15.2349212144264	260.902134821381
13.1247098127428	265.153651822307
10.8906210956164	268.71775993776
8.63486836115062	271.551298099367
6.4768869985214	273.620198990722
4.53338551009742	274.909173711655
2.90350942053956	275.417694044781
1.6608530115636	275.151586934388
0.849730729093032	274.115861901357
0.482287108140817	272.310930827557
0.53406349077391	269.733316893573
0.936755810089757	266.383238706152
1.56810088204268	262.285870813434
2.5128424454724	257.447038447325
4.17822809983976	252.096387173764
6.61323577205268	246.364834148365
9.81368780392787	240.393665322981
13.7211683864034	234.297175349555
18.2409212836778	228.1505784268
23.2581200922862	221.995240263641
28.6500699168209	215.849543881294
33.992134336166	210.55292748758
39.2479157519906	206.126542878616
44.3657446208053	202.573548143652
49.282278769989	199.884744976719
53.926673623778	198.041181490546
58.2253690939533	197.01557718796
62.1076458281832	196.774295427691
65.5113088271228	197.280994260627
68.3873010860824	198.501868406922
70.7026116175542	200.411305201614
72.4420623672112	202.996719447438
73.6103603954309	206.262012810669
74.2359538008273	210.229541062036
74.378188812209	214.940066533851
74.1391486017876	220.448554152036
73.6802589908093	226.810202863641
73.2386306560961	234.045637393376
72.8583381704989	242.166474560345
71.9350897108239	250.093468840109
70.3634441058722	257.720202786766
68.1121723572072	264.911322812743
65.213340426854	271.539894190581
61.7375757928396	277.503444106196
57.775237641627	282.724697847198
53.4259021195685	287.147541232479
48.7931852045061	290.732889524049
43.9823343317769	293.455668074251
39.099034743427	295.302969002648
34.2484925758242	296.273130088105
29.5341906695408	296.375341345792
25.0559777414732	295.629258153056
20.9074797549265	294.064034704962
17.1731991429433	291.716316961694
13.9259122455181	288.627102815796
11.2248868829008	284.837831792468
9.11503283209273	280.386333732325
7.6266216813024	275.303253560164
6.77497805852726	269.609610056504
6.53720147467183	263.285488010114
6.76295039570519	256.204015450504
7.38373907977638	248.330831653548
8.3006877963864	239.637085029392
9.39400519678099	230.116972589977
10.8629338648053	220.624845534042
12.7586284147474	211.132677405221
15.1023822605018	201.621848939549
17.8959302325163	192.083273982066
21.1268044673167	182.515206290249
24.7708552545746	172.920999314761
28.7933588529555	163.307211572707
33.1494915748325	153.681971460268
37.784628304821	144.053432697397
42.6347955393918	134.428186089049
47.6275670113086	124.809592600891
52.6836499114411	115.196163131322
57.7192892826167	105.580302075332
62.6493636835716	95.9478574197008
67.4144991979173	87.166533085765
71.9562471670857	79.2108849410907
76.2221382548786	72.0520724052322
80.1663600651974	65.6603089550626
83.7492637111909	60.0066707846812
86.9358800964579	55.0636167761358
89.7157478371562	50.8345143470582
92.1863096279238	47.4191182609562
94.3357800130681	44.817552323781
96.1503014867436	43.0285641499869
97.6128336787509	42.0487254653919
98.7030869640658	41.8720934870685
99.3976520696565	42.4896894713655
99.67019991988	43.8885819072959
99.4918034192169	46.0504115754984
98.8315481111703	48.9491850833997
97.657721717408	52.5481068147156
95.9400165545272	56.7949286522671
93.6533999123201	61.6132997950247
90.8238436647931	67.0289767263455
87.5826157041988	73.2032896913905
84.0008538173599	80.1797757449528
80.1667725761402	87.9988678644334
76.1773773730152	96.6893138215026
72.1312410653256	106.265589700288
68.0989418511475	115.841278669641
64.1470046720113	125.408997201187
60.3326785003063	134.95692312859
56.702831831126	144.47256627688
53.2930529985795	153.946254264743
50.1260659642717	163.374402000256
47.2082785374832	172.762516706255
44.5227346462002	182.126945868572
42.0172420107324	191.491274291152
39.5945205435671	200.8683817531
37.1308834615215	210.230703057552
34.5275064908376	219.509227680816
31.7357186738845	228.627217594646
28.7462539123949	237.52262679806
25.5742779304885	246.152903861884
22.2501261296821	254.494718329326
18.813759939074	262.544239502143
15.3103435680669	270.319520458672
11.7851278101106	277.867457392252
8.23690536669258	285.136289182265
4.56308772915821	291.941116193909
0.724579092911441	298.21645871102
-2.52660333131317	304.275104551175
-5.25387852029998	310.072874663169
-7.52168642773839	315.577295212258
-9.39006571402982	320.766440102242
-10.911165623413	325.625833757805
-12.1274528478708	330.144739549912
-13.0708972575795	334.312536779282
-13.7623003400511	338.115371306647
-14.2098580921902	341.533017691976
-14.4057621467817	344.536013074636
-14.3191057825614	347.084072919529
-13.8838717377094	349.129905369597
-12.9888655944889	350.637441671916
-11.4961411599509	351.611977508543
-9.29202914249882	352.101735009233
-6.31229056294389	352.164927971682
-2.5314737632204	351.848426910756
2.0514833860573	351.184449691903
7.42109660965588	350.192890803998
13.5480004905315	348.883937671953
20.388043749219	347.260174164236
27.8780864554685	345.318996399334
35.9282033394591	343.057795872346
44.4128705768264	340.487196664982
53.1762962779231	337.655269413029
61.2672418290904	334.283632406149
68.5933777521874	330.475524576224
75.1083772791064	326.311642677472
80.791211597373	321.842324475157
85.6343058020472	317.093080496719
89.6396239901185	312.071059192358
92.8185399455125	306.770235638137
95.1930993147975	301.175961851773
96.7971897727851	295.269690152541
97.6763651702395	289.034121218447
97.8853891532422	282.458159452192
97.4835070007186	275.540378397521
96.5287998675198	268.289921378728
95.0740665829344	260.724900894758
93.127900188879	252.874501426704
90.6706635386872	244.775245034453
87.7227187552588	236.456885331829
84.3154610272657	227.948991854559
80.492663651266	219.281802791702
76.3118720500168	210.487488917774
71.8465706967887	201.601334306654
67.1900863877519	192.661792672559
62.4622406422248	183.706916435448
57.8166935058965	174.761891760834
53.4342147480565	165.814877656687
49.4814534960161	156.806271693643
46.0703003086099	147.663225446054
43.2629345494318	138.336537187681
41.0925802655766	128.80751328478
39.5755723857889	119.081657638343
38.7155793909767	109.181623052623
38.5040733540475	99.1416381332185
38.9194236122581	89.0027737960694
39.9261127242671	78.8082434193731
41.4753731832926	68.5984906206405
43.5082460241418	58.4066786592315
45.4652291528587	48.9925042662615
47.3229976913468	40.3926807715658
49.0618928446205	32.6309129628143
50.7039326730183	25.7165338358471
52.2967054438999	19.6491737642529
53.8457837248863	14.4338086614688
55.345077780927	10.0750444011025
56.7776625659507	6.57705521678446
58.1175382099219	3.94302512117724
59.3320559437549	2.17441535021453
60.3848523258481	1.27037582706913
61.2390622641625	1.22755424824163
61.8605151154716	2.040407855502
62.2206397263297	3.70193723658593
62.2989184162977	6.20461288139404
62.0848790435548	9.54119779315513
61.5797343726934	13.70517047652
60.7978538643087	18.6904712447452
59.7683759095714	24.4902552778661
58.5379578398275	31.0939829907477
57.075787083431	38.4991665242933
55.0295823466259	46.5694168123597
52.3720408725632	55.2736226079438
49.0744997439506	64.5687164200715
45.1142771797455	74.4041538854931
40.97373427751	83.9884286486006
36.6109809149866	93.2414743723022
31.9966083441635	102.089626871735
27.1136459677506	110.46735548329
21.9563276371854	118.317845816316
16.5281933190584	125.592791014689
10.8399123453426	132.251734462227
4.90705723921991	138.261198450774
-1.25205492572205	143.593723391253
-7.61839570206575	148.226871704651
-14.1740996169336	152.142223987815
-20.9041590804826	155.324399894266
-27.7979350309741	157.760155476639
-34.8505007773471	159.437628929267
-42.0638602314054	160.345822003871
-49.4480998543333	160.474417385266
-57.0225446338617	159.814051178173
-64.8170089647248	158.357197753133
-72.8733508352103	156.099920785633
-81.2482515140023	153.045136388966
-89.9183046265281	149.191065410704
-98.002579402021	145.383077198433
-105.443467512942	141.627827546242
-112.182641323286	137.94506925479
-118.168899236256	134.363470588204
-123.361831022735	130.917446167009
-127.733130534581	127.643865928362
-131.266134269287	124.579108403778
-133.954230149231	121.756920972299
-135.798777987859	119.207227485241
-136.80701109381	116.955761054627
-136.990173246022	115.024293079556
-136.361981673318	113.431235096565
-134.937416090674	112.192440949749
-132.731798870766	111.322091778927
-129.760128072977	110.833590105121
-126.036635614701	110.740420269393
-121.574557405993	111.05695399453
-116.386116884918	111.799197230773
-110.482739908452	112.985497993254
-103.87555211554	114.637296898293
-96.576339267253	116.780257248551
-88.6001010552298	119.447912478923
-79.9486431396485	122.641318786015
-70.6126145063443	126.334529512942
-60.5841085198709	130.503799494646
-50.3879987071728	134.410082536268
-40.0489400909255	138.047572905995
-29.5900251317468	141.410423206657
-19.0329475253814	144.493476117039
-8.39798521605037	147.29305525263
2.29621249506587	149.807778597824
13.0330087862289	152.039350148858
23.7982743267904	153.993319666349
34.5809098997109	155.679849210811
45.3732890978577	157.114568984353
56.1714695276292	158.319626826172
66.9749367208052	159.325005881129
77.7855197554617	160.170039454567
88.6050281586264	160.904687366762
99.4313645488291	161.589516467235
110.25376921409	162.292836560058
121.049301999314	163.084169673499
131.783014119936	164.02570080134
142.412065960791	165.16528762631
152.891456392633	166.533257525526
163.179104931551	168.142115520282
172.872309783531	169.177214827725
181.973565479811	169.637772881864
190.471325314686	169.550887461777
198.353267041987	168.942136031257
205.604592557361	167.843159290076
212.209672572931	166.289674099752
218.153077390419	164.319907027584
223.420121072799	161.97313145813
227.996973164899	159.288299722704
231.870415462287	156.302814849311
235.027350017683	153.051461032971
237.454177059018	149.565459889934
239.136161947105	145.871567868537
240.056915908798	141.991093476799
240.198148094177	137.93870299019
239.539926379814	133.720925437691
238.061810542544	129.334423274338
235.745315314092	124.764466436537
232.577962005838	119.984671954263
228.558281865629	114.959562175874
223.699690750096	109.650764466098
218.03081294096	104.025197338905
211.592037466707	98.0616395760596
204.43070854678	91.7533674533614
196.597401981916	85.1073940004544
188.512405820134	78.9501130153622
180.183876355415	73.3264656728594
171.629500232824	68.2801420048926
162.876228634745	63.8533031618642
153.960162818295	60.0859854712898
144.926523044777	57.0152220634937
135.829621638076	54.6738901503408
126.732743197705	53.0892812370395
117.707809528376	52.2813997097953
108.834679101632	52.261028423549
100.199916633337	53.0276635778898
91.8948967609236	54.5675093769596
84.0132152188316	56.8517990309955
76.6476032366215	59.8356767345069
69.8869016068686	63.4575079706592
63.8144179648989	67.6368273976676
58.4337726461028	72.3618218308444
53.5980970091352	77.707803340338
49.2878773951643	83.6565974236349
45.4795399259115	90.1855464200478
42.15032235979	97.2664992751871
39.2799173403859	104.866474218441
36.8509634565933	112.948679596519
34.8489498297778	121.473513915051
33.2617768746759	130.399415794021
32.0790867996248	139.683532223037
31.2914021699894	149.2822217878
30.8890632769269	159.151443387057
30.8609333296228	169.247114763012
31.1928496442144	179.525559999674
31.8658416377691	189.944190165709
32.8542040079224	200.462558624656
34.123583459921	211.043887963161
35.6292822032755	221.657078218856
37.3149842776451	232.279087400863
39.1120724010923	242.897436603615
40.939634675442	253.512440517391
42.7051777154204	264.138626346545
44.3059951324083	274.804786087082
45.6311044710943	285.552523052139
46.7013613737952	295.557940542248
47.5677408616719	304.816520689857
48.4260628143126	313.236604116919
49.3372416094173	320.818279296322
50.3578127791067	327.562807129241
51.534857981772	333.472528517497
52.9044695185422	338.549635448982
54.4914053034793	342.795044647085
56.3092190964842	346.20764087778
58.360563612664	348.783927845226
60.6375444574193	350.518064308621
63.1221034022355	351.40225046443
65.7864698260351	351.427424893416
68.5937509368404	350.584221749854
71.4987370009301	348.864121738818
74.4489811221565	346.260719077893
77.3861890939285	342.771033000946
80.2479510000927	338.396818339849
82.969887852856	333.145853387077
85.4883678736587	327.033161724745
87.7440043036192	320.082023619113
89.6860567477532	312.32448022653
91.2774957192007	303.800972630538
92.4998663380465	294.558999380128
93.3564791986874	284.651239129004
93.7342571139386	275.011198216009
93.5781479834112	265.676686742832
92.8446387101161	256.67531969586
91.5065546399204	247.992799793655
89.6002866078298	239.476475826055
87.1097708009701	231.121776309777
84.0210141648976	222.933978576385
80.3220319226849	214.92879543547
76.0038382922002	207.131655948653
71.0618998492819	199.576202339647
65.4976299149244	192.30210830594
59.3195469358497	185.352396863252
52.5438647148148	178.77054053309
45.1944874028984	172.597624392816
37.3025444307277	166.869729793449
28.9056563383539	161.615527271986
20.0470831177333	156.853934825713
10.7748251990528	152.591646710228
1.1406767545876	148.82038465588
-8.80078558530138	145.513892190651
-18.9932204891447	142.625032860123
-29.3793176755473	140.08389800059
-39.901015204981	137.798447499365
-50.4990471707114	135.659352146022
-61.1125424715678	133.549471733408
-71.6798817523874	131.35572034222
-82.141036042832	128.979142847224
-92.4401186736779	126.340088839422
-102.532556942365	123.411265394608
-112.434069006276	120.313850746738
-121.808165264022	117.86667572106
-130.644450334619	116.0583775978
-138.924037856307	114.868205262565
-146.621614759218	114.266493252895
-153.707646167754	114.215530583507
-160.150352911647	114.670800358994
-165.917164660196	115.582434764791
-170.975524642591	116.896588437647
-175.293170805071	118.556427575909
-178.838246184787	120.502596616767
-181.579718382755	122.673323432719
-183.488555994575	125.004711622579
-184.539825482358	127.432152656099
-184.715265790626	129.893875011547
-184.005254015684	132.336945124539
-182.409197261399	134.724525151439
-179.934640146087	137.04196087282
-176.596536203275	139.29940405888
-172.41760703673	141.529803210971
-167.428851908157	143.782599450463
-161.668289453443	146.115376587433
-155.177428617678	148.586905566107
-147.997129458328	151.253793776745
-140.164817988449	154.170422150689
-131.713750479757	157.390532671073
-122.97152069088	160.132393329259
-113.938875019781	162.445051806644
-104.627125172785	164.386893220082
-95.0609017424651	166.027698248938
-85.2556154398384	167.366433486347
-75.2216079190762	168.321914875264
-64.9840383893266	168.876813132928
-54.5737357586538	169.015687433232
-44.0265375668678	168.730199649533
-33.3817853378001	168.022060171263
-22.6801594293117	166.904952620355
-11.9608295214144	165.405432384758
-1.25803237297224	163.562257278195
9.40228343273086	161.423436516899
20.0044606075216	159.040868139332
30.5425599691669	156.463746168487
41.0172077681518	153.732803762046
51.4312275590318	150.876829150593
61.7856283584818	147.911431489775
72.076752750455	144.83916701727
82.2946335516442	141.650179483597
92.4223075993071	138.322924310218
102.435861415525	134.824899301535
112.305113697213	131.113484290052
121.994944210818	127.137026237738
131.467303349126	122.836233161764
140.683882667869	118.145763900651
149.609408972848	112.995500717958
158.216198609937	107.309347305744
166.463273233293	101.088084808315
174.301895694115	94.4191550102989
181.696527072154	87.3330155735254
188.686310645233	80.7507925832112
195.270624376161	74.7059628079356
201.448481073642	69.2288884145787
207.217765781762	64.3460645821554
212.574601275468	60.0799130693263
217.512922470706	56.4489028342308
222.024281424467	53.4678651747338
226.097873608467	51.1484212883309
229.720762970343	49.4994711689523
232.878280504383	48.527708442781
235.554573799278	48.2381289788503
237.733289965214	48.6344952228466
239.398378063515	49.7197070120453
240.534995179516	51.4960175685496
241.130487419291	53.9650261852266
241.175390103534	57.1273849138933
240.664353710326	60.9821854988561
239.59686863351	65.5260524033
237.977657953727	70.7520524922727
235.816655308682	76.6486133769545
233.128580889063	83.1986756162811
229.932233021699	90.3792570445418
226.249673298437	98.1614930765281
222.105475213112	106.511089056599
217.526149450195	115.389035737249
212.46997646736	123.867155156885
206.941389287521	131.902572030353
200.951030983105	139.451679943079
194.51597719041	146.470320610505
187.66008790914	152.913938959488
180.414554834019	158.737764373744
172.818718692728	163.89707888422
164.921287021661	168.347621006224
156.782340032526	172.046085935033
148.477937305027	174.950214300895
140.018282643752	177.075227643009
131.3194405622	178.5505785108
122.387137449805	179.422675725208
113.228526373039	179.75075600913
103.856210325963	179.602507228839
94.2897647781808	179.051330715251
84.5559359446988	178.173946661021
74.6878638899483	177.048301367485
64.7236232128942	175.751891590282
54.7043856283819	174.360556880314
44.6724760778275	172.94769858025
34.6695226954666	171.583830607214
24.7348193190966	170.336360878864
14.903946785453	169.269525100894
5.20764293208354	168.44442432347
-4.32912877082126	167.919138818421
-13.6879872769604	167.74889716126
-22.8579060749903	167.986271475891
-31.8360371108538	168.681351567513
-40.6286646301131	169.88182695338
-49.252349422265	171.632881988522
-57.7353045248974	173.976794587634
-66.1190517746935	176.952146806765
-74.46059569683	180.592678255695
-82.8366986052665	184.926374906083
-91.2609556692692	189.918294161805
-99.6535284579364	195.413635535642
-108.02229559901	201.335970440124
-116.372003102372	207.59377057054
-124.706616625443	214.088306328375
-132.1665485657	220.515489356281
-138.746927965405	226.837572210863
-144.452442654261	233.007409637567
-149.295543642032	238.97152496621
-153.295056396053	244.672510301874
-156.475156589527	250.050833987172
-158.864633611824	255.046321573127
-160.496273623152	259.599614028248
-161.406096286746	263.653811523076
-161.632155952414	267.156309286791
-161.212738873517	270.060606316517
-160.184034869181	272.327756727034
-158.577597223753	273.927228668825
-156.417978225831	274.837175325898
-153.720822493921	275.044341733602
-150.491531852853	274.543917733582
-146.724506554659	273.339607099369
-142.402963465679	271.444075838767
-137.499410477039	268.879804875978
-131.976960843483	265.680194925532
-125.791712228734	261.890534144589
-118.89626883531	257.568184282199
-111.244066727629	252.781250789521
-102.793613691951	247.605339516553
-93.5115081587352	242.118799362854
-84.2375877837262	236.602386475362
-74.9669275063714	231.070467705348
-65.7009624883539	225.515274819564
-56.4423558005315	219.926633862405
-47.1885543518782	214.317232001809
-37.9328644966599	208.715640538252
-28.6641726444856	203.166482102218
-19.367673494339	197.72947540285
-10.026793588165	192.477179168624
-0.626182468726064	187.491157755988
8.84486353236017	182.856710588631
18.3895225605969	178.656987577144
28.0018972211829	174.967747043852
37.6669362796228	171.853771986597
47.3614072353258	169.367209795376
57.0553587369313	167.54742304586
66.7136915867006	166.421691623396
76.297698626456	166.006216096089
85.7665980101551	166.307110794954
95.0791570812543	167.321292493805
104.195511484889	169.037319299903
113.079249138575	171.436309149786
121.699771154994	174.4930598612
130.034892632585	178.177378525231
138.073646208664	182.455365405991
145.819300142847	187.289863040643
153.292435420158	192.637517991034
160.540966472159	198.47678562086
167.635151852734	204.776467092251
174.651633323536	211.456803666009
181.650563338205	218.395568074014
188.655342644464	225.451250232413
195.657790347972	232.489430169795
202.635746739821	239.390896143666
209.566495630771	246.048805487627
215.693636694795	252.856008801826
221.036949355677	259.760070354863
225.620623930183	266.706078860667
229.472387138639	273.640992280308
232.621812756636	280.516056180133
235.098546952344	287.287649639127
236.930848629855	293.91710763914
238.144537476683	300.370010343642
238.762275684831	306.615266651494
238.803055826273	312.624169725448
238.28176685268	318.369505024121
237.208720886369	323.8247437921
235.589025094822	328.963346620778
233.421667914691	333.758232012848
230.698159789298	338.181553892753
227.400555839085	342.205135474021
223.498827667893	345.802329538902
218.948325814595	348.952772525193
213.690672249136	351.651716348005
207.66608574101	353.921562272983
200.841853435714	355.81172316154
193.23771923382	357.37678927991
184.924687912686	358.656771240367
176.005136674986	359.679778325049
166.588831304105	360.473513017683
157.513796099651	360.578890863879
148.830021109221	359.991050531879
140.570421622531	358.713253865111
132.752709746	356.751552808648
125.381764330408	354.112682797618
118.451540172511	350.803873286996
111.946533211476	346.8337161724
105.84314815647	342.213591283077
100.1113742286	336.959266026715
94.717080378923	331.092238515467
89.6249905443867	324.640325474373
84.8020421913218	317.637087419956
80.2205681358774	310.1200276743
75.8608175149019	302.12795742449
71.7128164164601	293.698166678565
67.7786406655474	284.86371021263
64.0556698749745	275.663390773124
60.5150174590382	266.156495795679
57.1201258263471	256.413195614723
53.8148699808628	246.526248012553
50.5263499711094	236.61250959305
47.1686036834963	226.80907215923
43.6476509697151	217.260896838484
39.8699702367095	208.102638285963
35.7553289477342	199.444473041307
31.248267843301	191.36969271463
26.3219012090256	183.940899082467
20.9749859640483	177.207315312168
15.2266768021735	171.209703061395
9.11172990120532	165.982862180129
2.67686777689222	161.556528087417
-4.02193514254696	157.955299658912
-10.9217622190496	155.198006400628
-17.9551879185052	153.296869090472
-25.0532371687485	152.256884120174
-32.1490053635279	152.075941420903
-39.1817119304933	152.746097959352
-46.1007047954909	154.256082338376
-52.8690299023042	156.594640761397
-59.466701479352	159.754063148258
-65.8949351618242	163.733504402024
-72.162164859792	168.529322897389
-78.2663041170878	174.119937696971
-84.2182770661451	180.473417009786
-90.035223884915	187.530791890523
-95.7453151690622	195.195767035574
-101.38511304944	203.32893953835
-106.989055762536	211.757367039542
-112.581596727968	220.299303170197
-118.179140550241	228.787380221119
-123.795877720113	237.079020351785
-129.447454350532	245.057012305535
-135.151940673255	252.626215291819
-140.929426729	259.709622755354
-146.801202874541	266.244879849121
-152.788935346086	272.181460808356
-158.189520582819	277.992013798115
-163.027387716338	283.647987197791
-167.323849842355	289.122704707418
-171.097017811494	294.390770880286
-174.361683092908	299.42752108091
-177.129132466792	304.208525361788
-179.406846505335	308.709157173185
-181.198015674527	312.904248300323
-182.500781783912	316.767876936767
-183.307080836177	320.273391266013
-183.60094221149	323.393886065564
-183.356152021289	326.103572122584
-182.533513682966	328.380834097356
-181.078998721473	330.214030638832
-178.926284267236	331.610054221854
-176.008406758074	332.601130882667
-172.276597753349	333.240428227065
-167.712857479672	333.585226006821
-162.328363573246	333.681367152588
-156.155095458515	333.55829573529
-149.238493459891	333.231738679628
-141.63248964944	332.708876723147
-133.395616564374	331.993310999033
-124.587188209626	331.088737579655
-115.263442190167	330.000924698551
-106.198529187057	328.224520986813
-97.4290355493991	325.764994041459
-88.9825094545406	322.633116885834
-80.8762095572752	318.843608355766
-73.1162762751191	314.414504700096
-65.6970192110267	309.367413206376
-58.6001550152599	303.728789637452
-51.7940125422276	297.532480625543
-45.2329711178057	290.823967328224
-38.8577921805342	283.667077250838
-32.5981385141144	276.15480582427
-26.3796171294764	268.431764838324
-20.2078758073857	260.519261629102
-14.1609690622183	252.338713994258
-8.30961768902084	243.863661816432
-2.74179780457467	235.084128227807
2.45258302359493	226.016403286616
7.1941841792181	216.701615625537
11.4213031543509	207.199248917728
15.092337671137	197.579814106769
18.1853547721029	187.918312296836
20.6958492774	178.288765926063
22.6331545515359	168.759860260465
24.0158617874917	159.391892979314
24.8668484283824	150.235223559326
25.20868586556	141.330088258722
25.060012440751	132.707240031117
24.4330400566716	124.38869506909
23.3320250563234	116.387963663552
21.7524473318718	108.709339657869
19.6807827933961	101.345971060421
17.0950477758911	94.2765306615652
13.9666803872044	87.4604953948247
10.2646282318717	80.8325955035357
5.96209389217622	74.2979787232032
1.04428071818516	67.7293488624814
-4.48645206987187	60.9577601982453
-10.537631427978	53.9581948853297
-16.947314346119	46.8273340709258
-23.5707619991125	39.6258977069773
-30.2564201810976	32.4078570483452
-36.8588046855209	25.2060855487028
33.5447014882927	-23.3497172391776
37.9427678296926	-15.170396567665
41.8226292765098	-6.97679490132018
45.1481009413466	1.29329348746248
47.9196686700324	9.69741470321378
50.1685772560697	18.2832924520514
51.9547181484233	27.0849092440133
53.3699132340442	36.1154505883414
54.3997300665918	45.3746002366518
54.8686245127103	54.8192124143637
54.7437019547956	64.4180779065572
53.9906784917897	74.1270208125151
52.5809149780983	83.8914888790971
50.495368099532	93.6493585314346
47.7269883325393	103.33394557728
44.2821246705448	112.876964397187
40.1813496738687	122.211396612162
35.4598849210922	131.274497729937
30.1673583763489	140.011277015506
24.3660452326961	148.378502142908
18.126478909294	156.348410697809
11.5202107242415	163.910260593517
4.61160621234383	171.068069077952
-2.54821499337378	177.835109907848
-9.92371187113184	184.22777889499
-17.4944352604641	190.26107614011
-25.2535567751232	195.946286461591
-33.2067276873152	201.290398515224
-41.3718407442543	206.296701469712
-49.7798419945049	210.966324828725
-58.4765969340741	215.30089906997
-67.5259761801367	219.306980009035
-77.0161358278666	223.004057999973
-86.9230691789569	226.417884060714
-97.0568678064938	229.610042646217
-107.366297851605	232.623213346927
-117.795374441074	235.506044792349
-128.290797218824	238.310580148299
-138.806038907904	241.089562768288
-149.303562078407	243.893661718346
-159.75569377168	246.768929079772
-169.445088387882	249.207615251871
-178.347392209646	251.261466180303
-186.440763234178	252.982360020421
-193.705838908993	254.421531200218
-200.12587883596	255.628720066507
-205.6869872586	256.651095950866
-210.378267106617	257.531930374075
-214.191779193577	258.309129516282
-217.122266582882	259.013817802828
-219.166708568453	259.669166303131
-220.323836514797	260.289596435454
-220.593748782183	260.880408498558
-219.977714953758	261.437825700701
-218.47818931663	261.949417194982
-216.098986533258	262.394853295088
-212.845526711467	262.746932770275
-208.72504393192	262.972797538738
-203.746675528556	263.035222897927
-197.921400929372	262.893860994543
-191.261858040584	262.506336928407
-183.782107787537	261.829149914142
-175.497428880111	260.818399665939
-166.424206348381	259.430419855185
-156.579941176248	257.622442820224
-145.983368752347	255.353439396044
-135.354159366569	253.132306949835
-124.729894002306	250.904364851008
-114.1558338261	248.611217474812
-103.683951999866	246.192548109133
-93.371528571805	243.588251495458
-83.2795118577395	240.740775873922
-73.4711688309064	237.597448300798
-64.0124567016244	234.112565479231
-54.8947137000184	230.260705138062
-45.9362569519642	226.107470366848
-37.1216140571841	221.646455855417
-28.4335515281159	216.878191880377
-19.8565138662675	211.807586285369
-11.3775673426481	206.442814818124
-2.98655354917861	200.79466269937
5.32412467664395	194.876138777066
13.5599208223957	188.702301658148
21.7246903176672	182.290256551048
29.8213304096866	175.659282050193
37.8525022315116	168.831042400269
45.8214327944339	161.829835646413
53.7327955270908	154.682822164915
61.5936612188553	147.420172122826
69.4144972394783	140.075065893612
77.210171966671	132.683480993425
85.0008946841328	125.28370695728
92.8129930152743	117.915551496207
100.679410048358	110.619242642049
108.63980895774	103.434092800171
116.740228126979	96.3970606975827
125.032366025432	89.5414000069093
133.572871336943	82.8955815841209
142.423958884841	76.4825632527648
151.575928294125	70.3077503395712
160.848256535727	64.289253432254
170.228141692701	58.4215572069949
179.701819888129	52.6968462790136
189.257390390957	47.1075407425693
198.885310831601	41.6471922824911
208.578289593077	36.3108334590517
217.48472944119	31.3641191753693
225.60120104119	26.8055780554807
232.926441729177	22.6369388780585
239.461033952251	18.8627140739154
245.207096276849	15.4896953492075
250.167983705445	12.5264024700725
254.347994483492	9.98252059336716
257.752083967103	7.86835580268931
260.385590189237	6.19433209029214
262.253978885868	4.97054594024138
263.362616943716	4.20638747399934
263.716582170283	3.9102306275858
263.320514178921	4.08918976697228
262.17850661742	4.74893689442052
260.294035734001	5.89357207389307
257.669915218984	7.52553942345403
254.308263224097	9.64558126154017
250.21046521797	12.2527229988342
245.377116496805	15.3442805559946
239.807931040807	18.9158801872401
233.50160885883	22.9614776817589
226.455661395924	27.4733603706801
218.666203062931	32.442111699454
210.127725517424	37.8565147898224
200.832879282752	43.7033685779882
191.618555786085	49.6980990288388
182.472972465866	55.821918406268
173.381359226733	62.0505788167537
164.326142412126	68.3534754670492
155.287289594176	74.6921511505211
146.242586883462	81.0166229516565
137.190935995986	87.3252289422757
128.167312661221	93.6827050679025
119.185541799986	100.105475555064
110.266768781847	106.614843584292
101.438329090125	113.232921695711
92.7328083820817	119.980110441739
84.1867794793211	126.873298869589
75.8392731040466	133.92473801889
67.7301957742198	141.141591133055
59.8989162114691	148.526082856038
52.383170489402	156.076098112929
45.2183432542241	163.786060933038
38.4371071806821	171.647946965593
32.0693591988462	179.652327247117
26.1423755218756	187.789385278683
20.6811073395615	196.049885188391
15.7085456474307	204.426094019814
11.2460909786523	212.912677927074
7.31386864106541	221.50760294769
3.93093102502935	230.213078510531
1.11528533775522	239.036588865541
-1.1163209223313	247.992071368274
-2.74892702367911	257.101347476473
-3.77024147823851	266.396116081579
-4.17170980279025	275.922025892878
-3.97290960992459	285.679013969653
-3.23792716357089	295.603002235783
-2.01975085510587	305.679667140098
-0.390149638720096	315.889239234155
1.56112219161126	326.20731946637
3.72917608276936	336.603401996476
6.00005809148454	347.039454967988
8.2589372941896	357.470465509902
10.3976528541289	367.847446952336
12.3193705506995	378.121534497962
13.9401088305376	388.247369918481
15.1882452520336	398.184954147907
16.0031801885998	407.900127300379
17.1406847291545	416.993243981012
18.5723057151955	425.474574615659
20.2719274912898	433.352345653542
22.2159579698433	440.632617728498
24.3833903110738	447.319124520499
26.7558126635725	453.413083525396
29.3174186009055	458.912983305964
32.0550608279874	463.814349066665
34.9583879480465	468.109489840591
38.0201067894723	471.78723756439
41.236418846504	474.832704099119
44.6076841733767	477.227112791376
48.1393580720787	478.947815263586
51.8431985150212	479.9686897464
55.7386038081239	480.261225434887
59.8536415502778	479.796659491932
64.2248713302927	478.549361812955
68.894739584529	476.501009133221
73.9058403762971	473.644095257584
79.2930250550824	469.983047294059
85.075886679652	465.532665610988
91.2537692546491	460.315686903856
97.8038972228136	454.361857167021
104.682703375921	447.709699217921
111.831180275202	440.40999570534
118.377937775431	432.898503151799
124.250079649863	425.216058402549
129.393257709706	417.410983102267
133.771790812839	409.529683078785
137.36495928314	401.611036714377
140.162775210336	393.684503069393
142.162835659228	385.770319378776
143.368474252844	377.88048353107
143.787939739224	370.019877166456
143.434298427831	362.18731054471
142.325842014083	354.376473346488
140.486859458757	346.576861771139
137.948672680883	338.774789347478
134.750838113588	330.954604519729
130.942381260429	323.100233613808
126.58286643067	315.197125389669
121.743034931535	307.234563115117
116.504734011097	299.208110754909
110.959999683338	291.121703025124
105.209517814915	282.988702696607
99.3612423078426	274.831340814585
93.5308975269355	266.678669506951
87.7720544393094	258.538438910992
82.0287053335893	250.397278438156
76.3699744920024	242.241705230185
70.8705707566917	234.041100805868
65.6041586838766	225.750812646275
60.6379859116039	217.321081311213
56.0328983797832	208.706887153302
51.8464753877515	199.874953463151
48.1356593821563	190.807626341007
44.9570626558468	181.504587687988
42.3650034078984	171.982892575396
40.4083595096159	162.275460650534
39.1275083220348	152.428362593634
38.5521362670205	142.497548765101
38.7000360420073	132.545637311774
39.5766071896231	122.6390654233
41.1747281097027	112.845581382467
43.4748277275106	103.231875509277
46.4452000044423	93.8611287909353
50.0427860928025	84.790368513483
54.214730003297	76.0677323147217
58.9009113102062	67.7299959263286
64.0373077628432	59.8008703543275
69.5594489427441	52.2904000114103
75.4041226952063	45.1949531772171
81.5811360191872	38.521921211735
88.2209323462607	32.2845139044138
95.3363788547854	26.4750558521493
102.933847084866	21.078644656931
111.008802132027	16.0724352117905
119.542913851734	11.4242876723547
128.501049151822	7.09116614820812
137.828273752654	3.01834761015303
147.448257178361	-0.859114234756873
157.265359989304	-4.61199738577139
167.171689210884	-8.31101892695008
177.057268632103	-12.0221926497578
186.819335332176	-15.8048782531328
196.368044408195	-19.7118440092343
205.628493458038	-23.7900728688841
214.54036780232	-28.0815906302844
223.048204477227	-31.7361523431847
231.130042986482	-34.788117401602
238.761938198923	-37.2693783243647
245.917393676575	-39.2095968653752
252.566671566473	-40.6367740073429
258.676113288816	-41.5781265136116
264.207651694776	-42.0612605932554
269.118794529749	-42.1155748909762
273.36346445852	-41.7736416683919
276.894060044336	-41.0719915442259
279.664753176331	-40.0504205743021
281.635342250849	-38.7490661882362
282.774459421372	-37.2033755003213
283.061319015395	-35.4382367882295
282.486337069919	-33.4629872141384
281.05173310803	-31.2686265034847
278.772866714154	-28.8281319277685
275.67971184281	-26.1004644424478
271.816500089742	-23.0377817618855
267.237894877289	-19.5933121519218
262.002605786703	-15.7264755934895
256.167358290154	-11.403885183738
249.783297711222	-6.59754156357963
242.894896295476	-1.28220493277345
235.540427249113	4.56688543327905
227.761433979367	10.0876360251525
219.573737755277	15.3084320055562
211.002674599246	20.2611290503355
202.083556390694	24.9810303740888
192.862376825643	29.5069175600835
183.396551392692	33.8811290853586
173.755394145312	38.1497010789283
164.019910331336	42.3625602922126
154.281384605496	46.573640462075
144.638327082091	50.8405498242435
135.191830736341	55.2231690607196
126.040335697326	59.7806630926752
117.275763531043	64.567070003221
108.984135668121	69.6260371710445
101.172919469852	75.000893142226
93.7733606170224	80.7290225303416
86.7682678671925	86.835005255016
80.1388671208291	93.3343000408907
73.868517797711	100.234522807775
67.9440627815667	107.536797975897
62.3561877885256	115.236902315712
57.0992366186566	123.326116054148
52.1706820136098	131.79178733088
47.5703465676279	140.617659292659
43.2994160619365	149.784030764222
39.3592656330924	159.267833677764
35.7501178623432	169.042717201541
32.4695650301011	179.079229549669
29.5110102265316	189.34518221651
26.8621095246842	199.806266390977
24.5033269962667	210.426965990075
22.4067428161194	221.171773403735
20.5352750579939	232.006659331254
18.8424731598456	242.90067771747
17.2729928895837	253.827514395408
15.7637459240363	264.766747657558
14.245509848567	275.704632959295
12.6443882509274	286.634426823448
10.881026541424	297.556959419996
8.94524937856978	308.466826256363
6.89690294143555	319.356057990464
4.74142106537318	330.220719003158
2.4859066676656	341.058113926179
0.137769581514483	351.866990996764
-2.29475856694503	362.647847989319
-4.80139800908908	373.403336720895
-7.36808899382643	384.138619706831
-9.97476859793443	394.86139261133
-12.5927736926247	405.581102355762
-15.0287164626671	415.432145665058
-17.3430773692339	424.406735806652
-19.5994403096462	432.503417940523
-21.8592520090587	439.727032181754
-24.1775272183527	446.087042959941
-26.6002928425469	451.595161520662
-29.1636438340856	456.263187609138
-31.8938176353084	460.101521834987
-34.8077282398268	463.118375895883
-37.9136277909842	465.319522893094
-41.2117658990754	466.708411248561
-44.6950380898535	467.286503732378
-48.349669927928	467.053738070503
-52.1559951600931	466.009021008465
-56.0893682865745	464.150669149995
-60.1212133202715	461.476711820942
-64.2201639295322	457.984988261798
-68.3532147681406	453.673010349579
-72.4867982563835	448.537616974673
-76.5877326764684	442.574503291349
-80.624047217928	435.777758397676
-84.5657580646626	428.139596849336
-88.3857246579478	419.650550576185
-92.0607282937806	410.300533274817
-95.5728309862272	400.081399352845
-99.0645197674428	389.866348777606
-102.42008832285	379.680419955193
-105.518382856714	369.555365588356
-108.242792238748	359.531228258781
-110.492010446106	349.655208863163
-112.187333462817	339.976406118213
-113.273647842139	330.538793331134
-113.715408955227	321.376158630315
-113.491153253807	312.510275149728
-112.589033098441	303.951235711037
-111.004092027767	295.698567332254
-108.737097423181	287.74235234045
-105.794565274253	280.064134923306
-102.189684998672	272.637690343907
-97.9439406685813	265.429871633279
-93.0892536813661	258.40180823006
-87.6704412250551	251.510727944148
-81.7477759338466	244.712564958174
-75.3997847117928	237.965227603388
-68.7290632257574	231.231815942047
-61.7515028860098	224.525503020137
-54.4004754232814	217.916734350396
-46.6806811979389	211.440623386362
-38.6043996822267	205.134019350592
-30.1958495277173	199.029557741502
-21.4920952903007	193.15069990083
-12.5418177941704	187.507091330409
-3.40164982484091	182.090672191495
5.87032521088344	176.874189964414
15.2226891993503	171.814418564656
24.6169014869225	166.8604563043
34.0286151113802	161.963742715896
43.4448041223034	157.085584773256
52.8596945600364	152.200881076988
62.2716499820955	147.299245029706
71.6815665187234	142.385049224217
81.0925190635174	137.477239077257
90.5102480908615	132.60914438081
99.9441640539884	127.828163648334
109.408663587497	123.195017531158
118.924638184584	118.78219067138
128.521104277239	114.671211419986
138.236940411388	110.948613920503
148.123073166198	107.70084296733
158.248006896084	105.009049722374
168.587071211008	102.902312498506
179.026787176244	101.348773001538
189.518877630702	100.346787393885
200.016544620295	99.8864311247067
210.478766932166	99.9537564760205
220.871370357661	100.533502323985
231.166899213306	101.61085218312
241.344073532122	103.17241176258
251.387217802368	105.20654442647
261.285846027785	107.703172811002
271.034476217214	110.653106695427
280.632685158909	114.046904441887
290.085374387428	117.873224016663
299.403173279967	122.11656936897
308.602814637796	126.754296153155
317.70711831375	131.75275898603
326.743856886613	137.06273010899
334.937543579065	142.239858583886
342.257512100644	147.348550551771
348.690370008351	152.447800121543
354.237864727975	157.58138269957
358.911545783227	162.77378691589
362.727983082852	168.031487704769
365.705840634587	173.346818808856
367.86434158984	178.702283640243
369.222392503154	184.074256657283
369.797946443838	189.43573746782
369.607473598263	194.758176628693
368.665538289539	200.012551040036
366.98450145801	205.169912464827
364.574346349354	210.201615881513
361.442601508878	215.07939271095
357.594320772047	219.775391509918
353.03207343023	224.262276545737
347.75589537475	228.513455505711
341.763152250353	232.503501087374
335.048270895491	236.208837393531
327.602313690392	239.608782590901
319.412419606269	242.687075118291
310.461250585084	245.434050818012
300.726819186529	247.849626463899
290.18347539112	249.947008940101
279.610094117126	252.131426974309
269.042180958096	254.295594405191
258.499871641165	256.333490658312
247.990774425596	258.150173665574
237.516166597451	259.666347472307
227.076598899183	260.818092093693
216.675404490236	261.554376148092
206.320444902584	261.834279595615
196.024824807686	261.624716043191
185.807112018741	260.89881342513
175.691355010671	259.634886410927
165.707035311218	257.815885423589
155.88902644194	255.429211008982
146.277656630728	252.466789587687
136.91919831902	248.925297906586
127.868360311281	244.806360228347
119.123374276589	240.131636762327
110.610980683309	234.953208470897
102.313118455545	229.306917871694
94.2079945880512	223.233684169367
86.2728714655628	216.777825794886
78.4851530933462	209.985824330818
70.8229090239135	202.905200697808
63.2651192415558	195.58350168374
55.7917483634989	188.067442273838
48.3837033914911	180.402242498251
41.0227053231107	172.631176743276
33.6910915494425	164.795331541961
26.3715582393465	156.933550032197
19.0468480653687	149.0825291801
11.6993874540695	141.27702909286
4.31087811563097	133.55015090597
-3.13815064148558	125.933639318364
-10.6688196785515	118.458166798542
-18.3043956853594	111.15355846586
-26.0707904098519	104.048920147626
-33.9970518081175	97.1726383211616
-42.1158534607559	90.5522312916426
-50.4640542170694	84.2140484418694
-59.0836436012255	78.1828450192015
-68.0246484341668	72.4813407272254
-77.2805939938912	67.1147907480832
-86.7738256914649	62.0601253199599
-96.482493866013	57.3119741969786
-106.381872123094	52.8605488751468
-240.206979367576	126.869138858331
-233.786428466969	134.93038601484
-227.227745120046	142.488948392446
-220.527808641423	149.458847185154
-213.686828881127	155.779095243829
-206.703906812518	161.409943327855
-199.57515709889	166.328127432216
-192.293400878161	170.523029343826
-184.848556646139	173.994173910375
-177.228298812668	176.74989326408
-169.418852466802	178.806877447937
-161.40594321858	180.190373794973
-153.17599498316	180.93485758213
-144.717714379736	181.085030441177
-136.024238120858	180.69699597494
-127.096048483645	179.839403060416
-117.944859688084	178.594225919032
-108.598599348217	177.056672152181
-99.1074141241174	175.333544575263
-89.5504822976706	173.539441263807
-80.0448713740755	171.790863163051
-70.5960403616072	170.102483945676
-61.0898133927478	168.254950527345
-51.5503693060252	166.243081470846
-42.005458120527	164.069957748475
-32.4803599464517	161.754461918617
-22.9908414019027	159.32674436183
-13.541804326439	156.81767937619
-4.13230205457332	154.250102396462
5.23785565574255	151.63590327596
14.5638439407388	148.977290597895
23.834355324846	146.269147548076
33.0318086287812	143.500848078451
42.1332523059231	140.657176134635
51.1114676251875	137.71848304716
59.9361170609109	134.660297023933
68.5749600826365	131.452556686544
76.995246442828	128.058593685496
85.1654484926651	124.433971840509
93.0575327165739	120.525313731942
100.649998271875	116.269321152742
107.931907004494	111.592335270918
114.90805233544	106.410981964241
121.605227730965	100.634640785723
128.079431762155	94.1704514956736
134.425352936272	86.9309211172599
140.627939565739	78.9400144396535
146.556254845909	70.4683884474504
152.2247138598	61.588517499963
157.663315272665	52.3828677009867
162.917499831217	42.935016148041
168.044370011902	33.3272172187723
173.107591347667	23.6404968187934
178.171931475679	13.9551833968322
183.298231855033	4.35055344969223
188.539699781597	-5.09673630644983
193.940105256534	-14.3148303374877
199.533776013137	-23.2385628938358
205.346745084454	-31.8105032965479
211.398336661397	-39.9811352909621
217.702715612048	-47.7084481880466
224.27019394887	-54.9572575859002
231.108255701118	-61.6984919463605
238.222334119923	-67.908588854865
244.767179679955	-73.828703837237
250.74543675796	-79.4430562141175
256.157188490018	-84.731900915887
261.000198306999	-89.6705522293088
265.270382500415	-94.2279190178014
268.962874639335	-98.3643858253393
272.074414895568	-102.02899195595
274.608353261678	-105.156545678965
276.583542792527	-107.667534454809
278.044616247441	-109.477425486254
279.061495064585	-110.518957236912
279.708711463045	-110.762164896941
280.041904647827	-110.21407512761
280.090533297593	-108.906427765015
279.863181242415	-106.885027228184
279.356156687096	-104.202984409997
278.560686815571	-100.915909258571
277.467349972539	-97.078063325976
276.067963498277	-92.7395449779316
274.355799358629	-87.9446824002243
272.325014388786	-82.7314917880958
269.969878884523	-77.1318474270738
267.284073986049	-71.1720085884756
264.26013115783	-64.8732467862745
260.888996766598	-58.2524177872946
258.008889554629	-51.062768607237
255.606833370983	-43.3156518232298
253.669102982964	-35.0276588848645
252.18085102334	-26.2217518743467
251.125379223594	-16.9289463143368
250.482693549444	-7.19073223892173
250.226616973913	2.93768400653656
250.319190786326	13.383903519781
250.701133968911	24.0574167393174
251.280959893906	34.8577583608134
251.935069615599	45.695269227158
252.528507152364	56.5092094612273
252.939356897296	67.2653173532985
253.068027599103	77.9415675153117
252.835033432016	88.5163014708972
252.176083808349	98.9614153300318
251.038442236802	109.238544851143
249.379550251811	119.296663484684
247.168071297092	129.070884181277
244.38698222979	138.483520312898
241.03707230825	147.449016695944
237.137696295423	155.882869138395
232.722435222153	163.711265148549
227.831200415585	170.876943973955
222.502802755599	177.339974364536
216.770431449888	183.075551401154
210.659961469514	188.071257495509
204.190048439157	192.324994484474
197.373154119538	195.843806687849
190.217048720849	198.643401481508
182.726598428534	200.748078494474
174.90574215452	202.190813741754
166.759542977577	203.013390403482
158.296123800975	203.266939058229
149.528221224353	203.015756072301
140.484965567522	202.26683573419
131.207722956181	200.98735890508
121.735695264143	199.170970177617
112.110284008748	196.817498075761
102.373397808605	193.936869641256
92.5657589650261	190.551867926002
82.7249744456507	186.700681321262
72.8830609724099	182.439372372764
63.0630944378941	177.843705898501
53.2751078948515	173.008890763513
43.5126967209474	168.045327854874
33.7532987424661	163.069918995595
23.9641836098208	158.195872862903
14.1121148997211	153.52532895587
4.17207684444618	149.146251257967
-5.86779648605318	145.131989193324
-16.0050541733946	141.541679128272
-26.2241904381665	138.420709251397
-36.4990719733334	135.801130520305
-46.7957590039547	133.702061713494
-57.07536906613	132.130143735957
-67.2968542283733	131.080089366211
-77.4196104437097	130.535297541559
-87.4057835637378	130.468095781284
-97.2220602278818	130.836716816683
-106.851598149501	131.656580958139
-116.289972600024	132.983670673774
-125.530877286043	134.849211734842
-134.570641979857	137.281067238027
-143.406836712665	140.301162981527
-152.037173738451	143.924354437
-160.458735166429	148.157773957833
-168.667607985924	153.000300451373
-176.659009651569	158.44199289133
-184.427986648619	164.463471469491
-191.970738571171	171.035374442174
-199.286514460294	178.118151991252
-206.379821606552	185.662513271275
-213.262439584524	193.610730023556
-219.954611330129	201.898712584677
-226.484948630779	210.458476975477
-232.889005878582	219.220547792016
-239.20690555229	228.116036871907
-245.480622778034	237.078399499213
-251.751509822881	246.044981877593
-258.058443727892	254.958413994025
-264.43672089457	263.767799822867
-270.101000610375	272.080725294522
-275.066051235441	279.892341202529
-279.348432588854	287.193715142574
-282.965636529695	293.972185503353
-285.935586626627	300.211892689063
-288.27635203069	305.894430150632
-290.00594498112	310.999596042156
-291.142093031504	315.506230529508
-291.701905057082	319.393109035337
-291.701386267573	322.63984324003
-291.154799618201	325.227733075315
-290.073911571394	327.140522124446
-288.467190114075	328.365034332608
-286.339037885306	328.891701698316
-283.689146170783	328.715017218745
-280.512053702309	327.833953637425
-276.796992713888	326.252370398466
-272.528100112035	323.979388343419
-267.685050005387	321.02965192882
-262.244106990319	317.423343262277
-256.179502026402	313.185796811915
-249.464922425572	308.346622728917
-242.074845805586	302.938378993924
-233.98548859283	296.994979080381
-225.175274762366	290.550098172004
-216.441487780114	283.984706179561
-207.779297526118	277.297556891991
-199.179978127332	270.496482257731
-190.631756678952	263.597776177817
-182.120367672073	256.625496555334
-173.629446060507	249.610740477716
-165.140888072885	242.590906011794
-156.635296174925	235.608947713328
-148.092604468001	228.712645212412
-139.49295176907	221.953919520248
-130.817834423087	215.38823745121
-122.051539283469	209.074137247923
-113.18284680934	203.072903428401
-104.207044484337	197.448473458864
-95.128571651108	192.267998235526
-85.9664915956918	187.605714355246
-76.7122574918014	183.463465259145
-67.3366131801453	179.784459452843
-57.8266901533953	176.532821012254
-48.1744246260436	173.665341174982
-38.3780251372543	171.135354185996
-28.4420937645734	168.895183662203
-18.3770065108285	166.89792650257
-8.19785027368297	165.098709391019
2.0768655529245	163.455480030021
12.4265627464045	161.929416655718
22.8299110674304	160.485062189121
33.2660558688639	159.090295944639
43.7157377656438	157.716249972621
54.16229972143	156.337266201334
64.5925703535983	154.930978149319
74.9975838001733	153.478583569795
85.3730458827736	151.965338531214
95.7193925148732	150.381223992156
106.041246253668	148.72158360147
116.346146407501	146.987309542304
126.642718284599	145.183973263848
136.938951557222	143.319408533622
147.241679781933	141.399797963504
157.558391401228	139.424767385591
167.903558407058	137.380025859377
178.258232580286	135.314889823881
188.578941724856	133.328011946926
198.836478666599	131.488245608149
209.005596301322	129.863710807939
219.067419870763	128.518781215041
229.010312418746	127.512353026512
238.829920671194	126.896534778047
248.528794129894	126.715567282814
258.115866106327	127.004848794361
267.606000667192	127.789876200937
277.01970061125	129.084813051903
286.382893806189	130.890285252816
295.726367425936	133.189948300551
305.083758979921	135.945635212935
314.486196563329	139.092197301121
323.952287582805	142.536099159245
333.477080048102	146.163424343552
343.02915474115	149.855899722313
352.559109534146	153.50365482193
362.011891541759	157.008106144654
370.722533804322	160.920999901888
378.699538572838	165.202427210973
385.952057028543	169.803101485586
392.491478131205	174.67050140534
398.331190157461	179.753456333814
403.485240933184	185.004786888121
407.966744192458	190.382237728386
411.786533168854	195.848286817206
414.952194656135	201.369388730857
417.467420509188	206.915021761387
419.331562707419	212.456734244089
420.539296796958	217.967281984695
421.080338649748	223.419913076393
420.939204003226	228.787877619863
420.095049496846	234.044318017583
418.521697898172	239.162841050911
416.188053663808	244.119282974455
413.059321516356	248.895359659608
409.099865909855	253.484673880817
404.279106985288	257.900060215194
398.581194346613	262.177824770665
392.014670903818	266.372358041289
384.613501877351	270.541643071562
376.42720815534	274.734699794415
367.508503566664	278.98817147917
358.519066277506	282.687110718609
349.448556378253	285.808082724137
340.289557557024	288.339420129574
331.036865836348	290.278167059135
321.687226966422	291.6278997147
312.239385924389	292.397064158595
302.694299896072	292.597632394624
293.055395212706	292.243991388442
283.328788926019	291.352053625085
273.523434188579	289.938617593186
263.65117560322	288.021018972999
253.726709147972	285.617107123855
243.767428840147	282.745563997756
233.793111965177	279.426554823918
223.825355254721	275.68265407752
213.886643947862	271.539912534253
203.998948351529	267.028813789024
194.181848764896	262.184737837395
184.450423167693	257.047503268728
174.813422254811	251.65975705749
165.272362923315	246.064485897728
155.821844125659	240.3024880745
146.450673758924	234.410894841944
137.145230445656	228.420861587533
127.89710482117	222.351276826434
118.70350976896	216.210706677622
109.569472803831	209.997100318021
100.508226795649	203.699292374146
91.5412147078884	197.298812560549
82.6977048448828	190.772060945301
74.0139647865993	184.092818220665
65.5319409440337	177.234924823891
57.2974691173896	170.174835927791
49.3581697717203	162.893720032724
41.7612851707576	155.378854143808
34.5517274566039	147.624236504518
27.7705232345315	139.630498893872
21.4537169134676	131.404287380743
15.6316952505015	122.95728585522
10.3288481689136	114.305014915286
5.56347845101729	105.465488844791
1.34789143738004	96.4577786972749
-2.31138751436917	87.3005159059818
-5.4133197251511	78.0103736884519
-7.96205600749593	68.6005744209569
-9.96674079357122	59.0794836228463
-11.4415438594341	49.4493595659321
-12.4059459625634	39.7052588353426
-12.8874738188891	29.8367454124537
-12.929351345083	19.8358818730412
-12.5910317344008	9.69930635559854
-41.2374720344594	21.5112652113001
-36.3601003567656	31.4500639258597
-31.3366594244611	41.2880247432207
-26.1820149492279	51.0347487144792
-20.9614823308889	60.7423946858621
-15.7105645816275	70.4331475737122
-10.4694327393628	80.1288832526662
-5.27927273755268	89.8480036795723
-0.179694617892686	99.6040776712894
4.79339442308039	109.405542924188
9.6094594428566	119.256162107883
14.2445217374061	129.155967921517
18.6818926688855	139.102451407324
22.9125501684083	149.091784419002
26.9352773229295	159.119905385483
30.7566764288532	169.183321718318
34.3911312154333	179.279489138053
37.8607032974649	189.406629953651
41.1948038319149	199.562883206429
44.4292967611659	209.744802574178
47.6045726822054	219.94549687762
50.7622926876563	230.15309698623
53.9410767851238	240.350448168103
57.1721241722524	250.516604448975
60.475959816654	260.629925923091
63.8609271202594	270.672020796347
67.3231084906941	280.632023864937
70.8460348828596	290.512523368241
74.4510306669196	300.278842104043
78.2062246770815	309.857517942965
82.1478614207449	319.208759300868
86.3159978905075	328.296645351498
90.7517124343823	337.092251000007
95.4950374017031	345.575173197615
100.583016337147	353.734286121215
106.047837712807	361.568094597687
111.914964506652	369.084987137773
118.201019343322	376.303609081473
124.911013300245	383.253375542002
132.034438427323	389.974717419334
139.540091655752	396.517922176106
147.370845438513	402.938779618954
155.441851154472	409.290269591648
163.645906505227	415.613573805163
171.864702554754	421.934606598894
179.979832882938	428.268051907379
187.87982944975	434.624687039104
195.463991377982	441.017210428114
202.644561165364	447.462718090122
209.347671128314	453.982344720035
215.513027254154	460.599493887484
221.545353927631	466.57398615343
227.419320482895	471.936190907667
233.112184089021	476.711643904536
238.602866534882	480.920807807555
243.87105039735	484.579055878693
248.896371854365	487.696732995317
253.657732645423	490.279199995555
258.13274607745	492.326802825019
262.297355403135	493.834726824438
266.125713915998	494.792704493417
269.590499758438	495.184552785734
272.663960001117	494.987547969451
275.320120078175	494.171762488413
277.538647284144	492.699808608573
279.310480222707	490.528068638109
280.643924699207	487.611101320936
281.567578373503	483.909944303802
282.126222320406	479.401128495888
282.371017294297	474.080405700735
282.350433030842	467.959268252301
282.105990115559	461.058157288554
281.671953752959	453.400486895805
281.076652431411	445.008862801838
280.343974414037	435.90318379445
279.494529284955	426.099961701285
278.093634249039	416.376251468871
276.144975342045	406.73441426201
273.656249422752	397.177115207823
270.638406935446	387.707641107911
267.10506845631	378.330203259212
263.072095303332	369.050179471856
258.557309618699	359.874260903269
253.580362239744	350.810477253924
248.162738454224	341.868077409782
242.327873112266	333.057243347855
236.101318191452	324.38861787127
229.510870345907	315.87263983028
222.586531951342	307.518713953677
215.360166405955	299.334301625108
207.864746334797	291.324092220398
200.133202973208	283.489462236793
192.197045151877	275.828394965189
184.08504655332	268.335892308402
175.8223077823	261.00471915657
167.429870644805	253.826191720051
158.924887298453	246.790719015308
150.321256613918	239.887860717349
141.629089486135	233.108971980703
132.845284710983	226.469992974949
123.971518730122	219.972847468823
115.005149696158	213.627502187704
105.940462570229	207.451112443038
96.7699755072434	201.467305203829
87.4858806872206	195.705309901836
78.0815454765431	190.198854277103
68.5529308298662	184.984803485067
58.8997550598435	180.101586305735
49.1262532346064	175.587521957506
39.2414518568462	171.479207159872
29.258968400247	167.810123371896
19.1964200102421	164.609580124074
9.07456236890699	161.902045599756
-1.0837215343271	159.706857628706
-11.2544864346215	158.03827225303
-21.4137755482514	156.905792706863
-31.5386118777463	156.314720003351
-41.6079008493806	156.266867959587
-51.6032273868024	156.761385407255
-61.5095432810674	157.795626729012
-71.3157563268461	159.366013064312
-81.0152531719515	161.468840506944
-90.6064295345961	164.101059456638
-100.091773606222	167.257886375382
-109.467909838554	170.909725638135
-118.742943612156	175.040025934316
-127.926563169569	179.622135915085
-137.030226740744	184.618881566461
-146.06704358806	189.982014654682
-155.051360735072	195.652088325789
-163.998049625242	201.559145279741
-172.921605850298	207.624479521118
-181.835300851121	213.763459171369
-190.750642030672	219.88903705765
-199.677261753186	225.915324125062
-208.623156180426	231.76061780054
-217.595073730038	237.349530165713
-226.598863630518	242.61416953395
-235.639682264692	247.494540493085
-244.722040827187	251.938404266675
-253.849725424944	255.900825283711
-263.025632914329	259.343576037665
-272.251559028294	262.234516163792
-281.527963342021	264.547017832311
-290.853725399256	266.25948049206
-300.225900323935	267.354961248439
-309.63948092874	267.820939163707
-319.087176805879	267.649229174704
-327.921714486595	267.454236856038
-336.125795218468	267.231289748394
-343.677733197658	266.977942500314
-350.55172936105	266.694463127108
-356.718463507524	266.384374664043
-362.146119900894	266.054930802545
-366.801915155194	265.717326486451
-370.654075622764	265.38639948087
-373.674028966683	265.079636578474
-375.838417392875	264.815502408075
-377.130531453401	264.611397201466
-377.540945715549	264.481750145882
-377.067398877757	264.436724397647
-375.714132406393	264.481775234805
-373.490918635476	264.618020901807
-370.411935716344	264.843191856256
-366.494575438045	265.152856944385
-361.758241284107	265.541656454836
-356.223195568243	266.004356395871
-349.909517852676	266.536635152661
-342.836226377971	267.135594040218
-335.020591531183	267.800033081122
-326.477645197546	268.530552585334
-317.219870417937	269.329538406773
-307.257045066048	270.201074648405
-297.233725096735	270.532634399881
-287.159236371907	270.336837092137
-277.042181750101	269.630379188876
-266.890566124518	268.433905237471
-256.711938495381	266.771872274941
-246.513519853542	264.672387730836
-236.302284463963	262.167000575585
-226.084963283522	259.290425519312
-215.867944139353	256.08017946712
-205.657056156986	252.576107636352
-195.457246937775	248.819774792606
-185.272189062098	244.853698498761
-175.103882908942	240.720411699881
-164.95234644061	236.461366221719
-154.815487797383	232.115725919757
-144.689234583206	227.719137579994
-134.567946560874	223.302590485559
-124.445082505767	218.891463388811
-114.314054010947	214.504797892334
-104.169216324263	210.154696451043
-94.007166875671	205.845211881107
-83.8197619541664	201.593069245154
-73.5936189655357	197.431756292775
-63.3213848632101	193.379568277208
-52.9971423764128	189.454275095225
-42.6168750245162	185.67225976985
-32.178610786842	182.048132269734
-21.6823786544194	178.5944822663
-11.1300262517881	175.321710421548
-0.524932327113362	172.237937047812
10.1283528261598	169.349000154217
20.8245044699196	166.658552419103
31.5578236396051	164.168257542603
42.3226094439729	161.878075168696
53.1134792968895	159.786613227079
63.925622525133	157.891519436291
74.7549834568527	156.189881154546
85.5983798634766	154.67860491223
96.4535698525869	153.354752906744
107.319284151617	152.215822041888
118.195241367949	151.259960522345
129.082162475826	150.486127474186
139.981799973316	149.894215181361
150.897002782707	149.485182081998
161.831871969129	149.261335397097
172.792271764117	149.227385490875
183.778172333276	149.369888859563
194.782627402235	149.653490276859
205.802679713686	150.05332854179
216.834564486911	150.540898189803
227.874123690001	151.085488817116
238.917039239115	151.65517660561
249.959003963484	152.217688337821
260.995857995288	152.741185853703
272.023697477354	153.194962403752
283.03895553948	153.550030994266
294.038452721626	153.779587522104
305.019413089655	153.859338614113
315.979442396545	153.767691327912
326.916465356099	153.485807305008
337.828620110373	152.997527230692
348.714109040187	152.289173270189
359.571005941723	151.34923886311
370.397019982762	150.16797840588
[truncated: 5,091 more rows]
