# Supplementary material for: Generalization of navigation memory in honeybees
Source: Front Behav Neurosci. 2023 Mar 6;17:1070957. doi: 10.3389/fnbeh.2023.1070957 (PMC10025308; doi:10.3389/fnbeh.2023.1070957)
Supplement: Supplementary Data Sheet S1 — Primary data. [file Data_Sheet_1.zip › S00_Primary_Data/Bee_R05.csv]

34.3780607247796	159.549461312439
34.8093098137827	159.655130402285
35.6718079917889	159.866468581976
36.9655552588062	160.18347585148
38.6905516149412	160.606152210363
40.8467970610638	161.134497655073
43.4342916022022	161.76851216509
46.453035261043	162.508195647827
49.9030281223223	163.353547757464
53.7842704585452	164.304567381862
58.0967630454371	165.361251355086
62.8405078776194	166.52359153611
67.1529957605777	167.58029471102
71.0342206071908	168.531385733234
74.4841727017749	169.376904284262
77.5028378355019	170.116908425329
80.0901972394247	170.75147490352
82.2462293528281	171.280691954716
83.9709150472222	171.70463792668
85.264248769557	172.023335575545
86.1262596125109	172.236665738734
86.5570508611318	172.344206513146
86.5568946837831	172.344854587315
86.1257907327145	172.238611363239
85.26325616993	172.027442638977
83.9685750817316	171.714337101504
81.809350532431	171.198620633776
78.7839446572158	170.487928398905
74.8902278182927	169.593345267789
70.1257093032309	168.530361424026
64.4879055102867	167.319926418061
57.9750774612717	165.989492666212
50.587464689719	164.573832557872
42.3290559336676	163.115276107083
33.2097165292381	161.66292627845
24.0710908802487	159.93929993059
14.914273540236	157.947159425097
6.60473715397717	155.905524494442
-0.85274157423558	153.82782031452
-7.45193345006923	151.734030513503
-13.1859121561699	149.651681860757
-18.0483545664261	147.616988676062
-22.0356125529229	145.676130640843
-25.1499061912405	143.886536488101
-27.4041647395211	142.317830261001
-28.8292688068078	141.051650719393
-29.4847331312963	140.178686272491
-29.4748261609383	139.789691683737
-28.749190784583	139.848237369149
-27.1644439213325	139.892415628213
-24.7588493998591	139.823930694273
-21.5979156377477	139.546726291508
-17.762800737353	138.984794214
-13.3374715825388	138.084327321019
-8.40032119895835	136.808506469788
-3.02045706637043	135.130461755529
2.74290188607715	133.026851264061
8.83921990256636	130.472781224207
15.2244390219103	127.438269637625
21.8584252960337	123.886406601358
27.8789538719639	120.104501814289
33.2745287602225	116.095271644077
38.0434484130022	111.85030692061
42.1968870694216	107.347976047007
46.0822466961089	103.381889054927
49.5834247634827	99.9510863887178
52.591608447074	97.0189261138267
55.02616583416	94.5228995903133
56.8425146223753	92.3882590414614
58.0328148019155	90.5357081904683
58.6281973786036	88.8838660089688
58.7064688112455	87.3510600034121
58.4071974179414	85.8614847002626
57.7329511750412	84.4660094711956
56.6113073672625	83.6333956362762
55.1685209725078	83.4542184243212
53.5744188964903	83.9905723520672
51.8925404018803	85.3183307556963
50.0177126781965	87.50506512058
47.9821765635882	90.564994414251
45.8114967196756	94.4920851541156
43.5317560864372	99.2695166158736
41.1727167072669	104.878324086931
38.7699337480336	111.303993191431
36.3670334072063	118.540564528306
34.0182750514408	126.591632486874
31.789815643782	135.467340034597
29.7560206379284	145.177632840358
27.9875494686246	155.725324749252
26.2155184143258	166.274363898377
24.6221688979278	176.76293232817
22.7951875812329	186.471348234292
20.8206631688405	195.408388780744
18.7620888704857	203.578595080478
16.6642161012178	210.975396817664
14.5582622846794	217.580569062827
12.465355588336	223.367328167034
10.3980911385947	228.305596090593
8.36084667494093	232.369204978801
6.34955497995669	235.545282738087
4.35128803617959	237.845891236915
2.34204932463537	239.322360306794
0.41953315391418	240.006752882395
-1.15460409538598	239.929678819341
-2.27594279452884	239.163754601375
-2.86009426025468	237.787705689481
-2.84937932447857	235.874444100192
-2.22621108668298	233.423553281837
-1.46092726664195	230.132551510259
-0.566723069214788	225.995186983759
0.43177604254204	220.99706591232
1.49646957816516	215.12120923098
2.57494975353371	208.357632172431
3.60524760716711	200.712265292066
4.52403539437378	192.209131041514
5.27172106171205	182.884965991312
6.3638699607383	173.459900258849
7.77431748888531	163.93947973513
9.44603239367908	154.334508666287
11.2877067226964	144.666245619349
13.1777629333845	134.976340602487
14.9811828002508	125.33301521977
16.5701991358145	115.822920214637
18.6057184373147	106.971577243043
21.0279868554778	98.770847288012
23.7637707016632	91.2112687489804
26.7309498141474	84.2760581418382
29.8447550847525	77.9370361649458
33.025340111936	72.1544222575274
36.204395087074	66.8814730375763
39.3279146728249	62.0722669916313
42.3542753752884	57.6886882738968
45.2643657360909	53.7628098597323
48.5076976790545	50.6216505069714
52.0554786448488	48.286760711507
55.8667647630263	46.7791991530957
59.8888243770738	46.1183748915593
64.0603013327187	46.320434717776
68.3155368122322	47.3970481020132
72.5894416895041	49.3550764993131
76.8225148911236	52.1970954013612
80.9659689922401	55.9221913123258
84.9872794930061	60.5259242309512
88.8761717310716	65.9976593300093
92.6489634788013	72.3129899618882
96.3451408386791	79.4214362211388
100.011022701627	87.2377343207639
103.679730908181	95.6470881397437
106.59095856121	104.081296567674
108.702602202051	112.487233831094
109.987880418656	120.790078325299
110.438180041237	128.895485311973
110.068197425264	136.692718624622
108.922702305822	144.060382303595
107.082649272488	150.876999256408
104.665303362324	157.037115466163
101.81218027393	162.467553173429
98.6668220888193	167.132777340564
95.3564465765892	171.02560191873
91.9014540742315	174.12235364923
88.1780446953807	176.392283290423
84.2280968493485	177.81666088299
80.1167189855417	178.37837593375
75.9323238857766	178.066211956121
71.7826166151335	176.881235787509
67.7869181855668	174.84259485967
64.0663542549386	171.989843519584
60.7351901179188	168.380990731892
57.8957465292363	164.088155678991
55.636844973703	159.193342370683
54.0342697826983	153.785633275525
53.1518008885788	147.959887865076
53.0419641271165	141.816543955468
53.7460879207201	135.462094130027
55.2934346292251	129.009894699337
57.6991808472542	122.580979173993
60.960965665154	116.304395035174
65.0537794005535	110.316164902342
69.9235173642372	104.755255154071
75.4812938315379	99.7543935029153
81.6037606278108	95.4251419130327
88.1455866824913	91.842667589512
94.3846229887126	88.3666576242212
100.196261601631	85.0027938847083
105.566591482407	81.7766508537658
110.630000226829	78.7250914812624
115.359518384664	75.877981014915
119.709506718926	73.2694083528615
123.615855612502	70.9342528444361
127.000332298234	68.9026591657561
129.778691468623	67.1951221764247
131.871070709605	65.8210399059859
133.211452951357	64.7814904933599
133.753827224187	64.0742365406595
133.475130466737	63.6982356378193
132.376383488157	63.6560002826267
130.483038136733	63.9532231401344
127.844347251214	64.5956382510432
124.530431586135	65.5837806298996
120.62561759221	66.9076360647433
116.218450427247	68.5441969428983
111.391429036196	70.4597063031902
106.213846892009	72.6152725455667
100.738602856928	74.9728289470844
95.0013964948461	77.4993268685109
89.0194487205124	80.1687635167595
82.8189163918416	82.9563208717663
77.0330565778239	86.5069636071022
71.7143955319456	90.7898514291325
66.9245546685179	95.7645403345799
62.7289705327474	101.380012015269
59.1920674143066	107.574740073001
56.3731530876284	114.278013738458
54.3235229441651	121.412119646114
53.0848766657024	128.894727989888
52.6887355393606	136.64096092837
53.1563584433295	144.564935162454
54.4986800470564	152.580857103163
56.715916794625	160.603941667939
59.7966308720005	168.551566318251
63.7162284469974	176.345215892721
68.4351895738352	183.913901693121
73.8978607029473	191.199650533173
80.0331699835006	198.164927961361
85.8872268676325	204.627501353002
91.4032066119778	210.492974345346
96.5442128256014	215.68923470697
101.293824436263	220.166003320515
105.652005025658	223.890278188852
109.630464924719	226.840533972334
113.251002546053	229.002026280177
116.51701863755	230.370359221455
119.392741787267	230.956180290969
121.83581441621	230.779123072838
123.785797336028	229.874009023844
125.170522611998	228.293378498584
125.912598306356	226.109902065305
125.936384285048	223.418458332878
125.175974067247	220.338191460102
123.585877627716	217.014997366267
121.159236959887	213.626059936533
117.875150510968	210.180682112797
113.741087686823	206.481586638372
108.791045728457	202.471951157127
103.085697141813	198.091120504208
96.7023833115695	193.289719227753
89.7238601786833	188.032535299006
82.2302827293157	182.294646112213
74.295443826841	176.054905088109
66.8577532050938	169.461815890038
59.948954616415	162.59944807392
53.580993999397	155.547494091531
47.7524333374112	148.373452503212
42.4555461770554	141.128964778044
37.6813393510929	133.849359751347
33.4215492348964	126.554290922592
29.6678185949071	119.247944393234
26.4081794398187	111.918402751941
23.6203581207076	104.537013204409
21.2616764381025	97.0607457597557
19.2599139330449	89.443115114733
17.5199461287424	81.6534892156804
16.394603933708	74.45385323683
15.9702132890196	67.7296758275126
16.292869705443	61.3534928393593
17.3613114949081	55.1771114464965
19.184653887428	49.2262223776974
21.7417783750717	43.735313487838
24.9834507500018	38.7977605314066
28.8318059943028	34.50785968992
33.1897939677534	30.9437499899978
37.9519429338276	28.1625671794178
43.0121825579445	26.2021174163777
48.2680206222948	25.0847825170064
53.6221332854581	24.8213732193263
58.9825489755012	25.4141576346883
64.2622358666302	26.858991639845
69.3785829792823	29.1466993683991
74.2530974487993	32.2638823860552
78.8116068200203	36.1933113213423
82.9853406703309	40.9140178448167
86.7134866157468	46.401146242506
89.9481978416329	52.6254465035065
92.6634463838518	59.5516875376046
94.8685572602492	67.1336218555994
96.6221571282459	75.3010824583003
98.0307165327369	83.9410068728332
98.7803877387761	92.1245630057339
98.8473466102228	99.7828019756855
98.2574357533545	106.848051360029
97.0702795678819	113.257845952228
95.2801499537889	119.017445065861
92.8483350865909	124.163451399543
89.776226505095	128.695637137865
86.0780336166432	132.601018402602
81.7816271598254	135.853825357295
76.9292296531709	138.417636324387
71.5781405844745	140.249055596687
65.8007764922877	141.302618018296
59.6832770334073	141.536186641623
53.3225431811866	140.915705076951
46.8224120811106	139.41836199578
40.2900335778803	137.034006080234
33.8331639619124	133.765384866728
27.5584641276772	129.6280056758
21.5704452028261	124.650225552953
15.9705336535465	118.873870395219
10.8556959781327	112.355411490066
6.31605898277624	105.167458668717
2.43100669384624	97.3999507982464
-0.736469933310879	89.1598719371783
-3.14649947000098	80.5678214797865
-4.78789163788103	71.7501483042752
-5.67924413822632	62.8276340447928
-6.57056829190451	54.4433362622378
-7.50912149721704	46.7016025470177
-8.4621501129841	39.6296210880429
-9.35175772838895	33.2154185481946
-10.1292316850767	27.4768345337093
-10.7486619220908	22.4375638303785
-11.1689292988095	18.126904685997
-11.3561095968769	14.5773450739482
-11.2865243545057	11.8210727164426
-10.9494395418622	9.8861097445392
-10.3481600956587	8.792921331895
-9.49890710482946	8.55241354193038
-8.42796355589868	9.16583380991244
-7.16825378124283	10.6263342733284
-5.75637575921135	12.9214081109118
-4.23052886221009	16.0353830972687
-2.62930638485918	19.9514712381183
-0.991128742445099	24.6532110850591
0.645893066632603	30.1253585400466
2.24369733966344	36.3544225100222
3.76276211669649	43.3294177501202
5.18223545120851	51.0320402567306
6.49715737259342	59.4382693188207
7.70108791700106	68.5271978986071
8.78987702143003	78.2792894784603
10.4661108785913	88.1394094667018
12.7083703025688	98.0756778507742
15.486078441082	108.05894370126
18.7579169204137	118.064273360419
22.4704170309489	128.072374312207
26.5569405653177	138.07072765166
30.9374290633106	148.054072638009
35.5194287770401	158.023824828867
40.2008512836299	167.98617322299
44.8745481881941	177.949078494047
49.4340815465044	187.918964632792
53.7794447640591	197.898080584752
57.8214593880169	207.883095528727
61.4842105402767	217.864860418365
64.7056727252463	227.828916164165
67.4371168716998	237.756342183985
69.6419150829901	247.624706778886
71.2941828699496	257.409023693459
73.0749029526214	266.532928520038
74.9791717735632	274.974985604119
77.0043452357139	282.709151804741
79.1287640543031	289.715379459452
81.3132045656933	295.978756022646
83.5166781981704	301.48151708928
85.6907814689995	306.205944074479
87.7793697886347	310.134879495646
89.7178013851299	313.253488029541
91.4329751965518	315.552721564338
92.8463445127045	317.034274763702
93.8823604564703	317.714581563051
94.4815385133372	317.623248078477
94.6116660674133	316.794384271199
94.2710959248559	315.256378757981
93.4850902591922	313.026356005778
92.2996252602028	310.1098979369
90.7756161560975	306.503149452181
88.9849946525825	302.194827702379
87.0096195336862	297.167432335993
84.9437199995197	291.39857030522
82.9001424898723	284.864513105301
81.0201948328844	277.549533732753
79.486892603052	269.468172277991
78.3008405856559	260.644122029694
76.4913061376662	251.746193018938
74.0271150707077	242.831536602502
70.8810090452157	233.972629560606
67.0383345829831	225.250906998528
62.5006036681034	216.750709989177
57.2861893489628	208.554078156928
51.429719281301	200.736710010294
44.9812787160054	193.36463755628
38.0057728245697	186.490673305364
30.5817392963834	180.149662021646
22.7976086423824	174.35243332987
14.7430517042721	169.08072849499
6.49633154627079	164.287647642669
-1.88566742702078	159.905244796784
-10.3683637251359	155.854122256497
-18.9320180785948	152.049863540985
-27.5608002224372	148.40777868608
-36.2340645478791	144.850590036426
-44.9253736592722	141.319321479252
-53.6105762845311	137.781480497597
-62.2804850763339	134.23150183313
-70.9538048528925	130.683416404428
-79.346773662382	127.975351909805
-87.6081866200424	126.11713697296
-95.703406738753	125.106014454491
-103.32318041577	124.839728370538
-110.40278156939	125.266970575496
-116.874086236564	126.319209556527
-122.674096955168	127.915887411949
-127.748182941329	129.968951203373
-132.050434281396	132.386100332487
-135.542913603276	135.072374797213
-138.195260104215	137.930626899504
-139.985445579694	140.862204517691
-140.901440738126	143.769602497278
-140.942237989162	146.562339644403
-140.116157844347	149.165399652665
-138.435997493693	151.527555219037
-135.913307471864	153.627198736503
-132.555092105801	155.475372595422
-128.36504191903	157.116406649655
-123.349150708923	158.625093201952
-117.522429093403	160.09856259941
-110.911540425431	161.644546959942
-103.551965782702	163.372494916152
-95.4844032765535	165.392421585089
-86.7563079475664	167.823684501762
-77.7559415603804	169.862536439571
-68.4921875529941	171.424066751323
-58.9864659009964	172.461297158347
-49.273173358374	172.927819949347
-39.3969397909542	172.785104033349
-29.4088876350975	172.006403709586
-19.3627785012429	170.578780188331
-9.31147363466793	168.504182869266
0.696344086776989	165.800347923105
10.619543641983	162.501975587295
20.428427375855	158.662230624568
30.1091833604239	154.354057379626
39.6679288095174	149.670240374043
49.1317346787225	144.721046747679
58.5433896636231	139.628969510471
67.9495094455884	134.52078982088
77.3869663576813	129.517610250355
86.8744062894125	124.725009279244
96.4110288870162	120.226432434939
105.979870332236	116.080821420329
115.552385639493	112.322907671184
125.093017106145	108.964192299365
134.563831751736	105.99345418579
143.929875326219	103.376013873142
153.16695824645	101.048029705719
161.664921893282	98.3714259239075
169.412589339926	95.4479849614352
176.403271126566	92.3479910955367
182.636624040265	89.1482743880738
188.11705807533	85.926180527125
192.851143620645	82.7575370408319
196.845244811185	79.7171520390051
200.104308814009	76.8808542187738
202.632463285562	74.327896128515
204.435730776079	72.1419320613824
205.526062514827	70.4078498989895
205.923527125073	69.2021161915098
205.652490889828	68.5786047312446
204.732770128675	68.5571996186201
203.173355776119	69.1208114279698
200.973800147047	70.2206735591141
198.13014963048	71.7872573188675
194.639026893177	73.742623806336
190.497333139719	76.0093024181477
185.69961033036	78.513536017054
180.235720357404	81.1840362408643
174.090087187023	83.9482618964235
167.242856242232	86.7276072665695
159.673246363759	89.4322737801622
151.36561261719	91.9563743930121
142.91008208023	94.8361986730903
134.33845903448	97.9134292056521
125.667109266153	101.175278841575
116.900953591446	104.70224177921
108.065000684754	108.540111921726
99.1972975815154	112.727782918711
90.3449625004221	117.287375897915
81.5578065198051	122.219399323899
72.8811088270894	127.500867192949
64.3477647019362	133.086001455861
55.9704270503678	138.910833395334
47.736605328066	144.903183519829
39.6110815111213	150.995598009648
31.5454639902482	157.134101198995
23.488365929683	163.278429194051
15.3911077051077	169.396413758336
7.20952494713357	175.456934978089
-1.09494233771714	181.423851113436
-9.55223443319985	187.252381137405
-18.1782016240381	192.88987212669
-26.9691271321098	198.282235264845
-35.9000595887406	203.384306134182
-44.9285397497031	208.170075556249
-54.002393761987	212.640063308319
-63.0700206259467	216.825710945357
-72.0932403259615	220.792159782065
-81.067812595894	224.646365466146
-89.253763130336	228.874347184382
-96.6300626479115	233.363310326364
-103.193270760201	238.027182675456
-108.951517996629	242.777707861864
-113.921929980147	247.532729040369
-118.126381502884	252.219045848033
-121.587671054416	256.772344784299
-124.326741746901	261.135790287953
-126.360881681393	265.258251265404
-127.702632699769	269.092693172089
-128.359151970074	272.595029039735
-128.331859334186	275.723648357457
-127.616325385721	278.439865185905
-126.202534393596	280.709570152031
-124.075934841832	282.506298528082
-121.220018999459	283.815484673308
-117.621156789926	284.638625625643
-113.275248551763	284.994895164312
-108.193504137444	284.918220894652
-102.403886268061	284.450869953868
-95.9475211259138	283.637041396002
-88.8726398387816	282.518851859663
-81.2289274446993	281.134655327501
-73.0635825194639	279.518659465979
-64.4190958988115	277.701060752727
-56.050599975857	275.186276616238
-47.9758247558337	271.981621001371
-40.2087672085095	268.098324043924
-32.7594421383444	263.55114711067
-25.6400342689656	258.357332149065
-18.8946127109777	252.533678920262
-12.5398444427986	246.102971613506
-6.5966839087441	239.090933737073
-1.08953994996391	231.526762623277
3.95404732730968	223.44378989051
8.50367902268083	214.880321266103
12.5265542409581	205.880664221004
15.9883491998104	196.496276057798
18.8547514920125	186.786829927161
21.0937749253208	176.82081908617
22.6787045806867	166.675193640555
23.5911178469428	156.433610931689
23.8231161139087	146.183285625891
23.3779775364902	136.01101180137
22.2689754473582	125.999327008071
20.5167955343526	116.223704210022
18.1463935722525	106.751164701379
15.1840850256353	97.6401574474041
11.6553131429924	88.9412455178957
7.58317988134634	80.698123232585
2.98760124553856	72.9486285602071
-2.11513197494747	65.7255756190895
-7.71261824280111	59.0573420304409
-13.7967233228312	52.968185447812
-20.357558862651	47.4792821339856
-27.3539082616142	42.611628637229
-34.7726762118796	38.3795199806258
-42.5974030568057	34.7933397507704
-50.8093658817153	31.8584741944133
-59.388254800931	29.5735639045719
-144.751879676977	72.3533417742428
-144.133866745432	78.8039237319746
-142.768194960117	85.4157714841793
-140.628379168604	92.1264526108029
-137.689585893692	98.8669178990484
-133.931090850434	105.561058391968
-129.339396777409	112.126963735758
-123.91109774889	118.481027456593
-117.653651767586	124.545455767475
-110.582232113756	130.258182979473
-102.712801633964	135.583143533456
-94.8990013431254	140.794961903664
-87.1783001857933	145.762547304516
-79.5438946944026	150.345356355957
-71.9320428874053	154.427289198087
-64.2707988360862	157.916251637563
-56.5227160845667	160.730562741404
-48.6745702551728	162.815096460869
-40.7460156337427	164.123128247942
-32.7833014120482	164.617299896696
-24.8517142787275	164.272348332675
-17.0278357650083	163.076951450916
-9.39292651536234	161.033690773877
-2.028256991816	158.157605640632
4.98763397051847	154.474296226539
11.5803004588324	150.018299818469
17.6800297820571	144.832070104774
23.2223313806285	138.965602416786
28.1487355022481	132.47656643884
32.4082824886862	125.43063143735
35.9599565521275	117.901405847095
38.7759611248372	109.96907675368
40.8449621839483	101.716716909149
42.1734734562908	93.2239444591649
42.783495110832	84.5593871993081
42.7062680157857	75.7748194782216
41.9742656978593	66.9029695092931
40.6139200777977	57.9584859290487
38.6400833370681	48.9397925228802
36.0511776280375	39.8282859889762
32.8532712120978	30.6230278185193
29.0716549613036	21.3567317985703
24.7286015347984	12.0659228841051
20.416772283687	3.48457779147623
16.1972598583268	-4.35765938408008
22.6247206500544	-10.0532248815452
27.3247407547812	-2.58486260584806
32.1201978781992	5.6589153472834
36.9641703254886	14.6456582855571
41.2584564439125	23.6435779914182
44.9543450183568	32.617460206307
48.0049946340071	41.5305597990064
50.3657936634814	50.3398264046741
52.0292921535668	59.0586971422494
53.0187482846217	67.7424715914331
53.3465886255725	76.4196848351664
53.0332497081522	85.1184164352445
52.1077249830191	93.8645277016104
50.6088597672883	102.680772827537
48.586684554279	111.585631625981
46.1032075262684	120.591491873253
43.2320716050764	129.702327194218
40.0567375837396	138.911526146167
36.6674497096324	148.200768585628
33.1578307127172	157.540552369693
29.6220592429473	166.892316396857
26.1531395569264	176.211590657565
22.8421799649621	185.451513967029
19.778226432962	194.56625151012
17.0481224791893	203.514045580472
14.7359879864564	212.25971406111
12.9221365101112	220.776403943194
11.6815262449778	229.046419152946
11.0820903241797	237.061070131232
11.1834159451877	244.819753305891
12.0361853536373	252.32879709109
13.6826650144375	259.601054923322
16.1589310612111	266.659127189015
19.4621491260398	273.470996767729
23.5586782055189	279.963204766381
28.4267025655668	286.088301119787
34.0380532940793	291.797713894988
40.3580627184333	297.043041707282
47.3445524483813	301.776765468854
54.9467613113065	305.953457931128
63.1048455197032	309.531800549312
71.7505676571602	312.477222171189
80.8095144230992	314.764488843553
90.2045736257038	316.379355241077
99.8597961945699	317.318698234314
109.703645032949	317.589220696847
119.671050954998	317.205329328415
129.704258303495	316.18686367876
139.752782795885	314.557119796726
149.772868023326	312.341336972348
159.726742230462	309.565638537811
169.581863010183	306.256343240662
179.310248003625	302.43955105333
188.88793353465	298.140920612017
198.294572982489	293.385575480863
207.513173590703	288.198095608212
216.529968018215	282.602567043982
224.871159731141	277.380276254952
232.513378558234	272.54355311377
239.433629744687	268.099933229921
245.608829603282	264.051064213242
251.015476000193	260.39110005012
255.629667821658	257.104344938108
259.427976664812	254.161908956841
262.390210366846	251.517488652813
264.50563938954	249.103827608799
265.783015016113	246.834595720922
266.258623197025	244.61768137174
265.991609651194	242.375806462076
265.047531140911	240.058491893073
263.484106386544	237.639895728061
261.345606810354	235.111061485629
258.662875676096	232.473358262282
255.455279983744	229.734496940415
251.732853375596	226.906482997939
247.498108460856	224.004740575918
242.747462717816	221.047907268255
237.472356055616	218.058021517962
231.660162476994	215.060959392152
225.294996096837	212.087051178208
218.358509919914	209.171844343974
210.830792283729	206.356989769879
203.154744858661	202.933615671209
195.327265068647	198.969602429092
187.351647921947	194.546416688205
179.241317444758	189.760732726916
171.024417085061	184.725458130892
162.748678175303	179.569420298334
154.484742155382	174.43492025441
146.324397295156	169.473004227798
138.369764984502	164.837299979554
130.714142088962	160.676143808976
123.306368453101	157.089574413404
115.82631019431	153.671625025101
108.220534033191	150.474941048453
100.440950698759	147.539715759396
92.4495007207646	144.906469802412
84.2203537119988	142.623569153249
75.742651720425	140.749692953508
67.0238168136661	139.35108056092
58.0912054687884	138.494635534418
48.9902935788727	138.239922584061
39.7799824963175	138.633275890237
30.527129562441	139.705136908543
21.3018609173856	141.469756390394
12.174019869322	143.925928019788
3.21039790132147	147.057853502962
-5.52779071497125	150.835748088479
-13.9877146665783	155.216123062317
-22.1285068720058	160.141880495227
-29.9261054835373	165.542524934773
-37.3797631212347	171.334976166816
-44.5202817436319	177.425521818372
-51.4190437774469	183.712834393361
-58.1947724483679	190.08972329066
-65.0106916401919	196.438262218774
-72.0496624981514	202.619156237944
-79.3503142040183	208.509592676318
-86.6594913892878	214.480028785428
-93.9670691225049	220.443749209835
-101.249039046386	226.329608851854
-108.475557898723	232.068633610363
-115.616180905254	237.586178805993
-122.64530158909	242.799047179945
-129.547636700455	247.617600438254
-136.321564678153	251.951857169146
-142.978627693123	255.718614399484
-149.539924897974	258.846409598917
-156.031622077465	261.277212005921
-162.038538090465	263.735492349421
-167.585064423846	266.1848575146
-172.690516276077	268.594706818009
-177.368085429257	270.938191238032
-181.623926379977	273.190315112867
-185.456096751655	275.326129997013
-188.853101949239	277.318926514237
-191.791788961286	279.138352889982
-194.234370565462	280.748533328089
-196.124745337622	282.10674535811
-197.38611125282	283.164541369148
-197.927838196989	283.875431801159
-197.677790274009	284.211459855113
-196.633064277254	284.176928178403
-194.864258477337	283.804767486345
-192.465948636986	283.141613225096
-189.520242228608	282.234233835695
-186.087755421472	281.123416596638
-182.209639523234	279.843183361477
-177.911427952193	278.422077472773
-173.206232956629	276.884951992633
-168.097029025258	275.254769134253
-162.578244513282	273.554334728342
-156.636934096909	271.80801534502
-150.253788321819	270.043499718337
-143.846942848133	267.523830668707
-137.39006680329	264.290750190498
-130.857665203802	260.397501148603
-124.228157338031	255.909623416407
-117.48757094058	250.904201041054
-110.632895065521	245.466966899323
-103.673644527595	239.687615618288
-96.6306032292545	233.654994384024
-89.5319643628699	227.454387056876
-82.4078614809498	221.168304507276
-75.2833934146066	214.880594207683
-68.1678219856939	208.680143370437
-61.0447675411757	202.692917183578
-53.8641615630445	197.082482424828
-46.5523242819859	191.98364690884
-39.0530580055302	187.501766679768
-31.3481655456433	183.719614881268
-23.4576971970034	180.70384846913
-15.4317121905313	178.505581262182
-7.34031424094906	177.159338046475
0.734970295297245	176.683165206559
8.70728771151469	177.080020917814
16.4881347078744	178.339573605528
23.9893304331209	180.439682936254
31.1240630072831	183.347239008932
37.8076617635841	187.018336974894
43.9586152978267	191.397974401617
49.5002401770307	196.419677566625
54.363200993283	202.005739245073
58.4886351827628	208.068970382447
61.8309441309394	214.516685885049
64.3588283443968	221.256741219329
66.0536020569173	228.204199086582
66.9052034029503	235.286798393548
66.9074452865146	242.448373785256
66.0540358367466	249.650904756814
64.3360736969846	256.877769914097
61.7485732509294	264.101814831957
58.2966473568442	271.263015954576
53.991322569821	278.298832516955
48.8565704079044	285.133745640137
42.9319800991044	291.686519669464
36.2728890448755	297.878308314017
28.9471344425694	303.639846270621
21.0296294534585	308.915708125972
12.5969070945721	313.665198963306
3.72308569547558	317.860932183961
-5.52246232755991	321.48646390453
-15.0761287699091	324.53390157273
-24.8802872383798	327.001884632909
-34.8831019973996	328.894020338981
-45.0381695401743	330.217725777215
-55.3041242671007	330.983393718765
-65.6442735790494	331.203806475853
-76.0262923281241	330.893740035153
-86.4219894377139	330.06971942413
-96.8071522943547	328.749902513086
-107.161472244524	326.954083378579
-117.468554138892	324.703819176475
-127.716011993539	322.022697789606
-137.186826657069	319.471697884055
-145.850187713949	317.040836616283
-153.677652771221	314.712279569802
-160.644698613295	312.459203402858
-166.733155260024	310.245440172689
-171.934219944611	308.026861738501
-176.25091703832	305.755318295054
-179.698281739273	303.384729663297
-182.300361472866	300.877198885612
-184.085153262596	298.206720850431
-185.079708088549	295.35977759272
-185.306863045924	292.333869933467
-184.783750608495	289.135382959839
-183.521577529453	285.777630161599
-181.526138549417	282.279339965146
-178.798714819094	278.663528289878
-175.337165592342	274.956581357265
-171.137098675747	271.187355692334
-166.193018528791	267.386136978213
-160.499338239852	263.583368738523
-154.05114061607	259.808151158825
-146.844608484199	256.086592892434
-138.877113373912	252.440142393699
-130.147029689464	248.884013152525
-120.653399220803	245.4257583391
-111.104420716178	241.529049164375
-101.526701608774	237.221387204041
-91.9496700605744	232.530329101854
-82.4059183313023	227.482774160241
-72.9088361234816	222.14172445422
-63.4475523439917	216.611474982079
-54.0094337328397	210.985975444072
-44.5704797124309	205.363362074592
-35.1001295431604	199.837468639025
-25.5673904095934	194.492281158446
-15.9462398087397	189.399613665517
-6.21889488718875	184.61899331936
3.6231067547561	180.198465055017
13.5793732311144	176.175541819433
23.6419975953979	172.578045451847
33.7973059925189	169.424853747359
44.0277467672733	166.726663747756
54.3137648351345	164.486895136185
64.6355454153928	162.70283190172
74.9745154589181	161.367044396183
85.3144999849796	160.46905677218
95.6424711894637	159.997150586768
105.948901152264	159.940154764936
116.227809815044	160.289081428952
126.476658986622	161.03851661061
136.696268339847	162.187741021411
146.890938572599	163.741632858388
157.069037910386	165.711572429353
167.24491964155	168.117476589413
177.419038371556	170.951491997054
187.575993043424	174.17140069806
197.709617272969	177.748156679708
207.813732175826	181.644937740081
217.88415906403	185.819023908863
227.107079706798	189.865555818963
235.471450817074	193.767232365632
242.970432886634	197.507627869202
249.601030459092	201.072470538701
255.363528812866	204.4504204126
260.260825429833	207.633330264724
264.297725980526	210.616050632645
267.480245376448	213.395890984159
269.814938745108	215.971869127619
271.308286365587	218.343873403622
271.966163053296	220.511834512702
271.793427018281	222.474966680228
270.793660706806	224.231102389923
268.969086728626	225.776119526249
266.320668991047	227.10344825889
262.848396204211	228.203647019483
258.551734054474	229.064049621207
253.430223572871	229.668505173861
247.484194716775	229.997254897989
240.715552843881	230.027010725658
233.128578440202	229.731313995181
224.730656289323	229.081251093367
215.53282418553	228.046577911026
205.550017425192	226.597250287715
194.800906452982	224.705276569078
184.120216444878	222.704128774015
173.546087321404	220.541855839841
163.117866239777	218.169929267878
152.876074614772	215.543005538245
142.818466682763	212.645198063788
132.838804172465	209.562798939701
122.933350165634	206.285375141213
113.09761712554	202.803864198861
103.32755479844	199.109508504252
93.6196102938173	195.194488521985
83.9705019946579	191.05312436904
74.3768540122534	186.683350651781
64.8347281459421	182.088338816782
55.3391012447228	177.278203930791
45.8833902889641	172.271754832998
36.459195563106	167.098225183371
27.056483934325	161.798836381647
17.6644159644714	156.427880189723
8.27285186814618	151.052821466875
-1.12578741272352	145.752881398988
-10.5350227062824	140.615891736366
-19.9539547532006	135.733888904475
-29.3782950175385	131.198474817764
-38.8023058790796	127.096922778128
-48.2208011181596	123.509470433246
-57.6305431492754	120.507747769681
-67.0308352351923	118.154122864431
-76.4235851808256	116.501828880566
-85.813780726336	115.595997983103
-95.1658593760797	115.448285841216
-104.342651066848	115.965116830216
-113.311918925714	117.147605588487
-122.043039862145	118.994498623181
-130.508019949214	121.504251254399
-138.681299975028	124.675329621311
-146.539231234386	128.505827661292
-154.059415468002	132.992672776545
-161.219992255383	138.130545568794
-167.998959573772	143.910591836796
-174.373655770936	150.318989157457
-180.320587816941	157.335448540476
-185.815833029684	164.93180756099
-190.836215334325	173.071019071134
-195.361279637375	181.707009298619
-199.375716223398	190.785902163073
-202.871472131564	200.248764765213
-205.848705518263	210.035351270828
-208.315223868098	220.087786463702
-210.284767767463	230.353229143377
-211.774880221593	240.785168191527
-212.804981660791	251.343581040977
-213.677743012531	261.152631495064
-214.403296853499	270.180980987674
-214.990666000502	278.402917164667
-215.447406844453	285.797564611966
-215.779340549454	292.348216560104
-215.990307932607	298.041807656443
-216.081910829302	302.868532956978
-216.053220384091	306.821615894175
-215.900443142817	309.897232913566
-215.616542858411	312.094612710846
-215.19082447101	313.416343006872
-214.608503697196	313.868936778557
-213.850321870855	313.463728651951
-212.892337387852	312.218176138586
-211.706149560882	310.157590113001
-210.259978103675	307.317131890938
-208.521114472286	303.743483417862
-206.459954240591	299.494968836993
-204.054767842282	294.638668910172
-201.295082281559	289.244244927301
-198.181742072697	283.376508631244
-194.723885865908	277.08974891451
-190.934868130595	270.425222140433
-186.82891632737	263.411146286432
-182.419136532756	256.063859391728
-177.433900855596	249.230942757883
-171.891745675121	242.911183472915
-165.81002952372	237.09331478553
-159.206086737937	231.756454577647
-152.098848954899	226.870395816258
-144.510907455374	222.3959459741
-136.470951974802	218.28557486715
-128.016400087279	214.484672438197
-119.195827353855	210.933669159518
-110.070604501894	207.571025533979
-100.715177498415	204.336598321492
-91.2161114002151	201.174259769692
-81.6728440374484	198.031870268353
-72.1229456609525	194.892899542852
-62.568609859888	191.756877027784
-53.0493201582463	188.593675530271
-43.6107675956719	185.357811413799
-34.3028628334186	181.986934703119
-25.176379478335	178.404617206954
-16.2807764169366	174.527640994771
-7.6648337668305	170.275796049544
0.620753503871612	165.580938536504
8.52137155938662	160.393145290958
15.9787479763127	154.683506821247
22.9331792695025	148.444046383562
29.3263861369907	141.685699316983
35.1039226495873	134.43545452204
40.2168312393406	126.733551391837
44.6227699672195	118.631181833465
48.2869894792351	110.188735096661
51.1834586504551	101.474358360576
53.2962686204454	92.5624646721173
54.621226731667	83.5317657619095
55.1672916567455	74.4624663258257
54.9572710043494	65.4325121182217
54.0272284576667	56.5132831148816
52.424750161903	47.7657432365634
50.2090925573713	39.2388159481436
47.3761791556052	30.9355513985109
43.8855104185485	22.8298089276675
39.7345132772938	14.9085468804372
34.9312067473305	7.15411653277769
29.4986954486254	-0.45620488868758
23.480741134854	-7.95135015331186
-71.4301716459542	40.7661401652923
-65.053540132869	48.9236046862639
-58.3913070671356	57.0398005426166
-51.490106935671	65.1111624924432
-44.4676143393597	73.1632239583378
-37.3947185462332	81.2048759898227
-30.3591100506432	89.2557707527703
-23.4599109685136	97.3452246941066
-16.8010001317673	105.508676950935
-10.4838727403178	113.781560836013
-4.60189731018732	122.192408934022
0.763080567695106	130.757679290137
5.54207261696828	139.479587679235
9.6789653451632	148.346585045151
13.1298489184869	157.335357840493
15.8620718289174	166.413353381381
17.8532706466788	175.541275239073
19.0904904764835	184.675372390159
19.5693952061307	193.769556110263
19.2934721502585	202.777444687076
18.2730764119332	211.654404302807
16.5241555746121	220.359566172707
14.0665615893276	228.857701055458
10.9219846585083	237.120777450994
7.11168212961944	245.129060836919
2.65424809980122	252.871723447743
-2.43638362886809	260.347079224593
-8.15277271874219	267.562729791449
-14.485453410199	274.530630876018
-21.3590702977265	281.241439827616
-28.7497524179281	287.71141601917
-36.6199318185229	293.955821361968
-44.9206615487453	299.989596616541
-53.5943228149999	305.828204357744
-62.5784906226925	311.488545425141
-71.8106867529054	316.989426889475
-81.2332214453374	322.351063971477
-90.7971663865066	327.593453352713
-100.464731425293	332.733906051689
-109.465080693275	337.300523318383
-117.754338296205	341.343620826304
-125.294491941032	344.916050631428
-132.054024031347	348.070111825211
-138.007897054642	350.854856109103
-143.137033527673	353.313937120374
-147.42750396806	355.484061771928
-150.869641363349	357.393990192298
-153.457249873482	359.063959545641
-155.187009091417	360.505394284462
-156.058122128894	361.720795927705
-156.07222301588	362.703757127615
-155.233538508958	363.43910257126
-153.549278023849	363.903214505734
-151.030190758439	364.064643994798
-147.691176650455	363.885124341211
-143.551779556973	363.321069994416
-138.636359394456	362.325554171341
-132.973772850849	360.85063809139
-126.596496862268	358.849837719751
-119.539259267985	356.280516372727
-111.837331514276	353.106075418607
-103.524670433536	349.297909735197
-94.6321150925577	344.83713015944
-85.1859001781646	339.716012362012
-75.951473442474	334.422825934119
-66.972263129978	328.928441932109
-58.2891930292615	323.204050095515
-49.9385261114953	317.222463281092
-41.9506496364907	310.959291402353
-34.349751955069	304.393866442854
-27.15417815642	297.509847272436
-20.3772163740213	290.295516097735
-14.0281519186837	282.743837482899
-8.10627089737701	274.852382767074
-2.53390783412189	266.630619793884
2.69180405850422	258.084890319029
7.57585055534621	249.225657424254
12.1259259092597	240.067348164725
16.3533414261297	230.628251624958
20.2739722053937	220.930428850215
23.909145721479	210.99961733926
27.2863923793934	200.865105786116
30.4399669508003	190.559541107019
33.4110332161571	180.118617458594
36.2473970370908	169.580595263889
39.0026923467202	158.985617351943
41.7349846434158	148.374833934338
44.5048583327929	137.789409095038
47.3731741389218	127.269532999085
50.3987753028233	116.853575919289
53.6364419486244	106.577480393491
57.1353291597594	96.4744149853368
60.9380060266374	86.5746436615094
65.0800920468504	76.9055265681129
69.5904044263777	67.4915656715807
74.4914978910315	58.3544295324015
79.8004908582662	49.512918921224
85.5301338942149	40.9828574568263
91.6828693952284	32.7768888060556
98.1839970688953	24.8967554249813
105.033591976741	17.3477858032782
112.229773296429	10.1310318100743
119.768275149209	3.24273800134924
127.641614294746	-3.32631383549344
135.838063578178	-9.59152338913464
144.34044587965	-15.5751788767892
153.124758731427	-21.3070002943191
162.158715168279	-26.8242611898444
171.400451828371	-32.1711542261879
180.797880023911	-37.3971316761629
189.675097771988	-41.9129131561507
198.042941486749	-45.7022057748825
205.907602170896	-48.7607406339747
213.269780694589	-51.0942256568544
220.124920500249	-52.7159913844927
226.463971055191	-53.6448118014334
232.274252119468	-53.9030964031702
237.540187441015	-53.515497565441
242.243835806792	-52.5079104123261
246.365242444944	-50.9068137423415
249.882678568028	-48.7388865923718
252.772851795702	-46.0308256832647
255.011169904517	-42.8092791315701
256.572131142722	-39.1007987335637
257.429895896043	-34.9316978888014
257.559063797368	-30.3276918728183
256.935637831009	-25.313205215296
255.538112843188	-19.9102729740059
253.34860146256	-14.137046051076
250.353927154758	-8.00602450604472
246.546671735751	-1.52226022420251
241.926224856283	5.3181351143871
236.499877305529	12.5287854818678
230.283868713225	20.1327709743967
223.304060234915	28.1610525054893
216.209904851115	36.0084047097501
208.964650501939	43.6450350032119
201.537789247552	51.0556030431228
193.907161690498	58.2372954902784
186.060045316969	65.1977213004506
177.993667671477	71.9530511609312
169.71554642247	78.5265469957039
161.24405108728	84.9476081211514
152.61021890116	91.2520270759258
143.816250480236	97.4361188885774
134.817748481428	103.41894979217
125.620490532324	109.186223972309
116.232973605038	114.721294321116
106.667646348498	120.008712503334
96.9407220953142	125.036141399279
87.0713171884003	129.795583699829
77.0801924033078	134.284029316634
66.9883266014957	138.503520866559
56.8155499619271	142.460684892718
46.5794340516494	146.165862971718
36.294562219364	149.632044488293
25.9722060950674	152.87381557768
15.6203494953307	155.906491628599
5.24395783779915	158.745518690754
-5.15460792749585	161.4061460859
-15.5751067707643	163.90331036018
-26.0189066512303	166.251633860011
-36.4884772227527	168.465424885607
-46.9869260616241	170.558567260441
-57.5176509519327	172.544207826145
-68.0842261730609	174.434193128272
-78.6906921781579	176.238253552997
-89.3425328936715	177.962897705538
-100.049307600975	179.609436393697
-110.784275088974	181.218588989436
-121.467952476512	182.907511531388
-132.066280080179	184.725666800512
-142.544549067942	186.723966577358
-152.869981380081	188.951613021523
-163.012865444233	191.454635935951
-172.947007757281	194.274994849555
-182.649763979593	197.449992560715
-192.101816251693	201.011905136008
-201.286822637513	204.987768350535
-210.191033489147	209.399268757241
-218.80294337512	214.262692253001
-226.832552931332	218.74633360635
-234.260789660698	222.859935457755
-241.066255780731	226.610385934201
-247.225438605047	230.00188344593
-252.713183284924	233.036136697662
-257.503473612217	235.712605983421
-261.570541625537	238.028794998764
-264.890273413406	239.980598690929
-267.441795771637	241.562699674195
-269.209034359786	242.768984142088
-270.181970189074	243.592924985772
-270.357336579686	244.027868153649
-269.738612945085	244.067170400904
-268.335347202592	243.704172786924
-266.161996245652	242.932039309172
-263.236547907828	241.743523316635
-259.579166785799	240.130734737292
-255.211026172624	238.08497190418
-250.153396354956	235.596663358122
-244.426986416398	232.655446117503
-238.05149207343	229.250390808767
-231.045282873628	225.370370208864
-223.425161590277	221.004554969268
-215.206140892813	216.14300884589
-206.401202624309	210.777347677502
-197.301503228942	205.743980401857
-187.926524005904	201.035299917164
-178.297056503416	196.644553891338
-168.434952962021	192.566174112717
-158.362906853366	188.796012922674
-148.104271124435	185.331525956774
-137.68292056763	182.17196587589
-127.123177298385	179.318693106376
-116.449864641268	176.775819055271
-105.688731871622	174.551877165816
-94.8590345259579	172.60392309278
-84.0435285215771	170.631390366414
-73.2675299124108	168.588299984994
-62.5572841242454	166.426907975794
-51.9377380939599	164.103114038342
-41.4313741886172	161.579022519623
-31.0572065913909	158.824325826239
-20.8298145488171	155.816933039572
-10.7584242319277	152.543115316542
-0.84609693445308	148.997408108665
8.91087930537921	145.182475253025
18.5232403154876	141.109078083669
28.0084148975479	136.796185124679
37.3893530366692	132.27108369598
46.6923451993091	127.569131052768
55.9439736343876	122.73263136844
65.1678016420765	117.808460411405
74.3817096325932	112.844565015483
83.596594081449	107.886036933778
92.8165536753197	102.97162597531
102.040172301065	98.1312224751312
111.262375272313	93.3843537578682
120.476489927896	88.7394178989499
129.676370611378	84.1932064536392
138.858727494813	79.72981911935
148.017367813484	75.3773804202743
157.214534127316	71.41499774282
166.460930105774	67.8610378221174
175.77462002534	64.7292113167815
185.178744775785	62.0216315438864
194.699205073101	59.7229559238356
204.360079764267	57.7939230559115
214.174344302495	56.1659725551677
224.12938571347	54.7436282373842
234.176240739391	53.4223212388293
244.236633561954	52.1126488905958
254.222008291	50.7497723880182
264.046743872479	49.2867498489175
273.632294147949	47.6843281682469
282.907713247237	45.9036475019568
291.788877104873	44.7903775291497
300.255123966757	44.2983663253688
308.286355602115	44.377578555879
315.865199244458	44.97732842933
322.977455161181	46.0490830817789
329.611369452519	47.5483398075579
335.756349666425	49.4355344653017
341.401548007755	51.6762221391224
346.534497000528	54.2408269147659
351.13981734387	57.104190359437
355.197938585081	60.2450553010989
358.683756289245	63.6455438873613
361.56518877326	67.2906304858322
363.801738031925	71.1675633633646
365.343551973781	75.2651614977827
366.132453645251	79.5729823233036
366.108293472022	84.0807728342543
365.225545374138	88.7795266396028
363.47942790644	93.6648235510451
360.922381373267	98.7376220955233
357.648778311799	103.99856655085
353.761947763288	109.444071423767
349.351996740253	115.068382127817
344.489231966604	120.866965482716
339.225290715701	126.83864692862
333.61757829723	132.098964055449
327.656852233874	136.656665125466
321.333793662978	140.528046479628
314.639318367535	143.737117475428
307.565466310373	146.31618125651
300.10693888075	148.306454670264
292.263318149225	149.758199847484
284.04173666469	150.729665880552
275.459255509908	151.284238017655
266.543789439704	151.485917769036
257.332766019275	151.394424111036
247.869945846905	151.061769924413
238.201885249142	150.531429781865
228.375381160168	149.839998769405
218.436212661379	149.020711615566
208.428306047839	148.108305398363
198.391258634123	147.144285683385
188.353740179944	146.178996666135
178.324447661158	145.262867771184
168.291909608107	144.423365733002
158.245310822249	143.635226936795
148.158387388312	142.963288799013
138.00150573983	142.540369716948
127.76824838922	142.459456072025
117.473913504533	142.805275382457
107.153142480625	143.64685969154
96.8542729700058	145.03390243265
86.6332259770307	146.99594178973
76.548252715712	149.543193597585
66.6556785037266	152.668014892326
57.0062232591939	156.346539202524
47.6414443211555	160.540615393084
38.5901976590149	165.200603666461
29.8656391379705	170.269588375194
21.4638189852136	175.688867832746
13.364698077945	181.403413397629
5.53533707951653	187.365451355353
-2.06583781785984	193.535196590807
-9.4844979843885	199.87935282824
-16.7656331041031	206.369149006201
-23.9485537923456	212.979993432203
-31.0626806616235	219.694157879721
-38.1259405337715	226.506377543457
-45.1472210116995	233.430986632317
-52.1335607759784	240.509669427737
-59.1050826723684	247.824609408816
-66.0669544314626	255.350993380273
-73.0134370550805	262.984017419046
-79.9513316457735	270.653947917313
-86.8972559782993	278.300988823291
-93.873338565624	285.887773645547
-100.897220155896	293.405845567571
-107.96919446254	300.874183636945
-115.062520890953	308.326987953984
-122.126078736511	315.79441269915
-129.099422609105	323.289878750818
-135.926592788264	330.810933898056
-142.560365106712	338.346259303062
-148.960023283433	345.881497028287
-155.087313742463	353.402561555482
-160.902712463217	360.897511788475
-166.362620063922	368.358062141378
-171.894951310547	375.032413709434
-177.459234629048	380.934950250156
-183.006599763006	386.087184608757
-188.484574661354	390.518354135758
-193.842268065354	394.263682108261
-199.034183967387	397.360629350028
-204.021622184634	399.844580500769
-208.771976622739	401.745336160652
-213.256963850534	403.084851777038
-217.450687089838	403.875895670902
-221.328049469632	404.121062090009
-224.863811186499	403.811670675277
-228.032642491116	402.926328198199
-230.810810635014	401.429420610654
-233.180368153961	399.270977777976
-235.13574059678	396.391548606417
-236.688577844118	392.736687682254
-237.863220676735	388.278588019433
-238.684306133932	383.030588653539
-239.170423943053	377.044411927359
-239.338287307994	370.394485519683
-239.208077650436	363.159220267858
-238.80377261684	355.407516077139
-238.150402362894	347.192973140588
-237.271527142668	338.553327359928
-235.710893453257	330.260919183686
-233.47237062031	322.316979425328
-230.562764821195	314.714188431985
-226.992087595121	307.437999854012
-222.774207791229	300.46803728782
-217.927558285899	293.779769455933
-212.475569969959	287.34655696317
-206.446553208687	281.141961582452
-199.872916334779	275.142004091871
-192.789876041158	269.326981637362
-185.234038784266	263.682575669551
-177.242287244868	258.200209416751
-168.851294463294	252.876784701992
-160.097813513813	247.713943907809
-151.0197263747	242.716877300734
-141.657644750952	237.892506179125
-132.056493339587	233.246762090237
-122.265846134637	228.780995405426
-112.337218468895	224.488882369298
-102.317703136742	220.357428443941
-92.2435308287144	216.376057395672
-82.1512705984191	212.455205424963
-72.3104740075875	208.230363730128
-62.7583317500399	203.649820579813
-53.5341856635088	198.677944412826
-44.6752085176839	193.296186392023
-36.2138402908421	187.501138797843
-28.1753814543327	181.301859275018
-20.5756932756693	174.717105891666
-13.4190329672745	167.772697203084
-6.69609926394405	160.499096216869
-0.382518021250085	152.929396979534
5.56178238373088	145.098079404903
11.1916382842972	137.04096844851
16.5734126814996	128.796452441018
21.7790955682592	120.40709482287
26.8785680317007	111.92000848406
31.9322267093025	103.384877586134
36.9862167379463	94.8501478518453
42.0709835670289	86.3589293432237
47.2023421916861	77.9457406842582
52.3838949478004	69.6343119500434
57.610026420576	61.4361656962004
62.8691660592682	53.3496383779222
68.1472598337394	45.3590074905637
73.4315207958786	37.4327577988221
78.7261916553229	29.6169897679722
84.2827655842503	22.2410952660107
90.1293566517903	15.3339454939753
96.3008485272208	8.92022199223146
102.832199099104	3.01721603967562
109.755114195711	-2.36585467024642
117.095876993042	-7.22787998281194
124.873762855475	-11.5760910288556
133.09955281105	-15.4271510432584
141.773484814902	-18.8096831746651
150.881631623259	-21.7685782676609
160.389295574554	-24.3703489857376
170.230827510876	-26.7057306542183
180.300762534564	-28.882158370216
190.459230347231	-31.004846034052
200.55561273203	-33.1615147345518
210.452757127367	-35.4215983640454
220.038034820205	-37.8420746780732
229.223769412473	-40.471812853802
237.943346809943	-43.3535559241784
246.146621560019	-46.524817162196
253.795951814503	-50.018471197349
260.863136802201	-53.8632745868939
267.648667335031	-57.2565727045284
274.140804790624	-60.2221137174945
280.326604607471	-62.7793754799404
286.191378721203	-64.9439549482609
291.718155747868	-66.7278638388028
296.887137168256	-68.1397257921587
301.675164677811	-69.1848596820875
306.055243738357	-69.8652073092788
309.996217617696	-70.1790133476132
313.462766141495	-70.1200798951263
316.416035592857	-69.6762956559914
318.815436922487	-68.827032816702
320.622554424009	-67.5391469976084
321.808608776086	-65.7623872464756
322.366318708149	-63.4280855684254
322.32179731595	-60.4583352091913
321.73398158711	-56.7861711838158
320.677150047872	-52.37046652609
319.22243476349	-47.1940762680717
317.430097739798	-41.2539606555567
315.349491873926	-34.5531011095457
313.021250284269	-27.0962027304176
310.479282408653	-18.8879864666299
307.752058871106	-9.93281476495966
304.863284446935	-0.23488778910945
301.510660830152	9.3736180613821
297.705222985418	18.8895910100651
293.459091298958	28.3076913144828
288.785090233463	37.6202910884508
283.696618158282	46.8174820869749
278.20771903503	55.8871404221059
272.333301606543	64.8150450393169
266.089441503032	73.5850515758045
259.49368533018	82.1793178753392
252.565257030684	90.5785543075642
245.325059220048	98.7622259971931
237.79539181866	106.708571982112
229.999405562314	114.394260964366
221.960468265608	121.793534980526
213.70178160897	128.876851644753
205.246630281634	135.609295633272
196.619500060466	141.949265544348
187.84801653587	147.848015881053
178.965367218191	153.250501282352
170.01270218022	158.097674460421
161.041079943469	162.329986524162
152.113138855423	165.891375234567
143.307606050672	168.73245710683
134.612844880413	170.855415511128
125.938621109104	172.314941972018
117.255574444633	173.134016246459
108.537837204902	173.33881778914
99.766186520163	172.955514570983
90.928607364832	172.008520956857
82.020026853332	170.519460647523
73.0418149717489	168.50658995294
64.001320233558	165.984549148203
54.9115711910205	162.964375306262
45.7911996928788	159.45377241314
36.6645816556545	155.457696690483
27.5621170488402	150.979367007388
18.5204674810687	146.021826381207
9.58244928715979	140.590119339953
0.796200084700992	134.693977227602
-7.78671024012429	128.350644944809
-16.1143138083817	121.587259147064
-24.1381633689274	114.442153127044
-31.8175903384961	106.964660920892
-39.1236636042539	99.2133114679534
-46.042294574608	91.2526137560228
-52.5761816710131	83.1489168589117
-58.7459660247449	74.96613379158
-64.5938949603608	66.7625649776699
-70.0763484958134	58.5462198248676
-75.0745343344917	50.2741642169094
-79.5329368795319	41.9370228876144
220.355443034012	-154.960792884911
224.578036612681	-150.877385216534
228.318038691898	-146.347193058671
231.563763778852	-141.380614185653
234.298431648267	-135.988010897656
236.500620134337	-130.180066556654
238.144734838716	-123.968188911911
239.201615027798	-117.364874927111
239.639382034311	-110.38390680326
239.424594343796	-103.040195685967
238.523693850934	-95.3490583880382
236.904631324331	-87.3247416361202
234.538507856667	-78.9781162647587
231.401141407697	-70.3136221164826
227.474699417295	-61.3257045214957
222.749873716252	-51.9951755922318
218.07261917111	-42.5645797410743
213.398448084018	-33.1287270207121
208.666258115722	-23.7724096328269
203.805987669386	-14.5588102732309
198.751257696388	-5.52540922485838
193.448793766977	3.3119629217172
187.861719251152	11.9522513640899
181.96889383709	20.4033649885154
175.76284772332	28.6782615679159
169.247593146858	36.792500799179
162.436707982055	44.7627441819754
155.351738058561	52.6058854525281
148.020914333283	60.3386907930544
140.478363106547	67.9780381361175
132.741774202535	75.5245456017068
124.747081684149	82.8831892831875
116.521129707766	90.0589691419739
108.094143361482	97.061470107152
99.4994507528424	103.906735747933
90.7723297952225	110.617658896479
81.9486283978048	117.223446041368
73.0634907710773	123.758282587433
64.1504356682603	130.259404130882
55.240890171844	136.764884325576
46.3641107005863	143.311465850367
37.5473041879277	149.932683077695
28.8157421266112	156.657411440181
20.1927198588482	163.508884476848
11.6993030771042	170.504163404005
3.35388085989196	177.654016694313
-4.82840880748714	184.963154025268
-12.8362984826065	192.430750863836
-20.6629775180389	200.051192616393
-28.3065835726674	207.81495840512
-35.7705621232649	215.709552862126
-43.0638879239644	223.720379867739
-50.2011827507847	231.831434569773
-57.2028270650581	240.025659372446
-64.0953499059581	248.284693985875
-70.8901276231393	256.605091791645
-77.5189399357487	265.077285928183
-84.0072460118764	273.689168643119
-90.3867736631474	282.420466391515
-96.6945913595746	291.23973586313
-102.970422006923	300.103274571581
-109.25317525711	308.955942073372
-115.577824224189	317.73391632671
-121.973653242818	326.368648575448
-128.464167310295	334.790832617242
-135.068157357849	342.933495517243
-141.801137749235	350.733958951262
-148.676575688055	358.134867411385
-155.706665539876	365.084594341231
-162.902640833407	371.537271258248
-170.274727806844	377.452590462259
-177.83186806516	382.795469477285
-185.58131810854	387.535636256359
-193.528198753751	391.647183307627
-201.675033333016	395.108134578635
-210.02128713765	397.900066451898
-217.856637757091	400.546112064723
-225.176516575369	403.038234962996
-231.97086541514	405.369148524966
-238.223652816474	407.532655952477
-243.91243355876	409.524247585831
-249.008080648962	411.342015753118
-253.474922122473	412.98788916162
-257.271617943104	414.469040198362
-260.353117738214	415.799058206766
-262.673793206738	416.998204194686
-264.191288581535	418.092049613515
-264.870091740839	419.108326973252
-264.683863562786	420.072673252108
-263.616296040594	421.004430064553
-261.661086919642	421.913423018035
-258.821911209184	422.798109095465
-255.113003542046	423.645235773069
-250.560355672512	424.431292428434
-245.202704139306	425.126133826439
-239.090768257051	425.69856748577
-232.28351059484	426.122320208464
-224.842009611596	426.379973604008
-216.823273864288	426.463619198211
-208.276036463162	426.373057227741
-199.238934560066	426.113213247179
-190.44662553788	425.153639190845
-181.91443435172	423.499638576839
-173.650028116728	421.159638299273
-165.654339547245	418.144912161335
-157.92245534157	414.469709857079
-150.444507557445	410.151640503271
-143.206639542985	405.212176211155
-136.192107764133	399.677140694233
-129.382532492966	393.577045842045
-122.759231816619	386.947159888763
-116.304488167597	379.827253851214
-110.002541686492	372.26107329138
-103.840108655351	364.295680245761
-97.8062800028009	355.980846907127
-91.891728172397	347.368614184389
-86.0872182123001	338.51294145263
-80.3815293574862	329.469085139796
-74.7591857384435	320.292039577247
-69.198983304683	311.033338323152
-63.6748992724652	301.736237032609
-58.1606477108793	292.430798295416
-52.6374568694456	283.131299954846
-47.1035785032172	273.83719004761
-41.4985212664601	264.577277614425
-35.5791674626944	255.790143409078
-29.332404364624	247.518823991626
-22.7615690865343	239.816092685936
-15.8867966164512	232.736834995913
-8.74408025988916	226.333483538855
-1.38312363150658	220.652401626201
6.13565883188846	215.731279480721
13.7445243395234	211.597676423478
21.3717732697934	208.268646283602
28.9448736358158	205.751267903883
36.3932216887556	204.043893762426
43.6504647217205	203.137950162562
50.6563195373152	203.020114266844
57.3578496212082	203.674661004803
63.7102357164551	205.085759011116
69.6771615077482	207.239529234319
75.2309979954738	210.125753012879
80.3529879700982	213.739192746643
85.0336154784318	218.080536479214
89.2733169369585	223.156986085086
93.0836715776124	228.982481750739
96.4892217440686	235.577505043227
99.5301892994989	242.968350219828
102.266986833837	251.185770804659
104.701526543202	260.222320237607
106.652696715779	269.653520242794
108.169462822818	279.443495645046
109.31730139153	289.538512239471
110.176795879511	299.872710359987
110.838991612393	310.371539161947
111.398825948935	320.956210940041
111.948937237905	331.549035473424
112.575495091909	342.078278430544
113.356248492372	352.481422042581
114.360100724175	362.706634367077
115.647445463801	372.712914665675
117.270762212156	382.469532630878
119.27520980593	391.95525466763
121.699083667886	401.157683338868
124.574036685498	410.072921661592
127.92492802547	418.705722480214
131.769051473009	427.070268910146
136.114262559237	435.191687212138
140.955123106552	443.108119100036
146.265793071794	450.872129234362
151.989419924913	458.5475499651
157.64133783385	465.396990009155
163.323054081104	471.381537247991
169.113791250497	476.489352912962
175.059749925754	480.722841271357
181.175547450965	484.089130542564
187.449395117267	486.597006492328
193.848740200643	488.257973818932
200.326430407859	489.088774906792
206.827671317975	489.113120161217
213.296867347248	488.361211020547
219.682720167488	486.867144007028
225.940666142807	484.665516631715
232.033028884336	481.788558301598
237.927904097384	478.264314545786
243.597648780034	474.115746876677
249.017445786761	469.360380720495
254.164113339402	464.010167507273
259.015187697889	458.071324339671
263.548278188009	451.543987965208
267.74073815877	444.421555997573
271.569813811298	436.689609861286
275.013668323626	428.324389056806
278.054089998534	419.291120519682
280.682129708336	409.54365595454
282.907050787831	399.029671717565
285.151827830739	388.506620527983
287.239584777353	378.046930024439
289.00636850107	367.714147706369
290.320893835613	357.575979805464
291.092294618532	347.705618446028
291.267092436671	338.172260866901
290.818731508594	329.032352176711
289.736467957909	320.326972402032
288.017627400322	312.083331492706
285.663338508178	304.317374028232
282.676555266931	297.036067796142
279.061363832026	290.239049923297
274.822985304625	283.91971060155
269.968174869507	278.065881157059
264.505875178625	272.660283397649
258.448056913792	267.680872156103
251.810707007697	263.101182853828
244.614923524136	258.890778889844
236.888056486342	255.015869289036
228.664807256573	251.440121220425
219.988182301225	248.125612090672
210.910210839915	245.033748843899
201.492389009192	242.125841429005
191.805873845521	239.362881823111
181.931411732294	236.70398956358
171.958653776184	234.10303730322
161.983717676286	231.503506856263
152.103077483471	228.83337619705
142.403458646027	226.004611965498
132.92418643809	222.934240900348
123.588444636639	219.608264982372
114.399793901152	215.964728649829
105.354549149437	211.959447099169
96.4478765806485	207.563657367307
87.6765586546673	202.761014171791
79.0398474232369	197.545053087917
70.5393376961508	191.917386068981
62.1783743924785	185.886512949811
53.9612438256797	179.467053393478
45.892261739039	172.679219621333
37.9748101861064	165.548380295509
30.2103578042568	158.104589112794
22.5975072723039	150.381969018576
15.1311407048419	142.417863805459
7.80176830302617	134.251705487488
0.59521091037201	125.923607516731
-6.50726000419792	117.472777842769
-13.5282600560608	108.935929303126
-20.4931495359283	100.345909517132
-27.4285735850828	91.7307470720421
-34.3609312327203	83.1132189559329
-41.3150392851785	74.5109300720207
-48.3132488286037	65.9368218721773
-55.3754308918289	57.4000781198729
-62.491551860492	48.8945417429945
-69.5555933555643	40.3494936066113
-164.704086764258	91.2128413274246
-159.360626129115	100.138229320691
-153.612872999087	108.722555966929
-147.462828563458	116.926192307887
-140.917261685681	124.70704095866
-133.988379863779	132.020956538407
-126.694479973641	138.822377624215
-119.060516341591	145.06517359485
-111.118529178584	150.703664968505
-102.907929024057	155.69370489469
-94.4758122398156	159.993582214374
-85.87818902178	163.564114051292
-77.121373585325	166.424379261482
-68.1088759851923	168.847955752583
-58.8583975746323	170.868413430456
-49.3894710163496	172.524761089333
-39.7236085149342	173.856729962847
-29.88380220303	174.903238951259
-19.8938628534967	175.70177401861
-9.77774863685177	176.288181041959
0.44105627458498	176.696683787433
10.7400932918865	176.960029919912
21.0984116739361	177.109705994837
31.4969924084829	177.176182531959
41.9191291885974	177.189162059224
52.3507828457255	177.177809695924
62.78092405259	177.170948903454
73.2018756304626	177.197205420803
83.6096603404239	177.285081048961
94.0043522821587	177.462937201458
104.390419922973	177.75886825558
114.777037694319	178.200450279003
125.178335733485	178.814366514747
135.613565090079	179.62594293505
146.107204904267	180.658684419975
156.689208081373	181.934018332482
167.396274859766	183.471839520657
178.213397405062	185.23536951327
189.020996522536	186.935439511845
199.812227250533	188.525430284685
210.580967677995	189.956168215449
221.32233132006	191.180902901005
232.032529690054	192.157036423274
242.708561063884	192.846890301017
253.347873918675	193.218029619271
263.948067679913	193.243349474729
274.506658512999	192.901034166038
285.020921206311	192.174457021112
295.48781033038	191.052063324232
305.903960616915	189.527260993533
316.265765335791	187.598330149723
326.569530571941	185.268352017653
336.811701395023	182.545149028313
346.989152047662	179.441221456082
357.099526026922	175.973661872974
367.141603592353	172.164027888858
377.115665030787	168.038156723037
386.273099172505	164.10025370738
394.597854293168	160.350004852938
402.076512712449	156.78704300367
408.698681411268	153.410843055801
414.457187693433	150.220699909132
419.348067877397	147.215789468696
423.370362272806	144.395299212124
426.52575116894	141.758604982923
428.818080072615	139.305467241729
430.252826504571	137.036222751946
430.836556507023	134.951954284687
430.57640952849	133.054628492315
429.479638788855	131.347198348992
427.553223176433	129.833670363485
424.803557676736	128.519138015905
421.236222727876	127.409782033982
416.855828469977	126.51283589964
411.665926976058	125.836512059919
405.668983521892	125.389881353092
398.866396207881	125.182695779602
391.258551495409	125.225143604673
382.844901544618	125.527526551175
373.624048142653	126.099852114537
363.59381835983	126.951340092269
352.75131986477	128.089851001052
341.843680689258	129.046912504332
330.886835564897	129.859621339872
319.895549636061	130.565136143953
308.882978567032	131.199741117707
297.860289081875	131.797882957148
286.836384334782	132.391227635391
275.817766082606	133.007781489514
264.808548693567	133.671113046404
253.810623370096	134.399700230573
242.823958282161	135.206415061191
231.84701293267	136.098147245909
220.877242096557	137.075559803575
209.91166421458	138.132960852344
198.947470521989	139.258255193647
187.982659574144	140.432872213146
177.016728961576	141.631292305807
166.051823511464	142.817944816937
155.088070150147	143.990784381463
144.123979091308	145.170606511162
133.159536484564	146.368158491784
122.195418214622	147.593044692644
111.232817176181	148.852127189708
100.27306607298	150.148687457299
89.3171841306268	151.48193674942
78.3654441783398	152.846747204739
67.4170444290165	154.233530590625
56.4699584223414	155.628206862501
45.5210251642571	157.012221542526
34.5663284896413	158.362602167052
23.6018950494678	159.652092342397
12.6247035987041	160.849460255218
1.63393263644732	161.920125842408
-9.36772113109043	162.827251347097
-20.372914846424	163.533357716588
-31.3690148900683	164.002364664622
-42.3381432317478	164.201773358249
-53.2579357670749	164.104626508375
-64.102841530488	163.690953490243
-74.8456956295137	162.94860076664
-85.4593281703825	161.87358815979
-95.9181067293285	160.470505491667
-106.199768032006	158.75533316627
-116.28128442299	156.711509411324
-126.139685169527	154.300273029894
-135.755500396313	151.493281041057
-145.112291508002	148.263534037628
-154.196783213934	144.586925896352
-162.998791965292	140.443160986322
-171.511085346979	135.816454672044
-179.729272746214	130.69614522495
-187.65181741993	125.077290200742
-195.280253666513	118.96131034096
-202.619684044924	112.356740807698
-209.679611177026	105.280141847034
-102.40794748945	50.4215139658302
-94.5392702933636	57.9971231881022
-86.6035600522124	65.4940228904849
-78.594854269054	72.9144820137909
-70.4890426700483	80.2348565216892
-62.2659314520222	86.9479797590601
-53.9289163701877	93.03252499271
-45.4926532760356	98.4627467198797
-36.9814752886453	103.212361455715
-28.4287379051745	107.256510384095
-19.8760080619763	110.573399711456
-11.3718946434892	113.145752310514
-2.97051926990991	114.96196269919
5.27026710440712	116.016823681555
13.2907597742764	116.311747413988
21.0311988199182	115.854482226575
28.4333529606265	114.658394978281
35.4418021732783	112.7414305993
42.004885548845	110.12487470414
48.075325846662	106.832038375322
53.6105756418047	102.886964138326
58.5729514730243	98.3132251992824
62.929632907157	93.1328614964822
66.6526050345094	87.3654703227537
69.7186192097898	81.02744870782
72.1092434833658	74.131368563955
73.8110816802996	66.6854460341982
74.8162900426808	58.6930136915541
75.1237678928734	50.1516714233211
74.7122721412861	41.0892936218668
73.5618525955176	32.0208633449484
71.6732544628484	22.9783960254479
69.0555719483026	14.0006152925134
65.7248173152496	5.12863431094141
61.7035306153734	-3.5963183379713
57.0203148238551	-12.1347596359615
51.7090789885379	-20.4505772564609
45.8079807748801	-28.5123581076044
-241.570862956583	121.58051321387
-233.535390539143	124.857882522701
-225.116527786525	127.581984648685
-216.331287506381	129.779731583242
-207.199328089118	131.483520940809
-197.743938230242	132.731250699873
-187.992995656746	133.566301293363
-177.979787101796	134.03749620619
-167.743522243254	134.199092916256
-157.329314487761	134.110886973053
-146.787345515599	133.838486372762
-136.170909721928	133.453659544319
-125.533144198337	133.034332875955
-114.922662793512	132.663438861335
-104.379093907826	132.425848967956
-93.9302497401471	132.403616553413
-83.5794826663381	132.655883712344
-73.2939908774521	133.192699539603
-63.0678343363288	134.057084119787
-52.8966692178894	135.285611487266
-42.7802674036232	136.909772363826
-32.7239197636793	138.95694209043
-22.7391086799556	141.45087088916
-12.8436249698313	144.411634061847
-3.06119375421336	147.855116476959
6.57937456302584	151.792205355414
16.0454779983186	156.227917237027
25.3023798824657	161.160683097641
34.3150971684636	166.581964342057
43.0503679504752	172.476294571118
51.4785597824949	178.821767354435
59.5754125583014	185.590936303249
[truncated: 5,039 more rows]
