# Supplementary material for: Generalization of navigation memory in honeybees
Source: Front Behav Neurosci. 2023 Mar 6;17:1070957. doi: 10.3389/fnbeh.2023.1070957 (PMC10025308; doi:10.3389/fnbeh.2023.1070957)
Supplement: Supplementary Data Sheet S1 — Primary data. [file Data_Sheet_1.zip › S00_Primary_Data/Bee_R06.csv]

34.3780607247796	159.549461312439
34.3100384769381	159.110696333078
34.1739939812561	158.233166374357
33.9699272377709	156.916871436268
33.6978382469255	155.161811518745
33.3577270117823	152.967986621311
32.9495935470852	150.335396741682
32.4734379072299	147.264041871423
31.9292602553109	143.753921985251
31.3170610041412	139.805037019167
30.6368410572736	135.417386833095
29.8886021466362	130.590971158541
29.208379290427	126.203321423475
28.5961708848304	122.254437876512
28.0519762107254	118.744320629125
27.5757965834552	115.672969477419
27.1676366397949	113.040383702601
26.8275052566601	110.846561928435
26.5554152378477	109.091502169553
26.3513804602606	107.775202273759
26.2154085089963	106.897661064474
26.1474852126516	106.458880739816
26.1475382644198	106.458872507948
26.2155676745566	106.897636367283
26.3517563207712	107.775143946632
26.5564232230247	109.091345567159
26.8981624432191	111.284916568682
27.3779022659978	114.355709803106
27.9970665056554	118.303495655877
28.7577537868568	123.127927027236
29.6629636557193	128.828489850449
30.7168765064425	135.40443230234
31.9251935568537	142.854662280616
33.2955405675346	151.177597638208
34.8379333900284	160.370946887266
36.3314011318832	169.574732722303
37.7740015244836	178.789489962307
39.028742830179	187.137954210016
40.0961133310035	194.619989091393
40.9786094894969	201.234905795704
41.681426522426	206.981320593823
42.2133049231192	211.857056339269
42.5875822445058	215.859150518313
42.8235391825834	218.984073520667
42.9482365848573	221.228337211817
42.9994629254471	222.589868698886
43.0332607992336	223.071527830303
43.0463905602836	222.672935917924
42.9788899452549	221.391745811967
42.779455205352	219.23240955442
42.3840886762356	216.209058987903
41.7224898992089	212.349283806502
40.7249382793942	207.695524572255
39.3287982869934	202.303386201368
37.4829518212749	196.23754740179
35.1493743571973	189.566917276359
32.3023273138909	182.360498089367
28.9261933682091	174.684583959482
25.0128379535036	166.601253196685
20.5590092560372	158.167845323539
15.7978869083759	150.293772352538
10.7475811252568	143.022481503754
5.42800001727861	136.392560260368
0.596088425171338	129.942336172745
-3.72950797590292	123.707234360349
-7.53492923985459	117.727913052465
-10.8128488337751	112.050616059757
-13.5646167558006	106.727324039291
-15.802915647841	101.815527476174
-17.5551369785598	97.3773321421788
-18.8680647422873	93.4773719420747
-19.8172224625412	90.1779674643119
-20.4309967332186	87.5451836875308
-20.6945040777512	85.6445994816927
-20.6152589899824	84.5288352280254
-20.2005427933365	84.2306544465358
-19.4612217925086	84.7556234065466
-18.4151379586346	86.0782481563476
-17.0904414499256	88.1423659332688
-15.529246838827	90.8637576616559
-13.6714242579681	94.1815357315614
-11.1464912562974	97.9756289382291
-7.91004865774952	102.157086340762
-3.92284922709401	106.632268111934
0.84556791858774	111.305657228397
6.41632966590775	116.080802208251
12.8010126013093	120.861032307563
20.0014218092834	125.550494709442
27.2729378841247	130.551576663819
34.5989878384549	135.769885842724
41.9572669519717	141.108393524129
49.3216723841414	146.46894133746
56.664794291061	151.753290821492
63.9607445484773	156.863777540159
71.188152674896	161.703778194154
78.3332051293598	166.17828185124
84.7351363492284	170.791800066525
90.3988239765894	175.446117454502
95.3432528106387	180.038971382221
99.6030135666021	184.466843161338
103.228950218557	188.628271185153
106.287951189698	192.427377682491
108.862209160731	195.777573041797
111.048375731937	198.60601870333
112.957322230731	200.860324125819
114.593777106861	202.468183049474
115.643295334662	203.429078426805
116.103679210551	203.729123628607
115.960234102921	203.378229736926
115.187358747678	202.406808350162
113.748063146737	200.864962051298
111.621463795824	198.799638560663
108.852626365513	196.223109611053
105.458246587959	193.179813976363
101.479028058553	189.71144717653
96.9750819483511	185.860846519593
92.0201072859577	181.674553829738
86.694497395693	177.203577400024
81.0788676850825	172.502209209701
75.2491974805658	167.625561728875
69.2738561144655	162.626749054061
63.8695532999391	156.95741737941
59.0907159905558	150.669599206099
54.9826176015732	143.817874065847
51.5801952634254	136.458375160876
48.9056436368429	128.647635598992
46.9642657094368	120.440863773377
45.7382001664907	111.889438872212
44.7192216397105	103.798469130508
43.9751300174836	96.2808590262052
43.5582041040826	89.4206774480565
43.4981188631703	83.274305042837
43.8048082298759	77.876961627647
44.4760725339938	73.2490327069519
45.5047111320225	69.3998643326942
46.883780126114	66.3279988414313
48.5822425856703	64.0419197998687
50.4971984861244	62.587976979281
52.5494314998894	61.9784588581394
54.6317065389441	62.2199715583407
56.6141584019088	63.3016474305261
58.3522669901867	65.1833689017146
59.6991865432125	67.784441213965
60.5237080854668	70.9708025368497
60.7841101378137	74.7557917716903
60.6116322260057	79.3157611760316
60.0465959641791	84.6656022472934
59.1513752231565	90.8078856485077
57.9962313655547	97.7302132396318
56.6517054512858	105.409889232717
55.1861549979781	113.820407672021
53.6671512645304	122.937369916568
52.1658938972865	132.742754854672
51.223334804774	142.466122196773
50.7844236000862	152.026463138125
50.7931372276786	161.363270740074
51.2058722447821	170.430666087269
51.9960168833915	179.188736869201
53.1527629135185	187.597593089253
54.6783602951363	195.614944518239
56.585835052844	203.196150737396
58.8976451518362	210.295818007568
61.6451505911382	216.87049628453
64.8685658551925	222.882382383834
68.616903245129	228.30415051943
72.150945229104	233.518350796841
75.5417479060062	238.551425227868
78.8622576868008	243.459879113538
82.1743817250459	248.343437823017
85.4586773363555	253.146421281882
88.5327446276122	257.644989631544
91.3157342429032	261.774438478651
93.71537620459	265.482546663294
95.6420384109762	268.734395407602
97.0165358576705	271.509700804472
97.7734894429684	273.798308879738
97.8619911172969	275.596244088466
97.2450244361135	276.902975950936
95.8985154867838	277.719834651852
93.8104467112481	278.049312334039
90.9802131351288	277.894996654884
87.4182730635763	277.261942957608
83.1460809336685	276.157352451771
78.1962508174761	274.591479599137
72.6128656702539	272.578748101911
66.4518097390995	270.139116582687
59.7809504576713	267.299800101834
52.6799159124087	264.097506428831
45.2390789708381	260.581346357683
37.5571484391905	256.816439011648
30.5327424680286	252.494588677806
24.2554605666105	247.710880910584
18.7973039316176	242.586332031662
14.2021543682568	237.261119916751
10.4798540469516	231.881832455497
7.60737012889146	226.589485717905
5.59481475088911	221.396486598508
4.46537579470852	216.121817672942
4.21608125887122	210.778179059814
4.84294575173661	205.390153228289
6.34186203011848	199.997147761173
8.70772260257809	194.652953929115
11.9322484092041	189.42409691005
16.001202576658	184.387117789753
20.8918371482108	179.624798720343
26.5713364774016	175.22174146974
32.9965740402877	171.260042874461
40.1149407837692	167.815710995637
47.8657093873291	164.956016519908
56.1814705060425	162.737529343849
64.9894341733279	161.20436701858
74.2126425212273	160.38615132415
83.7713295270528	160.295219509094
93.5848169381142	160.922715794548
102.876093102623	161.684880374036
111.523213918869	162.585754365026
119.418257416531	163.609729823515
126.479569342402	164.71663385102
132.661744130901	165.842673970733
137.958833072306	166.908802521102
142.399788584185	167.83057975423
145.979645960367	168.64088498538
148.677893877043	169.555280637107
150.497084950691	170.58560332827
151.43794438057	171.722401184426
151.499440879055	172.932429521081
150.681216613567	174.159497245193
148.987808506778	175.326680897815
146.43393116425	176.339880797621
143.050283559325	177.09236600671
138.892548508403	177.467050243541
133.970367787112	177.421584754871
128.260082631409	176.970674490331
121.758832348467	176.116922500285
114.466377579418	174.873156852996
106.384966942625	173.25851946791
97.5176440054763	171.296171523624
87.866108618672	169.012188091783
77.4286060234769	166.435612701048
66.8965381635607	164.148181025935
56.3066158870475	162.117801537099
45.6886945325711	160.303611577304
35.0634382040877	158.66239476181
24.4427668678778	157.155684200583
13.8325984188244	155.755480434289
3.2363857003376	154.447665772442
-7.3418185881579	153.233476746909
-17.8952730048183	152.129806704528
-28.4134356994693	151.168862737405
-38.0940012577314	149.987392221646
-46.9330710665503	148.621482913054
-54.9300983138584	147.116388776643
-62.0898071276218	145.526826756685
-68.4247125627218	143.916859290326
-73.9585801198483	142.359657157207
-78.7342861349643	140.939971322981
-82.7432043926471	139.673475767228
-85.9396892100666	138.527914154107
-88.2977304060021	137.494507062056
-89.7956913749567	136.566827103778
-90.4192240475972	135.745185272983
-90.1627216589887	135.038951016341
-89.0304445211224	134.46738816072
-87.0377302690966	134.059096987803
-84.2123314532695	133.850089753084
-80.5957177504025	133.880619657873
-76.244373031764	134.191171220989
-71.2330033373364	134.818634322054
-65.5500227926591	135.740435918532
-59.076358453008	136.829325944046
-51.7946463970848	138.038295812135
-43.6908855392794	139.314780441734
-34.7576346810252	140.604972282245
-24.9946690103251	141.855870614437
-15.1966922544464	143.426669397811
-5.36357711489008	145.293975867309
4.50337815809132	147.441519081894
14.4013876969006	149.858840060604
24.325996841415	152.539783975611
34.2708721244498	155.48083991689
44.2276903414928	158.679325717593
54.1862739288087	162.131417015713
64.1351144802077	165.830061503873
74.0623905631107	169.762876598359
83.957525320289	173.910172513847
93.813259909413	178.243257199112
103.628153819747	182.723172381001
112.6098899081	186.913454301435
120.770035656531	190.768124096341
128.129734735068	194.241889430994
134.722674390628	197.291348182041
140.597607761322	199.876612116927
145.822271791437	201.962496742219
150.379087091721	203.571705666196
154.143780265391	204.827510781545
157.094140814107	205.766615730777
159.211113526416	206.423188773676
160.481416240341	206.823370950572
160.897680199699	206.982790655103
160.458065645211	206.90558903816
159.165908537122	206.584520843841
157.029507682996	206.00190755245
154.061958878632	205.131262063663
150.280919433785	203.939311423664
145.708567190694	202.387705872676
140.344413527264	200.469122432744
134.152777050228	198.23626911096
127.136660595194	195.677281622739
119.303013012925	192.773352398715
110.664099684065	189.496635692882
101.239026518855	185.809994933813
91.056054596697	181.668590980498
80.9546437286119	177.410770862642
70.9945735273701	172.977597648718
61.2503528745069	168.312574157585
51.8042765745287	163.36941139337
42.7385328131923	158.115768649538
34.12932747331	152.533405365172
26.0439581630462	146.616649647048
18.5401375112893	140.370635704656
11.6664931563962	133.809853681134
5.46344355914815	126.957031381524
-0.0359995504622859	119.842203230296
-4.80569668242339	112.501805166581
-8.82614705517499	104.977647018258
-12.0844822140214	97.3156285036099
-14.5745385527637	89.5640961081611
-16.2968292763851	81.7718142698353
-17.258314616844	73.9856872454393
-17.4723314584234	66.248828466093
-16.9315332777083	58.5641154262493
-15.5959859931353	50.8644551307852
-13.4687977692341	43.1358082060743
-10.5656079171433	35.3565140754062
-7.60810352040072	28.0630590496214
-4.5041404624391	21.3733063943405
-1.12632802276823	15.3838545726239
2.63150357467396	10.1437709241227
6.81115578186908	5.67579533874809
11.3967571776318	1.99744134776253
16.3364339116994	-0.876138955053676
21.5598871061174	-2.93431202989387
26.9891756677793	-4.17160063890739
32.5439143349109	-4.58684005959248
38.1428288877415	-4.18213986430081
43.7032821553911	-2.96242729980483
49.1398008916159	-0.935899263338229
54.3622603282757	1.88440871117652
59.2743856636312	5.4777062326408
63.7736736545948	9.81112240228242
67.7545652981387	14.8348540508491
71.1165873370261	20.4799337354955
73.7759793743505	26.6637219342121
75.6742104279481	33.3048487481969
76.7780519516593	40.3413150172276
77.074606387988	47.7444044612673
76.569826883307	55.528761053336
75.2638670488067	63.6918853868171
73.1473469574531	72.0130664421092
70.9438996722837	79.9325200543074
68.5660188422586	87.303796810011
65.8937331691831	94.0050871593517
62.8283561251137	99.9710329988984
59.3309549482536	105.172633929708
55.412405025902	109.592441907491
51.1121960405333	113.216197593747
46.4838607214291	116.031218391727
41.5870941647445	118.025887093946
36.4839939495821	119.189146525656
31.2375412760588	119.51007722229
25.9111764880974	118.977771101902
20.5687049684916	117.5817292616
15.2738048390958	115.313106257931
10.0880618215288	112.167325541843
5.065690231385	108.148877594703
0.242469667732017	103.279394716128
-4.3809213956959	97.6100589546261
-8.84878474961743	91.2361827218123
-13.2307922701404	84.2972887861057
-17.5854897869992	76.9428733607169
-21.9483844915817	69.2897690910104
-26.3436123697529	61.4013697666718
-29.8821407397762	53.3464371661039
-32.5401954840524	45.3657628689107
-34.3261164414065	37.4990495059911
-35.2585196669619	29.8087306422813
-35.3698006119019	22.3695618151929
30.7125905998339	-21.7469819416276
37.6874876007691	-18.4011123245484
45.1278714872511	-14.3865288253026
53.0163572416225	-9.79082938140917
61.3032712363395	-4.69367103287266
69.0333715681083	0.835690228805561
76.1357570273155	6.7761723903144
82.5447283049913	13.0876473365997
88.2045772750839	19.716787867696
93.0724517751109	26.6039566358153
97.1185430224709	33.6895995960284
100.324308610215	40.9187707841422
102.680024164574	48.243471028153
104.182623464604	55.6233026292059
104.834216359843	63.025156549854
104.641315134673	70.4225637592836
103.614815246731	77.7955788703143
101.765781537237	85.1172929761481
99.1043124427217	92.3493033856746
95.6440749771402	99.4545162133525
91.4014663955237	106.39321141962
86.3964593632987	113.124478450848
80.6532997194235	119.607323724162
74.2011408541571	125.801657044622
67.0746564928156	131.669256240758
59.3146438329745	137.17480801799
50.9685778010002	142.287140235121
42.0909884562199	146.980765096045
32.7433981339964	151.237804136812
22.9933952842008	155.05019958966
12.9123479516922	158.421769292951
2.5715049978383	161.369195336056
-7.96300796769826	163.920824806808
-18.6348280173584	166.112768993015
-29.3999395586052	167.983167173714
-40.2265495315267	169.566492066196
-51.0929921769333	170.889452547921
-61.9849571884947	171.968911653695
-72.8929921241777	172.811375722153
-82.9469302697869	173.619641768987
-92.1445841431628	174.389711137914
-100.486418937807	175.110603288509
-107.971055498554	175.777906191988
-114.593832429279	176.398346550483
-120.351009307618	176.977006500209
-125.238556120085	177.521262562637
-129.252575668235	178.03935004391
-132.389520411971	178.539272503326
-134.646286243442	179.027883551297
-136.020236754916	179.510093795249
-136.50920860744	179.988178256288
-136.111548456974	180.461162376248
-134.826232794447	180.924264552685
-132.653125504239	181.368374958336
-129.593435729344	181.779556549489
-125.650452412557	182.138566636385
-120.83065386183	182.420418015856
-115.145326905933	182.594026640638
-108.612906425312	182.622013583657
-101.262494801723	182.460663830616
-93.1403361148424	182.059419336536
-84.2341769078891	181.444658858897
-74.4545014452699	180.824705023965
-63.7970630767934	180.262720347047
-53.1286717812558	179.630101881372
-42.4612125357923	179.001562978403
-31.8172200636636	178.44968045624
-21.2282935754354	178.04070671489
-10.7323685927268	177.832171984873
-0.370758511555252	177.872144469011
9.8144491432119	178.199712875402
19.7824202049706	178.846197954478
29.4950466830328	179.836706087124
38.9179969193549	181.191781135894
48.021502888621	182.929023586885
56.7810377313548	185.064613948234
65.1780232107446	187.614707261745
73.2006975853821	190.596666160363
80.8452689647976	194.030074617627
88.117466644138	197.937421075337
95.0345561214081	202.344255381357
101.627749909102	207.278525225835
107.944657047207	212.768770157816
114.050995261379	218.841130904662
120.030737555457	225.516085864239
125.986009567683	232.807669162534
131.953582063911	240.642500337865
137.089169872654	248.35838439555
141.372198855589	255.934662806362
144.79593756377	263.324524556896
147.36848404942	270.466009479357
149.111985705968	277.289872535874
150.060595099496	283.72540302711
150.257790678553	289.70414264658
149.753771253937	295.16177740575
148.603377770774	300.038789243362
146.864647928379	304.280501509004
144.59784239257	307.837021835633
141.864627800842	310.663389361222
138.727045057945	312.720022244482
135.245934064844	313.973356320916
131.478642799394	314.396410937461
127.476090689018	313.968992544505
123.279477700939	312.677403242205
118.91701284767	310.513810555611
114.400972162594	307.475719637338
109.725334642905	303.566145705992
104.864385683042	298.795031891678
99.7730732416362	293.182051757768
94.3901334917609	286.759966309962
88.6438671585604	279.57651499773
82.4926435924094	271.687954710198
76.8489878120374	263.571111809288
71.7439004374066	255.200572936953
67.208922899041	246.567372090291
63.2752554500473	237.676850366983
59.9730100081676	228.546859498036
57.3300060126399	219.206149832522
55.3703289275636	209.692820205884
54.1128793273878	200.052737360161
53.5700740901985	190.337872319708
53.7468118672673	180.604521472492
54.6398040228047	170.911387435867
56.2373962196506	161.317517027378
58.5200337356582	151.880159475
61.4615002984408	142.652719584361
65.0309368944842	133.683089170819
69.1954369060563	125.012656400241
73.9228209638238	116.676157204653
79.184148477943	108.702293588325
84.9556580112978	101.114835668583
91.2200528358573	93.9338522366688
97.9672364402959	87.1767736823214
105.19470412252	80.8591032403564
112.907866682073	74.9946792380697
121.120888026247	69.595369404314
129.824050416417	64.6749976234826
138.856570315998	60.2339391595346
147.320423731187	56.1566167651149
155.188061392584	52.4603205299092
162.429302309726	49.1589105636854
169.013348598431	46.2625935107569
174.910391859641	43.7779179592285
180.092944475901	41.7080354291488
184.536866894026	40.0531793426774
188.222055134408	38.8112691829661
191.132787477367	37.9785384183908
193.257766857926	37.5501037559229
194.589920039242	37.5204260234271
195.126023384482	37.8836460914382
194.866222075387	38.6338043459135
193.813500503946	39.7649666026904
191.973150467704	41.2712842259242
189.352272919779	43.1470145439607
185.959339175959	45.386522607612
181.803828913168	47.9842794612535
176.895955257323	50.9348671066013
171.246482347403	54.2329972425898
164.866639407088	57.8735504746804
157.768141575682	61.8516469114108
149.96335601376	66.1627756171863
141.465774338548	70.803079637784
132.291817877486	75.7703777615364
123.322407984771	81.1754022099348
114.550040858563	86.9859156958732
105.968284086806	93.170983765663
97.5682548660372	99.6987494138779
89.3390452125787	106.536727373413
81.2679356351052	113.651973655658
73.3405768423586	121.011250914942
65.5411938164893	128.581233227691
57.8528332421499	136.328771469164
50.2576613341488	144.221228842109
42.7373105741816	152.226887239219
35.2732678064226	160.315417603987
27.8472925424739	168.458401548361
20.4418539709449	176.629887686769
13.0405787454282	184.8069644828
5.62870924528417	192.970330973748
-1.80641710825239	201.104845434408
-9.27484472401995	209.200026477457
-16.7834005769174	217.250466774898
-24.3349868319469	225.256091783194
-31.9277567214892	233.22215220493
-39.5542322278194	241.158785387473
-47.2005619147475	249.079938799558
-54.8463885853186	257.001435176836
-62.4667690121033	264.937671233238
-69.6884758457817	272.084503028674
-76.5253550858668	278.439806191175
-82.9889047983134	284.002963515717
-89.0845002282645	288.776475341643
-94.8118338532431	292.765196779275
-100.165292212896	295.975889077975
-105.134358051168	298.416967658432
-109.704032247546	300.098387624062
-113.855262854836	301.031623947033
-117.565375143549	301.229715062043
-120.808504908628	300.707349354109
-123.556046772121	299.480983286138
-125.777141391467	297.568985847963
-127.439241612878	294.991803940675
-128.508817252008	291.772133701687
-128.952277639298	287.935059850623
-128.737201315641	283.508087107821
-127.833947402043	278.520940040756
-126.217662830225	273.004971467598
-123.870581078615	266.992037845068
-120.784348638009	260.512825492169
-116.961976474583	253.594857390231
-112.418971793038	246.260684130805
-107.183287511282	238.526864276101
-101.29389876241	230.404096270148
-95.1249514259083	222.723984503569
-88.6539894324485	215.514376157869
-81.8630515217086	208.791608463598
-74.7384076284964	202.561983470125
-67.2824645975662	196.882695268533
-59.4932732428201	191.761906448767
-51.3757934570046	187.213267380079
-42.9415794242873	183.253931821129
-34.2085254042781	179.902833895345
-25.2004524413482	177.178917235524
-15.94646725246	175.099384967848
-6.48010073157207	173.678077825502
3.16171890312852	172.924055628094
12.9397921679608	172.840407105291
22.8138287432093	173.423277845293
32.7436735212086	174.661106670911
42.6905970567871	176.534102574943
52.6186653116216	179.014068149594
62.4961501385516	182.064754759965
72.2968362446207	185.642972262669
82.0009554299214	189.700613594908
91.5954140229485	194.187564212944
101.073061368091	199.055206568263
110.430981166548	204.260042053701
119.668051965588	209.766953537396
128.782159222319	215.551797419145
137.767396642981	221.603208425887
146.611456193445	227.923632865878
155.293481047982	234.528597538835
163.794488820856	241.385279881318
171.662231142679	247.724833797849
178.924688831479	253.52185069611
185.612124277753	258.748063121334
191.75532051035	263.374437481345
197.384034078865	267.372723313455
202.525703481487	270.716588957267
207.204402895892	273.382431823004
211.44001351943	275.349923326652
215.247595053467	276.602336003494
218.636953894941	277.126700876062
221.612411276284	276.9138442753
224.172775369144	275.958345988724
226.311520622051	274.258443678119
228.017176737595	271.815885794506
229.273926796498	268.635712295218
230.062406492874	264.725925442029
230.360684215322	260.097008031517
230.145389584436	254.761258477228
229.392955078275	248.73194242182
228.080950092993	242.022305499787
226.18951952104	234.644546574578
223.70297447193	226.608915395208
220.611585915487	217.923179912885
216.91354813948	208.592802815253
212.616854792735	198.622215639667
208.154545336112	188.803002852011
203.483205274997	179.180323782571
198.561423463862	169.801426183365
193.352212242281	160.715352597154
187.825164305583	151.973082577641
181.958278049285	143.627895365863
175.739529496985	135.735715541005
169.168346944873	128.355229824097
162.257144669007	121.547579111467
155.033001536006	115.375405440575
147.539417426548	109.900975648114
139.83780751078	105.183070004626
132.007983627593	101.272457586441
124.146464155909	98.2063051065377
116.361533717792	96.002872005642
108.765187495941	94.6587594286209
101.464215898798	94.1504775906055
94.5540454713725	94.4395675491158
88.0409398173953	95.5221941607004
81.4051719359877	97.2418049531332
74.6660594166803	99.5778411445911
67.8495486635333	102.516050869213
60.9905029848237	106.051051963099
54.1341102100529	110.185229844633
47.3371405536966	114.925369005096
40.668093530577	120.277401047273
34.2051093106621	126.240336965346
28.0314731383367	132.801186312446
22.2298978708142	139.932329518369
16.8772352032866	147.591494838488
12.0405604132952	155.723425422701
7.77461416478475	164.262193632951
4.12009439746296	173.13356561392
1.10227159752469	182.257299302005
-1.27040352143919	191.549575351758
-3.00776041712971	200.925935097498
-4.13915327815167	210.305157359728
-4.71376125095275	219.61436178032
-4.79879720757452	228.795084168337
-4.4745607577545	237.809050730972
-3.82649819644576	246.641459284327
-2.93658019494887	255.300084326231
-1.87771925173718	263.811065585379
-0.637033806773431	272.170573922627
1.31904239916914	280.533852961994
3.97620196283359	288.928573351104
7.29844260858397	297.386182913967
11.2159860855708	305.937840547115
15.6138011967735	314.604939231845
20.3335676241029	323.380505472103
25.2003697622611	332.218720613434
30.0526259434852	341.049888635015
35.298588668707	349.103675354113
40.8929576250931	356.385412406193
46.7813777819861	362.902577792014
52.9075440598866	368.665041697264
59.2167821882599	373.68439092175
65.6575006467612	377.972971949255
72.181468272401	381.543001878044
78.7434901133179	384.405852073158
85.3007862773049	386.571495683188
91.8122138177411	388.04807705655
98.2373756760959	388.841563801157
104.535602700043	388.955460319906
110.66475516437	388.390592607405
116.579762134138	387.145029367818
122.230815573916	385.214312279546
127.561235621526	382.592376668913
132.505462296283	379.273883333738
136.988980491601	375.258906023146
140.934784802916	370.559691114255
144.282459226528	365.204313611185
147.016833300112	359.229230111661
149.186852190803	352.668344101307
150.895750802864	345.558270945056
152.263187946541	337.949538162368
153.389730431808	329.899833098766
153.801022801448	322.159324782568
153.475407508777	314.699851379203
152.404429576241	307.490470058056
150.589970464871	300.496955962619
148.043901636456	293.681343599491
144.789278823476	287.00187505979
140.862631580245	280.413623915974
136.317104817523	273.870168369992
131.22616128311	267.326870616181
125.687236054181	260.746489563241
119.824136695236	254.107815949151
113.786475528854	247.417548582405
107.745831598705	240.725963826677
101.707420631246	234.035157376738
95.4302555210266	227.354588304417
88.9075669593288	220.718660331888
82.1506791434684	214.163142532173
75.1984137156828	207.711653696276
68.1142482861053	201.361249341221
60.9714901699756	195.073350177212
53.8322905208229	188.780323763172
46.7373635918419	182.405514613137
39.7120471628645	175.87911650438
32.7777602126104	169.142645029471
25.9608197170568	162.147966860272
19.2973222891994	154.856801234837
12.8342376713524	147.242710434732
6.62660900852056	139.294692878271
0.731546092243491	131.020069826684
-4.79902513839662	122.444896086405
-9.92487970387023	113.611832635681
-14.6225532980754	104.576429713468
-18.8892974206619	95.4024981838576
-22.7464484776552	86.1564637132923
-26.2421925467696	76.8999998829461
-29.452826370707	67.6801033767242
-32.4809028071876	58.5162113783407
-35.4499342195729	49.3836286945924
-38.3143302780244	40.3042815629497
-40.777410047779	31.2897739108353
-42.7691619070802	22.321511535036
1.67834155726747	6.3464473794339
2.6218437057428	17.2072326806436
3.9202522109623	28.0534691104334
5.5305650219976	38.8703532286982
7.41754713937173	49.6468354256375
9.55863992213249	60.3726840127518
11.9458761528521	71.0357001998032
14.58523223703	81.6193180152996
17.4945307863236	92.1005118135614
20.7000636212879	102.448423342475
24.2323295014336	112.6240817238
28.121548869462	122.581414785637
32.3937489790785	132.269383401448
37.0680255351397	141.634699985653
42.1551578281085	150.624478596443
47.6573602171441	159.188356574496
53.5687866530324	167.279940673601
59.876447833088	174.857665054608
66.5613304909731	181.885238716247
73.5996295072797	188.331843775163
80.9640792121991	194.172183793515
88.6253992164854	199.386415700349
96.5538632569879	203.959952652007
104.72097147852	207.883109585183
113.101174848997	211.150581027986
121.673583756223	213.760784625843
130.42360854319	215.715154073668
139.344576456627	217.01747573584
148.439341876553	217.673415588422
157.710565683661	217.695911664555
167.157631513347	217.107608417687
176.774968251146	215.942831505714
186.551339008313	214.248972689297
196.46934332194	212.087097046094
206.505655447783	209.53095627871
216.6325133092	206.66393438343
226.820554236445	203.574204544909
236.157729842567	200.272059611418
244.627489285589	196.790602935445
252.219270962	193.176042941932
258.927503581992	189.483871699015
264.751039972133	185.775843150241
269.69296530844	182.11751797366
273.760611016382	178.57592948428
276.965453397407	175.217046559966
279.322538389175	172.103035994634
280.849248303724	169.289648345056
281.563534604025	166.824142659004
281.481969189801	164.743976971909
280.617980116252	163.076197892164
278.980494302157	161.83726766554
276.573052419094	161.033031505583
273.39337759139	160.658594607971
269.433378121493	160.697977537993
264.679616790701	161.123522662133
259.114350190534	161.895144070041
252.717286526422	162.959674511776
245.468159569915	164.250766851486
237.349986277384	165.68997515502
228.35246048979	167.189581200191
218.47454699097	168.657268463209
207.725355081661	170.002006756394
197.007598264826	171.217014975531
186.339841325726	172.278674504801
175.744605717141	173.155299397661
165.247017235564	173.809471034812
154.843662624781	174.232623375516
144.46697616612	174.830980720247
134.118559214401	175.577997504259
123.795906261725	176.438564766296
113.491342414398	177.369691159798
103.192847160426	178.322907669231
92.8861322414553	179.246699964845
82.5573720549385	180.088597814088
72.1959369801561	180.796999794026
61.7965857434985	181.322942869639
51.3607734116052	181.621920083247
40.8969621971729	181.65567055588
30.4200268746618	181.393765248304
19.9499712914493	180.814829301146
9.51019661225343	179.90731970957
-0.874484142989424	178.669839507253
-11.1799500358291	177.110980874024
-21.3848838207076	175.248662053967
-31.4727501270431	173.108898224224
-41.4334297995744	170.723974449449
-51.264245908276	168.130103783776
-60.9701563398799	165.364839969345
-70.5630729389407	162.464688904341
-80.0605710456197	159.463428698367
-89.4846449042498	156.391657042012
-98.8317114156328	153.244191486356
-108.038774448564	149.596475682777
-117.118726221648	145.455246144528
-126.088706394927	140.838510186832
-134.969614776189	135.780139603949
-143.78563177783	130.333360682809
-152.562301383381	124.573661794496
-161.322295243121	118.599345069495
-170.079753252839	112.527100079754
-177.949873111967	106.433462076923
-184.941349360768	100.306551432612
-191.069932069642	94.1486617396745
-33.2421091121926	16.2011054656325
-27.4593111436652	22.0269297687606
-21.9512612119222	28.4047463134316
-16.6421530643109	35.2778777240016
-11.4483813249567	42.5549360591312
-6.39571873336283	50.2327637747689
-1.88949909936505	58.3862684080437
2.01927473172002	66.9703904240092
5.27530522233474	75.9262399965987
7.82891736787747	85.1821587629151
9.6415631474828	94.6558400039137
10.6894055527289	104.256956563287
10.9659622891676	113.889991716551
10.4843373334317	123.45763311204
9.27866599598161	132.865635445905
7.40298419743795	142.02970865508
4.92513731078661	150.88294398998
1.9158894127182	159.379931093268
-1.56229364991402	167.495021683009
-5.46209988082386	175.216731121686
-9.75328035051293	182.542149878043
-14.4217912508543	189.473407543082
-19.4681931247519	196.016244536723
-24.9062829830969	202.180087933436
-30.7622230120136	207.979139923273
-37.0741112245216	213.43429091803
-43.8917717944505	218.575977846435
-51.2763263534677	223.448406223249
-59.2987570115287	228.115908534271
-68.0363889098658	232.673434556941
-77.4563571637011	237.122024903871
-87.1461811909951	241.37764172039
-97.0483111315445	245.468104372461
-107.101852586858	249.425985843156
-117.252346838702	253.286576182639
-127.45645173794	257.084694893495
-137.683768158507	260.850974346037
-147.916534104774	264.608296663673
-157.353408375319	267.971778817326
-165.963631811322	271.010971210608
-173.72424843451	273.791881848925
-180.619322970262	276.374289499772
-186.638690255379	278.80960997299
-191.776494320405	281.139449681023
-196.029796316393	283.394813146199
-199.397458220897	285.595820053072
-201.879409193337	287.751770121505
-203.476319880768	289.861443913583
-204.189654340677	291.913602252291
-204.022025661697	293.88771273107
-202.977736813192	295.754964818585
-201.063345377946	297.479618122585
-198.288071728407	299.020658913567
-194.663903308315	300.333644196255
-190.205339248558	301.37254438945
-184.928834393237	302.091404663865
-178.852081992634	302.445734911923
-171.993284856138	302.393661446628
-164.370518821845	301.896969512835
-156.001233841001	300.922201216624
-146.901908222276	299.441946771791
-137.087891086282	297.436386755852
-126.573530979702	294.895010145725
-116.167027860239	292.215351519651
-105.91426275204	289.340020230996
-95.8593252969525	286.214211888601
-86.0430848893767	282.788038155104
-76.5024629567209	279.018274266187
-67.2702775518799	274.869331660001
-58.3754721998364	270.313492809175
-49.8436349571218	265.33059278454
-41.6981056659296	259.907354094374
-33.9357543481962	254.039498795353
-26.5147585503693	247.734754484178
-19.4312134412546	240.998223279513
-12.6830508935318	233.838523571309
-6.27085476751119	226.267247104099
-0.197994342291324	218.298651442973
5.52941093652424	209.949483912946
10.9025772708705	201.238912724995
15.9101641311484	192.188559814931
20.5384140897036	182.822636702779
24.771363746688	173.168182275074
28.5911884282896	163.255385567901
31.9787556312983	153.117943159746
34.9144473405297	142.793352529675
37.3792531672611	132.322997940528
39.3560360493949	121.751878504247
40.8307664612721	111.127890813003
41.7934728460312	100.500705796109
42.2387098978769	89.9204145747221
42.1654841344669	79.4361875991466
41.5767266829914	69.0951632725406
40.4785004514305	58.9416862411858
38.8791603901688	49.016909862768
36.7887085729198	39.3587065089148
34.2188469276457	30.0018156370504
31.1579006262578	20.9752079547246
27.5579573765972	12.2986070627674
23.4110384816457	3.9967211347826
18.7127480919939	-3.90722733080014
-80.8077990442597	40.9687950347338
-72.3559534058679	47.9448524959179
-64.0812794926287	55.0630911650304
-55.9842904039466	62.3103044474077
-48.0558911396937	69.6756621435641
-40.2903863816681	77.1545945162291
-32.7015867998889	84.7539899580594
-25.3183662687405	92.4886389624407
-18.1843782382951	100.378392854791
-11.3569862157246	108.443937668743
-4.90481503287301	116.701490960464
1.09657167399472	125.157498124681
6.57054379724783	133.804895304279
11.4454665534534	142.622030025498
15.6593575981976	151.574061947277
19.1623784693616	160.615695110746
21.9174405624134	169.694074197489
23.8996813289725	178.751229149426
25.0954847615057	187.72596572541
25.5014332881121	196.555351812364
25.123318811044	205.176001357705
23.9751713375322	213.525312198723
22.0781768929765	221.542729552096
19.4593394920212	229.171010834354
16.1497888634742	236.357383595623
12.1827326345593	243.05444758019
7.59116457828248	249.22069955814
2.40552857480815	254.82065039751
-3.34837075397312	259.824598815736
-9.66022034845695	264.211785711825
-16.5224133727861	267.964768433311
-23.9133711356496	271.062739866653
-31.8009766590201	273.483803162672
-40.1416667694413	275.206589327022
-48.8803297536098	276.213206825784
-57.951766933922	276.493196814872
-67.2843200403855	276.047493025759
-76.8053626932208	274.890946274237
-86.4472296813335	273.052440673907
-96.151862240044	270.572843639198
-105.873258547929	267.501935057635
-115.577872411658	263.895421741588
-125.243617096712	259.812551061842
-134.858112199133	255.314302975652
-144.416613149462	250.461890221687
-153.91990939733	245.315282170875
-163.372397937492	239.931587534978
-172.780475655944	234.363299802649
-182.1513002095	228.656551683243
-191.491854715464	222.849590052277
-200.808167875733	216.971671458432
-210.104533787841	211.042532925041
-218.591138711535	205.475130355972
-226.278858336084	200.294813920404
-233.181015688337	195.528516887742
-239.312332177306	191.203071456304
-244.687903442835	187.343714908859
-249.322212634325	183.97289912927
-253.228226594191	181.109426764065
-256.416618368265	178.76786911678
-258.895138740705	176.95818491029
-260.668138853232	175.685452631146
-261.736236284243	174.94964171435
-262.096120516395	174.745369237284
-261.74050786237	175.061613852275
-260.658275918354	175.881387152966
-258.834827083613	177.181396875859
-256.252740627179	178.931777401677
-252.892761948267	181.096006091234
-248.735137409835	183.631154787729
-243.761237011281	186.488624096738
-237.955337225347	189.615462332052
-231.306391437305	192.956294840244
-223.809603453029	196.455813311078
-215.467617680322	200.061705885249
-206.291132918315	203.72780729947
-196.298773512845	207.417080442491
-186.307683717507	210.701296421075
-176.336269558206	213.543766375949
-166.399735285164	215.911272405601
-156.508648942809	217.776126333654
-146.668006620961	219.117574880266
-136.876872519819	219.922789255512
-127.128503891047	220.187710887836
-117.410839896535	219.91800401168
-107.707290424501	219.130353553221
-97.9978315158582	217.854441079488
-88.2603897472561	216.136597654226
-78.5099367432936	213.962382002676
-69.0993564876385	211.116220559264
-60.0743803135399	207.608798376801
-51.4960672775882	203.458955094666
-43.4321865815628	198.69701824995
-35.9517042227894	193.366096992276
-29.1202748052694	187.521778038898
-22.996761440241	181.230650667197
-17.6308491932812	174.56817916426
-13.061606745694	167.616312117789
-9.3167789284623	160.46097281685
-6.41270094568695	153.18939703937
-4.35489735540899	145.887284745261
-3.13950736133912	138.635901906294
-2.75556119035858	131.50947448289
-3.18786920153653	124.57327043517
-4.42006592870364	117.882585082905
-6.43733707929797	111.482544589323
-9.22853060926822	105.408416120986
-12.7875674878665	99.6860530936193
-17.1142042463083	94.3321653628616
-22.2142325341809	89.3541960153755
-28.0991665339185	84.7496353109557
-34.7854226617507	80.5045140505219
-42.2930358808984	76.5901398567838
-50.606523351176	73.0408707079779
-59.3738621126931	70.0948131318704
-68.5513083248279	67.7667653718252
-78.0805936978116	66.0666501066481
-87.897145903191	64.996495059647
-97.9351244404664	64.5494200890483
-108.131356789832	64.7101566477996
-118.428135950284	65.4566173054153
-128.774810672618	66.7619067266792
-139.128350030677	68.5962537504483
-272.248017105304	133.695668093985
-275.046259521302	137.574735044991
-277.036651231352	141.473837512975
-278.23988348686	145.408318839779
-278.674019857813	149.384811693443
-278.353941446641	153.402892634226
-277.29130088873	157.456485736915
-275.494709482192	161.53496730554
-272.969995385705	165.624005891555
-269.720450933868	169.706189356099
-265.747035934129	173.761486141761
-261.048531318167	177.767580556291
-255.621651920847	181.700118887849
-249.461133720781	185.532906815243
-242.559812772527	189.238109877203
-234.908712283958	192.78652922267
-226.49715257749	196.148056936327
-217.312899173751	199.292461579214
-207.342375448489	202.190714834951
-197.28481412913	205.345384200464
-187.173499059691	208.664519754169
-177.043479518473	212.044425726939
-166.928114618585	215.372614787746
-156.855576868585	218.533790481666
-146.84704444051	221.417778471048
-136.917354238872	223.926739591888
-127.077168717542	225.979374087614
-117.335119522068	227.511768649024
-107.699120250918	228.475992904294
-98.1768851135992	228.837748491617
-88.7760201194097	228.573929075912
-79.5040227192922	227.670481015361
-70.3684395130595	226.12063617847
-61.3705400532715	223.92730550354
-52.5008494458829	221.105232128504
-43.7661297892596	217.664164571974
-35.175273745694	213.617019773916
-26.7382266049625	208.980289610727
-18.4647464983115	203.774604779624
-10.3631264900906	198.025353126821
-2.43892194694321	191.763314765437
5.30627918953783	185.02528479101
12.8759932726183	177.854639217262
20.2798103663658	170.301765315155
27.5340878918258	162.424230817717
34.6622275347122	154.286525362206
41.6943833842422	145.959204032432
48.6664869814984	137.517333885238
55.6185799621161	129.0383035558
62.5926037171287	120.599259368245
69.6299504464929	112.274578085149
76.7691539819354	104.13378389419
84.0440496833293	96.2401619601908
91.4825892228763	88.650105168358
99.1063344922604	81.4130640035917
106.930542371444	74.5719030083833
114.964715375306	68.1634883336222
123.2135497822	62.2194149421186
131.671460381854	56.7629838302544
140.318940817819	51.8067221224273
149.150321533186	47.3690957082328
158.160390263176	43.4663770144542
167.344007844106	40.1123646644377
176.69555220789	37.3180030140282
186.208339948465	35.0909712425658
195.874093761711	33.4352448236252
205.682513490668	32.350615977723
215.621009363904	31.832161840813
225.674658407047	31.8696680420544
235.826441571767	32.4470511500594
246.057799386996	33.5418709475457
256.349497496564	35.1250679852534
266.682719827887	37.1610785462698
277.040226836812	39.6084433659534
287.40736952406	42.4209342557988
296.944518833322	45.228852081324
305.62769747358	48.0276015328576
313.440007091932	50.8114217523121
320.371023783399	53.5732205297982
326.415758940907	56.3044475460833
331.573444020454	58.9950762796347
335.846347283725	61.6337224870361
339.238748803563	64.2078914926483
341.756123621768	66.7043284780441
343.404529521836	69.1094426541576
344.190167168073	71.4097798885197
344.119070607196	73.5925230815161
343.19688829587	75.6460028199723
341.428723257084	77.5602025145221
338.819011805449	79.3272432185006
335.371431027654	80.9418343559893
331.088834338782	82.4016777657981
325.973221129438	83.7078133149069
320.025750418925	84.864894085856
313.246809422836	85.8813771546198
305.636145921535	86.7696120914345
297.193068043793	87.5458041500519
287.916706289036	88.2298242304403
277.806320413526	88.8448356366135
266.861619377184	89.4167115189472
255.911302851418	90.2934826495008
244.972889381548	91.4575350345087
234.061210783967	92.8925060509964
223.188476182903	94.5838226047468
212.364441350096	96.5189194282243
201.596566837263	98.6871027822926
190.89007875727	101.079088332374
180.247892382129	103.686257867597
169.670376661005	106.499617457809
159.154777945461	109.508068983717
148.701459884344	112.707949058194
138.31782941672	116.108415540364
128.011331875179	119.718906547383
117.79353804732	123.55416841084
107.680276223361	127.632630331752
97.6918127788248	131.9747916453
87.8528426816965	136.601497861434
78.1921492442121	141.532183235122
68.7418708530955	146.783242531411
59.5364093880588	152.366717232047
50.6111041188024	158.289441984071
42.0008417976927	164.552714273693
33.7387656942206	171.152461277554
25.8551989601108	178.079815560256
18.3768393734028	185.321987106905
11.3262349530047	192.863324188035
4.7215201439985	200.686473475202
-1.42362379284511	208.773568275087
-7.09983014149022	217.107388020114
-12.3017836359765	225.672443287336
-17.0278930099747	234.455951739354
-21.2799601863027	243.448684545503
-25.0628945260256	252.645685952129
-28.3844722228255	262.046931819771
-31.2549176528777	271.658343244863
-33.6933608393804	281.481209233188
-35.7318774252275	291.505448901138
-37.4082815953006	301.720544905853
-38.7694788607688	312.108804927465
-39.8702063699831	322.64544570519
-40.7712413614994	333.299169301708
-41.537159142876	344.033611401142
-42.2339535453783	354.809615400039
-42.9268318476246	365.587957435104
-43.678355014338	376.332012752168
-44.5469437647201	387.009949181914
-45.585687849552	397.596257088159
-46.8413686840806	408.072639947781
-48.3535925343044	418.428416241349
-49.5382781395825	428.020638379227
-50.4426580662853	436.831266366123
-51.1165990683367	444.840989407491
-51.612697700609	452.030130640494
-51.9858613129392	458.380007478403
-52.2919749844109	463.874521792695
-52.5855082971416	468.501504470082
-52.9163668429464	472.253296870314
-53.3266675767124	475.126348937786
-53.8481214215481	477.120079317315
-54.5003729652593	478.235537874715
-55.2902863547686	478.474387655191
-56.2120116531601	477.838499968112
-57.2477083533046	476.330200165247
-58.3688993142697	473.952985604252
-59.5384413259813	470.712378698421
-60.7129731658319	466.616517826265
-61.8455062449114	461.676186519782
-62.8877145019457	455.904225054445
-63.7915716581455	449.314528359447
-64.5102278955659	441.920958773003
-64.9982619330819	433.736455123247
-65.2115813261745	424.772482942033
-65.1072746085903	415.038840744463
-64.6437011136309	404.543754528197
-64.3967167028481	393.934120735994
-64.3049759292844	383.238551782747
-64.2995449167621	372.49351474551
-64.305300357663	361.741916823291
-64.2431738333789	351.030541570006
-64.033250296911	340.406468149039
-63.5984314693863	329.91310809489
-62.8680712803695	319.586780305179
-61.7808992917286	309.454530364928
-60.2868067307169	299.533320998423
-58.3475354066327	289.830218276564
-55.9366867130612	280.343038998833
-53.0396241689519	271.061004037299
-49.6539772188812	261.964906720201
-45.7651515209585	253.065381343243
-41.4870469754665	244.948688919789
-36.8403438614847	237.628125111938
-31.8604817827756	231.122996550272
-26.5938324344579	225.453937391046
-21.0954956925036	220.640090734791
-15.4271857389953	216.697114614139
-9.65514745947145	213.635920924862
-3.848272446941	211.46205088275
1.92346052275955	210.175493507163
7.59023247188738	209.770723568556
13.0834610393043	210.236796368845
18.3369186966808	211.557460443452
23.2880865749077	213.711393155675
27.879824444256	216.672776680305
32.0622442601165	220.412448003545
35.7944749842271	224.899724283424
39.0459206503269	230.1047511923
41.7967215679037	236.000983976627
44.0373753248913	242.567347301855
45.7677070435122	249.789766838685
46.9954901392112	257.66201386898
47.7350261097893	266.186017369792
48.0059921808085	275.371931650699
47.8330460008392	285.238458015966
47.2204928140414	295.774900975138
46.2922082768435	306.395577523949
45.0692083324713	317.088452180424
43.5770317654994	327.835985910578
41.84149121297	338.619349798677
39.8863117238522	349.420425685192
37.7312589445589	360.222644298885
35.3908518230949	371.010864189023
32.8739270965473	381.770612702338
30.1841269731183	392.487167414578
27.3210618632428	403.144925883294
24.2816853038818	413.727281444
21.0614412224089	424.216943754879
17.6549526016665	434.596486393779
14.7215148330601	444.26070548477
12.2707686414029	453.213037969893
10.3042634479626	461.451597046174
8.81551424539109	468.969167076091
7.7899213464369	475.753439939645
7.20459012685495	481.787504361176
7.02811456472057	487.050622054143
7.22042054920016	491.519345325175
7.73282260406409	495.169049643738
8.50855700046656	497.975946743053
9.48420641937841	499.919537542054
10.5924963035886	500.985176844257
11.7666548854717	501.166027891552
12.9457781067191	500.463573097811
14.079901468443	498.886400133147
15.1334947760927	496.447896941002
16.0868667114788	493.163946001664
16.9357336446172	489.05140584641
17.6894821786869	484.1275389121
18.368596395937	478.410060824176
19.0016533072527	471.917305050252
19.6223162453449	464.668091415132
20.2667664450375	456.681153680439
20.9718895655085	447.97425578976
21.7743004170185	438.563260475402
22.0448116461389	429.049592464785
21.8028731738533	419.423863990178
21.075208148319	409.680119854013
19.8960107101494	399.816375822214
18.3073308366689	389.835181808091
16.3596216105958	379.74419839642
14.1124014720584	369.556724220305
11.6349350666425	359.292047484709
9.00673910327482	348.975426980655
6.3175588484499	338.637477383927
3.66627214164122	328.31282837594
1.15812360123024	318.038238360938
-1.09994629160776	307.850797932171
-3.0052439323499	297.787071857168
-4.4650533708725	287.883642346018
-5.40062800503096	278.178928632856
-5.74863041272496	268.71681673868
-5.4871569166488	259.473823445473
-4.67571566150485	250.318581839691
-3.31774729606666	241.228283649284
-1.42321042564824	232.184285378501
0.995328403681896	223.174541910751
3.92487392180173	214.193946818485
7.35344559523485	205.244175591823
11.2710214338714	196.333503419243
15.6700380354196	187.476797257247
20.5453965359131	178.695749505721
25.8938400804375	170.019291907277
31.7125395503971	161.483959097605
37.9968251451878	153.133782640966
44.7372876722	145.01920526775
51.9168611758764	137.194683287109
59.508713799468	129.715126513856
67.4755714121788	122.631838274485
75.7705818750258	115.988788592658
84.3393727545094	109.819815342351
93.1227936554095	104.14697097589
102.059892345397	98.9799673703957
111.090775765736	94.3165452593386
120.159066230766	90.1434899980915
129.213684108381	86.4377504776192
138.209631243948	83.1660222776564
147.134592754117	80.3602331578451
156.050112203465	78.1598485511778
164.955432908511	76.5964468714413
173.851259315675	75.6985740534021
182.736783056622	75.4894159227436
191.608196644483	75.9863520916186
200.457732461048	77.2008816705168
209.273030955121	79.1384951138358
218.03681776665	81.7983127406329
226.726967995729	85.1724279793724
235.317112603114	89.2450144598282
243.777965659052	93.9914228508224
252.079448451957	99.3776838023998
260.193402958253	105.360930359812
268.09630811416	111.89108472447
275.771212412352	118.913685907174
283.208318942438	126.373236468976
290.404194646228	134.216290395694
297.360037150245	142.393753175845
304.07957483459	150.862244659884
310.567064444147	159.584625969001
316.825667044278	168.5298714817
322.856335193072	177.672462442793
328.657245564371	186.991467892044
334.223738058063	196.469481990915
339.548658742313	206.091585432038
344.622956016689	215.844469323393
349.436364211264	225.715800721536
353.978033590816	235.693840511518
358.252277567088	244.879390377103
362.270419016257	253.262548802442
366.041323037803	260.834951059502
369.571143163603	267.589643795503
372.863141973297	273.52099669951
375.917565992958	278.624647031615
378.731563823395	282.897472189274
381.299145056109	286.337585220677
383.611184272373	288.944348325259
385.655477671171	290.718400683589
387.416857522406	291.66170152922
388.877359367897	291.777601240581
390.016417316429	291.070978704734
390.811035653756	289.548530642823
391.235858710518	287.219377606253
391.263057701563	284.096271851496
390.862028571707	280.197859372328
389.999187013898	275.55262452571
388.638943731804	270.205067474488
386.748440594464	264.223297345872
384.309046849609	257.702640627118
381.33074963388	250.755117129073
377.854564560576	243.485442052797
373.938466415005	235.973459317634
369.641580751503	228.272942288305
365.000656166098	221.306142913233
360.036225715148	215.093636012747
354.762537275116	209.646621969258
349.188936138301	204.969802608761
343.321181484078	201.063047260179
337.162546506312	197.922314330966
330.714714047459	195.540114250095
323.978522488341	193.905678136218
316.954621453747	193.004922596573
309.644092829808	192.820255835184
302.049089428608	193.330240238107
294.173544352011	194.509102963335
286.024009145208	196.326062127326
277.610686675355	198.744405087825
268.948729349304	201.720207635417
260.059856007822	205.200504704191
250.974247286678	209.120600444395
241.732366869259	213.40006421778
232.385526327792	217.937052262082
222.992454437166	222.601946525058
213.608620666739	227.235819146199
204.271826222706	231.663823349974
194.998564841154	235.7225348902
185.795479768719	239.280705506609
176.67145455777	242.242717214478
167.641814604667	244.542707443042
158.727117941132	246.137287864184
149.950486774743	246.999446082396
141.335440589691	247.113940513587
132.904731166902	246.473999779832
124.680099987027	245.07905845299
116.682844928577	242.933246221719
108.919877287694	240.047218551065
101.302874351436	236.467005443134
93.8415377150494	232.210116217734
86.544543592926	227.298102752325
79.4189521388972	221.756923740823
72.4691983146743	215.617647852522
65.6961451665723	208.917283011502
59.0963032433437	201.699669377748
52.6612497108168	194.016356539925
46.377242956581	185.927327671908
40.2249897649016	177.501363097186
34.1794919628831	168.815779858699
28.2099142260426	159.955276780519
22.2795166044711	151.009695454043
16.345878143472	142.070713950543
10.361787752805	133.22782693415
4.27710116727248	124.564333862343
-1.95852746118236	116.154217319619
-8.39261696005731	108.060534717112
-15.0673081558803	100.335367528732
-22.0178333713522	93.0208591048022
-29.272126224798	86.1507096684118
-36.8513836463375	79.751641860228
-44.771311437136	73.8445941288208
-53.0439266048289	68.4456011609343
-61.6646333503569	63.5635765499611
-70.5322190496603	59.1712009085375
-79.642812176959	55.2686024291114
-88.9914059934994	51.8505802559246
-98.5717164123656	48.9060014607882
-283.423783235032	149.058129196625
-277.739387056216	158.362773961326
-271.823659832888	167.4706623813
-265.659925706443	176.350032257674
-259.233817377524	184.96438863886
-252.534115441971	193.271736286525
-245.554069963772	201.224076681092
-238.293184619667	208.767528428962
-230.759193215983	215.843565952659
-222.969553079103	222.391781664312
-214.951475450932	228.354024633672
-206.739810214359	233.678881569121
-198.373134424957	238.325005894336
-189.889361966821	242.262400586815
-181.322196497605	245.471906696103
-172.698987523185	247.943815084308
-164.039843863972	249.676445201034
-155.357597283455	250.675150003862
-146.658264738887	250.951884117004
-137.941810979563	250.525301399181
-129.203148196452	249.421276833221
-120.433393781305	247.673714266487
-111.621436439127	245.325474613837
-102.755831050379	242.429244624989
-93.8269525302331	239.048222633954
-84.8292167426782	235.256814122864
-75.7631699917224	231.143054973581
-66.647807410079	226.722367093771
-57.5417003720553	221.907396861378
-48.473921593159	216.710478946418
-39.4733432133349	211.150123296146
-30.5643423246388	205.255300702119
-21.7630776927246	199.0664611238
-13.0741832106446	192.63458579466
-4.48848907676224	186.018428699045
4.01727281662007	179.280328056851
12.4781078459782	172.481685295921
20.9361072514222	165.679547648693
29.4348805973507	158.925048391676
38.0145340743266	152.263290193481
46.7079878545533	145.733651433485
55.5387624686026	139.369698971344
64.5200453655928	133.198410848535
73.6547615703196	127.238795256908
82.9363675204688	121.500118793595
92.3501144193587	115.979918951353
101.874566870037	110.661904724555
111.48317698761	105.51383082452
121.145662984436	100.485494440504
130.828826568119	95.5071332709368
140.496392881506	90.4885649603134
150.107869816994	85.3184004886915
159.628006151423	79.9549497434295
169.047780444966	74.4641196256424
178.319692892154	68.8252709967007
187.394760995854	63.0299591953783
196.225924691804	57.078302459777
204.769803151772	50.9753071866045
212.986482061607	44.7274894675235
220.838351449524	38.3403448294053
228.28888846481	31.8166503383409
235.301868661173	25.1553908144037
241.841189446155	18.3511664416836
247.871301986908	11.3940635460482
253.35810655506	4.27004495731254
258.270055076556	-3.03810412324481
262.579161002691	-10.5493429114626
266.261678281027	-18.282642028545
269.298360073191	-26.2551894422079
271.674372254666	-34.4807240381446
273.379051108584	-42.9680725039161
274.405747136245	-51.719858181476
274.752021169562	-60.7313028868879
274.42049317365	-69.9890884841678
273.420686743635	-79.4704255312581
271.77216636161	-89.1428430081359
269.508879526786	-98.9657076788065
266.683632479014	-108.894607589866
263.370521523781	-118.888472275888
259.663655583615	-128.916607327388
255.907315590995	-138.104861931548
252.082665081481	-146.419069118064
248.157764303083	-153.850943387205
244.097958819226	-160.415518941049
239.876213879265	-166.142545634089
124.07527242979	-82.8242664905025
119.973310312874	-73.0017138853844
116.025493825532	-63.1117174387365
112.24156854536	-53.1349999483277
108.61744060135	-43.0612225213935
105.139335641254	-32.8893949496825
101.786928107942	-22.6270088194999
98.5354492124487	-12.2885928767141
95.3569770833119	-1.89401793987525
92.2211472264301	8.53331128146704
89.0955311638555	18.9683105805117
85.9459153328847	29.3860284797832
82.7445941223983	39.769484428137
79.5907900879299	50.1718130343253
76.4511976560321	60.5791511454494
73.2915169057894	70.9801956443685
70.0784314811249	81.3662354829333
66.7815788706437	91.7308288481466
63.3751551705393	102.0692965669
59.839100376192	112.378251562987
56.1599307159133	122.655314825268
52.3313187325776	132.899075608602
48.3545068655513	143.109278209585
44.2386069235858	153.2871688943
40.0008027105864	163.435907823679
35.6664406914359	173.560933208915
31.2689629952212	183.670154681267
26.8496078284837	193.773854546482
22.4567793572406	203.884201706118
18.1449857782328	214.01434778206
13.9732814040899	224.177180088039
10.0032416241609	234.383924123942
6.29663500791087	244.642862610483
2.91307841693679	254.958416997468
-0.0920021531540343	265.33072349426
-2.66885458323625	275.755696853872
-4.77419520111896	286.22550287908
-6.37922114845745	296.723131874166
-7.58891300994679	307.162507241554
-8.38076713097121	317.527405694572
-8.73413834456603	327.803056908064
-8.630044910596	337.976581972911
-8.0513265176541	348.037244729842
-6.98298202839168	357.976596704043
-5.41265126773548	367.78854652108
-3.33122415127911	377.469380968364
-0.73357125287869	387.017768302621
2.38059663854391	396.43477728738
6.0057180716247	405.723942392174
10.1291894091868	414.891390725301
14.7299725271708	423.946012696278
19.7770320430921	432.899600173495
25.2277502718381	441.766797336112
31.0266740145452	450.564646337556
37.1052014919354	459.311550578603
43.3829424401315	468.025725988898
49.7711871309948	476.723620631183
56.1781094686889	485.419019148004
62.5144863140139	494.123257074312
68.7435144954109	501.959455120334
74.8499970282228	508.942343975162
80.8108461493647	515.088285368106
86.5966035954988	520.413693659965
92.1722950703403	524.93427459079
97.4977715836311	528.664959362825
102.527849119977	531.620451910759
107.21265878641	533.816278197741
111.498662075336	535.270089660802
115.330669882458	536.002749387806
118.654824381768	536.038577939115
121.42196667135	535.404307231677
123.590518226397	534.126832643176
125.12825965947	532.230399196206
126.012988046821	529.733985236701
126.232488543217	526.649371097209
125.784345070886	522.98004049702
124.675946753005	518.720899288214
122.924783504883	513.858813673107
120.558832240647	508.374041172329
117.616545850618	502.242587128
114.145799483495	495.439236289499
110.201369451945	487.940548142114
105.841203012766	479.726854467051
101.122449185202	470.782656951598
96.0533623680823	461.982478508808
90.6255522112004	453.31070914132
84.8445058971415	444.751035471907
78.7286882802918	436.287443330293
72.3089903184819	427.904515221339
65.6284820064882	419.58721734718
58.7422479335226	411.320281662147
51.7169459015498	403.087289027039
44.6296468402395	394.86968172166
37.5655946543244	386.646145947953
30.6148763483556	378.39293934516
23.8685143878124	370.085537476446
17.4147969439112	361.701389898109
11.3364514257573	353.222988792275
5.70875719057134	344.640310661231
0.598354117268052	335.952017316463
-3.93749380317749	327.165282894384
-7.85125922543155	318.294491665978
-11.1051160298081	309.359247901156
-13.6705128095279	300.382165520886
-15.5274475259395	291.386807324611
-16.6636003621025	282.395990153997
-17.0734861553932	273.430534917546
-16.7577263968503	264.508486732455
-15.7249548112106	255.640730434112
-13.9854039445351	246.840962036758
-11.5479986279021	238.130528797202
-8.42160355994786	229.537008716283
-4.6159161818833	221.093724200122
-0.142563072541584	212.839100816015
4.98369707260825	204.815802218787
10.7437830940304	197.069586801564
17.1132508445806	189.647874615471
24.0615389469284	182.598066505605
31.551615800242	175.965705291668
39.5401087613516	169.792601288583
47.9779602630639	164.11506304772
56.8116192066305	158.962388121491
65.9847286728986	154.355782125103
75.4401994573495	150.307874476042
85.1224668679335	146.822957549016
94.9796505276975	143.897971143002
104.965326756379	141.524102468082
115.039710171512	139.688734092796
125.170197208772	138.377415638971
135.331377518196	137.575580279928
145.504707066925	137.269835295749
155.678041781244	137.448762260165
165.84515973868	138.103196920884
176.007800113257	139.230048082556
186.169264040199	140.821675057541
196.331382075267	142.860293321889
206.495453243708	145.318531293146
216.662584335954	148.158963190813
226.833914427787	151.333772825243
237.010571115844	154.784749646388
247.193252089502	158.443874296441
257.381446208653	162.234735874483
267.57248883872	166.07488868511
277.760791198846	169.87898893118
287.937564304521	173.562248459626
298.091145408505	177.043591241314
308.207766846474	180.248016851979
318.272465686353	183.107981076614
328.269869466742	185.563897548095
338.184723374018	187.564015817551
348.0021442227	189.063942915637
357.707652201059	190.026015154391
367.287048953628	190.418653953329
376.726202552443	190.215781747834
386.010784069074	189.396336909237
394.716397116801	188.731817154095
402.842050563951	188.217282792033
410.383751722519	187.850153134242
417.334488621927	187.630470104296
423.684244533652	187.561248253593
429.420081682071	187.648922081858
434.52634847734	187.903886428942
438.985083149421	188.34109687725
442.776697727816	188.980648404893
445.881012341058	189.848181533052
448.278646003443	190.974893084758
449.952640661579	192.396900657216
450.890028505476	194.153794493781
451.082945558003	196.28644006777
450.528965045773	198.834386304139
449.23058432251	201.833401789083
447.194097601055	205.313576473869
444.428238032707	209.298157432682
440.942930176062	213.803022403392
436.748352022116	218.836560510015
431.854375960125	224.399725973725
426.270389675361	230.486096795255
420.005485374137	237.081856441163
413.069022015604	244.165706006294
405.47157890731	251.708813445135
397.635881473944	258.887111487142
389.56465011615	265.650855179776
381.268272359914	271.947463178111
372.765460100885	277.724109896016
364.082649023538	282.931090401508
355.251923208337	287.525067534646
346.307942814313	291.471260562367
337.284785726159	294.744175357595
328.213464747617	297.327147433969
319.120405702424	299.21128559926
310.026783080394	300.394331292849
300.948461582758	300.879724776227
291.896311279851	300.67597741933
282.876741270859	299.796338049327
273.892368978834	298.258690831825
264.94278883659	296.085602968051
256.025423298164	293.304434397108
247.136434327537	289.947422914058
238.271650099557	286.051669144058
229.427428041878	281.65897181933
220.601344087026	276.815505807909
211.792582840546	271.571383794844
203.001912755821	265.980175659401
194.231163287045	260.098450039545
185.482172795542	253.985330256725
176.755254766716	247.701923777173
168.047366479871	241.310332617122
159.35038554242	234.871879439153
150.650155047064	228.444282100742
141.925887035899	222.08179475919
133.15000659214	215.839776231114
124.293816290861	209.763002871933
115.329269655967	203.89012592084
106.23175361374	198.253193177763
96.9818319886928	192.877925741875
87.5660592264031	187.784148317783
77.9771138386665	182.986099645221
68.21349357403	178.492560029656
58.2789472892888	174.306844219348
48.1817495715202	170.426752995906
37.9338731238288	166.844590278712
27.5500838835232	163.547354211245
17.0469737820526	160.517205763851
6.44195374658691	157.732302483979
-4.24775012847409	155.168051125686
-15.0060308317685	152.798778970845
-25.8186836991408	150.599758527131
-36.6739579777449	148.549462645661
-47.5628087783723	146.631895026882
-58.478793056315	144.838837181311
-69.4175518668916	143.171856650781
-80.375814306253	141.643898197958
-91.3498889559587	140.280213930187
-102.333762911983	139.118372742932
-113.316114994079	138.203291478429
-124.276772667272	137.576601046537
-135.189172950405	137.282470081477
-146.020260069046	137.358913476625
-156.733018362345	137.836352696116
-167.289070660297	138.737481969153
-177.650732406628	140.078238086314
-187.782310850051	141.869334349212
-197.650742557519	144.117890234771
-207.225775276401	146.828875217624
-216.479890988967	150.006239979056
-225.38811387977	153.653698649154
-233.927790878604	157.775167602198
-242.078387231448	162.374882003998
-249.821307823031	167.45721678163
-257.139736970288	173.026242534136
-264.018485679496	179.085051852667
-270.443846483372	185.634896457316
-276.403481459836	192.674178379459
-281.886406819568	200.197339802778
-286.883183950953	208.193703285835
-291.386475571277	216.646342212035
-295.392161522206	225.531129960157
-298.901198320165	234.816232283122
-301.922299997655	244.462424972501
-304.475301543533	254.424589355466
-306.594883848407	264.654332534194
-308.334524652546	275.102774642873
-309.771213708522	285.721238568757
-311.011468569428	296.455794430419
-312.194087086408	307.230113943995
-313.470533027479	317.921475686337
-314.9557035899	328.369388220008
-315.819179586135	338.395030720282
-316.094394184094	348.062922153434
-315.817123284267	357.409837988715
-315.019528046577	366.456020295881
-313.729125290546	375.211802227192
-311.969101712309	383.681243271072
-309.75888992985	391.864128731523
-307.114709575269	399.757081617354
-304.050006005595	407.354174567946
-300.575782938266	414.647243981501
-296.700839536149	421.626014436028
-292.43192145179	428.278093088813
-287.773788799293	434.588868920357
-282.729193551617	440.541340349642
-277.298742364638	446.11589306549
-271.480592887673	451.290058275758
-265.269881848835	456.038305158165
-258.657693116227	460.33197478988
-251.629214559775	464.13958573197
-244.160479002819	467.4280434822
-236.212840034779	470.16606148325
-227.724991639691	472.332918859828
-218.607770367813	473.937728017698
-208.761367564223	475.044521520415
-198.122425739063	475.763997230124
-187.570984265242	476.233935812301
-177.11989588817	476.356992383413
-166.775381709121	476.070935833146
-156.542529715814	475.336401438917
-146.426327667097	474.129150507923
-136.431719549649	472.435330658891
-126.563642359874	470.248437859214
-116.827215168739	467.567258432145
-107.228043474865	464.394414765144
-97.7725670107918	460.735318466555
-88.4683934505849	456.597426988874
-79.3245834961622	451.989746148685
-70.3518712073759	446.922542886972
-61.5628136671238	441.407241441767
-52.9718667801726	435.456477784217
-44.5953816559121	429.084284118116
-36.4515119208714	422.306367716183
-28.5600203751442	415.140435914809
-20.9419781768509	407.606502463575
-13.6193654723324	399.727093977719
-6.61461011299443	391.527268865759
0.0498665899664275	383.034378781056
6.35201055263612	374.277553663576
12.2703368747775	365.28696567772
17.7839749794852	356.092989141771
22.872640819068	346.725382872699
27.5166621577142	337.212573113905
31.6971545728613	327.581050921628
35.3963697301355	317.854867392341
38.598162196388	308.055227480847
41.2884648165364	298.200231971958
43.4555374364216	288.304925939339
45.1051122225512	278.371972614007
46.2718297090866	268.386915599207
46.9580396247267	258.353295173263
47.1627107883996	248.277147348528
46.8816473163196	238.167741555739
46.1082088599494	228.03808825619
44.8342566358453	217.905315726202
43.0512614257029	207.790881402581
40.7515257738578	197.720557857343
37.9294504974827	187.724139661499
34.5827492463967	177.834843946469
30.7135003339083	168.088416483245
26.3289292444819	158.521995909144
21.4418360804543	149.172821643196
16.0706126489905	140.076891954271
10.2388281703715	131.267689328197
3.97440023408278	122.775093428117
-2.69158881375184	114.624595503043
-9.72632180074623	106.836904389965
-17.0967729895309	99.4279863088441
-24.7711627877451	92.409511706011
-32.7201911840062	85.789609402257
-40.91794785395	79.5737727214501
-49.3424396755809	73.7657295438845
-57.9756042084325	68.3680171618153
-66.8180474820412	63.3918755855524
-75.8999991675665	58.86244850447
-85.2196279940369	54.7839862914251
-94.7714958089058	51.1554846532648
-58.4021771310713	31.5639338118287
-50.3284790613582	37.1704393893974
-42.5588675623421	43.3006290977472
-35.1053812610962	49.9331984198639
-27.9713388106846	57.0420839532477
-21.1540848655418	64.5975137747483
-14.6542007718491	72.5690112321343
-8.47157425327331	80.9246659844316
-2.60533100794864	89.6316129594305
2.94626236565178	98.6565758818967
8.18580042939561	107.966479547109
13.1165940295013	117.529092177217
17.7423621218768	127.313633195269
22.0667815857709	137.291270085883
26.0929548218429	147.435436315825
29.8228835188901	157.72193152344
33.2570448887937	168.128808161259
36.3941498238492	178.636092271534
39.2311258640679	189.225416641105
41.7633233293229	199.879654194986
43.9849037648633	210.582628015168
45.8893458723521	221.318948364968
47.4699991578081	232.073996281738
48.7206273947227	242.834046586451
49.6359067662369	253.586505774386
50.2118711524238	264.320232770347
50.4463273482805	275.025909403561
50.3393072859897	285.696424487537
49.8937804784884	296.327199604647
49.1095265242483	306.9184184115
47.986966502833	317.474448442318
46.5376815108908	328.001198702516
44.7819968834016	338.506984875466
42.7505033933799	349.001773583973
40.485283746865	359.495721245537
38.0403469656388	369.99688077365
35.4805361337859	380.50837177735
32.8784559241681	391.025912675305
30.309891642452	401.536886330003
27.8491421936397	412.02150940007
25.5656887921102	422.455553807434
23.5226705638833	432.813461469039
21.7767182632593	443.070953873462
20.3784193406664	453.206820358748
19.3728737773237	463.203962195599
18.8000786421558	473.049901077782
18.695068651965	482.736956518169
19.0878206453091	492.26226016982
20.0029333748871	501.627746493248
21.4590479939791	510.840243511161
23.4678885810446	519.911776290613
26.0326659011189	528.860167973837
[truncated: 5,174 more rows]
