# Supplementary material for: Generalization of navigation memory in honeybees
Source: Front Behav Neurosci. 2023 Mar 6;17:1070957. doi: 10.3389/fnbeh.2023.1070957 (PMC10025308; doi:10.3389/fnbeh.2023.1070957)
Supplement: Supplementary Data Sheet S1 — Primary data. [file Data_Sheet_1.zip › S00_Primary_Data/Bee_R07.csv]

34.3780607247796	159.549461312439
34.6032042629246	159.16677067949
35.0534913392135	158.401389413593
35.7289219536099	157.253317514726
36.6294961056518	155.722554982616
37.7552137919748	153.809101815285
39.1060749958018	151.512958002862
40.6820796547032	148.834123508619
42.4832275875511	145.772598225995
44.5095183797181	142.328381911058
46.760951310306	138.501474139695
49.2375256200094	134.291874465197
51.4889580247472	130.464966384471
53.5152434641433	127.020746920393
55.3163699169933	123.959209000281
56.89231471287	121.280339284594
58.243041717475	118.984116507754
59.3685019725868	117.070511849784
60.2686419365077	115.539493782919
60.9434255082231	114.391041043555
61.3928792687826	113.625169288454
61.6171792088006	113.241982116803
61.6168524586323	113.241789179274
61.3918986042445	113.624590233036
60.9412956591787	114.389784044563
60.2634530477745	115.536427547867
59.1305683011542	117.44561477201
57.5386145847974	120.114879202484
55.481849016535	123.540600011651
52.9524496174988	127.717644453291
49.9401758889176	132.63892699659
46.432105148527	138.294878052659
42.4125132823859	144.67282726623
37.8629826331736	151.756331683891
32.7628214866607	159.524519734497
27.7851821546746	167.399226271933
22.9276246153202	175.377406706272
18.6355075674948	182.687696308942
14.9009311110431	189.320923025218
11.7124113181557	195.264602731568
9.05413307129608	200.502999606724
6.90504574767384	205.017427124144
5.23779891332022	208.78686702981
4.01752677939997	211.788998293824
3.20045699731799	214.001731896374
2.73204762847012	215.405350464548
2.54262169931602	215.985553119076
2.64464949130885	215.74381293059
3.15927052864584	214.716822037873
4.12305710055367	212.923795151266
5.57573643101172	210.390599472957
7.55503104973878	207.147246394828
10.0945588578401	203.22540048213
13.2232979952354	198.655998002765
16.9659138867348	193.467158428253
21.3434092139497	187.682462539155
26.3736060082261	181.319556424332
32.070980730803	174.389016538566
38.4453572714619	166.893529199916
45.4990150210456	158.827773576917
51.8831548262661	151.344053215281
57.6411235077597	144.483367644797
62.81105187484	138.276345380469
67.4227460962458	132.745977117237
71.4969580912277	127.910073167067
75.0461232301228	123.782461776208
78.0758662009004	120.372610693789
80.5870028374012	117.683571083846
82.57816371154	115.708109273356
84.0496120718747	114.422797626224
85.0096575924504	113.779755217935
85.4877762684822	113.69523420278
85.4557847044492	114.024329409318
84.7919206842779	114.746251757971
83.4847953220701	115.996579056601
81.537635954975	117.837939075586
78.9804056014692	120.324167897482
75.8627269524262	123.488756134157
72.2441725754967	127.344556014777
68.1868110330461	131.889220460733
63.7509850219958	137.11219826147
58.9936318222945	143.001270862396
53.9684190694973	149.548071820264
48.7273697070398	156.752515979971
43.3239201802657	164.625873187122
38.4608494028711	172.579876399277
34.1167730861168	180.564863564276
30.2702936997149	188.548420870727
26.9029003598616	196.514401662726
23.9986671186879	204.46202909753
21.08763584669	211.642258416853
18.2752315805725	218.023650195408
15.6844916944868	223.604432446291
13.4383194665885	228.414767493889
11.6452962511294	232.511949920808
10.3923803352369	235.976231636366
9.73858344286125	238.912975466685
9.69951003395817	241.465478777825
10.2595802762049	243.611427161538
11.3622748612124	245.185949589397
12.9170794118526	246.090316233408
14.7918381581089	246.236160984619
16.8209264871852	245.567978104062
18.8126844930319	244.080444067852
20.7025051506914	241.746510239156
22.5600152092856	238.525840612061
24.3941915482073	234.422862099114
26.2289616181565	229.461236064105
28.0917156586439	223.680124799928
30.0075456284998	217.127732843374
31.9972733282816	209.854720600006
34.0778382893447	201.908617157772
36.2639648355107	193.32935802905
38.5705581116578	184.145643973597
41.0157480311018	174.371813163958
44.0783817171772	164.76868723048
47.6680912357871	155.376197629548
51.6810919832255	146.201127499088
56.013923215144	137.216392942541
60.5708075766621	128.370474660986
64.6901093116903	120.281728257389
68.415332471962	112.986640352833
71.7956230001551	106.509833239496
74.8797404514399	100.870055574844
77.7159805728127	96.082990579007
80.3547114237557	92.1601715353556
82.8515225324946	89.1041931797019
85.2701766280728	86.8999445460417
87.6871971264455	85.4987857206158
90.0477682303495	84.8852677548089
92.1644469550818	85.0610716827996
93.9164900418649	85.9791872992654
95.1789427669353	87.5626069995881
95.8402043172505	89.7028838663632
95.8157468351418	92.2632048585071
95.0620004007217	95.0783319419316
93.5413906991822	98.1188406847467
91.2219304210309	101.44801437529
88.0908952642904	105.090547233378
84.1468857270873	109.072808502566
79.3951765846978	113.418461828987
73.8438088284463	118.147719777479
67.5017940017212	123.277517803911
60.3804403728795	128.820917767992
52.4988616051961	134.784218375859
44.4649032616319	140.480735254283
36.2100062825953	145.790209787754
27.6941653900927	150.59928750793
18.9129036617992	154.808389939271
9.89232759597121	158.33763626541
0.679904058725846	161.12819544536
-8.66312693935703	163.140309244657
-18.0663940064403	164.350778349144
-27.1057108354436	165.568727377394
-35.7232103655727	166.808195240179
-43.8514027801863	168.09131274159
-51.4168613467257	169.45110526553
-58.3453600292354	170.934103494978
-64.568933840072	172.602026696448
-70.0350030271693	174.532197226921
-74.7194769370129	176.821501780044
-78.5933378570123	179.425140099325
-81.6250173000056	182.201534754695
-83.7975470409703	185.044532256055
-85.104656227254	187.843718585598
-85.5507184883339	190.489956824179
-85.1516014752907	192.879251755114
-83.9360533912162	194.919260278683
-81.9449293692357	196.540270543011
-79.2257519652498	197.708001662487
-75.8249007480352	198.431391182109
-71.783651313825	198.759706805511
-67.1392969999252	198.76898926907
-61.9249988384145	198.544429811704
-56.1633125065434	198.169172246926
-49.9123350512945	197.697562817349
-43.3053582544593	197.146741102694
-36.4331464841403	196.541100261158
-29.7449860859508	195.082935328313
-23.3217958524792	192.786146866091
-17.2471482150093	189.676696574819
-11.6014179547735	185.791145830393
-6.45835812809241	181.173918747842
-1.88374465183314	175.874537374383
2.06473462413316	169.945519558607
5.33714497654218	163.441114040618
7.89111470602463	156.416789102267
9.69221462203139	148.929322512567
10.7152651594513	141.037330663372
10.9469127780856	132.802005261969
10.389699237835	124.28757868911
9.06729757979972	115.560548935721
7.02915372364494	106.686278294162
4.90666073214665	98.4148928814488
2.71790343964308	90.8434312441106
0.491407482912173	84.0364108833681
-1.74488368189683	78.030484828681
-3.97185219459352	72.8420496472997
-6.18392983862901	68.4729421174821
-8.39307394133636	64.9115056043242
-10.5774601580586	62.1559079298028
-12.6383273294493	60.2243410824756
-14.5166585537517	59.1143364662439
-16.1398945362513	58.8187092936973
-17.4314382413864	59.3224319125093
-18.3183712828458	60.6026872530004
-18.7370101296881	62.6313615882823
-18.6358216581642	65.3786038240018
-17.9761800428526	68.8162724020191
-16.728095209653	72.9176804526861
-14.8660887850616	77.6571235407973
-12.3732182929657	83.0154788808397
-9.23939606598243	88.9806015857412
-5.46250313807716	95.5494051726553
-1.04995333200482	102.729555697607
3.97920423984877	110.540508633134
9.59173091137354	119.013375986666
15.7376009523157	128.188981695818
21.7923367313878	137.421139788887
27.744776702758	146.700882895519
33.5621480038462	156.02560649852
39.1928612538308	165.391447813421
44.5731320511347	174.788575771411
49.6342181309833	184.200269925652
54.3080205448093	193.604564485396
58.5305540192544	202.97663462666
62.2438448296625	212.290706341621
65.3969316053372	221.521070160076
67.9463710948628	230.642277727012
69.8564080882521	239.628807209731
71.0988642531253	248.454518331965
72.4805281751183	256.770580467234
73.9902786644122	264.561082099567
75.6187933534913	271.806343643786
77.3546024743273	278.486183718811
79.1808318253728	284.582692658018
81.0801441119871	290.076338445343
83.033746387243	294.946841975915
85.0228204139408	299.172039609454
87.0299721081116	302.726806938691
89.0408138607187	305.58220160555
91.0457528368367	307.705132226243
93.0419332631217	309.059001794708
95.0349578122183	309.605851669016
97.0395157852772	309.310321757472
99.0777521113588	308.144983691243
101.174821875026	306.095541120837
103.352669617253	303.164114752053
105.624285973413	299.37004832306
107.990282793537	294.749269082995
110.438344018395	289.353663323333
112.945362235319	283.251143575425
115.482019604276	276.52587044562
118.01936351368	269.276983934951
120.535827668605	261.613892279121
123.021793169189	253.64773621328
124.65161419219	245.803192700758
125.431617749102	238.155334269553
125.374370706714	230.763123592621
124.494268777073	223.669169379297
122.80528463683	216.900628061611
120.320484294793	210.469239290635
117.057728757863	204.401543004676
113.045688052373	198.759708313637
108.312734945636	193.586426663726
102.893305424735	188.929295679807
96.8274895927799	184.836562421172
90.1602805937996	181.354059458404
82.9405005252087	178.522888261074
75.2196253318046	176.377718215804
67.0507351344231	174.945514036656
58.4877411368214	174.244443443882
49.5849477977606	174.282712254743
40.3969192016554	175.057122490705
30.9785098040929	176.551249074038
21.3847506557416	178.733312360132
11.6700476370621	181.554159845483
1.88599967547876	184.946339104539
-7.9224830451567	188.82592620899
-17.7217457025922	193.09884279534
-27.492001910259	197.67170706375
-36.4143460878922	202.103194167934
-44.4922694894836	206.326244861429
-51.7384451127289	210.283038532032
-58.1703206516418	213.927186772159
-63.8074233855099	217.225362326135
-68.6695537770546	220.160086628381
-72.7801837635556	222.702081623506
-76.1695483722189	224.791218690973
-78.8606314860929	226.392423235839
-80.873164752959	227.471351675864
-82.2216159009392	227.998441433327
-82.9135431878433	227.95194888301
-82.9482047308389	227.320742403271
-82.3155993885733	226.107200377499
-80.9963269585688	224.330581799721
-78.9629304596418	222.031303357642
-76.1839175476135	219.276530784808
-72.6327938166272	216.167163239341
-68.3069495136305	212.845070457334
-63.2687862818682	209.495985035002
-57.484505557212	206.098773177469
-50.8899886780097	202.396340446922
-43.5182484860426	198.265082042733
-35.4521493334033	193.601451475934
-26.7993850246829	188.344221281385
-18.482059765807	182.829123790641
-10.5997129831589	177.062497032193
-3.23332639893626	171.079426907246
3.55493318430178	164.934421511352
9.72039863191636	158.693763581753
15.2333908970783	152.429111667091
20.075717633369	146.212373490506
24.2366525818692	140.112045378587
27.7090615517455	134.190984481263
30.4862109481216	128.505223198781
32.5594662589733	123.103253876092
33.9168224716143	118.02525864966
34.5421292112676	113.301899265583
34.4149577173041	108.952389152212
33.5112595346742	104.981604194774
31.805306100472	101.375973103367
29.2740002278064	98.0979041730954
25.9058255548621	95.078772972817
21.7192247711549	92.2116240020677
16.80276235415	89.3480972351303
11.1525175356495	86.5486874957658
4.7362620430114	84.1108868345649
-2.3808640171715	82.1981751882489
-10.0852097557496	80.951307807881
-18.2408427408713	80.4634923192435
-26.7121303122438	80.7840894159182
-35.3743867439388	81.9300311223172
-44.1172391227012	83.8958805622783
-52.8448655938516	86.6610796002934
-61.4750958430725	90.1949503511783
-69.9381805566301	94.4601620252311
-78.1755342660514	99.4151796951629
-86.1385561241129	105.016031116214
-93.7875553744496	111.21760580614
-101.09077908004	117.974623929846
-107.888184358918	124.364726854403
-114.138656700579	130.34954227454
-119.80500534073	135.896128920085
-124.853714980097	140.97747208382
-129.254863236432	145.572841982478
-132.982183750017	149.66800302801
-136.013242688956	153.25526391214
-138.329686940588	156.333367311631
-139.917519496843	158.907230905666
-140.767363449988	160.987562739201
-140.87468882375	162.590377643018
-140.239990376775	163.736433630498
-138.868911665806	164.450588978164
-136.772304508106	164.761058707706
-133.966191883036	164.698534232972
-130.471572134072	164.295133563791
-126.313977099243	163.583178622044
-121.522695281152	162.593846763679
-116.129607634105	161.355796130041
-110.167655425799	159.893888971771
-103.669041903431	158.228108311687
-96.6633238817395	156.37267476304
-89.1755328756654	154.335214725305
-81.224189771258	152.115345962263
-72.8246124299673	149.710081757022
-64.1314043902787	148.00170923158
-55.1874815167347	146.992495745681
-46.0405788625932	146.685920399066
-36.7432791659009	147.085749670284
-27.3529085805649	148.194852397008
-17.9311169720957	150.013755869535
-8.54299644557281	152.539070695667
0.744326568317632	155.762007558128
9.86356014401647	159.667244664928
18.7493829123002	164.232350788339
27.3405920424287	169.427844195085
35.5820393781754	175.217836131673
43.4262255129615	181.561129628772
50.8345187270427	188.412636849772
57.7780243594838	195.72501379094
64.2381441367491	203.450447008672
70.2068563011946	211.542530891714
75.6867477961265	219.9581355895
80.6908602973961	228.659096136845
85.24246261799	237.613474531368
89.3748754405717	246.79607708177
93.1295683175093	255.299860771022
96.4469533106202	263.117678174786
99.2659379583892	270.26074309211
101.532487058476	276.74973707763
103.209478254553	282.599815029626
104.273869171593	287.821224291119
104.717579005536	292.414405320571
104.546241053498	296.369550581531
103.778209471332	299.66748292914
102.443814508364	302.281466067192
100.5846617197	304.179591341009
98.2527567892915	305.327416903764
95.5093358937862	305.69056649688
92.4234017819022	305.237065777067
89.0700318351118	303.939300000469
85.5285154793872	301.77556624235
81.8803419776634	298.731221107434
78.207074538388	294.799404536899
74.5882779806159	289.981331942947
71.1000231584669	284.286342321054
67.8159804511045	277.732905102927
64.736381929238	270.319610649989
61.7906408408487	262.028576189071
58.9440149283637	252.855078308091
56.1496962704359	242.795153354011
53.3509539084248	232.735259257097
50.5887021765954	222.671201774015
47.8994896687262	212.590995537124
45.3094533225029	202.478479917752
42.8307369778591	192.318475918247
40.4606512440259	182.101638811176
38.1826936253702	171.828031167624
35.9685320827828	161.50933150307
33.7804748375137	151.169860088879
31.5741784066499	140.846485210243
29.3012973101342	130.587375877473
26.9116730745716	120.449673705002
24.354726634901	110.496384520839
21.5799890574749	100.792937932555
18.5370152728058	91.4038299802746
15.1750940743713	82.3896237642278
11.4431364667302	73.8044607228148
7.28993325013554	65.6941732605886
2.66467159098403	58.0950240608478
-2.48286851886875	51.0328748927073
-8.20456330281077	44.5215674999049
-14.4840537376905	38.5914920169731
-21.2406375536921	33.2859491912806
-28.43744619198	28.631601539256
-36.0353340866972	24.6514851032516
-43.9951889945601	21.3648432062447
-56.9147208934469	32.8141233314919
-50.1888579664385	37.1791708928762
-43.558291794692	42.1703336641059
-36.9897515706985	47.7274542411684
-30.451110168543	53.7753853882951
-23.9599000798396	60.2929181184806
-17.5744185524064	67.3002529839039
-11.325493907268	74.7804042351714
-5.24132183113164	82.708810493199
0.656466418820557	91.0506260325423
6.35593087622406	99.759272942692
11.8582152594011	108.77548195838
17.1816910346366	118.027357682461
22.3664297246425	127.433089756564
27.4764446991854	136.908218058776
32.5951265795595	146.376580773071
37.8123788422763	155.778912031203
43.2097682143786	165.073579319903
48.8512459414586	174.231542271407
54.7804546585847	183.231055516431
61.0216182621078	192.054817500356
67.581505971101	200.689488378947
74.4514036332318	209.126740383665
81.6088656134804	217.365153231367
89.0193417148697	225.412497196633
96.6378404313969	233.28803699905
104.410716210431	241.024469130709
112.277478579654	248.669110313322
119.500887868182	255.703002120253
126.061236487532	262.150137920451
131.988617220824	267.982128892906
137.352416363091	273.130612866838
142.191977093147	277.564958136828
146.541099981763	281.261208572268
150.424692167009	284.203031065068
153.857292604626	286.381324327985
156.842635027043	287.793655546386
159.373927705036	288.443868652468
161.434684418376	288.34192704747
163.000011082466	287.503917729579
164.038268870544	285.952076964502
164.513011574919	283.714683263659
164.385058017723	280.825696499336
163.614541376547	277.324088088083
162.162795996505	273.252878445848
159.993992939844	268.657947716043
157.076494333567	263.586708222082
153.383943149218	258.086742930341
148.896137705104	252.204566981168
143.599776223521	245.984863190816
137.489253801833	239.471430097812
130.573179712743	232.643018635489
122.899841448869	225.360870173728
115.168332339066	218.16432832775
107.364170879787	211.059710188759
99.474605792258	204.049056116734
91.4900842508441	197.130460607435
83.4055959624492	190.298439532134
75.2216343156052	183.544426336756
66.9447501879805	176.857278357669
58.5877795138584	170.223687317898
50.1698439216757	163.628447683559
41.7161980494628	157.054584216601
33.2579602240536	150.48336486702
24.831731687771	143.894233300646
16.4790891993864	137.26469546069
8.24592754802381	130.570192756499
0.181631890843811	123.78399374485
-7.66192589555418	116.877136594288
-15.2315490893184	109.818453579982
-22.4739892252885	102.574701344579
-29.3372550795067	95.1107999334086
-35.7718640083205	87.3901408116146
-41.7319445360589	79.374839654495
-47.1761343613791	71.0256001131311
-52.0683331562937	62.2999779837269
-56.3838881983807	53.2159377927231
-60.1344065608352	43.9040215815813
-63.6755280496392	35.2010388578113
-68.489926463245	40.5414308044596
-64.9501450176224	49.3835292073332
-60.8685797794253	58.0852509537978
-56.2931893361934	66.6786041822416
-51.233610579458	75.148121837028
-45.6475821395385	83.3968178502441
-39.5393227763936	91.3803429739215
-32.9162053560812	99.0430923110167
-25.7936045675232	106.323761105558
-18.1972284964434	113.16003179186
-10.1635300251785	119.492935594967
-1.73860316955559	125.270491447395
7.02390621504161	130.450361176808
16.0654207169512	135.001543679516
25.3253336667015	138.905267831529
34.7441128922666	142.155212817914
44.2665595602368	144.757096688222
53.8450801624708	146.72766308994
63.4426905906122	148.093244587195
73.0353943061159	148.888357130815
82.6135683592428	149.155023350191
92.1818807668728	148.943493316776
101.756857553672	148.314406110889
111.360875967985	147.340777325637
121.01272770293	146.105881042084
130.719164181172	144.69360800316
140.474053573603	143.17450464032
150.266076215097	141.595654964943
160.090965049889	139.977062224288
169.903610597436	138.371797148251
179.606801890658	136.903518234833
189.150281261175	135.635468313045
198.487322081155	134.636843331012
207.189115842066	133.181391402218
215.241892598983	131.333488341975
222.637378890116	129.157739448776
229.372024664497	126.716065299209
235.445337057336	124.065931101127
240.857901197273	121.259636098736
245.60945830317	118.34438904213
249.697200464087	115.362861132801
253.114305876278	112.353956443572
255.848687582811	109.353598506886
257.881954670953	106.395358687509
259.188699423729	103.510728674578
259.736481181086	100.728766617632
259.487367564277	98.0747777688349
258.402600133007	95.5678373131565
256.452188093239	93.2177561186058
253.628853661508	91.0234934259343
249.959450800257	88.9748824484094
245.503841608536	87.0561650041594
240.34055549154	85.2484088349087
234.549631526071	83.530815015473
228.201210054916	81.8818918737742
221.350777325777	80.280311334169
214.038449677914	78.7050429886051
206.289983217159	77.1347283464537
198.508397500665	76.3441902620356
190.680432115856	76.3134772267525
182.787953963501	77.0131107200809
174.809576562379	78.4021877397376
166.723061933364	80.4261615461902
158.508770681696	83.0146155474672
150.154331207858	86.0792723216385
141.660740417142	89.5114349488382
133.052910652931	93.3223311275303
124.609535213279	97.8185042985999
116.396309577598	102.987245105037
108.485896048656	108.806151832169
100.948007949132	115.238874454233
93.8434132908291	122.234407793463
87.2188019232499	129.72766798224
81.1013720698624	137.641420257463
75.4932577233169	145.890955696405
70.3680647853774	154.392715889296
65.6728819026811	163.07484367235
61.3359323926744	171.883958343932
57.2755005582895	180.784254268301
53.4066724939509	189.750611706468
49.6466546482971	198.760130853475
45.9206884482109	207.786037345871
42.1683513127902	216.796256609274
38.3480290861972	225.756393440957
34.4380364651864	234.63483212188
30.4347640898362	243.40777092534
26.349033953194	252.063297978488
22.2014691855071	260.604503367589
18.0171029523527	269.051783945926
13.8191686688586	277.4444616709
9.62181015041881	285.842721765366
5.41859877812795	294.186485102844
0.951876066736467	302.119081663073
-3.8212364462676	309.600700071679
-8.94970200614903	316.59747579912
-14.4799080679822	323.084138508026
-20.4516111643891	329.042947243919
-26.8958483634241	334.461601357443
-33.8339104981249	339.331141967203
-41.2767657459099	343.64430013322
-48.3730202273944	347.646598555888
-55.1039606966111	351.303245611139
-61.4394418371746	354.573840641802
-67.3380273684141	357.414179326614
-72.7487343782332	359.779766573614
-77.6156048688969	361.630485579575
-81.8852713125475	362.934817582701
-85.5153562977327	363.671940616817
-88.4801040633315	363.83159251709
-90.7710645454698	363.412959267169
-92.393520421684	362.423476045542
-93.3610295930703	360.877490243815
-93.6902942524253	358.794601975161
-93.3974795815104	356.197854243365
-92.4961036435476	353.112102618807
-90.996128031982	349.562773250322
-88.903802039583	345.575038722308
-86.2219135831155	341.173333575914
-82.9502217598772	336.381100803182
-79.0859338684731	331.220673122706
-74.6241412868658	325.713220898858
-69.5581560078231	319.878728352794
-63.8797043506158	313.735986077466
-57.5789426903044	307.302610296434
-50.6442617202438	300.595121617642
-43.9133129862196	293.377079507934
-37.3763317752323	285.692623732664
-31.0172841820294	277.594455656953
-24.8434699918088	269.121637408106
-18.8941078541515	260.295238773572
-13.1819914236023	251.15594804899
-7.72064754532612	241.745406978437
-2.5231111093857	232.10579970568
2.39760940852268	222.278554658872
7.0268722381394	212.303225267706
11.346273261042	202.217410941379
15.3321970440593	192.057936071896
18.9558910223639	181.862619005067
22.1849869995613	171.671617615055
24.9856773909872	161.527758630221
27.3247123706753	151.475917872767
29.1707857111144	141.561885335937
30.4952801285261	131.831145943971
31.2725396163032	122.327833632432
31.4798563520661	113.093948813569
31.0973019578719	104.16882723808
30.107465977232	95.588802094565
28.4951153050029	87.3869855766581
26.2467591209714	79.5930918095992
23.3500854656591	72.2332169615769
19.7932077172622	65.3294673263593
15.5635555374277	58.8992223281606
10.6456445604751	52.9532425831395
5.05128638150422	47.5182614496042
-1.17091867412213	42.6414604424268
-7.99279029419601	38.3524429958938
-15.3783047195305	34.6806155591773
-23.2842640324914	31.6532014310631
-31.6605223079974	29.2931389696306
-40.4507661712096	27.6164543698995
-49.5943962704127	26.6292050992145
-203.185780856658	99.1502851260573
-205.316096059277	105.974825782915
-206.782886330316	112.923261952425
-207.567270069334	119.961793215704
-207.647414850744	127.054388796595
-206.998407045913	134.162043775069
-205.592425583938	141.242161300172
-203.399530409734	148.24857473605
-200.389487339203	155.133416540996
-196.535045585662	161.8531466587
-191.817193034957	168.381749315328
-186.234704349093	174.730922143824
-179.822714190829	180.963088146826
-172.668613609366	187.168135673082
-165.470131114882	192.744239649109
-158.185375552619	197.625834019846
-150.785090733694	201.782630371865
-143.2471953068	205.204943516802
-135.552757600922	207.897083937005
-127.684102694137	209.874684938456
-119.624498892155	211.163870947165
-111.358955893403	211.801207239702
-102.875796365174	211.833855484867
-94.1686750106132	211.319771193336
-85.2387307242494	210.328826956724
-76.1101210506915	208.854329531848
-66.9769821893014	206.655802335608
-57.8854182591735	203.736402112983
-48.8864662922614	200.103651531004
-40.0304734652451	195.773565164381
-31.3640200277063	190.772433702055
-22.9273783288944	185.138207016084
-14.7517599347	178.921861831884
-6.85582967787756	172.188374954192
0.758527471875531	165.016094339097
8.10990837156391	157.492849042088
15.2377305828916	149.708389543568
22.1969499487053	141.745863591072
29.0486233855365	133.676454841749
35.8505443124668	125.558479000441
42.6508707762884	117.438912753658
49.4850494474842	109.355005688906
56.3751388059447	101.334959594022
63.3306328175757	93.3976814446857
70.3502012346975	85.5519639148943
77.4240242698196	77.7954551790375
84.536542807319	70.1137103861502
91.6694726637258	62.4795279730168
98.8048714247797	54.8525396506622
105.928016589764	47.1780712253107
113.043394044553	39.4757714937561
120.321879658262	31.9971551959659
127.782762588637	24.7487577813974
135.446630583242	17.7323333149442
143.329691693589	10.9421648624491
150.644980818271	4.75913770326693
157.426145711697	-0.774096389160775
163.700792455616	-5.62350115306188
169.487945667409	-9.76422624164249
174.796261753098	-13.1806776445682
179.623262967687	-15.8663677593769
183.955673581396	-17.82373720335
187.770785163567	-19.063948964927
191.038642653174	-19.6064893923664
193.724714754465	-19.4783658194671
195.792635942967	-18.7127856364459
197.206642477906	-17.3473659760722
197.933467289129	-15.4220491516195
197.943631718218	-12.9769283094299
197.212198089139	-10.0501435333406
195.719105545087	-6.6759469393416
193.449227758228	-2.88298904820297
190.39229369511	1.30715073698462
186.542813112945	5.88118726831502
181.900146829932	10.8351164047303
176.468857265072	16.1749726318829
170.259469004758	21.9173391001747
163.289763855806	28.0895375796048
155.586729900768	34.7293412232153
147.189285932033	41.88393953277
138.947903375446	49.2139720785329
130.904531398942	56.7158160406506
123.130672376434	64.3869178657885
115.598804580971	72.2004398566725
108.199142296161	80.1068650407141
100.857581381434	88.0593277229467
93.502917340096	95.9996354385503
86.0769978357192	103.860929631242
78.5397494139775	111.572565522541
70.8700178633759	119.065424542197
63.0634825250808	126.276066946792
55.129122584056	133.149131373357
47.0853439070146	139.638137294651
38.9563739819658	145.705120268715
30.7691733121868	151.319530260344
22.550909135534	156.456744324423
14.3269264647468	161.096465183634
6.11908466931983	165.22120970277
-2.05571316298409	168.815036501058
-10.1869913685178	171.862628142029
-18.2723701945547	174.348845717473
-26.3196143060315	176.258930031368
-34.3491917150132	177.579651705614
-42.3973124111319	178.301915010003
-50.518983846542	178.425504330551
-58.7897433497875	177.966374792003
-67.3041661304684	176.964963905738
-76.1753142973677	175.490396661462
-85.3921295356309	173.652419162577
-94.8347268832545	171.579495325261
-104.401964110216	169.381644166818
-113.988407699487	167.164056031956
-123.499709670981	165.028829121201
-132.85965832196	163.074478055629
-142.011770413865	161.393730516485
-150.917704562436	160.071293360404
-159.554354929107	159.182478844806
-167.910828251342	158.79275662497
-175.985903815996	158.957942994326
-183.786208958156	159.724696169522
-191.325200464429	161.131034225985
-198.364105362134	162.357182872151
-204.876998732487	163.44307547292
-210.825289049261	164.43449428673
-216.15540806494	165.391986382922
-220.802449551833	166.403747594767
-224.708335026397	167.592871153473
-227.847274701092	169.095166819
-230.224058194499	171.014580281844
-231.848043081696	173.400991604397
-232.71693876026	176.2519159873
-232.818348860307	179.518532318283
-232.142948115376	183.114750523099
-230.698038468713	186.935878863166
-228.508875162216	190.88134699025
-225.609201732123	194.867326144222
-222.031999100525	198.827041061131
-217.805073873228	202.705949732319
-212.95011450936	206.456779820004
-207.483252785686	210.035757943582
-201.416100606025	213.399924205866
-194.756887129643	216.505187052389
-187.511613267556	219.304869617957
-179.685240862521	221.748650342045
-171.282929588881	223.781967013862
-162.311226268534	225.346149980684
-153.037793366694	227.22919667896
-143.526877191338	229.351171095991
-133.864223874375	231.622263681051
-124.156574683353	233.938638768408
-114.522695892323	236.173304198978
-105.068411702472	238.170020333772
-95.8547018495932	239.763490239342
-86.8947822494996	240.81930688245
-78.1781113575649	241.24959044875
-69.6883288143953	241.003483063054
-61.4092699230028	240.0543688081
-53.325596060098	238.391464657794
-45.4398710860225	236.009285544592
-38.11528300405	232.952801978129
-31.3655967494129	229.234062010097
-25.211053588751	224.871837779631
-19.6749760098916	219.889990091576
-14.7819830858296	214.316819990905
-10.5568204748221	208.184865933335
-7.02354091352941	201.531061914316
-4.20486609571407	194.397223529592
-2.12157241532911	186.830809328314
-0.791737763934449	178.885851703819
-0.229690531899472	170.623863832428
-0.444555088618444	162.114401895022
-1.43845514759952	153.434820748465
-3.20477121218834	144.668718211791
-5.72726363744479	135.902835446643
-8.98098746688925	127.222900089561
-12.9352761669936	118.709686701528
-17.5578889829607	110.43658086385
-22.8187996645431	102.468947979019
-28.6926460008875	94.8645971352883
-35.1598247331684	87.6744570038493
-42.2067225750069	80.9430058011967
-49.8255748551618	74.7083954332825
-58.0143931536086	69.0023115706829
-66.7591417943165	63.8556868699141
-75.6902189331045	59.2509866667519
-84.7919220534739	55.2042617490712
-94.046193028936	51.7247913712943
-236.074650920797	120.373754754567
-235.024314980381	128.175884370623
-233.337249744029	136.139908086684
-230.999473440736	144.247433530179
-227.993270693505	152.484594546963
-224.296272885191	160.843791374143
-219.880524829655	169.326968077128
-214.712271406165	177.951605590661
-208.755099716594	186.760756827259
-202.870166343415	195.792239889392
-197.008264849211	204.872379901904
-191.08448076139	213.851568076617
-185.011761120571	222.619268041537
-178.721257509981	231.089606957445
-172.166741168108	239.184119076466
-165.325391502932	246.820175890703
-158.201417277768	253.905177180996
-150.832963211235	260.338909057565
-143.294663462746	266.028119481309
-135.683362535207	270.906448668369
-128.091983660207	274.940569311201
-120.592587413992	278.120140189946
-113.233687715465	280.445854438648
-106.04370125668	281.922668479026
-99.0348701717401	282.557436511199
-92.2061069875732	282.359003408368
-85.5448273467952	281.339619122793
-79.0282054643044	279.517203476375
-72.6243416596258	276.918312741538
-66.2938724975159	273.581750790687
-59.9926284908966	269.562686584426
-53.6759829868053	264.936914170042
-47.3053960566797	259.804699932536
-40.8573965381449	254.294500947761
-34.3579945985079	248.404770675389
-28.1958991936834	241.860117403763
-22.4265821481608	234.692160666845
-17.1084884005375	226.942357578498
-12.2954955714201	218.66414796065
-8.0322881819469	209.92445114369
-4.34924727572728	200.805235794614
-1.25501810124183	191.403865162279
1.2728852550903	181.827840424176
3.29204081743723	172.17873659009
4.88151033501094	162.53159993746
6.11589523543204	152.928641634401
7.04826252184726	143.389450823265
7.70711374783899	133.923341729768
8.09935290495598	124.536682379298
8.21366816386918	115.235936951429
8.0228599561082	106.028340705267
7.48527809469995	96.9213216568589
6.54591153875439	87.9211088091887
5.13772739066657	79.0306173911691
3.18386824095064	70.2465690016175
0.601322095640768	61.5558493043507
-2.69338962616882	52.9313348469991
-6.77621092745635	44.3276862223639
-11.7052544791485	35.6769052931789
-17.4854240790222	27.0456695882335
-23.7546424676193	18.7784908767558
-51.6831123647142	27.6965012295708
-45.5693289440622	36.2623728198845
-39.5555103351828	45.0516836287272
-33.633078627813	54.0149971433739
-27.8137262471753	63.1294277545393
-22.0720753067128	72.3415627190426
-16.3724054692033	81.5993070978239
-10.6704890762957	90.8549141279448
-4.91761533158521	100.067241895311
0.934861123118637	109.202175618843
6.93180626913167	118.231485264222
13.1119683561223	127.131033807663
19.5068406654978	135.879151115971
26.1403009003756	144.455581796763
33.0286762776234	152.841080446517
40.1810410630887	161.017556402136
47.5996728885162	168.968612857116
55.2806535756984	176.680322687535
63.214615247435	184.14210147681
71.3876226497504	191.347562251979
79.7821606438559	198.295261441041
88.3781686952131	204.989271392325
97.1540367348571	211.439542946417
106.087454337578	217.662051991414
115.155993126998	223.678753009473
124.337302189561	229.517385830239
133.608794373221	235.211212484859
142.94659397419	240.798945394387
152.339383115595	246.305656663671
161.798882065554	251.73111729965
171.302749267247	257.107851351806
180.820689897534	262.47068502503
190.314557707237	267.854961215592
199.739925583086	273.294640315267
209.048381361838	278.82107736041
218.189938696637	284.462646747865
226.868077893305	289.392054601871
235.07842868628	293.621992155867
242.811584020247	297.168355083834
250.054187876735	300.049496669372
256.789856018198	302.285533696617
262.999895732564	303.897699834484
268.663824535755	304.907761852495
273.759717515823	305.337519667751
278.264436896263	305.208404291184
282.15381450624	304.541172746072
285.402868674865	303.35568029639
287.986142404269	301.670690977325
289.878248711814	299.503670323009
291.054697977714	296.870494377461
291.49305436132	293.785016411833
291.174416660358	290.258471785748
290.08513961163	286.298783652345
288.218608328994	281.909948068688
285.576767107269	277.091774411229
282.171021808165	271.84024420002
278.022153014678	266.148558644279
273.159071035306	260.008627792632
267.616596085384	253.412518849215
261.432777172711	246.353421526848
254.646354114267	238.82597066067
247.541838340651	231.679017429285
240.111155842166	224.920115682251
232.351288094563	218.552436032157
224.263677851768	212.575606596431
215.85375407119	206.986457393724
207.130542635211	201.779690988795
198.106326236008	196.948492322129
188.796321092424	192.485089042684
179.218343990707	188.381294581457
169.392440771513	184.629187419858
159.341159228723	181.215517307791
149.090526855791	178.111353019431
138.667038014683	175.292174409277
128.098733376742	172.725566445335
117.414718505556	170.371393974543
106.644737371269	168.182188033205
95.8188412045366	166.104052898525
84.9672149821323	164.078175794052
74.1201914891526	162.042878511853
63.3084148613987	159.936019352932
52.5630461269999	157.697463935535
41.9158754892543	155.27132470426
31.399238992612	152.60772478588
21.0457100869314	149.663947273794
10.8876075083956	146.404947100669
0.956398979860033	142.803294664758
-8.71791878254961	138.838670850524
-18.1074050809957	134.497043962609
-27.1866943377251	129.769644250844
-35.9334422149909	124.651826838072
-44.3287095193847	119.141889878872
-52.357308421464	113.239896021575
-60.0081475097377	106.94652984569
-67.2746223678328	100.261999156527
-74.1550987100644	93.184877797336
-80.6542445736675	85.7173790690651
-86.7853266354906	77.8756746235304
-92.5687699265546	69.6702541261573
-98.0349155468129	61.1194313564458
-103.224902056243	52.2513680475951
10.4900126374083	4.68922906388127
14.2732110095319	14.2225957712609
17.6558375640407	24.0236484344223
20.6471378352038	34.0648204855448
23.2199714147472	44.3159426738069
25.3828286306189	54.747390731329
27.1431694973863	65.3292122994639
28.5086976895131	76.0317174882784
29.487832109813	86.8260671255671
30.0899041826511	97.6848542519816
30.3252192284003	108.582646439129
30.2050601886983	119.496463428038
29.7416966163591	130.406181560357
28.9484491259843	141.294872219905
27.8398451329956	152.149088418312
26.4318896766771	162.959109009097
24.7424681610444	173.719134617956
22.7918938869575	184.427404666695
20.6036047002357	195.086171319398
18.204986803377	205.701425269163
15.6282422813679	216.282229252735
12.9111064431644	226.83950619185
10.0970765426457	237.384203974587
7.23471794178123	247.924973621547
4.37572099544895	258.465823221615
1.57178200827837	269.004444446536
-1.12913576217142	279.531782277936
-3.68664203186045	290.032940567781
-6.05124936250657	300.488505187851
-8.14019074325778	310.878203017553
-9.90927374944072	321.179855829094
-11.3157293780482	331.372059248495
-12.3190046920963	341.435072615044
-12.8809573334276	351.351404088197
-12.9660454957149	361.106110395253
-12.5416213230626	370.686850748348
-11.5783198509084	380.083736772348
-10.0505044546061	389.289028120865
-7.93673457173669	398.296735318819
-5.22024490899988	407.102202995357
-1.88945700355868	415.701756971812
2.06142281179991	424.092511181907
6.63163304307424	432.272452012428
11.8127961061946	440.240955389597
16.7853984596796	447.618704281065
21.5511028608548	454.354812427775
26.1145094724718	460.390864985519
30.4876924108346	465.66416386975
34.695313512616	470.115143374256
38.7762457018738	473.699400464297
42.7766260949281	476.399366671914
46.7367020624866	478.226583690948
50.6816769021443	479.213125036683
54.6211137817459	479.400185467454
58.553001807738	478.829963307157
62.4681600502667	477.54145757632
66.3533803121715	475.568773815878
70.1932926013282	472.940711068179
73.971342633471	469.680923647572
77.6702331101232	465.808302745427
81.2720631441569	461.337409183016
84.758305769114	456.278879837345
88.109703803289	450.639772932687
91.3061307539787	444.423835674473
94.3264469213234	437.631683216046
97.14837595744	430.260875881913
99.7484321112941	422.305873745862
102.101945297877	413.757834053043
104.183267248947	404.604196940928
106.76832450741	395.209222196097
109.801299141539	385.607834582869
113.212020646339	375.843236863484
116.911108634706	365.966095029386
120.785550281457	356.030200446154
124.699181453061	346.083689903553
128.503160716986	336.160048443968
132.05354783857	326.277247881107
135.224969991557	316.446205481165
137.915155503776	306.680691336577
140.04389542787	297.002865231828
141.550600188585	287.444111254829
142.391924596846	278.042915856062
142.539440189937	268.841493828193
141.977154581094	259.882390090594
140.69894219183	251.205768890748
138.706135785871	242.847628901
136.00551722584	234.83885545774
132.607829289959	227.204888512322
128.526817698415	219.965849003606
123.778453615537	213.131687185832
118.381353249314	206.713074811267
112.357203974849	200.727233818966
105.730983027008	195.195574827655
98.5313653685298	190.142770584392
90.7911881599493	185.595728263023
82.5479130449443	181.58246620383
73.844026304139	178.130885023089
64.7273124183873	175.267427003024
55.2509271823091	173.015630303398
45.4731826809581	171.394608359876
35.4569433400154	170.417526735441
25.2685340497502	170.090215681681
14.9761035891254	170.410141548474
4.64749807457374	171.366031840662
-5.65211675277864	172.938440254686
-15.8624525665164	175.101377602555
-25.9296139974823	177.824826211556
-35.8065942170148	181.07764147659
-45.4527544486808	184.830228150401
-54.8326107229592	189.05653655984
-63.9143745306508	193.735228026175
-72.6686163438363	198.850114926145
-81.0672558216691	204.390085968162
-89.082938540527	210.348653513881
-96.6884812244169	216.728536301169
-103.857422860422	223.530532355722
-110.564506073106	230.747466556546
-116.785887327046	238.366317002337
-122.499485203952	246.368872424528
-127.68534931494	254.732433745299
-132.326011471633	263.430530804854
-136.406788487423	272.433641609185
-139.916015055309	281.709901260015
-142.845194607442	291.225785789789
-145.189065006389	300.946755839277
-146.945583341021	310.837847162364
-148.115839229269	320.86419878908
-148.703908614306	330.991514248776
-148.716660405104	341.186455449345
-148.163527192554	351.416971861829
-147.056249535088	361.65256930197
-145.408601683445	371.864523011847
-143.236105530761	382.026039387607
-140.555739118111	392.112370107214
-137.385646012649	402.100882013937
-133.744851981269	411.971086129736
-129.652995283786	421.70462960926
-125.815620302478	430.720811624233
-122.250437622289	439.003142763441
-118.973890748578	446.536996618245
-116.000961223266	453.309500511257
-113.345000310137	459.309420361699
-111.01758761415	464.527047015251
-109.028416286958	468.954090665557
-107.385204116858	472.58358899109
-106.093629768067	475.40983341838
-105.157293625189	477.428316572525
-104.577702976708	478.63570253861
-104.354281477905	479.029820076131
-104.484402808701	478.609677459532
-104.963448049133	477.375496253045
-105.784885452222	475.328760203345
-106.940370010322	472.472274723641
-108.419858621834	468.81023233158
-110.211735048389	464.348280032996
-112.302937609337	459.093586051815
-114.679082152457	453.05490536926
-117.324573691961	446.242645940693
-120.222702500082	438.668939720712
-123.355724438283	430.347724141271
-126.704930722404	421.294839791371
-130.250718675827	411.528148068318
-133.287137687661	401.632111364665
-135.795535889911	391.631312425257
-137.757997791463	381.552849250363
-139.157668319161	371.426428936364
-139.979191497751	361.28435963021
-140.209259260807	351.161374474948
-139.837236714059	341.094219842429
-138.85579699646	331.120957671395
-137.261473883795	321.279971897423
-135.055038536171	311.608724819027
-132.241637339127	302.142362041376
-128.830685019302	292.912291983465
-124.835571434062	283.944855826559
-120.273289525832	275.260162964813
-115.164114878579	266.871115783872
-109.531468744651	258.782605826365
-103.402091954205	250.990838340605
-96.8066712865821	243.482718764818
-89.7811564726438	236.235140018857
-82.3695414719356	229.213446305175
-74.5912930432314	222.429993815129
-66.4237314110943	216.069796055199
-57.8943177321815	210.161517401112
-49.0347758633287	204.743475966963
-39.8831388365267	199.857453086715
-30.4845690504878	195.544659813592
-20.8910253297681	191.84236776595
-11.1599519723161	188.781288224911
-1.35234020857667	186.383896212484
8.46944895024698	184.663733651208
18.2437983053715	183.625574412849
27.9117040973066	183.266274255491
37.4183100166183	183.576134983825
46.7140579286197	184.5406327692
55.7554310978106	186.142366234546
64.5052958597578	188.36307399511
72.9328934820502	191.185574427188
81.0135839759981	194.595508118216
88.7284793690509	198.582813365816
96.0641154634429	203.142920383635
103.012303013173	208.27769289983
109.570286946625	213.996170694117
115.741350185568	220.315189152303
121.536090773124	227.260045429339
126.975134332556	234.865942866317
132.05645387453	243.11929978048
136.737594544935	251.83194102984
141.027757773468	260.969914951882
144.941681678958	270.487281393953
148.501428550529	280.33208156629
151.736959627585	290.450149610771
154.685609962117	300.788272988555
157.390681800619	311.296639205736
159.899546698689	321.93040390202
162.261672035083	332.650390408684
164.526876651197	343.423092627222
166.743964676193	354.220214034492
168.959760589166	365.017952803726
171.218496556563	375.796184277715
173.561475874262	386.537633009389
175.561344562695	396.470913017354
177.22958828631	405.597254487125
178.575949959898	413.918820872027
179.608134868636	421.43837341771
180.331607956395	428.159024028469
180.749467799959	434.084058946458
180.862387873488	439.216819559121
180.668620586649	443.560629278939
180.164063061073	447.118756793646
179.342385533171	449.894406232365
178.195223491077	451.890724281149
176.712433112002	453.11081352068
174.882406418547	453.557740878199
172.692438299123	453.234530723326
170.129132972465	452.144134266578
167.178833688146	450.289370659414
163.828057480031	447.672840199275
160.06391729954	444.296815551843
155.874516909699	440.163121972319
151.249308931962	435.273021335723
146.179412375641	429.627116979688
140.657891711293	423.225297027287
134.680004147869	416.066733489572
128.243424673796	408.149953708568
121.348459396395	399.473000172626
114.463847591788	390.789864074664
107.619475166945	382.083411096651
100.847251896533	373.336917680643
94.1817374362052	364.53447592763
87.6606623234211	355.661536738035
81.3253049337834	346.705612520158
75.2206722609521	337.6571442103
69.3954248446067	328.510513705641
63.9014952464952	319.265154651026
58.7933939101147	309.926696387378
54.1273135313162	300.508114965992
49.9604636815089	291.031135903426
46.352521112279	281.529779506199
43.3000167540867	271.998642013105
40.743524523387	262.4001480502
38.6566547975533	252.721728171624
37.0105878053193	242.953164855464
35.7773206192885	233.087808476303
34.9313319836283	223.122589298379
34.4506024506693	213.057644033149
34.3172637987981	202.89586133379
34.5180094680054	192.642506543203
35.0443352508059	182.305024762198
35.8926244592219	171.893087631064
37.0640302245681	161.418919426304
38.5640433576672	150.897891283443
40.4015885768377	140.349290517019
42.587506327196	129.797054817831
45.132396804925	119.270149185038
48.0440262953847	108.802241453777
51.3247289157677	98.4304727987214
54.9693274473978	88.1933907278235
58.9639687710948	78.1283658977658
63.286001800171	68.2689107199174
67.9047623268676	58.6422394913226
72.7829217359606	49.2672113313664
77.8777561229714	40.1523991695872
83.1403063315572	31.2923185153124
88.5815308258418	22.7191339205305
94.2655564091458	14.4955303941153
100.221020872119	6.65773736944016
106.476781546308	-0.761579737707962
113.058829026072	-7.73429065731165
119.988714191381	-14.2365801238137
127.282561093112	-20.2483694383498
134.950399090355	-25.752695266163
142.995687565845	-30.73521554492
151.414967473108	-35.1839508136088
160.197628339408	-39.0893363452459
169.325841357993	-42.4446323443286
178.77477519062	-45.2466951237082
188.513260110139	-47.4970333096999
198.505057119086	-49.2029589686786
208.710777130156	-50.3785338770019
219.090282138856	-51.0449892357758
229.60517937513	-51.2304335531922
240.220939867375	-50.9689239769214
250.908304976475	-50.2992117794971
261.643897526759	-49.2635459356779
272.410164901136	-47.9068264022694
282.333810883075	-46.4934121751383
291.394885478134	-45.0152022123294
299.580413502824	-43.4581983882902
306.884745265673	-41.8031543232083
313.309771455891	-40.0269094475051
318.864736020398	-38.1042889004482
323.565428211986	-36.0102692521582
327.432722902645	-33.721985565811
330.490676257632	-31.220194968543
332.764527029354	-28.4900124299474
334.278929081263	-25.5209732494775
335.056600163003	-22.3066274557856
335.117419459286	-18.8438992180292
334.477908301565	-15.13239288318
333.150992672622	-11.1737540768727
331.145950831405	-6.97113362174747
328.468470895271	-2.52876316092775
325.120766958686	2.14836915399044
321.101722218668	7.0547633950267
316.40704245205	12.1845962570586
311.029413965825	17.5318767186438
304.958668332041	23.0905925766766
298.18196337345	28.854872192179
290.683997496297	34.8191875384729
282.447284161583	40.9786270576533
274.313574915735	47.5464392454715
266.274487043404	54.4624888374957
258.317612066223	61.6599235408502
250.426009737512	69.0657597558251
242.57798208439	76.6020825004093
234.747396827526	84.1878199297251
226.904760207344	91.7408562584424
219.019035561056	99.1801073540386
211.059953710477	106.427206492952
203.00040989345	113.407627546416
194.818566185229	120.051284269271
186.499432672345	126.292759277417
178.035892606456	132.071294596119
169.42933325712	137.33053125479
160.690400314186	142.017606015201
151.842409719317	146.079117951403
142.881127746501	149.513295615026
133.785958828518	152.350298975067
124.547685766665	154.612293624493
115.160681252808	156.324379268228
105.623405373778	157.512975480408
95.9382452546163	158.205093483167
86.1111269156445	158.427987131349
76.1510348856174	158.209026719275
66.0694928184716	157.575723405893
55.8800258617713	156.555859970105
45.5976098212593	155.17769500771
35.2381041094245	153.470212600922
24.8176620318679	151.463391035753
14.3521121519587	149.188463659862
3.85630805204667	146.678143563132
-6.65654928725629	143.966782828806
-17.1756024704945	141.090438539417
-27.6930166954293	138.086823808731
-38.2046114707345	134.995135095364
-48.7104058210384	131.855768626592
-59.215046947876	128.709970354126
-69.7281266323232	125.599510774782
-80.2644827509307	122.566567576849
-90.8448988032573	119.654305128141
-101.499631205804	116.910675026057
-112.228390146061	114.336105669022
-123.011751636713	111.903125049507
-133.839104982535	109.596248474772
-144.701032828841	107.401015090959
-155.589933358046	105.305536053335
-166.499951081082	103.301094083501
-177.426670487374	101.382275636686
-188.366743159867	99.5467759366646
-199.317542074941	97.7949448250373
-257.925392983961	124.927697325281
-248.895304514936	130.350514095772
-239.935582845975	136.048188798603
-231.03021052789	141.97924429026
-222.163159559054	148.092247334542
-213.318772263366	154.325165480585
-204.482281842074	160.605192152277
-195.640564777223	166.84942641673
-186.783158351144	172.96685197703
-177.903393527845	178.861925785298
-168.999214668022	184.439639152622
-160.073104065345	189.611222572902
-151.130791075875	194.299146901506
-142.179041409952	198.440245721608
-133.223276769368	201.986639755351
-124.265701756649	204.905035006946
-115.304215810068	207.175323689472
-106.332055220496	208.789261622218
-97.3379800427971	209.749675696723
-88.3067655731303	210.070489422996
-79.219379827994	209.778416448792
-70.0867311591798	208.871111431198
-60.9826718674869	207.291554332583
-51.9372947347314	205.03492360234
-42.9876238250811	202.097925072028
-34.1734768644199	198.482107209995
-25.5342991706533	194.195487397591
-17.106280997002	189.253398687343
-8.91966842268857	183.678970480625
-0.996198505187024	177.503584468152
6.65341899516926	170.767586186851
14.0319476935108	163.521425239657
21.1576894640329	155.827195460367
28.065408701544	147.760164063482
34.804987334354	139.409296092365
41.4369771813806	130.87534613979
48.0255660366974	122.265644412755
54.6310235148014	113.686567416219
61.3038445394213	105.23631976894
68.0815023624749	97.0002377251925
74.9874431475422	89.0489884536348
82.0315200665104	81.4386963558698
89.2111979089409	74.2118127353077
96.5131152121919	67.3979045283427
103.914726597981	61.0138432288081
111.385437142627	55.0624234881645
118.9211582761	49.5745655682091
126.57801488675	44.6353019134262
134.366280089261	40.277284244031
142.301675994978	36.5318426960819
150.401855262798	33.42606586199
158.683904808184	30.9815731389421
167.162232377088	29.2140565455377
175.846805108182	28.1331459498705
184.741739335475	27.7421880953495
193.84423198572	28.0375293522039
203.143894518726	29.0069035795647
212.622725775375	30.6266038040642
222.256164953334	32.8573994262854
232.015612837018	35.6398233538737
241.872026880036	38.8904159163274
251.798742674749	42.5011405789466
261.771180049929	46.3437773052871
271.763465574078	50.2796170439045
281.745480953453	54.1722551791931
291.683595275921	57.8987917374962
301.544330420465	61.3555629939791
311.298041593896	64.4584334313386
320.921002786321	67.1401845770865
330.396013104315	69.3472566005784
339.712200464418	71.0369197458556
348.379897659009	72.9192482356351
356.398145637127	74.9662121286457
363.760782521498	77.148519927849
370.456781946713	79.4348606336567
376.470720817365	81.7910079337539
381.783555049354	84.1789621272668
386.373857012349	86.5564383710324
390.2195273155	88.8771623082699
393.299698037812	91.0924639973364
395.5962132776	93.154386831225
397.094019060377	95.0199659820393
397.780238717896	96.6558696901207
397.642424015571	98.0426542468271
396.666990610215	99.1783379043385
394.83899012015	100.08125414538
392.144180814316	100.791715080281
388.573544546242	101.371026919288
384.128529587686	101.896094880393
378.823560429518	102.450039333569
372.683707843903	103.112754541027
365.739330121608	103.95550171114
358.021108008496	105.040026011535
349.557157290287	106.420063434881
340.37197102452	108.143196911081
330.486317504716	110.252087667282
320.402027370314	112.040787688715
310.133973950665	113.54392352849
299.703229412702	114.798256599976
289.13576540661	115.842109510291
278.460919174892	116.715292876443
267.709571950096	117.459391611806
256.911992259818	118.11808483832
246.095395051643	118.737002142803
235.281519239499	119.362606099851
224.484827577558	120.039907665621
213.71197887153	120.809435159371
202.962803115443	121.70438104626
192.232373883166	122.748793222849
181.513412625111	123.957102522701
170.798334910103	125.3345572719
160.085169075038	126.900525576469
149.420162661242	128.785813279114
138.804080716102	130.993989448538
128.237245408625	133.519638193406
117.718088825489	136.346745112032
107.242356538696	139.447877480797
96.8028534520613	142.783643271695
86.3898734469174	146.302544805789
75.992405730895	149.941555239695
65.6000148573058	153.627803703753
55.205008777403	157.281577061954
44.8043150124137	160.820414491758
34.4005734577422	164.163595762024
24.0023076637635	167.236145287446
13.6233929965173	169.971722580307
3.28217199724988	172.314229684685
-6.99951508809357	174.218330900672
-17.1972655287627	175.649221233306
-27.2850030502828	176.581949132646
-37.2358505333697	177.000497748171
-47.0230131526451	176.896728429768
-56.6206734841951	176.269223285531
-66.0048694619473	175.12204267557
-75.1542997326882	173.463453568097
-84.0509750263317	171.304875375265
-92.6852498218334	168.637677736676
-101.098101065071	165.336322814463
-109.287587633341	161.397648461261
-117.254438885753	156.823303337913
-125.00144335773	151.622159031947
-132.53366288716	145.812140574593
-139.859202710593	139.422122233468
-146.990422469123	132.493881998751
-153.945302278901	125.08377746633
-160.748416839502	117.263495779436
-167.430839314	109.119068313916
-174.028596893501	100.747580967388
-180.580052651077	92.2517826283873
-112.927856838048	55.3770724944152
-103.18979791256	60.520737917111
-93.5572783464088	65.8189758768546
-84.0413439468932	71.2802660962586
-74.6552130821858	76.9152843131204
-65.3971952021402	82.7229819955367
-56.241533120531	88.6812322516131
-47.1844833667694	94.7873181944364
-38.2215478582628	101.03754071684
-29.3478890010037	107.427352033088
-20.5584299131587	113.95125291041
-11.8479084616008	120.602715966582
-3.21094485417973	127.374203325563
5.35785912441696	134.257304221578
13.8637812463579	141.243001505258
22.3117925349751	148.322065655008
30.7063113859282	155.485565638829
39.0508793326684	162.725475443202
47.3477325874041	170.035341309356
55.5972388814339	177.410955448939
63.7971721739718	184.850955003182
71.94181719501	192.357229827342
80.0209438028652	199.934985339074
88.0187785713014	207.592287410919
95.91322109686	215.338955161127
103.675654710426	223.184810321936
111.271684717081	231.137536250393
118.662922345654	239.200626773249
125.809613097402	247.371900236673
132.673916365996	255.642598455461
139.205103116912	264.01131922652
145.331954438364	272.493905434772
151.009664937144	281.083660525095
156.197333124684	289.772381254113
160.858279525767	298.550708569002
164.959865911932	307.40855833269
168.473199724376	316.335410213716
171.372850686633	325.32043529198
173.636631556235	334.352478760488
175.245463970894	343.419919626537
176.18333786925	352.510429146298
176.437370489839	361.61065051022
175.997974383769	370.705826383339
174.859150318465	379.779409874635
173.018927002088	388.812710331487
170.479969800563	397.784650284128
167.250366167781	406.671744596543
163.344553936286	415.448451779529
158.784279124195	424.088070557621
153.599359827088	432.564322151062
147.827944455592	440.853623975295
141.51599174067	448.937823948021
134.715958686393	456.806938344955
127.485106960745	464.46140805448
119.884202278417	471.913626571392
111.977494905827	479.188792100091
103.83475953702	486.325123422408
95.5358602983986	493.372825668417
87.1772041799678	500.389839106108
78.8762342882365	507.431671628101
70.766271262056	514.536763207257
62.8445909031626	520.839911621273
55.0543560409563	526.376218618326
47.362110407637	531.182983859934
39.7510004240162	535.293492807134
32.2149748163975	538.735358117298
24.7549386032853	541.530653212836
17.3763925497215	543.696550832396
10.0880117988669	545.246000697365
2.90078631511836	546.188308949787
-4.17251065720475	546.529595378967
-11.1176703520744	546.273136993855
-17.9193061906676	545.419610218355
-24.5610887369242	543.967237294427
-31.0260133962383	541.911831375225
-37.2967543850734	539.246721056836
-43.3561652375871	535.962519623498
-49.1880043406564	532.046689103817
-54.7780016879582	527.482840441866
-60.1154545639657	522.249725853521
-65.1956608846752	516.319964204018
-70.0236506208868	509.658810537
-74.6196601893946	502.223963639581
-79.0258670668668	493.968643321912
-83.3107314478821	484.850765188739
-87.56341827063	474.846798567175
-91.7413051050043	464.83776470987
-95.7512719512052	454.80488560432
-99.5265322641516	444.727423655757
-103.019206085728	434.588737621544
-106.193909669011	424.377872282891
-109.023355522376	414.089425566825
-111.485506499861	403.722967079597
-113.56174716134	393.282463784603
-115.23570339926	382.775841545314
-116.492485710937	372.214697520947
-117.318223866088	361.614143201504
-117.699815914583	350.992748617234
-117.624847235892	340.372555799239
-117.081654668895	329.779127138577
-116.059521135658	319.241589770865
-114.548989040619	308.792630603262
-112.542275852117	298.468390103367
-110.033762267904	288.308200702199
-107.020503817879	278.354123819857
-103.502696447393	268.650264299602
-99.4840160314386	259.241884665861
-94.9717627427404	250.174398759245
-89.976780419987	241.492384445143
-84.5131868994063	233.238819916769
-78.5980506924144	225.454895399542
-72.2514374556536	218.181572344065
-65.4878399799235	211.413585575756
-58.3178991118476	205.098032266076
-50.7563642034809	199.22021391773
-42.8186734462529	193.765213931759
-34.5211537214761	188.719203081424
-25.8811636949808	184.069513781363
-16.917238673111	179.80429487892
-7.64923303741653	175.91196395316
1.90156007302139	172.380545718732
11.7123366684304	169.196946062941
21.7587830754801	166.346198326866
32.015175551478	163.810716091971
42.4546019839166	161.569590152355
53.0493255767276	159.597974623678
63.7713022776917	157.866616535103
74.5928484561813	156.341591673273
85.4874312908314	154.984311516218
96.4305230557059	153.751854500103
107.400429109729	152.597642885776
118.378980564016	151.472432571181
129.351990260373	150.325514683741
140.309412468709	149.105957969852
151.245220211102	147.763650662149
162.157124233547	146.249752989189
173.046556795872	144.515355699514
183.909943032013	142.557624010105
194.740182639262	140.421266236409
205.53430898972	138.112651491544
216.289725052911	135.63809040978
227.004033621864	133.002287620726
237.674801530056	130.207929866486
248.299330583787	127.25560652562
258.874444346812	124.14385842673
269.396284324145	120.869284734708
279.860107065476	117.426683607686
290.26007757808	113.809223316805
300.589061728577	110.008651676131
310.838429714129	106.015556687027
320.997892685359	101.819690401586
331.055402799895	97.4103603903266
340.997150034411	92.77687904856
350.807683666812	87.9090429526282
360.470171120765	82.7975981376572
369.435316338517	78.146052484182
377.70871866639	73.9651216810993
385.295175811299	70.2650139395847
392.198372908293	67.0550893124228
398.420603653275	64.3435421166774
403.962529766904	62.1371076156475
408.822983561503	60.4407908463377
412.998818491487	59.2576129334957
416.484814351737	58.5883682655569
419.273647368576	58.431384728427
421.355941056763	58.7822795335301
422.720421607932	59.6337065205718
423.354211344163	60.9750996220313
423.243303275831	62.7924347914939
422.373263385963	65.0680621636701
420.730194149761	67.7807006968088
418.301948470969	70.9057276648237
415.079498732585	74.4159066758051
411.058256784212	78.2826401496132
406.239062704043	82.4776846076028
400.628585777351	86.9750742476957
394.239032763835	91.7528723356241
387.087262089193	96.7944073167738
379.193540736473	102.088835495896
370.580197514245	107.631089386896
361.801826590613	112.70999818849
352.857329356943	117.313478915235
343.74528495552	121.43575061333
334.464166987238	125.077142265848
325.012714117933	128.24390308879
315.390408880284	130.948033016111
305.598028814595	133.207127568405
295.638237670821	135.044216480905
285.51617950323	136.487568675019
275.240025991611	137.570437883033
264.821410774034	138.330734047524
254.275669912644	138.81062390924
243.621802028275	139.056083759032
232.882071507006	139.116436654824
222.081207423474	139.043892147767
211.245201670278	138.893062286292
200.399785060158	138.720365847515
189.568761204538	138.583193882055
178.772495325477	138.538761248046
168.026990536587	138.642826235861
157.335413358368	138.933751120974
146.67911406765	139.409192970258
136.055304356262	140.100260684201
125.460111609955	141.033572225609
114.889783315823	142.231032427814
104.341461239558	143.709511251304
93.8136063263773	145.480632864934
83.3061120143396	147.550636877745
72.8201634644592	149.920272039362
62.3579078888144	152.584713240303
51.921997995844	155.533519341565
41.5150637453806	158.750667086474
31.1391619293733	162.214706312598
20.7952506680135	165.899084652762
10.4827364584672	169.77268458016
0.199142344982846	173.800599549859
-10.060057428325	177.945147950234
-20.3014031826244	182.167086550645
-30.5332066592419	186.426947477805
-40.7651221034871	190.686396109984
-51.0075875487047	194.909500969731
-61.271215478388	199.063821623141
-71.5662207448123	203.121245918344
-81.9019769469897	207.058516612805
-92.2868491717603	210.857284588581
-102.719909495902	214.518438986929
-113.181482920031	218.083788570552
-123.669796112778	221.560601461572
-134.18269552719	224.958743766914
-144.717465752467	228.290564751922
-155.270347998062	231.571176974034
-165.835931784708	234.818707244084
-176.406498131356	238.054374423061
-186.971401643277	241.302320693917
-197.51659471946	244.589177936282
-208.024393433166	247.943410802783
-218.473550765471	251.394531574622
-228.839644126946	254.972308443412
-239.09572087895	258.706075814197
-249.213101893421	262.624208712645
-259.162231881732	266.753765678461
-268.91348209975	271.120259693748
-278.437841688249	275.747497404906
-287.707464700789	280.657431628635
-296.696063984136	285.869990943911
-305.12758272046	290.55124074713
-312.998495116739	294.711304461491
-320.30408729451	298.359385914977
-327.03862048479	301.503258569796
-333.195464983953	304.148814736553
-338.767232747011	306.299677550949
-343.745937508469	307.9568770999
-348.123209460433	309.118594518216
-351.890586740523	309.779984486493
-355.039897451321	309.933096596241
-357.563732193061	309.566927288301
-359.455986953884	308.667642336792
-360.712430480395	307.219008991646
-361.33122390895	305.203060321981
-361.313303532538	302.600978924404
-360.662542463731	299.394138558806
-359.385640757453	295.565196840373
-357.491749998541	291.099111087588
-354.9918971462	285.983965795786
-351.898310121938	280.211548474377
-348.223752315516	273.777669550697
-343.980950231348	266.682268714511
-339.182163713871	258.929372268833
-333.838916506479	250.526964745837
-327.961883758549	241.486821582006
-321.812499645783	232.675958237084
-315.38093487302	224.118271254917
-308.660099407383	215.839024246411
-301.645774488593	207.864794820004
-294.336784075147	200.223261614026
-286.735162553068	192.942800842572
-278.846258890783	186.051878220696
-270.678709804814	179.578251853226
-262.244223903706	173.548038990429
-253.557148606059	167.984732008092
-244.633836007954	162.90826209162
-235.49186829355	158.334194986405
-226.149232028318	154.273106397216
-216.623535927924	150.73013992986
-206.931351934856	147.704713941979
-197.087735221298	145.190324695868
-187.105955545928	143.174392583612
-176.997455908905	141.638111349746
-166.772044893508	140.556281348691
-156.438322943635	139.897131845346
-146.004335182704	139.622158850305
-135.4784306431	139.686014340433
-124.870293183232	140.036455856384
-114.192121107805	140.614225671405
-103.46012594384	141.352101180216
-92.6844360270762	142.242650784043
-81.9363221835114	143.532368959922
-71.2376431391612	145.213870601106
-60.6123997841706	147.280742804653
-50.0835908737748	149.723277746049
-39.6711764251756	152.527239286752
-29.3904306862356	155.67371634233
-19.250681752694	159.139544002155
-9.25451117470602	162.897990253649
0.60252660712856	166.919465492197
10.3316292219067	171.172068310956
19.9498958730995	175.621874214636
29.4788952131652	180.233009577689
38.9426863749919	184.967706992555
48.3654328675994	189.786649901842
57.7689149805158	194.649900931632
67.1703885824008	199.518523146357
76.5812295840273	204.35671561139
86.0066018390978	209.13406694365
95.4461041423344	213.82751391935
104.895152681044	218.422747515851
114.346805562975	222.915007253934
123.793792054065	227.309365986375
133.230618782317	231.620791683454
142.655894536541	235.874889642968
152.062972482109	240.039907484415
161.507854436381	243.832420973084
170.999277446906	247.225097493641
180.550876469796	250.192009128045
190.178591923694	252.713336681953
199.89906740306	254.777364438084
209.728216507721	256.381734452177
219.679814898545	257.534442200314
229.764031585815	258.254743909689
239.98582667734	258.573958672254
250.343226172268	258.535956225286
260.825687005289	258.196956326807
271.413050677502	257.624248063669
282.075755941143	256.893685209759
292.776756737244	256.08625879976
303.474926819674	255.284383316458
314.129046321427	254.568515814014
324.701283830182	254.014467523444
335.159483480993	253.691523305608
345.478159878976	253.661340901369
355.638510905992	253.977509846378
365.627872428909	254.685587268291
375.438961437852	255.823408827255
385.069120326225	257.421496199546
394.021819287495	258.768089229863
402.285637063769	259.891552236888
409.845907308839	260.8193945062
416.684963459298	261.57856401985
422.782614628032	262.195524563623
428.116856772591	262.695977048972
432.664782261506	263.10409774971
436.403609423862	263.441226574339
439.311742930289	263.724059749605
441.369821073268	263.962566655757
442.561789592627	264.15801764979
442.876085666672	264.301628712051
442.306922220347	264.374341668381
440.85541670006	264.34807905029
438.530075131366	264.188377115246
435.346199326001	263.857741248029
431.324214819654	263.318760756448
426.487407165177	262.536237988239
420.859712201744	261.478142218906
414.463996788319	260.115659064472
407.320949988049	258.422757496293
399.448492375054	256.375622743502
390.861537784636	253.952165577281
381.57195171024	251.131707809375
371.588588631037	247.894879003508
361.415171843592	244.959064969561
351.070775232149	242.296556691678
340.577685951318	239.876083819397
329.960685944962	237.663014517283
319.246106233965	235.619661570866
308.460658877813	233.705790375293
297.630120507355	231.879421727201
286.778014794992	230.097980147936
275.924485661589	228.31975290229
265.085535227326	226.505523553374
254.272716679186	224.620177631734
243.493259913375	222.634084711718
232.750521048714	220.52413450271
222.04461667094	218.274401439494
211.373123106474	215.876489594768
200.731762204066	213.32965211301
190.115032140152	210.640803251782
179.516759537318	207.824601710896
168.930529711685	204.904100071281
158.358769281667	201.871984410826
147.956193769224	198.497313979478
137.733949985867	194.779537936912
127.707627002693	190.717815846916
117.894678406283	186.312957233765
108.313329112627	181.567910161408
98.9818331869075	176.487801790837
89.9179131052156	171.079729117743
81.1383590034362	165.352378121406
72.6587942549624	159.315526781498
64.4936110528369	152.979483067426
56.6560678865595	146.354505537411
49.1585278093489	139.450247296966
42.0128059613951	132.275253767607
35.2305885670983	124.836532749344
28.8238836322897	117.139203836289
22.8054648595739	109.18622518807
17.1892734766402	100.978189881593
11.9907465232428	92.5131813716807
7.22704409401614	83.7866766784415
2.91715234714713	74.7914842716851
-0.918155137330892	65.5176964772618
-4.25650580869314	55.9526120620862
-7.07425750348127	46.0805038602012
-9.3469172288825	35.881764408636
-11.0584000419364	25.3714109748722
-12.344806179589	14.7920307230589
50.9155734846243	-33.2096128256257
46.5781893222133	-24.0820768980321
42.6690978111434	-14.8247650926376
39.1964648728331	-5.41969440622401
36.1581363040674	4.14617034927537
33.5432046363386	13.880863396773
31.3325965171485	23.7875215131273
29.5294573680208	33.8614836079518
28.2285600960342	44.0695698929382
27.4301793414734	54.3969122060093
27.1330838807794	64.8247426620818
27.3320429070074	75.331799369257
28.0166133963935	85.8954227435458
29.1703990805377	96.4926363229514
30.7706871769018	107.101259644329
32.7885157453625	117.701038280628
35.1892689633308	128.274720878026
37.9338794855615	138.80894972828
40.9806307817844	149.294785276257
44.2874152235809	159.727699017242
47.8141761947959	170.106967719335
51.5252190016401	180.434553638602
55.3911435344971	190.713682642783
59.3902856515551	200.947370197735
63.5096756292644	211.137091254294
67.7455803350566	221.281692674867
72.103689485447	231.376560143218
[truncated: 5,253 more rows]
