# Supplementary material for: Generalization of navigation memory in honeybees
Source: Front Behav Neurosci. 2023 Mar 6;17:1070957. doi: 10.3389/fnbeh.2023.1070957 (PMC10025308; doi:10.3389/fnbeh.2023.1070957)
Supplement: Supplementary Data Sheet S1 — Primary data. [file Data_Sheet_1.zip › S00_Primary_Data/Bee_R08.csv]

34.3780607247796	159.549461312439
34.686470471373	159.868875090352
35.3032899645626	160.507702646177
36.2285192044539	161.46594397981
37.4621581924891	162.74359908986
39.0042069402033	164.340667965189
40.8546655122956	166.257150543326
43.0135341887129	168.493046553969
45.4808139612946	171.048355039442
48.2565078280225	173.923073104996
51.3406237552073	177.117193058362
54.7331807774042	180.630696518225
57.8172550926218	183.824856663129
60.5927993959889	186.699719195918
63.0597448986289	189.255350600048
65.2180005746318	191.491838894828
67.0674592196288	193.409287808094
68.6080153088995	195.007799510643
69.8396012966877	196.287439436916
70.7622513339314	197.248174499984
71.3762064363032	197.8897713947
71.6820935829372	198.211624848573
71.6813394610079	198.212366381569
71.3739415889877	197.891998363407
70.75775281333	197.252585033189
69.8298668312468	196.296965148924
68.2774033574566	194.710194914839
66.0941012125186	192.498754744957
63.2716873091745	189.671627422206
59.7997376671875	186.240877259283
55.665693715935	182.222293934057
50.8551116419079	177.636056520036
45.3522165094809	172.507335605667
39.1408012054913	166.86670686302
32.2054420038679	160.750218178426
25.3904186720082	154.429689517359
18.693093055252	147.91446675523
12.7262093038587	141.856761842513
7.48353992521852	136.274393785103
2.9560506137593	131.189676045576
-0.869071075642829	126.629429267158
-4.0096757174763	122.624814774773
-6.49024902513632	119.210891636149
-8.34389592754409	116.425752393937
-9.61478652887873	114.309037898416
-10.3613190141166	112.899573830237
-10.6613949413623	112.231742202617
-10.4881901541768	112.296572041366
-9.58771425191471	112.824688620513
-7.94388686495041	113.762948451867
-5.54511797338876	115.043419172538
-2.38832752453119	116.591957918372
1.52049879307055	118.333593975734
6.16787950631571	120.196009344923
11.535365244763	122.111297173393
17.6021436560019	124.016263016078
24.3471669679598	125.851712378138
31.7505455721595	127.561207958728
39.7941666855987	129.089731802827
48.4616515652678	130.382610748324
56.8803757103787	131.154242647414
65.0289121007062	131.385467686954
72.6184684063799	131.9008533659
79.5998855624213	132.660328390499
85.9263127652973	133.609398977862
91.5572654932901	134.678811020554
96.4636467948026	135.786301648171
100.632667215201	136.841050680751
104.071328587411	137.750404187223
106.807919068277	138.427469237761
108.89245567345	138.798305453132
110.398862684302	138.808649681835
111.298355459267	138.4648886214
111.339007243589	138.050438493838
110.514106519915	137.651603556688
108.811943300603	137.320412229165
106.224820063245	137.00462951846
102.770565992983	136.725410812215
98.4864340066231	136.483714492685
93.4297986149983	136.267733030025
87.6753381749603	136.060150628454
81.3093725568207	135.844278072799
74.4231370342584	135.607678832402
67.1067205255572	135.343269145589
59.4444708056346	135.048775030036
51.5118079313744	134.725463061601
43.3729827934877	134.376710335437
35.3532799489908	133.16197688742
27.5315344474018	131.103142491945
19.9767594517921	128.232675048895
12.7427301711996	124.592936374316
5.85476230135329	121.12252390085
-0.552533539393288	117.866945434751
-6.35399228287194	114.846506332233
-11.4498059036251	112.05552583554
-15.7736955592918	109.473452488499
-19.2889058610791	107.077016981211
-21.9795937707099	104.845613089443
-23.8452994473156	102.760784776506
-24.9016545481839	100.80159321183
-25.1664484269854	99.0120115964833
-24.6684251875853	97.5587916245399
-23.4760915574106	96.5433852483897
-21.7052671981441	96.0814747664182
-19.5394507640773	96.2691900626193
-16.9432768610347	97.1643240911745
-13.6225290248695	98.5198773348891
-9.61218272552873	100.231030181814
-5.00038130266499	102.176470913755
0.0871097722649168	104.256395342171
5.5120184465853	106.402062160641
11.1400736916714	108.57205088229
16.849425738564	110.746228208091
22.5348024505736	112.920755880328
28.1100201105628	115.104446234463
33.5104346042239	117.31598471181
38.7020722769066	118.693165134415
43.5400086553704	119.276047511861
47.8849591765998	119.131538322501
51.6194317304164	118.346745517382
54.6578617046469	117.011981176016
56.9448777095417	115.204673350165
58.4480290745561	112.981374907625
59.1518592422088	110.375872294408
59.0554537643068	107.399594613444
58.1733683584064	104.042413276472
56.539807703303	100.273586560231
54.2165681072088	96.0438199189406
51.306028125684	91.2911848767875
47.9714401850244	85.958282597418
44.9572590304473	80.384012259774
41.8193650934506	75.0031774612287
38.3940655152001	70.0520516673654
34.5917345304795	65.7105892338059
30.4131059472483	62.0991909371904
25.9166851803379	59.2950800940713
21.1907402857265	57.3451565563629
16.337984132142	56.2741447534889
11.4682378776835	56.0893429397466
6.69515183521009	56.782974328719
2.134798051899	58.3327078036053
-2.09511207099828	60.7005983586101
-5.87630117520304	63.8304958466373
-9.09228879042234	67.6438982778355
-11.6334894390496	72.034408657871
-13.4072684214408	76.8617627903002
-14.3558619406612	81.9485330318648
-14.4843303825189	87.0862882952707
-13.9023128032123	92.0589767929099
-12.5890688546093	96.8515866348808
-10.4464235576654	101.57176704683
-7.44345344501499	106.27939784617
-3.56720070662168	111.02919703891
1.18333373795598	115.864048728815
6.80006895163326	120.816654905999
12.4594524519428	125.523671258194
18.2470460721823	129.783593474259
24.2651313984289	133.410068453655
30.5594963895916	136.276640014241
37.1062614100418	138.311972868021
43.8434938668059	139.481405276612
50.6943560577147	139.771027989891
57.5759805996752	139.17839159585
64.4016749773593	137.708668612102
71.0809211586422	135.37407380834
77.5189182635307	132.195213541689
83.6164152787117	128.203816557779
89.2703955930126	123.446725765894
94.3763897368677	117.991187932156
98.8337281524641	111.931320968178
102.555876476117	105.394833922926
105.488712728224	98.5469350989074
108.363193918369	92.0984452576078
111.278825227728	86.2658054245661
114.196255319584	81.0684162733956
116.989580395854	76.4079803675749
119.589758452283	72.2400978796619
121.93301343953	68.5330966870011
123.950795064256	65.2764339861987
125.560025337786	62.4808993526505
126.660891318407	60.174142651299
127.152014182785	58.3916362228516
126.968005188929	57.1647245727169
126.110900622491	56.5115171264259
124.637949367818	56.4366432622269
122.627596305553	56.9398342808387
120.158719384195	58.0251045788883
117.305452064911	59.7055551212514
114.139418371663	62.0043435993818
110.734373452586	64.953024735286
107.170937519106	68.5878569425372
103.540763955358	72.9450528119667
99.8582864125922	77.9877663442069
96.018363724211	83.3120501885905
92.0500576168747	88.8698293935252
87.979456833466	94.6181724750961
83.8268151553887	100.528232047407
78.8807192393722	106.07595641564
73.1578346576309	111.26249966314
66.6803242479155	116.110633041983
59.484547918672	120.662551940423
51.6300180453793	124.971894625601
43.2038699475317	129.092502048068
34.319912259643	133.070812434347
25.1157681301696	136.946870731408
15.7494475821885	140.764220102552
6.38965482150359	144.584441388551
-2.80684396504642	148.493013395562
-11.7189137833421	152.582210499455
-20.2640010681261	156.924603094586
-28.3857671614369	161.560475583618
-36.0432625766648	166.498667463404
-43.206420985625	171.72170999479
-49.856027631177	177.191232908124
-55.9859139290855	182.853338446085
-61.9403506981357	187.821933683975
-67.7463694761434	192.031529275431
-73.3571766877724	195.489876367456
-78.6093351414919	198.572799941278
-83.4762744090859	201.301873923763
-87.9309804771986	203.69571376729
-91.9430845650029	205.761554441785
-95.4773380936631	207.491291442789
-98.4946601498202	208.858685895362
-100.956690558056	209.818046546287
-102.833448390716	210.306793778093
-104.110706252806	210.254091839741
-104.792130278596	209.593356055897
-104.895103471168	208.272431051747
-104.444152474722	206.257748667091
-103.465792557653	203.533789567664
-101.98577963703	200.100685476518
-100.028170902991	195.971715079517
-97.6154299746695	191.171292433924
-94.7690852255247	185.733494054714
-91.5106956357045	179.701000800961
-87.8630234922786	173.124308330032
-83.851387853125	166.061074920048
-79.5052095833882	158.575488738097
-74.8597766877955	150.737535707742
-69.6236401757164	143.444581332003
-63.8512945929602	136.773289851834
-57.6130084205421	130.798822605717
-50.9972563805906	125.591534594558
-44.1130648060011	121.212037788226
-37.0915707971571	117.703941238236
-30.0852994380728	115.083636325684
-23.2625005419814	113.32725790991
-16.7931435200772	112.356970332466
-10.8248120761425	112.0300523786
-5.36524241782308	112.376484564122
-0.123313289845001	113.572546569635
4.94347896430586	115.603861203405
9.87339152517756	118.441809437621
14.6920713146436	122.048252749107
19.4121208694423	126.380481569007
24.0349857065355	131.394453821902
28.5532278545478	137.046524845462
32.9525538723375	143.294157277785
37.2134707514068	150.095974868459
41.3126308736505	157.411372767091
45.2240011225057	165.199797744572
48.9200302967662	173.419770857293
52.3730146635187	182.027737734883
55.5568679286931	190.976891800966
58.4494723952038	200.216210542482
61.0357093272482	209.690052638937
63.3111378625443	219.338762351222
65.2943496413772	228.212836369431
67.0743518511151	236.256539022064
68.7551491703052	243.4289023577
70.4562974422421	249.713665033324
72.308169312885	255.132268895273
74.4385808023935	259.75767741525
76.9490710139286	263.725500626489
79.7976271563988	266.996710384923
82.6397124954201	269.384446016045
85.3756844066151	270.891500284788
87.9063346239316	271.534606458708
90.1412126251821	271.340656228784
91.999176473761	270.343017799964
93.4069384974732	268.579999675871
94.2977849008634	266.095383669485
94.6114801521657	262.940665289592
94.2960687555109	259.178765831473
93.312438437197	254.889322341434
91.6435060742788	250.177713524062
89.3117489233884	245.004785876937
86.4477804109103	239.140316749236
83.138068333043	232.517880152448
79.493763980453	225.076391129018
75.6403484480957	216.772388549262
71.7080990647449	207.583926751432
67.8163119483074	198.397689422478
64.0250861118354	189.2265276448
60.3912529220637	180.091797044944
56.9673681326047	171.020288368767
53.8017118978687	162.04165573668
50.9388326938158	153.186336354749
48.420358937811	144.483838372851
46.2859212049621	135.961245723359
44.5740913312353	127.641789027908
43.3232692124161	119.543333406502
42.5724426238145	111.676626726163
42.3617085302129	104.043131964406
42.7323625382717	96.6322370124993
43.7262061219461	89.4176097304001
45.3834389417902	82.3525010424716
47.7380532997093	75.3640615749453
50.8091794088988	68.3476217742211
53.9979606423486	61.8279924992885
57.4221632797238	55.7532963614527
61.1609758138135	50.1845169478744
65.1728387488479	45.3514844764129
69.4451605923895	41.3097420006731
73.9279380834512	38.107099304183
78.5469437976638	35.7758401889164
83.2149806746106	34.3309976108873
87.8400097398832	33.7719216141595
92.3299263183047	34.0851000057662
96.5947675785627	35.2468263295217
100.547362267532	37.22506623135
104.103247548625	39.9803634633999
107.180438405848	43.4658416678123
109.699483492651	47.6264282667526
111.58419355115	52.3974646851903
112.76345744895	57.7029501128906
113.174615421884	63.4538542803327
112.76884641178	69.5472624817848
111.518813690012	75.8675040617873
109.42844835659	82.29043770259
106.545863899677	88.6903630930276
102.86437753231	95.1108270429806
98.3718889083104	101.863654728446
93.1180954435016	109.054505379918
87.7758418124074	116.137611566213
82.2929298349522	123.105115143453
76.6258818847761	129.967098132099
70.7507351128092	136.744145817419
64.6637315492997	143.458648239302
58.3774868231169	150.129929191538
51.9168961915621	156.772727321352
45.3160704681171	163.397482324404
38.6162854222655	170.011427886866
31.8646207189592	176.620034127087
25.1129726675113	183.228642174891
18.4171852949347	189.844274003805
11.8360827427485	196.477658323399
5.43018545505405	203.145525585047
-0.740151770153346	209.87320073513
-6.61753141817056	216.697447308134
-12.1517112169214	223.669351458773
-17.3057975785407	230.856711208001
-22.0649772032198	238.344839085806
-26.315781063303	245.355800365663
-29.9909935357258	252.026828547915
-33.0687624975156	258.516819560759
-35.4781561750822	264.833029508587
-37.1480954756414	270.728223800788
-38.0681138946608	276.171605217748
-38.2494028020806	281.124717876717
-37.7182092301349	285.548856182156
-36.5101441254599	289.406904504042
-34.6663289722823	292.663348616526
-32.2312679529739	295.28371843267
-29.2520061637555	297.234011033586
-25.7781457551494	298.480329858612
-21.8623961043798	298.988837338339
-17.5614340309647	298.726069193693
-12.9369200560571	297.659656482975
-8.05655399528371	295.759527467857
-2.99505577494753	292.999710408154
2.16508609742038	289.36093246257
7.33337504232802	284.834312036388
12.4121088289336	279.426564492618
17.2992650446076	273.167231662524
21.8954472550855	266.118314655146
26.1183672236946	258.385830576738
29.9300912463437	250.130450138776
33.253251703678	242.450477461228
36.0103481805681	235.314203919372
38.1213758982118	228.503645270238
39.5405746982058	221.931541903512
40.2412633297556	215.513855387533
40.2116558658405	209.18029416819
39.4490785466265	202.878686935035
37.9547654978573	196.576043890429
35.730071612484	190.258211329943
32.7742344471039	183.929323733424
29.0836930658525	177.611635959703
24.6531288923616	171.345761955515
19.4785013128663	165.190732923552
13.5620212399541	159.222677874614
6.91803832108272	153.530863066146
-0.422138101266171	148.210951014722
-8.40810200856072	143.357064537287
-16.9708266396048	139.05472355318
-26.024440719692	135.375448443043
-35.4682103894977	132.372312207906
-45.1886341707357	130.075110832206
-55.0626041109687	128.483949184848
-64.9636902532217	127.560565750357
-74.7750769707304	127.217930880643
-83.8848954989676	126.598493464546
-92.2858916403792	125.503318745469
-99.9502185028658	123.967984795106
-106.840799959419	122.208052706271
-112.942752274559	120.307851668723
-118.246607596232	118.35552579208
-122.746502510607	116.438906534684
-126.439248823236	114.644685800311
-129.324767094332	113.057503680184
-131.407135134718	111.756899916712
-132.694614814507	110.811418058364
-133.197368058867	110.271181469779
-132.923561146823	110.161637158758
-131.876387822675	110.480557882178
-130.054059500166	111.19888789447
-127.452464915293	112.265104604309
-124.068234044478	113.611944193415
-119.900092786296	115.163231301977
-114.948302647423	116.838454987417
-109.213543313467	118.55412685058
-102.696713023187	120.222412426572
-95.4005393246503	121.747835566371
-87.3337612143231	123.021164663417
-78.5225027943871	124.040261397226
-69.0737127359909	124.986969053507
-59.5706667489034	126.598929160606
-50.0818689487895	128.901216662142
-40.6851928636498	131.908598978695
-31.462988691596	135.621627373335
-22.4976391440224	140.025182407325
-13.8677405838498	145.088386738139
-5.64472015473586	150.765255740581
2.11050072121182	156.996037052667
9.35094643194156	163.709811367128
16.0465344830616	170.829189985679
22.185088162114	178.277241513079
27.7701425243199	185.985125432478
32.8160161011841	193.897884714307
37.3423415429195	201.976931428902
41.3701083576563	210.199777998494
44.9198862788756	218.558463824691
48.0118347479517	227.057747264269
50.666772169343	235.713452488348
52.9075978043433	244.550978931547
54.7604607752107	253.604005786884
56.2553273611608	262.913781368937
57.4262304808845	272.529951699621
57.9983714964243	281.684783495842
57.9478351912312	290.36767840449
57.344120823805	298.385253602882
56.2145076271495	305.701144989772
54.6062342685361	312.273122240449
52.5802881064451	318.061698360665
50.2063852251144	323.033809223298
47.5588579576079	327.163955328776
44.7136693144047	330.43394325324
41.7464475573491	332.832065099925
38.7311786294596	334.352229524013
35.7391295996654	334.993239045497
32.8376525285596	334.758166071364
30.088676780291	333.653641800032
27.5468895900463	331.688853718963
25.2577661731395	328.874150877022
23.2556736942469	325.219340711303
21.5622162142434	320.731942813905
20.1848681653623	315.415767515371
19.115864395707	309.270190564776
18.3313438500273	302.29041567769
17.7908203988531	294.468825597331
17.4365520758923	285.796971040852
17.2172105976259	276.277850780781
17.0956621726193	265.92997813927
17.3448291031739	255.608098216084
18.0075116300643	245.310350119878
19.1154254241235	235.039128408986
20.6893429568092	224.800217666401
22.7390003504141	214.601126531788
25.2627062993303	204.449075957105
28.2466272986938	194.348986969295
31.6637140363582	184.301771045867
35.4723122601237	174.303272045065
39.61475511292	164.344300032782
44.0166838107713	154.412166954619
48.5882693068589	144.493700169312
53.2283090845969	134.578818068057
57.8309055635901	124.66310260813
62.2928891477595	114.74836322178
66.5198681858685	104.841596175657
70.4299049868623	94.9535245361536
73.9550312010423	85.09756782883
77.0413262573449	75.2893986417101
79.648257003349	65.5468426666818
81.7477948799371	55.8898252274419
83.3237363942142	46.3402028588268
84.3722208420846	36.921700205182
84.8795284400526	27.6497188857678
84.8173685472649	18.5286070261855
84.9180268150768	10.0323073004725
85.1449925749494	2.18143123621348
85.4556443468498	-5.0014375869192
85.8011226147561	-11.4909835062355
86.1255445148418	-17.2590969484043
86.3652895285703	-22.2762436988137
86.4500357283314	-26.514780223995
86.3079359507575	-29.9534088302545
85.875838621266	-32.5799535968613
85.111216440574	-34.3899159607425
84.0000423410847	-35.3822790224914
82.5577301750688	-35.5566140680424
80.8242917493376	-34.9131698681316
78.8565470557234	-33.4543019096824
76.7203664716284	-31.1851283856361
74.485044044843	-28.1129430700249
72.2202849719823	-24.2462182944799
69.9950126302968	-19.5940570453292
67.8768364260551	-14.1663565438252
65.9312825059752	-7.97442448562347
64.2203617659831	-1.03154389241115
62.8005137451314	6.64699684053954
61.7202847854668	15.0446537162574
61.0181796240911	24.1450637670399
60.7210449695694	33.9338041700211
60.0830009079105	43.9295917277256
59.1291792855837	54.1021517665815
57.9045447030994	64.4168586605854
56.4746687405723	74.8338498346711
54.9269302917047	85.3070722853042
53.3698477123615	95.7845688299318
51.9290308076382	106.211335353042
50.7383168273241	116.534646677796
49.9266290901147	126.70891218039
49.6048549804104	136.69637001286
49.8581653513086	146.463614039547
50.7451499717805	155.977327100979
52.3010484410171	165.201712343256
54.5419985002935	174.097847060585
57.4687324193662	182.624259833079
61.0693724159767	190.738146146946
65.3215381978614	198.396936929832
70.1941660733532	205.56009443305
75.6494587862775	212.191010526621
81.6452942904636	218.258786850601
88.1382164420373	223.739583277685
95.0868501824776	228.617245503119
102.455351959638	232.883121665298
110.21644984157	236.535278396401
118.353695603868	239.577571693398
126.870094617329	242.01844427549
135.76631282461	243.873075058629
145.031096394353	245.165447209243
154.641487963021	245.930500261418
164.562374643916	246.21675442461
173.859338871136	246.105998231564
182.481929287198	245.56210405889
190.387426533695	244.570093193729
197.541003005838	243.135746265848
203.91533046708	241.281635109754
209.489736491563	239.042024981348
214.249051970082	236.458329430354
218.182391887623	233.575732858598
221.282071160349	230.440929109831
223.542747300086	227.100684274189
224.960790191028	223.600925008168
225.53383052205	219.986126802422
225.260422962422	216.298857128847
224.139764205503	212.579392624201
222.171420267807	208.865373616305
219.35503671245	205.191485378337
215.690026862512	201.589166880195
211.175255304922	198.086348676549
205.80875765351	194.707217508395
199.587565553537	191.472004533746
192.5077438428	188.396811836844
184.564804766875	185.493563307895
175.754775336757	182.770411894728
166.076613282436	180.234094938864
155.522757273518	177.840956368619
144.969982278348	175.471153415488
134.413742761466	173.16345220075
123.844698870171	170.938151863589
113.254419942147	168.797732287753
102.63973467506	166.729066087892
92.0053223482747	164.7067193467
81.3647232364257	162.696554344675
70.7401018706302	160.659127260627
60.1610983060081	158.552582128363
49.6630996003984	156.334880300243
39.2852531358129	153.965329094842
29.0684949487804	151.405481298819
19.0537823173762	148.619541576022
9.28062703081248	145.574427160182
-0.214051873515338	142.239603164189
-9.39679026535626	138.586771087523
-18.2382214008811	134.589451169566
-26.7135800638363	130.222473795858
-34.803157305555	125.461382800483
-42.4927996995725	120.28174983786
-49.7745548837925	114.658395000722
-56.6475853710471	108.564480586824
-63.1195414631643	101.970289377374
-69.2089698680726	94.8404937259066
-74.9354252427252	87.1837023044524
-80.3215496669142	79.0626918845591
-85.4069456935547	70.5150322832612
-90.2425179689224	61.5943655684026
-94.3891643920161	53.105650941982
-25.3039959649283	18.340033444161
-18.3929604284751	26.0381065598565
-11.8377782471268	33.8001445062539
-5.74235327471323	41.6539335938838
-0.130282485856462	49.6458975047262
5.36342979902091	57.7565789467399
10.7378682042334	66.0009298937455
16.0006331525453	74.3828330880973
21.1623480646609	82.8984973846643
26.2346058218779	91.5385425732775
31.2291394683943	100.289603927266
36.1576034008859	109.135579789895
41.0316890544417	118.058586493432
45.8634300848909	127.039678868365
50.6656185070837	136.059390122638
55.4522900114865	145.098139775281
60.2392561315833	154.136554365005
65.044668337936	163.155743131913
69.889597121287	172.137568246643
74.798599948109	181.064943385563
79.8002390459187	189.922181844754
84.9274986783228	198.695393220001
90.2180488036414	207.372896237526
95.7143142825611	215.945579699695
101.463339357673	224.407114195742
107.51648431142	232.753909147024
113.929053614508	240.984742544079
120.760062712004	249.100104447953
128.072749186763	257.101673165493
135.869405774718	264.964319994514
143.053141120885	272.204533186275
149.59428179565	278.855040035565
155.463039979365	284.951128236282
160.633390931165	290.526933084043
165.084007750186	295.613352362449
168.798322437379	300.236600037913
171.764237409917	304.41723549788
173.97372303955	308.169592126522
175.422427247767	311.501534672262
176.109359499861	314.414478249658
176.036670030719	316.903611398172
175.209519557395	318.958277566531
173.636021727937	320.562479860996
171.327237549538	321.695481746351
168.297205782283	322.33248311036
164.563003247328	322.445359867009
160.144840781756	322.003469662196
155.066209717688	320.974548940213
149.354094965998	319.325758296144
143.03925814861	317.024971247664
136.156561372462	314.0424387758
128.745243435236	310.352981020786
120.848976166612	305.938824022543
112.515442247163	300.793057386476
103.795157357715	294.923380276126
95.4660660233588	288.86579983577
87.6140907830705	282.608810532192
80.3186163967403	276.15145140093
73.6486682812056	269.501600469328
67.6626907023935	262.674645227518
62.3651726263528	255.653338756551
57.7333493052393	248.405765595485
53.7709670979224	240.924047302156
50.491149919557	233.211804203262
47.9171547550039	225.286341110626
46.080472509789	217.18081834893
45.0164170226017	208.945795760385
44.7578092746118	200.648753257221
45.328557037861	192.370696798899
46.7393091822809	184.200603709802
48.9861184703105	176.229709823717
52.0513632715203	168.547265418331
55.9055445773743	161.238121341358
60.5089562490942	154.381627431112
65.8128341280695	148.051126456123
71.7600035407081	142.313467496102
78.285266056711	137.22815675379
85.3159065180367	132.845935458414
92.7728188653831	129.206765460631
100.572804974998	126.337473192468
108.632461818124	124.249630173002
116.87361059651	122.93842345084
125.229529354069	122.38291594614
133.650672956489	122.546931137966
142.107668522348	123.377349828931
150.63734771452	124.837062981178
159.314178816874	126.873846585114
168.179558050586	129.368649191649
177.226300817808	132.162150978465
186.388998786201	135.100927783206
195.573369402674	138.062990790759
204.682810459749	140.948853265131
213.630552109627	143.667885102139
222.345181142185	146.132251171991
230.772772335741	148.257152665999
238.63676067833	150.818669696384
245.932793148295	153.750179211652
252.661250490252	156.991000589585
258.825268292983	160.486918767117
264.428978343404	164.189799664286
269.476080502654	168.056782427047
273.968677819298	172.049313839149
277.906259031536	176.132136025563
281.284710799189	180.272245766681
284.09525007762	184.437786183083
286.323177086997	188.596786747517
287.946377654385	192.715623390641
288.93361307548	196.757039880531
289.243011584942	200.677665496545
288.822280391673	204.425672004003
287.614633024942	207.942094699984
285.576712475037	211.175938850101
282.707961543624	214.119810232233
279.07044301561	216.828217214778
274.769944354828	219.379079740309
269.913266688399	221.835236181495
264.584479808729	224.239784396914
258.842082401387	226.62317566498
252.723039496054	229.009500976133
246.247283727215	231.42078929916
239.660719305418	233.025017136076
232.940592397671	233.844698837421
226.062321069759	233.911671736186
219.001358093772	233.268485570224
211.736055022439	231.969163183024
204.251323628891	230.078381069642
196.542171129568	227.668222074162
188.615571429862	224.812582862014
180.489528179271	221.580765838187
172.189713368055	218.032393992573
163.745387419838	214.214795194913
155.186303256962	210.162370625133
146.541415943954	205.895541951416
137.844412033941	201.47084540851
129.13715187911	197.012054086556
120.454809580315	192.659599665282
111.818382850781	188.591762474336
103.224124583037	184.993689607253
94.6552046584472	182.017339153304
86.1054793103509	179.766054401837
77.5896214843216	178.302997880342
69.1401933430602	177.663593313734
60.8014429203936	177.864458349827
52.6241477560962	178.908923197106
44.6620485097346	180.790257899659
36.9693134896956	183.493384789374
29.5983248076657	186.995552789338
22.5971061704363	191.266323499652
16.0057481695317	196.267237701112
9.85132190103024	201.951638262297
4.14127247709379	208.265121641176
-1.14352131972651	215.146557657316
-6.05288231203967	222.528460647212
-10.6636929513666	230.335453672841
-15.0650737075011	238.483462667721
-19.3376911789771	246.885993672219
-23.5398748321167	255.46776619391
-27.706098856011	264.179471363467
-31.8584343480775	272.957379880682
-36.0184282334551	281.699513635659
-40.2045672708991	290.321978196188
-44.4430750098601	298.735093391881
-48.7710474541982	306.850952774525
-53.2360573184023	314.590459330396
-57.8926689090589	321.888338659252
-62.7977590816387	328.695085521753
-68.006450425565	334.976324858272
-73.5694238092422	340.710830084764
-79.5315014615559	345.888275178031
-85.0730481852271	350.736258813346
-90.2158445802387	355.216992237644
-94.9763033140613	359.286100939812
-99.3670851266408	362.890589724204
-103.398907875945	365.968346403933
-107.081554029487	368.450423230806
-110.422165828261	370.267073671623
-113.41924345377	371.357088048753
-116.054138457789	371.678490737929
-118.286679889635	371.218261281285
-120.061565338845	369.997097303881
-121.322675745209	368.063955804055
-122.023618600735	365.482311628188
-122.128992208053	362.317623482693
-121.610773633394	358.631150988978
-120.44475323062	354.478587764812
-118.608634325845	349.910639359157
-116.081622909088	344.973809595144
-112.844916515516	339.710675665589
-108.882542703056	334.159489970936
-104.182153116883	328.353237631131
-98.7355754164834	322.318406933256
-92.5391156882666	316.073729744404
-85.5937376795799	309.62906575184
-77.9053037990878	302.984502092125
-70.3430688549696	295.90073707487
-62.9345064960689	288.40057423153
-55.7135324104529	280.509096132174
-48.7218347641123	272.25528756438
-41.934177539166	263.711507670843
-35.1467850671265	255.167027400628
-28.3163738984093	246.723314581907
-21.3907780510973	238.487192189342
-14.3195136466262	230.559333257317
-7.06259623710393	223.02908395071
0.404210425456149	215.9731915972
8.0880114268918	209.456355588088
15.9800248142919	203.532214662212
24.0580693667758	198.244252552635
32.2894213340784	193.626564486566
40.6336551918776	189.704584654521
49.0453528760503	186.4959212868
57.476640142354	184.011447161204
65.8794741144804	182.256740939607
74.2075592425017	181.233863773811
82.4177846485829	180.943324513156
90.471170566582	181.386002328762
98.3334381724329	182.564799076476
105.975410253992	184.485867448552
113.373478672404	187.159349880084
120.510354030316	190.599622171964
127.376292381362	194.825056345001
133.971086639163	199.857334244017
140.307856963253	205.720496742202
146.341529453513	212.401002435043
151.860333416316	219.671529743107
156.826098356026	227.490335598507
161.202394912922	235.801415251275
164.959025374368	244.541089633796
168.073971577615	253.642134095229
170.533818648381	263.037153216261
172.3331065071	272.661183299187
173.473072689293	282.453419827414
173.960202430582	292.358127619773
173.804872186631	302.324914983985
173.020231957089	312.308586401862
171.621367458242	322.268759600287
169.624723904937	332.169382228865
167.047747391787	341.978235539598
163.908693042232	351.666476400584
160.226550710554	361.208244756204
156.021043396674	370.580348165658
152.065800924804	379.291553514344
148.377709470037	387.317567526112
144.972682129192	394.635963859741
141.865639779606	401.226266559805
139.070433191529	407.070068049818
136.599703695085	412.151154316216
134.464688431492	416.455611923027
132.674982748635	419.971897393911
131.238275390463	422.690858483436
130.160071474616	424.605707314484
129.443414651263	425.711955443569
129.088614886644	426.007329206962
129.09298386564	425.491689566758
129.450577694331	424.166984258134
130.15194767989	422.03726189086
131.183905558118	419.108778186791
132.529320825662	415.390223310975
134.166986182882	410.893094161489
136.071613304707	405.632221733762
138.214053080931	399.626433189767
140.561862226428	392.899271247871
143.080338224324	385.479606013476
145.7340801787	377.401875154135
148.488976702799	368.705637314943
151.314305543287	359.434209489106
153.431336474723	350.102891742249
154.824999440671	340.761053416155
155.48822853817	331.454356212402
155.421389421965	322.222347991385
154.631448300246	313.096729605886
153.131275417751	304.100257954933
150.939367445047	295.246133227922
148.080166602152	286.537726935
144.585097770317	277.968585500838
140.494452730975	269.522738416063
135.860394205667	261.175383868199
130.752195026686	252.893782776505
125.176227454059	244.706231592814
119.024143672875	236.963941387299
112.329873948035	229.719897129381
105.137454437362	223.036835974897
97.502130744689	216.976712999588
89.4890995325032	211.594567660559
81.170715389938	206.934614786256
72.6230100236655	203.028133965165
63.92206106296	199.892681638692
55.1403330574502	197.532149859958
46.3428599963298	195.937365692086
37.5831407146337	195.087069269362
28.8988310048041	194.949018115178
20.3076637317836	195.480551265394
11.8046085446753	196.627414443476
3.36251376616378	198.319848508909
-5.05997156022264	200.467763874579
-13.5018817876438	202.962581291246
-21.9841285442135	205.692299058342
-30.5070457698007	208.561151827006
-39.058977528664	211.500026782376
-47.6260233090043	214.46678641936
-56.1991192965262	217.442387240957
-64.7794260664878	220.426414351335
-73.3844497673015	223.433236766119
-81.9682174182505	226.420905389913
-90.3693368770767	229.027733449495
-98.5677447895264	231.19226658607
-106.552240159924	232.844338451182
-114.32130445277	233.914724116464
-121.881625484409	234.34039430999
-129.245225511151	234.067496260793
-136.426142397331	233.052479797929
-143.437329765231	231.261901969851
-150.288027985957	228.671536585472
-156.98154235295	225.265347838556
-163.513214436707	221.034796587818
-169.868375699931	215.978954338149
-176.020281281986	210.106054704232
-181.928686346563	203.437318304759
-187.541283119891	196.013510975809
-192.802175976967	187.901981528787
-197.669407936525	179.196489404516
-202.133199495044	170.003580089185
-206.223639199828	160.425151627634
-210.012105324588	150.553920086007
-213.616415989265	140.490887254625
-217.193136280782	130.390805667513
-219.994832739059	120.668452016679
-222.04373536701	111.198709383565
-7.44403723441038	6.51214564864981
-3.62495633763104	14.0707399070588
-0.0318729578487762	22.0880087963272
3.39966479351806	30.4898373214985
6.73409403882988	39.1777264436982
9.96616403301055	48.123536428271
13.0056392413914	57.3721748763808
15.8378502333058	66.8933583031794
18.4531743695439	76.6500044211918
20.8535770461403	86.5964393519957
23.0584447364252	96.6797533502085
25.1093041448031	106.8449297767
27.0698960757377	117.044140760722
29.0174841237193	127.246478433873
31.0276571293231	137.440841257878
33.1619091071362	147.630071083133
35.4632673843042	157.822336589557
37.9574469412119	168.025045636639
40.6555009250526	178.242108374309
43.5559590220582	188.473439175213
46.6460179619997	198.715665049607
49.9019539450686	208.963482014595
53.2890716542206	219.21142891192
56.7615210088516	229.456006819774
60.2623204437167	239.698118108237
63.7239401655082	249.945766355444
67.0697793312417	260.216871142118
70.2167271155406	270.541988311464
73.0785814807242	280.966998859019
75.5689488742131	291.558085537569
77.6723027220334	302.306230296073
79.4611231892158	313.123758581989
80.9377635099892	323.991876458302
82.1081527305537	334.891821617243
82.9794175867969	345.806909035033
83.5590852509902	356.723171847935
83.8548949811278	367.629581391867
84.2052471872532	377.693816648496
84.6050437517593	386.905773951663
85.0414590225201	395.256015512066
85.4941441934529	402.736158828889
85.9358058589457	409.339504271305
86.333272004601	415.061807849344
86.6491356180376	419.902021088414
86.8439616412643	423.86275408552
86.8788707237501	426.950230696305
86.7181531460901	429.173635149203
86.3315253714999	430.543956037723
85.6957580484346	431.072603119056
84.7956028149543	430.770112622732
83.6241087866006	429.64517251044
82.1824873713611	427.704064688581
80.4796723101287	424.950505347902
78.5316793983009	421.385794177395
76.3608356336138	417.009154733222
73.9949346359303	411.818150646983
71.4663786592208	405.80908711373
68.8113727765878	398.977347006784
66.0692302942526	391.317656693404
63.2818244825439	382.824317269117
60.4931835880183	373.49146419733
57.7491816109407	363.313430025171
54.7669811331814	353.10960278383
51.6092823818828	342.881762765907
48.3486728265655	332.636783422993
45.0674128921187	322.387718196163
41.8565655390922	312.154954952875
38.8142553248775	301.967509757939
36.0430373799817	291.8648225842
33.647092277896	281.900818513156
31.6507448048989	272.053342143216
29.8730438591183	262.196681915171
28.3038292585094	252.312472149563
26.9198957636904	242.38602562046
25.6916808954429	232.409384568339
24.5866316091238	222.381980443219
23.5713665218405	212.310124089025
22.6130197638014	202.205879203627
21.6799467297649	192.085666332382
20.7419572091952	181.968802982946
19.7702332723398	171.87607771293
18.7370700965536	161.828383633361
17.615557230288	151.84539556684
16.3793042509984	141.944258315324
15.0023117127108	132.138257100345
13.4590934452817	122.435466837243
11.7251592342997	112.837432082668
9.77794211848142	103.338023312365
7.59815336060133	93.9227404110838
5.17131064355684	84.5688250192839
2.48882161750245	75.2464269107718
-0.452236513387774	65.9205360213254
-3.6511373197769	56.5525386803685
-7.10679120176491	47.0996915383552
-10.8213349533228	37.5102662929136
-14.7238580006887	27.8120776094713
-18.5482953263807	18.1379730777637
-16.690760413948	10.7421745969255
-15.4141229062755	21.462448545405
-13.6960638237761	32.0323172660622
-11.5382474185002	42.3967321800453
-8.97156621422708	52.5540074069192
-6.04002749254401	62.5341963736137
-2.76895183857488	72.3500894049145
0.82567528243208	82.0107693624672
4.7380031147547	91.5196855003286
8.97186289317596	100.873882376449
13.5394425676473	110.063545818183
18.4592026801465	119.071618479764
23.7531186408532	127.873539806471
29.4434223378614	136.437368282934
35.5491855708289	144.724596715469
42.0832426286246	152.691813925163
49.0499433358901	160.293060241432
56.4440014581137	167.482469651823
64.2503803679442	174.216762804198
72.4449388024118	180.457334583079
80.9955340894196	186.171904539555
89.8633895576814	191.335831078136
99.0046687923854	195.93320106021
108.372285700031	199.957736293432
117.917982116723	203.41346763837
127.594616361377	206.315082831188
137.3584353053	208.687946854848
147.170826198287	210.568245770079
156.998065768133	212.006101190722
166.84503014527	213.007520072585
176.739997976823	213.555557364919
186.702486049802	213.659317945016
196.750958060345	213.340882975955
206.899099860089	212.637809873832
217.152200094561	211.603788612039
227.503847911282	210.307381217899
237.934028825812	208.8286826726
248.409819457925	207.254587611314
258.888905681453	205.67406979813
269.324765359338	204.174566838926
278.99679510436	202.262552559094
287.905729290142	199.971081745786
296.052770102735	197.338909747232
303.440024319461	194.40700889241
310.070343759994	191.21613746855
315.946836096228	187.805339457505
321.072280522347	184.211139009335
325.448584980301	180.467177863562
329.076336338078	176.604085766954
331.954444163311	172.649430626424
334.079857373868	168.627643201135
335.447330800835	164.559843686523
336.049228955784	160.463516077542
335.875375532064	156.351985597905
334.912991941118	152.233662294179
333.146820843534	148.111033143839
330.559601470756	143.979439249286
327.133133683762	139.825800099274
322.850171099398	135.627674267247
317.697189080397	131.353329260943
311.667570310094	126.963591411896
304.764126790957	122.415762487204
296.999778193774	117.66878695647
288.396081095798	112.687981986249
278.980489826715	107.447948218529
269.458601391276	102.510471073033
259.82054399801	97.9148294237428
250.062809007653	93.6963541363135
240.187973723693	89.8878701062344
230.204495662242	86.5206212150992
220.126637719343	83.6248059643948
209.974529123713	81.2298005707822
199.774339861055	79.3641067434364
189.558528577552	78.0550353190107
179.366109001842	77.3281244218352
169.242868858191	77.2062927624947
159.241478725771	77.7087457019666
149.421474844797	78.8496792249395
139.849271764795	80.6368424982723
130.599014301075	83.0699281604304
121.759247679677	86.1377951908359
113.336018477231	89.8231618374976
105.282608069425	94.1058097240042
97.5689024608065	98.9619205559371
90.1629547890595	104.363598957962
83.0339597305057	110.279428821053
76.1535423291769	116.675262164064
69.4962928543506	123.515035784059
63.039863755511	130.761512424241
56.7647930409685	138.376904655908
50.6541588150671	146.323378590987
44.6931359179888	154.563457170223
38.8685033779313	163.060353884375
33.168137157961	171.778271387518
27.580514995846	180.682698287529
22.0942577299384	189.740732676171
16.697732732948	198.921452490479
11.3787473092854	208.19633932227
6.12435864553401	217.539742404392
0.92081488009952	226.92934360505
-4.24639082988639	236.346558022602
-9.39243514053533	245.776793167141
-14.5332353032605	255.209517976675
-19.6860492771002	264.638191903642
-24.87155104898	274.060336932304
-30.1223086628564	283.479084933924
-35.3880072544381	292.897846024796
-40.5672294915267	302.317148767576
-45.5784631821616	311.735903346757
-50.3427360870493	321.152781260184
-54.7871236236849	330.566614817102
-58.8461661929986	339.976450470555
-62.4622877116266	349.381387622208
-65.5856680738546	358.780301133931
-68.1738317500893	368.171520763717
-70.1911199219772	377.55251567464
-71.6081543261108	386.919611577675
-72.4013626635908	396.267754872022
-72.5526118754588	405.590332646762
-72.048982621066	414.879058891599
-71.584271612529	423.579535597311
-71.1503213318341	431.6736593396
-70.7401869293939	439.138144715024
-70.3479156026821	445.944552845086
-69.9681733803873	452.059593702387
-69.5955574453582	457.44587999142
-69.2233798522199	462.063384812556
-68.8417443299563	465.871936963849
-68.4350346972813	468.835132755649
-67.979708867393	470.925860982409
-67.4443962420182	472.132744889362
-66.7943554725804	472.464919083347
-65.9994450729592	471.951461631189
-65.0409405336356	470.634683920102
-63.9134400281232	468.561167715806
-62.6226338603189	465.774849858856
-61.1817795038525	462.313364898528
-59.6087419193023	458.206753750994
-57.9241103480707	453.477393976107
-56.1502646121916	448.140425320942
-54.3111260026631	442.204326821712
-52.4323675598958	435.671524568961
-50.541921124956	428.539023076648
-48.6706533757988	420.799111648128
-46.8530766969505	412.440225852579
-44.4263520665153	403.992452780941
-41.4392451452033	395.446569679494
-37.9487146792646	386.797295604575
-34.0190679341902	378.045139443999
-29.720356110068	369.197682990896
-25.1264234909339	360.269744147566
-20.3133445043654	351.282075144168
-15.3588906199251	342.258557650321
-10.3430205051527	333.221986902868
-5.34828339141393	324.188554304047
-0.457878515575096	315.161719427496
4.25075757864469	306.127868505406
8.71594853901378	297.057302960948
12.9012398123293	287.911414109788
16.7507117902006	278.654532959029
20.1284235224439	269.277988177922
22.9942758872551	259.766398097596
25.3127195175274	250.116049051693
27.0551065903688	240.332853799637
28.2009480803902	230.429924785137
28.7390070800119	220.424954173918
28.6683748023374	210.337665334486
27.9996539824983	200.187515071602
26.7563804812353	189.991769269998
24.9767161404453	179.764089001993
22.7151917892107	169.513843098154
20.0438527294153	159.246421300674
17.0516990300219	148.964678848159
13.8412710748059	138.671166531415
10.5221399631118	128.370256910093
7.20266446057569	118.069317856063
3.98233718507685	107.778835134661
0.946470538074252	97.5120260494769
-1.83641637788052	87.2844295813417
-4.31516396147896	77.1135558801201
-6.45541517831579	67.0184276843144
-8.2386887276573	57.0188260597921
-9.66164871055422	47.1341252504632
-10.7365505553772	37.3816378987307
-11.443215390577	27.7722282410168
-11.6700562927622	18.2915167154148
-11.3935433621151	8.93552869809997
102.646396889036	-70.3338815831154
100.584871862596	-61.0147570563533
98.1021149577339	-51.5391532791496
95.241608227697	-41.926795426125
92.0471957190583	-32.2014686068784
88.5643246396093	-22.3899498921992
84.8420875388491	-12.5203964564666
80.9355311664195	-2.61969888447911
76.9068786535788	7.2906507299445
72.8233787569196	17.1996262939284
68.7498171258364	27.1099893290936
64.7680716356551	37.0408848362834
61.0247056157552	47.0199042054751
57.5759170924225	57.072468599539
54.4651712700947	67.2187393419855
51.7234879815178	77.4715972694316
49.3707071076371	87.8365749404521
47.416421420699	98.3127690245501
45.8604778251714	108.894115672899
44.6932120449821	119.570729882283
43.895628924671	130.330192461278
43.4397475545418	141.158750505804
43.2893287897026	152.042415708976
43.4011722221124	162.967924551473
43.7270806632232	173.923491946448
44.2164379607698	184.899278928944
44.8191744670636	195.887532596598
45.4887831069866	206.882437790109
46.1850573708349	217.87980196279
46.8763412475768	228.876727867682
47.5412413545254	239.871396446594
48.1698806604919	250.863005530068
48.7648372444032	261.851820141692
49.341918350219	272.839207591309
49.9309162537148	283.827471471834
50.5767002906704	294.819334291247
51.3099962611802	305.812522016648
52.0914594938943	316.799267848599
52.9621608281661	327.767258523397
53.9637405300201	338.696177814082
55.1364333824452	349.557785291631
56.5165151928211	360.317758064558
58.1350953034736	370.938376835024
60.0184665646332	381.38098414556
62.1894034043101	391.607667472149
64.6687043271649	401.58218718988
67.4765199983145	411.270421615601
70.6332559933272	420.640593770535
74.1599887411666	429.663435972565
78.0784096985923	438.312337159119
82.4103590918147	446.563442022508
87.1770465122383	454.395640678337
91.5101589988914	461.777509372189
95.42697419839	468.700193266778
98.9419390070292	475.153871745354
102.065645242224	481.127406588328
104.803881838683	486.607969561383
107.156720784197	491.580769674538
109.117601096962	496.029018141717
110.672433423179	499.934294900506
111.798878208641	503.277495883278
112.466159445096	506.040485103222
112.635994981211	508.208349994306
112.265229007293	509.771715611349
111.310244144812	510.728138123223
109.732283569215	511.081708899878
107.502198195371	510.840898573636
104.603543393403	510.015674737533
101.033954705375	508.615161595013
96.8053472664994	506.646622807107
91.9433775943194	504.115960185773
86.4861295338765	501.029509229619
80.4816195076602	497.396543704014
73.9838429522237	493.231510139573
67.0477916604783	488.554915500456
59.7246380061868	483.392366229168
52.0583103828232	477.772229879714
44.9718309886375	471.735837614193
38.4910506308406	465.30206627722
32.6327366557611	458.489018830247
27.4055744771034	451.31321630638
22.8110946666515	443.789401832826
18.8444255728156	435.930757011658
15.4948804034042	427.749385192955
12.7464361379278	419.256963600967
10.5781743935944	410.465492341516
8.96474507135942	401.388075004174
7.87688747303079	392.039661043754
7.28200390015152	382.43767454552
7.1447343632258	372.602456131939
7.42744041326621	362.557457591471
8.09048706336386	352.329145876632
9.09222920720935	341.946580210384
10.3886757508312	331.440610403735
11.9329351911077	320.842611233618
13.6747552063916	310.18266004284
15.5607577091221	299.487172349803
17.5311862434935	288.776695409985
19.3929381228384	278.095130079607
21.082250800567	267.448180926742
22.5376620826659	256.835683538685
23.704588129914	246.253682244788
24.5377307502775	235.696915668195
25.0020050531014	225.160693012173
25.0726666577251	214.641826961148
24.7351671144168	204.138721676651
23.9850325999907	193.650883726995
22.8278828675694	183.178138026082
21.2795993036095	172.719797857729
19.3665755290805	162.274010758389
17.1259052228653	151.837486195669
14.6052668331563	141.405778145786
11.8621806502616	130.974196895541
8.96231881572898	120.539227489107
5.97673863606441	110.10008777305
2.97828356213235	99.6599259576293
0.0377634505013731	89.2262837937587
-2.77937807147768	78.8107825307669
-5.41544165903692	68.4282831880948
-7.82180668196362	58.0958531542079
-9.95942059238769	47.8317715032727
-11.7987977773622	37.6546640093875
-13.3149620105281	27.5823934317174
-14.3569361392354	17.6001630258756
-14.9056944900964	7.72091925249231
144.917178720853	-99.9305695999122
142.257244604365	-92.2931385558441
138.937401105952	-84.620586230487
134.999851931019	-76.8987897174555
130.49540276276	-69.116415669347
125.483661105909	-61.2666053347257
120.032750433109	-53.3485882819332
114.218659822861	-45.3687256206631
108.124673037913	-37.3403698306371
101.841476432623	-29.2819093798164
95.4680966371134	-21.2123431586833
89.1122978822308	-13.1438757232334
82.8867717746971	-5.07256749292711
76.8977331400156	3.02786338660718
71.2297754861655	11.2024055593608
65.9370359974985	19.5027776898504
61.0437925523646	27.976109515382
56.5477061721135	36.658987838152
52.4643899840936	45.5745667473559
48.8314062686854	54.7332385273217
45.6728971102415	64.1360927178832
43.0133136362478	73.77489642051
40.8753068580166	83.633227313439
39.2780379363289	93.687651043926
38.2356449955407	103.908999295453
37.7558757128066	114.263764556366
37.8389185430954	124.715621479627
38.4764734993865	135.227098075236
39.6511412332683	145.761427655382
41.3362726842117	156.284581205395
43.4964703147158	166.767382914185
46.0888958648178	177.187457540247
49.0653604764093	187.530622828079
52.3748863933763	197.791348400462
55.9662021399483	207.972119649368
59.7896481604966	218.081867829319
63.7982397038923	228.133849055078
67.9479838837975	238.143365915178
72.1977959007742	248.125598235212
76.5094492089997	258.09368802538
80.847980289666	268.057190089149
85.1830180369512	278.021042015423
89.4926327834208	287.985301598428
93.7259469273125	297.946769253074
97.8045727854106	307.899539238443
101.661559606736	317.833690599338
105.229721764995	327.73762686833
108.444661237391	337.599094177023
111.246555618378	347.405861929631
113.581240328552	357.146009819598
115.400781863296	366.807880026888
116.663675131377	376.379801025823
117.334781327047	385.849691127305
117.385111312072	395.204627335095
116.791544418358	404.430436655658
115.53655465578	413.511343643615
113.60799824954	422.429693939182
110.998999893912	431.165769043096
107.707959792339	439.697711048553
103.738687290486	448.001585375692
99.1006461631615	456.051621815836
93.8092675091996	463.820684503695
87.886246837363	471.281021408078
81.3596967632877	478.405321469727
74.263992171133	485.168051116649
66.6391502096653	491.546952267996
58.5296626698911	497.524488776466
49.9828428937455	503.088982522836
41.04690949261	508.235233688427
31.7691189093015	512.96456670783
22.1942268711298	517.284412739248
13.2513754129415	521.196452710047
4.97675623148729	524.696814953021
-2.59929637058603	527.780668181331
-9.45277665404888	530.440895050519
-15.5666215347218	532.666846354457
-20.931700631628	534.443223978539
-25.5484170986042	535.749248210047
-29.4290735738673	536.558508217446
-32.6008006788947	536.840272073755
-35.1079227969662	536.563260773659
-37.0113178991285	535.702086846912
-38.3823929131032	534.244039904293
-39.2928346189909	532.191949563594
-39.8052630533025	529.56135801299
-39.9686726208254	526.374739004975
-39.81826984643	522.656288212161
-39.3774014862986	518.428663251812
-38.6598480003011	513.711418911849
-37.6717553703345	508.520488759125
-36.4130535202412	502.868211607504
-34.8784260378175	496.763612344433
-33.0579463404915	490.21279083994
-30.9374909215269	483.219351264371
-28.4990254721563	475.784840184777
-25.7208480669647	467.909172131768
-23.4658089849733	459.602210069199
-21.7049162022141	450.883195652168
-20.4051212832561	441.7758024741
-19.5294432463946	432.309148121105
-19.0369555813901	422.518717222956
-18.8824337207464	412.447074201556
-19.0153893296138	402.144155102606
-19.3782574601786	391.666731957806
-19.9038575503465	381.076318459527
-20.5132025043566	370.434593373287
-21.1160924234879	359.796228811212
-21.6169030402233	349.201509859103
-21.9244611121912	338.673051869364
-21.9609348302047	328.218387767356
-21.6659005887777	317.835668673139
-20.9960123235241	307.518917623219
-19.9226085674237	297.26141312589
-18.4290254914479	287.057396257293
-16.5062613755571	276.904219107065
-14.076531498832	266.871425188101
-11.1429524920702	256.961995289073
-7.71288531214948	247.181605941618
-3.79780170232078	237.537710471034
0.586945709751134	228.038835961332
5.42240462638043	218.693962492591
10.6864044105245	209.511973826115
16.3540892057744	200.50119593589
22.3986397668702	191.669059688169
28.7921919966346	183.021940910095
35.506917201115	174.565237756023
42.5161784161748	166.303731976292
49.7956333082422	158.242242279685
57.3241348973688	150.386519981623
65.0842982952549	142.744276093061
73.0626529751128	135.326185140569
81.2493718004932	128.146698430715
89.6376418490576	121.224521867855
98.2228020138824	114.582666412473
107.001406172533	108.248053417411
115.970370028168	102.250737628442
125.126324333782	96.6228776587669
134.46524126791	91.3976195808034
143.982359150582	86.6080653611752
153.670264730507	82.2849294949442
163.444445601927	78.3869180540959
173.294549244482	74.9388687823812
183.208945658815	71.9619073800324
193.175543694029	69.4738237836783
203.182329130317	67.4892530784449
213.217756788656	66.019766608708
223.271032669172	65.0738661762931
233.332312707879	64.6568659641518
243.39284425649	64.7706495146113
253.445076527174	65.4132920469791
263.482764921715	66.5785404142056
273.501089428633	68.2551456489431
283.496796257839	70.4260500246161
293.468351015974	73.0674481144075
303.416058544988	76.1477787324377
313.342062732099	79.6267727858515
323.250108094441	83.4547861343999
333.14496554412	87.572766692617
343.031547447173	91.9132682292971
352.043064745813	96.229276018427
360.16909765861	100.534633346671
367.407180501882	104.83393100658
373.760282582824	109.121617244452
379.234457315234	113.382400166173
383.837128849248	117.592237894655
387.576125964342	121.719403499909
390.459414504362	125.725444610799
392.495419251563	129.566138991739
393.693753396851	133.192713790573
394.066049834484	136.553606132663
393.626474635315	139.59685707116
392.391536110069	142.272899363577
390.379060102572	144.537226332731
387.606557555657	146.352436953504
384.089419669737	147.689439215399
379.839333089816	148.527930243022
374.863121575004	148.856454164655
369.162053238866	148.672342546765
362.731578809074	147.981749292082
355.561475844123	146.799874102528
347.636422983492	145.151348281189
338.937067465626	143.070626703635
329.441623335224	140.602093605409
319.127899199236	137.799502646672
308.846313534002	134.897976538647
298.592943243329	131.874708790101
288.358957758462	128.720375853377
278.134066711353	125.441325517733
267.909772086853	122.06026515434
257.682032751922	118.615932353194
247.453250738609	115.162021249671
237.23349694002	111.765306080551
227.040732240776	108.502709470715
216.899668099874	105.457157704757
206.839092430271	102.712477599946
196.888042538322	100.348115965165
187.071809767719	98.434704342617
177.4088561091	97.0312030403562
167.909174155055	96.1837242758518
158.573905123083	95.9255658072346
149.395620997985	96.2777152137985
140.358464630263	97.2489545826168
131.465648062783	98.8524668291547
122.922718987269	101.15164697932
114.749838366051	104.145704545662
106.980393158738	107.828251755656
99.6560105295011	112.186056566519
92.8231874980495	117.198280701604
86.530292839045	122.83628249915
80.8249441082218	129.063961857925
75.7518696627458	135.838484839843
71.3512592874561	143.111171133074
67.6574820106405	150.828376159929
64.6979848702663	158.93231419106
62.4922038597179	167.361903710272
61.0504188158333	176.053836597085
60.372666399201	184.944138849377
60.4480653263079	193.970434116758
61.2551017307369	203.074865128451
62.7633703858198	212.207198405197
64.9368304331627	221.327288650074
67.7380012684804	230.406166839829
71.1321691002337	239.425583710561
75.0908579744477	248.376477332226
79.594308921844	257.257124181517
84.6331429137311	266.071668875827
90.2097687900106	274.829664934361
96.3119610011735	283.529462275668
102.730218782139	292.112538602888
109.445716433806	300.578068267543
116.431571840314	308.924477693675
123.657408054195	317.150797409205
131.092029197165	325.257509018726
138.705490204932	333.246841919849
146.470599387519	341.122579920375
154.363788844571	348.889569583956
162.365387030751	356.553165123568
170.459433063404	364.118794710568
178.633212771235	371.591741864625
186.876671371354	378.977156643791
195.181798183411	386.280268831632
203.542015184777	393.506764993414
211.951549426772	400.663295598758
220.404733521647	407.758078807995
228.141076704687	414.332587005304
235.178833686896	420.360099940274
241.54188451654	425.81033022935
247.259073457158	430.651396827482
252.36293766512	434.851945187602
256.88785363821	438.38309950874
260.867818747799	441.219957869777
264.33420259491	443.342483320339
267.313788494855	444.735826336985
269.827308193598	445.390241439915
271.888533211343	445.300792824273
273.503885670488	444.467003025545
274.67248446649	442.892530090056
275.386532601853	440.584896652077
275.631956999186	437.555254232237
275.389221218823	433.818150503891
274.634243582773	429.39127115951
273.339373395492	424.29514061701
271.474409002311	418.552772712118
269.007677066837	412.189250959369
265.907216477947	405.231185050777
262.142103599193	397.705949971832
257.683909889682	389.640597094123
252.508215043896	381.06036709247
246.59605124914	371.986844878768
240.689251746203	362.904909282182
234.756872217593	353.862916223015
228.767886519072	344.907120805265
222.691119743475	336.079179495084
216.495640661471	327.413930354363
210.151735369079	318.93767321023
203.632373351702	310.667112705249
196.914938466839	302.609002119385
189.982994070166	294.76039167344
182.827950274596	287.109315644288
175.45061713548	279.635772561451
167.862697283295	272.31292925071
160.08828887613	265.108558215584
152.165496733176	257.986748942258
144.148525349828	250.90986486652
136.11258781004	243.840402545697
128.063481506281	236.776497228961
119.928598486839	229.763916345871
111.705605243344	222.811562161621
103.39380211842	215.929336418865
94.9965102178991	209.125261070094
86.5212713975387	202.403554092955
77.979057333331	195.76332743516
69.38301959809	189.197950390926
60.7472201041132	182.695051580194
52.0857120307397	176.236991139584
43.4122154992533	169.8015514858
34.7404814177538	163.362634225624
26.0853100701987	156.890908863343
17.4640893834937	150.354579743974
8.89858217646388	143.720634696122
0.416464457636359	136.956985976706
-7.94813198262089	130.035652351298
-16.1558102848763	122.936525280855
-24.1650307395765	115.650655731916
-31.9365139947567	108.181971840291
-39.437810371102	100.547001495556
-46.6471894947168	92.772928171243
-53.5566565815122	84.8946142999451
-60.1746371672512	76.9511668576995
-66.5309817844784	68.982668791037
-72.5864253841752	60.9934172528794
-78.2234739758004	52.9388248033411
-83.3950938354922	44.8089475249604
23.3915277106552	-9.16242556238964
22.9734844661609	1.77998833640436
22.6518205249039	12.7068429257192
22.4523324768318	23.6180979416625
22.4017315295233	34.5143329018374
22.5354400168127	45.3936399717537
22.8782245758229	56.2564702523826
23.4534555980687	67.1022261191104
24.281930307035	77.9290590427542
25.3810335704999	88.7337983164066
26.7640274873783	99.5120927204306
28.4394286785396	110.25876801362
30.410472341435	120.968367186608
32.6746730322849	131.635817764997
35.2234921525217	142.257155230477
38.0421194480943	152.83022050821
41.1093759810297	163.355240195558
44.3977526917664	173.835191274557
47.87361375318	184.275852718577
51.4976162853068	194.68546521153
55.2254200630447	205.073969674921
59.0087652502487	215.451880728877
62.7969597802572	225.828957221593
66.5387299182047	236.212916144092
70.1842727660879	246.608446837974
73.6872687457137	257.016698925425
77.0066226253381	267.435276876556
80.1078201873084	277.858643939743
82.9640680526296	288.27874167293
85.5492991995554	298.687845783096
87.8297781414687	309.081945752817
89.782997381034	319.45602569632
91.3881616075285	329.807540003834
92.6273597079751	340.136697813705
93.4866652463108	350.446671762517
93.9573888305941	360.743648525678
94.0375473546897	371.036668851102
93.7335748335698	381.337177764393
93.0622483781298	391.658145609135
92.0526754729835	402.012547719259
90.7479298028073	412.410980050444
89.2055660983132	422.858405524676
87.4960795721014	433.350631362685
85.6989319491911	443.871889511876
83.8971144565955	454.394970968077
82.1722174038184	464.884163950337
80.6014287418888	475.299725381563
79.2564214894734	485.602209801484
78.203223894542	495.75564550646
76.7886161295357	505.200872995
75.0444788125346	513.945967600737
73.0036495251822	521.998133676576
70.6981925229398	529.363733283532
68.1582619723645	536.048042624834
65.4114316748946	542.05489074188
62.4823384411457	547.386285634286
59.3924933018142	552.04207962743
56.1601383964996	556.019688079582
52.8000527337595	559.313857149737
49.3232292464515	561.916475072771
45.7363576410966	563.81643566143
42.0410573824062	564.999594529665
38.2328256569196	565.448912798535
34.2997228279678	565.144962275337
30.2209575704011	564.067052862853
25.9658015613764	562.19526312691
21.4936194566896	559.513444438634
16.7559502421586	556.01266794206
11.7009902071566	551.693810428957
6.2794385138669	546.56788175495
0.449626244407241	540.653858676192
-5.81962134124726	533.975242657249
-12.5484458356903	526.556879734156
-19.7468375538289	518.422850242449
-26.7023586235179	510.123912939602
-33.385913140794	501.647466855453
-39.7688952966634	492.985659424106
-45.8224834327663	484.135099375663
-51.5172526091021	475.096734858959
-56.8230792781128	465.875856477513
-61.7093393170399	456.48215640155
-66.1454037912003	446.929747744171
-70.1014119836782	437.237029399365
-73.5492516647016	427.426285309501
-76.4636191981659	417.522947888778
-78.8229964474849	407.554532619732
-80.610394445066	397.549340475401
-81.8137785034193	387.5350883021
-82.426178902643	377.537637224728
-82.4455666355904	367.579948013265
-81.8746100185838	357.681327078409
-80.7204247028189	347.856967157704
-78.9944019924829	338.117749191623
-76.7121655647651	328.470257424921
-73.8936759835816	318.916960869603
-70.5634809545975	309.456521555354
-66.7511001119042	300.084195243062
-62.4915443430393	290.792285523297
-57.8260341473881	281.570582746808
-52.8032600373191	272.406605106255
-47.4833221056714	263.28478685455
-41.8906837205922	254.210739948489
-36.0222489050156	245.206375110175
-29.8890711420564	236.286746006514
-23.5027650359455	227.467628413275
-16.8770396852835	218.764057169713
-10.0280066969559	210.189274087831
-2.97380606423007	201.753968564226
4.26622927601443	193.465892235089
11.6726676488329	185.329926319289
19.2271128621606	177.348605448207
26.913180669353	169.52300536343
34.7171909841534	161.853830215094
42.6285458596978	154.34251818602
50.6398460156853	146.992219799593
58.7468424384157	139.80856451475
66.9483233677252	132.800188072341
75.2460157921237	125.979029073949
83.6445513509989	119.360417387608
92.1515204336002	112.962976691473
100.777620391214	106.8083580439
109.536897283113	100.920818797852
118.447093804737	95.3266690970818
127.530182294527	90.0536409822419
136.813442262342	85.130352516301
146.333238911718	80.5867149652672
156.087861321258	76.4291537532824
166.045559507373	72.6448603021736
176.18632447047	69.2242245485872
186.4885236327	66.1524668955631
196.93084851646	63.4103025179199
207.493247238561	60.9742711216685
218.157364416927	58.8169637406636
228.906628178504	56.9071872872609
239.726042339463	55.2100869456771
250.601724016756	53.6872660258944
261.520232729789	52.2969728688028
272.46776067807	50.9944483740572
283.429292579128	49.7325285229038
294.387884474851	48.4625571877021
305.32422750444	47.1355812464928
316.216625502249	45.7036959296055
327.041418747212	44.121333886675
337.773766065418	42.3462936732612
348.388612649059	40.3403856259424
358.861658511993	38.0696892805957
368.617569207847	36.1996161731849
377.65924457007	34.7221886687607
385.986446785317	33.6273816054111
393.596002658798	32.9034894839769
400.482028929513	32.5374220085909
406.636176526029	32.5149516288702
412.047903933103	32.8209386509469
416.70479906058	33.4395639619553
420.592972803709	34.3546062728819
423.697544776986	35.5498076145642
426.003231654526	37.0093728537527
427.495032060802	38.7186396709815
428.158982972065	40.6649285684334
427.982947651249	42.8385361714171
426.957389816477	45.2337758742091
425.076092156723	47.8499138339469
422.336779825915	50.6918173147549
418.74159920256	53.7701469124514
414.297378572412	57.1009951352019
409.015581045692	60.7049931993775
402.911882422864	64.6060407716662
396.005380508329	68.8299036364782
388.317538779631	73.4029256375466
379.871031941575	78.3510147539096
370.688658461619	83.6989400562301
361.345049344857	88.7747708392843
351.837324948672	93.5820697511604
342.166368655551	98.1280159970388
332.33648092127	102.422520632465
322.354956039768	106.477456917933
312.231592125936	110.306006052927
301.978145232048	113.922111371206
291.607740932909	117.340021739686
281.134260163368	120.57388970814
270.5717217723	123.637376376731
259.933694036095	126.543208728361
249.232781250305	129.302642196923
238.48024528273	131.924805356109
227.685827017109	134.41594304242
216.857819628881	136.778618036051
206.003411763948	139.010958617873
195.129275205574	141.10601917416
184.242353421314	143.051193670086
173.35093392773	144.827112343813
162.456017394155	146.456775441288
151.576327165035	148.148513692174
140.717690226917	149.922324341674
129.886705284004	151.796840537619
119.089499446965	153.786019008342
108.330886027358	155.898082895796
97.6136517453849	158.13516829103
86.9380122124331	160.493309920695
76.3013119056712	162.962610211564
65.6980418065853	165.52751059002
55.1202308807064	168.167140272228
44.5582344194304	170.855776912016
34.0018843680528	173.563508071599
23.4418820037094	176.257207822614
12.8712202589247	178.901908783336
2.28636541317115	181.462546997139
-8.3120473732904	183.905921209544
-18.919135635416	186.20261119318
-29.526285618504	188.328597468301
-40.1221206447468	190.266410855911
-50.6937342261346	192.005759393341
-61.2280178737293	193.543681680884
-71.7129625026767	194.884354568595
-82.1388833720904	196.038802866893
-92.4997045831536	197.025220220566
-102.784392687265	197.819227354126
-113.001954720816	198.210507562454
-123.15078232897	198.176267210624
-133.232282350139	197.694243379416
-143.249596209844	196.746147483018
-153.206703048081	195.318979531441
-163.107605849585	193.405733017803
-172.955606853168	191.005817781315
-182.752721070628	188.125312018054
-192.499287640886	184.777074447345
-202.193842486137	180.980692280415
-211.833305593917	176.762192837313
-221.41349731765	172.153414003831
-230.929922435368	167.190931800751
-240.378664438899	161.914504681558
-249.757161875025	156.365115524822
-259.064646567383	150.582832976937
-268.302124463381	144.604801731458
-277.471926768676	138.463654039106
-244.133458367926	118.800929835714
-233.675455335244	119.276988096333
-223.116099586449	119.417753117062
-212.465070069362	119.261674446352
-201.73464356216	118.853400101157
-190.939774706346	118.243836933059
-180.098042333505	117.489988875761
-169.229443785058	116.654459664745
-158.356046885796	115.804513526485
-147.501548399766	115.010635362834
-136.690822321496	114.344628460801
-125.949551067973	113.877414563753
-115.304013109377	113.676813137577
-104.781086442213	113.805630432886
-94.4086276294707	114.320402231674
-84.217098806758	115.271369190628
-74.1974828772046	116.673994296527
-64.2901376664946	118.494288443158
-54.4827670559797	120.732691962657
-44.764857431883	123.385843972994
-35.129251858218	126.448680918264
-25.5725739118056	129.915495071499
-16.0953171818613	133.78057976739
-6.70182569982487	138.038597002493
2.59975148124007	142.684706639593
11.7975101247798	147.714466181563
20.8758646525314	153.123500662182
29.8156980866635	158.906948369711
38.5946626326565	165.058711536744
47.1877095748669	171.570580698883
55.5679036221231	178.431347875039
63.7075231705455	185.62605883423
71.5793754521611	193.135558028469
79.1581882493364	200.936440600761
86.4219034680923	209.001451567593
93.3527064826219	217.300284783599
99.9376770060972	225.800657690346
106.169032331406	234.469486620527
112.044051192286	243.273959100989
117.564973868212	252.182254413735
122.739933031943	261.163358331212
127.540122081695	270.215617970422
131.887967328553	279.381685977602
135.754541812377	288.665014660699
139.113586376177	298.068492003408
141.942803126287	307.592725501002
144.22411585751	317.2353127424
145.943695010161	326.990459045257
147.091957325636	336.848805663858
147.663613103258	346.797436518622
147.657776745137	356.820067184049
147.078118724802	366.897433588046
145.933006406628	377.007895652481
144.235558328254	387.128251673572
142.003529331603	397.234723576437
139.258961116982	407.304029818866
136.027576634938	417.314428437548
132.337956472501	427.246605828352
128.220589019864	437.084315483851
123.706912125439	446.814725703455
118.828454292718	456.428494190649
113.616147580252	465.919629478356
108.099840420101	475.285215308147
102.308002066319	484.525068225982
96.2675881960392	493.641380747188
90.004028534577	502.638381891045
83.5412978404621	511.522029350192
76.9020364898941	520.299735078055
70.107692899005	528.980118499966
63.1786653345944	537.5727778949
56.1344247204896	546.088069718627
49.5892476343553	553.878271370554
43.5368559023038	560.933813796704
37.9692088287887	567.246356234109
32.877091702743	572.808945516014
28.2507279316512	577.616107490525
24.0803682820328	581.66385685377
20.3568109447821	584.94962646535
17.0718142513848	587.472129557177
14.2183771015846	589.231175239626
11.7908768266027	590.227458639829
9.78506724070477	590.462343214433
8.19794943620181	589.937646666015
7.02753425228797	588.655435839134
6.27251888378558	586.617831643686
5.93190154928205	583.826823187791
6.00455809889253	580.284090827269
6.48880330210406	575.990840129996
7.38195765506199	570.947651920438
8.67993832053504	565.154356702002
10.3768908360422	558.609944090433
12.4648771077373	551.312518879848
14.9336354016326	543.259314629795
17.7704296130053	534.446772927274
20.9600075150282	524.870691517363
24.4846897374667	514.526437234033
27.7289664800539	504.067826012234
30.6953098714846	493.510954118541
33.3859528750983	482.871173891066
35.8029758614149	472.162936931982
37.9484440381301	461.399629109144
39.8246010214347	450.593396675322
41.434118874418	439.75496661593
42.7804017008901	428.893470898524
43.8679400396567	418.01629166303
44.7027162688073	407.128950327982
45.2926646041743	396.235066923174
[truncated: 4,944 more rows]
