# Supplementary material for: Generalization of navigation memory in honeybees
Source: Front Behav Neurosci. 2023 Mar 6;17:1070957. doi: 10.3389/fnbeh.2023.1070957 (PMC10025308; doi:10.3389/fnbeh.2023.1070957)
Supplement: Supplementary Data Sheet S1 — Primary data. [file Data_Sheet_1.zip › S00_Primary_Data/Bee_R09.csv]

34.3780607247796	159.549461312439
33.9344028980608	159.567052961194
33.0470872446231	159.602236258704
31.7161137644647	159.655011204923
29.9414824575635	159.725377799292
27.7231933237576	159.813336037729
25.061246362228	159.91888589958
21.955641569812	160.04202730508
18.4063789366355	160.182760005203
14.4134584367494	160.341083345495
9.976880010979	160.516995833432
5.09664353936481	160.710494442966
0.660065334023855	160.886412492719
-3.33285443048646	161.044754388327
-6.88211556132093	161.185524998276
-9.98771788074597	161.308728810748
-12.6496612791504	161.41436859425
-14.8679457889886	161.502443529021
-16.6425716748986	161.572946932015
-17.9735395215419	161.625864047487
-18.8608502751938	161.661171019483
-19.304505152977	161.678837211395
-19.3045052611291	161.678834823897
-18.8608505996543	161.66116385688
-17.9735433455394	161.625769731045
-16.6425909025449	161.57246807331
-14.4243527846278	161.483242674387
-11.318863928912	161.357266750059
-7.326189749872	161.193081391703
-2.44644848187385	160.988283536029
3.32014901810499	160.73911891625
9.97322766321541	160.439970654371
17.5121205695652	160.082741042564
25.9356477272767	159.65613656144
35.2417468782354	159.144888305691
44.5561190937673	158.703124180953
53.8796404471589	158.335118021439
62.3255329113143	158.078560583082
69.8937910341567	157.933423057934
76.5836768665357	157.896221468156
82.3936124484625	157.958997315535
87.3212488035585	158.108158812278
91.3638494689375	158.323137128911
94.5191960026866	158.574785638574
96.7873579479555	158.823382280375
98.1740356880011	159.015770686441
98.6980753859575	159.078845193508
98.3564998361206	159.021417775956
97.1293453238113	158.93870848865
95.0149652231993	158.893336916841
92.0234030920548	158.961724534427
88.1805062975582	159.224276227304
83.5277703646135	159.756995629852
78.1187953368541	160.625536227691
72.0143018015153	161.882587293864
65.2775160452528	163.568141325912
57.9707998430821	165.711511296049
50.1536095403636	168.334090150296
41.8815332671934	171.452241107097
33.2061279683779	175.080023365358
25.0461327402753	179.057467618528
17.4401305667029	183.371195277022
10.4222371694757	188.007447813212
3.65412291063194	192.145859949081
-2.81682878200748	195.771744633947
-8.93599178840878	198.879327616958
-14.6413522192787	201.474777779098
-19.8642503541535	203.579874493686
-24.5316829683027	205.236190299889
-28.5710211084546	206.509317052814
-31.918024949016	207.492438292252
-34.529976799118	208.310678357286
-36.3553647465101	209.013699747174
-37.3404373568596	209.563645492305
-37.4628994200415	209.94718000592
-36.7217866768272	210.124368146356
-35.1381019646236	210.036091546026
-32.7525952865875	209.610692760774
-29.6185791599803	208.785108408972
-25.7932482943041	207.528917100725
-21.33641192246	205.833399680952
-16.3084632878975	203.713541902054
-10.7707600830548	201.202664065836
-4.78621421139046	198.346540373749
1.58074991714853	195.197554666794
8.2651988367997	191.809640493048
15.2034412406724	188.234526661825
22.3350668385162	184.519372186941
29.9732813175938	181.513509382481
38.0488054997043	179.25735557083
46.4900173768782	177.780715814707
55.2240779926016	177.101381373082
64.1785080092044	177.22301199031
72.7583928411934	177.416353504497
80.8413343582099	177.697985622625
88.3141706557407	178.077562388562
95.0817424266885	178.555271435293
101.072455692821	179.121483390975
106.238600641202	179.759163221144
110.552184981867	180.447725738383
113.999037045839	181.166534536901
116.57385884033	181.897333353915
118.277830781133	182.626620309967
119.115726160112	183.331335948087
119.093999454926	183.958369680562
118.227204188196	184.435894283438
116.546160217669	184.667260985272
114.051076875555	184.609455828483
110.719307426619	184.268377795281
106.549563742959	183.633478801476
101.548863638657	182.704513278311
95.7332112136242	181.489675431689
89.1260651856395	180.003996049241
81.7558983615976	178.267685175643
73.6535724270289	176.304682176274
64.8499079685576	174.141627424218
55.3735876324111	171.807346889587
45.2493892272295	169.332878021307
35.0220514917704	167.468018106786
24.7641291620595	166.200688028089
14.5439212546998	165.509223877785
4.422333973898	165.367184076708
-5.54806558571322	165.74917615329
-14.8627722108662	165.875641920904
-23.4912073578611	165.73297377735
-31.4073840463583	165.322407354226
-38.5881973184348	164.660516336682
-45.0129246439792	163.77929531995
-50.6639453753198	162.726204568535
-55.5286861389724	161.564346523085
-59.6031186335391	160.373105394953
-62.8993565067272	159.251674028592
-65.397543976151	158.244688769893
-67.0537130562332	157.351263625766
-67.8459706334833	156.594297767756
-67.7652136158293	155.996213936981
-66.8205419873179	155.580888769491
-65.0420948084309	155.372644192612
-62.4815032596525	155.393476742357
-59.2116868241337	155.660600716252
-55.2337229736725	156.122090256143
-50.4604353394357	156.611789470979
-44.8996531376984	157.073295641101
-38.5657638673612	157.459953625871
-31.4811595601955	157.740338471067
-23.6772728281647	157.900527898522
-15.1968202205225	157.944432334542
-6.09712016907795	157.891581635938
3.0881268090915	158.531668843928
12.2774198782129	159.89901702552
21.3790664356079	162.016791296446
30.2979880840903	164.892260820847
38.9417512993812	168.51633870238
47.2241454121596	172.865483620906
55.0666470060812	177.903986601556
62.3988126039878	183.585700369851
69.158465675291	189.855063554792
75.2922054736757	196.647629416586
80.7565144629702	203.890448844655
86.0342132705137	210.779081270495
91.1001294662618	217.223967434669
95.9373105395688	223.131917570228
100.538744272422	228.410852797735
104.9077418079	232.975648247039
109.058336384119	236.753152014936
112.923277186283	239.748718686263
116.33931511135	242.09313499464
119.232886697539	243.819980114376
121.534856268783	244.966090571302
123.185585934991	245.565190134438
124.139269145185	245.643236895058
124.368289379265	245.214717991142
123.867065948874	244.281506270347
122.654028389656	242.836117246105
120.769774906618	240.86915195356
118.270744807092	238.377706045543
115.220721701941	235.371135462456
111.683747893287	231.873938051846
107.724840474472	227.872666131596
103.473607685526	223.182751923723
98.9906889871288	217.79860427256
94.3358937428966	211.712328463573
89.5679699825779	204.915551038965
84.7449913676007	197.400249881161
79.4096314229521	189.883338296293
73.6251111423844	182.36266764307
67.4601200373575	174.838896311155
60.9872094216212	167.315053852099
54.281090302597	159.795308122419
47.416855095902	152.283039301277
40.4679310935299	144.778467642706
33.5033945950277	137.276244277106
26.5842466027941	129.763657321895
19.7585293381292	122.220409132421
13.0558993697329	114.621080522813
6.48345849598778	106.940987719232
0.473588830189655	99.931444290077
-4.88617515909937	93.5103741537189
-9.53376078458055	87.6011140861078
-13.4285403089174	82.1386846620069
-16.5463387580552	77.0715063872582
-18.8755238507186	72.3599209714868
-20.4148014224833	67.9722867844389
-21.1772356816478	63.9342095059921
-21.2556213621865	60.457163926225
-20.689845096714	57.5840280548762
-19.5355789809356	55.366164720692
-17.864185709955	53.8572356335996
-15.7622575185159	53.1076456199101
-13.3288372675734	53.1588753750774
-10.6694830257945	54.0389712035461
-7.88775391593366	55.761072748699
-5.07627180613147	58.3259766351619
-2.31009792902681	61.7275885038289
0.38633056709039	65.9722740979548
3.00793250046484	71.068518955606
5.52136433844028	77.0075759600335
7.88182794620101	83.7644962829926
10.0407327599946	91.2901219225074
11.961329460137	99.5047902876469
13.6364482397978	108.299630015649
14.6486972124409	116.777738100889
14.939916960855	124.879606346255
14.4869531149156	132.553621859704
13.2931169565388	139.752698732745
11.3802776079175	146.431605341653
8.78325533747757	152.545475199365
5.5464631775122	158.049154477727
1.7222630795232	162.897071725678
-2.62947869956265	167.043520787277
-7.44105740879804	170.443419322422
-12.6362294681613	173.05371487139
-18.1296934401476	174.835624781821
-23.8275542787861	175.75771331414
-29.6297578259515	175.799296111564
-35.4351752072186	174.952891442999
-41.1488918884428	173.224025515697
-46.689867574321	170.627516569806
-51.9966518813942	167.181342837181
-57.0604208843478	162.886896629764
-61.8953364940178	157.73901169392
-66.495816496974	151.745238541329
-70.8651327519917	144.927053584399
-75.0466759721683	137.343275780536
-78.58976887113	129.842623027154
-81.3113453413201	122.342838925364
-83.1525461873681	114.824352489743
-84.1068912451939	107.324873963729
-84.189844813162	99.9058886680914
-83.4280184251787	92.635397328216
-81.8543919152479	85.5809704194948
-79.5059268575576	78.8072768379866
-76.4223447961014	72.3754010359177
-72.6455208734857	66.3428376763816
-68.2192145411409	60.7637144422401
-63.188989633712	55.6890631371734
-57.6022430860354	51.1670687693198
-51.5082962622656	47.2432704659549
-44.9585198763506	43.9607048700091
-38.006469335329	41.3599874291484
-30.7080035614328	39.4793256458091
-23.1213438146441	38.3544526005181
-15.3069894223121	38.0184578810523
-7.32731926016181	38.5014717026946
0.754489759001885	39.8301111815699
8.87705315464817	42.0264686678374
16.9867844606582	45.1059635699579
25.0515777269787	49.0714032611508
33.0881024463131	53.891976600537
40.6187309551335	58.749849192953
47.4255343609723	63.7533806892122
53.4086506020855	68.9347645044601
58.5230696493366	74.2562924170103
62.7527600693517	79.6538616030117
66.0969641110781	85.0635608229923
68.5602181788443	90.4317169221324
70.1416018277875	95.7429270370087
70.8369991591651	101.005674225351
70.6486728022561	106.183493880376
69.5823325852362	111.228694150201
67.6478887463237	116.086918077057
64.8595498963304	120.701781881134
61.2352031912165	125.019059818762
56.7953694207579	128.990250893733
51.5622195213212	132.57565788149
45.5592079978483	135.74727302976
38.8119360568261	138.49165766892
31.3508803147921	140.81252816705
23.2162771943005	142.731982132139
14.4642590065539	144.288867056801
5.17170729817594	145.533992728021
-4.56278132142796	146.524669027191
-14.6221496677952	147.322381278548
-24.8769659257097	147.995297817877
-35.193818629731	148.62388978494
-45.4466597601432	149.305265177133
-55.5297975459599	150.150613377525
-65.0094999807154	150.460379584059
-73.8517946332158	150.330237125919
-82.0361970768518	149.838294944546
-89.5463042866843	149.043025058359
-96.3587403899884	147.959564807167
-102.4450637527	146.576732381805
-107.78112051564	144.927643067633
-112.344067518246	143.057306200216
-116.113261423276	141.019079693425
-119.070665680306	138.870799863192
-121.200681851907	136.671107339121
-122.489631652342	134.476100170829
-122.925266356138	132.33616297922
-122.496714302639	130.292712017874
-121.195333000544	128.374792992971
-119.017006984357	126.596041495566
-115.966189426517	124.953362859756
-112.060918665739	123.429133371008
-107.336536706439	121.997491208591
-101.845906842914	120.632448110841
-95.6564319981675	119.31412365755
-88.8463196778572	118.031212438404
-81.5021919921745	116.780274007621
-73.7188338555581	115.563180493595
-65.6019458188887	114.383490992271
-57.51840754149	114.029874105374
-49.2210024092218	114.247371931407
-40.7145712017744	114.986179796838
-32.0079289183783	116.182345318148
-23.1176043852822	117.764962450253
-14.068274231065	119.660287313188
-4.89144403485184	121.794697888216
4.37694344096094	124.096644044338
13.6994340330412	126.497720938479
23.0401359886385	128.933176916333
32.3677135305036	131.342268824046
41.658158844119	133.668884391715
50.8971830964133	135.862793636964
60.0819432601665	137.881771932694
69.2216088953227	139.694599858834
78.3360514903626	141.284456695433
87.4520153954313	142.651367450179
96.5971335980705	143.811508932181
105.794199874155	144.791778678224
115.059146348536	145.621105749718
124.403868695378	146.322743936743
133.070915662349	146.469684383207
141.107510482073	146.025057664898
148.564316458266	144.966517184954
155.50044427557	143.287472951791
161.878402547103	141.025621985259
167.419986480715	138.470370453151
172.098630043713	135.717410256409
175.896821309841	132.888139090221
178.816200425638	130.11875256439
180.881759609496	127.546536644589
182.137160939505	125.294116493992
182.632559782109	123.458750836345
182.412068863056	122.110037983951
181.505809722524	121.292507649135
179.926414794583	121.028514482859
177.668143582318	121.319209977037
174.707492940079	122.143000747738
171.005316001925	123.451369767636
166.51159167018	125.162036945343
161.175400197919	127.149879405174
154.964750202487	129.237661244788
147.904334654175	131.193095933792
140.14928809805	132.752248572649
131.694140820296	133.854191311586
122.427758873897	134.595906834773
113.113905347763	135.459332923972
103.740706959824	136.550299145301
94.3259293970991	137.9590473541
84.9099312212522	139.751828890137
75.5467499076467	141.967598835637
66.2959386316661	144.617489481806
57.2150957189872	147.685480025518
48.3522191514692	151.130529839129
39.7381169635622	154.892284106636
31.3819526221726	158.902279010586
23.2742046198083	163.097978476483
15.3961474807368	167.432450878935
7.72910250299299	171.876216015406
0.258740014044577	176.414448405892
-7.02536056997267	181.043552169552
-14.1329811971855	185.768518667589
-21.0777237764644	190.600583037715
-27.8808375886455	195.554338519857
-34.5716688458391	200.645227040514
-41.1837001689009	205.892682807403
-47.75482104343	211.335079345467
-54.3514770313785	217.04944953748
-60.2527628051149	223.113047255613
-65.4417447641486	229.534085587737
-69.7866047611928	236.15796047074
-73.2546361301507	242.888350147099
-75.8346992708266	249.610378024183
-77.5398055071466	256.207912628992
-78.4018942526334	262.57328711193
-78.4651795489211	268.610516284324
-77.7810127508939	274.234780397709
-76.4047781048024	279.370472957059
-74.3944193649195	283.949100341213
-71.8100403297183	287.907660332554
-68.7140400123619	291.187828759993
-65.1711997918977	293.736151112387
-61.2480107183235	295.505281549122
-57.0104480039622	296.456010774511
-52.5196275932441	296.559435248335
-47.8254847558277	295.798510294527
-42.9595447805249	294.168841752285
-37.928554029833	291.679756167946
-32.7113850320745	288.357335995626
-27.2626514572245	284.249419917415
-21.5254317308632	279.427728357534
-15.4478235191395	273.980129143965
-8.99115161945108	267.99536509358
-3.03594826167104	261.586931794781
2.38674942636565	254.739729318963
7.26478574263784	247.449490745669
11.5839448536403	239.722595896916
15.3311858901875	231.573165500176
18.4973693930525	223.020869980826
21.0797492609505	214.089213101668
23.0843315187858	204.8042877698
24.5281880090292	195.194106529454
25.4417272780091	185.288645445213
25.8707218139609	175.120691774191
25.8776055715589	164.727375422832
25.5413530664197	154.15183294954
24.9553937869236	143.443967486758
24.2235720098619	132.659238093756
23.4547386256077	121.855262847299
22.7567351192862	111.087356267068
22.2304932697982	100.404860264597
21.9650646109949	89.8496132660732
22.0343476451877	79.4566044348671
22.4957834531943	69.2558503412089
23.3906546348616	59.2743822542351
24.7453097910251	49.5376634471357
26.5726511614406	40.0702454470418
28.8730414553145	30.8957930533634
31.6565422184098	22.0341828615263
34.0982214993725	13.7169954307985
36.2183594644141	5.96928306286441
38.0419239541778	-1.18282683940271
39.5960234767609	-7.71169749865609
40.9081720873343	-13.5877712656592
42.004879446707	-18.7793097567465
42.9103335302518	-23.2525163474402
43.6449763419295	-26.9722738323071
44.2238741610344	-29.9036796389453
44.6550273815654	-32.0144485817823
44.7803043765923	-31.8691747272722
44.3307116548762	-29.6868468507167
43.6519681403285	-26.684529206112
42.7304178056599	-22.8942012313391
41.5567529419574	-18.3507475294811
40.1258941486435	-13.0900122647339
38.4366111264997	-7.14756756851568
36.4910889546061	-0.558032284109487
34.2945291964679	6.64523604351777
31.8548307793985	14.4302059453981
29.182437791675	22.7660386834919
26.2907357653173	31.6225718575439
24.0306701919622	40.7655286567684
22.3226828288725	50.1960515216943
21.1467157596511	59.8871835607288
20.4776547348688	69.8105435442005
20.2863908530661	79.936266633853
20.5398695351572	90.2335172603848
21.2009275031057	100.671331457197
22.2281635398668	111.219704411507
23.5759890390651	121.850810162893
25.1949350405874	132.540175363839
27.032190834252	143.267581645068
29.0322338854202	154.017482687771
31.137341886105	164.778802344172
33.2878113275696	175.544093568769
35.4218499792987	186.308132042519
37.4753126040643	197.066075598413
39.3816267543138	207.811378281669
41.072311716368	218.533755485238
42.4783392610521	229.217632481596
43.5322154637983	239.841537364662
44.1702592558671	250.378675849752
44.334408019446	260.798506848784
43.9731005284842	271.068811537088
43.041130745976	281.157757260297
41.498352750444	291.03586589348
40.1739883888811	300.373371557366
39.1375350417375	309.135598681507
38.395160967847	317.311553989947
37.9536668519208	324.887775398583
37.8188002130042	331.849049739173
37.9946182569162	338.178731932476
38.4831927885374	343.858933235999
39.2845285531865	348.870648971442
40.3966620118891	353.193861698665
41.8159239143725	356.807650040739
43.5373434271959	359.690339015468
45.5551553222889	361.819742990473
47.8633452766152	363.173577104079
50.4561279026041	363.730144027281
53.3281938901243	363.469430153107
56.4744927113172	362.374748106234
59.8892728169184	360.435012285946
63.5641752407952	357.647613483972
67.4855079439233	354.021693247186
71.6314905023611	349.581460985129
75.9710367468395	344.368978334583
80.4658363015459	338.445293709353
85.0761337575979	331.888115504007
89.7678134255566	324.784826979369
94.5169259459711	317.222490969715
98.4705777105777	309.568454980015
101.614976341433	301.855786246767
103.946700202829	294.105407544905
105.470860926263	286.325970501043
106.200905965629	278.514658212361
106.159937331139	270.658423945034
105.383571780813	262.735439416693
103.925966353922	254.715846530943
101.789978982805	246.62682983165
98.9176257313563	238.579901299157
95.3054095500736	230.633729496214
90.9543950316146	222.855521815869
85.8742048894424	215.314696378066
80.0841165690833	208.078471909604
73.6127938935908	201.208521645329
66.4975060072574	194.758424182457
58.7833831633276	188.77151242105
50.522964210492	183.278609951315
41.7759883207094	178.295147621188
32.6090388916455	173.817342822339
23.0942869314306	169.81771607209
13.3065482250409	166.241456944945
3.31886541684289	163.006596418828
-6.80129391197168	160.010730883487
-16.9928375098987	157.143765692608
-27.1992969349274	154.302342644479
-37.3673388975761	151.401110594464
-47.447212953811	148.378571337993
-57.3946887294911	145.19810780979
-67.1735472662758	141.846108382897
-76.7582950204669	138.32885756506
-86.1374540416156	134.669182497309
-95.3194444348937	130.904075441778
-104.262306230509	127.018332367098
-112.863577476573	122.916270824379
-121.050002500413	119.445785400958
-128.788291983819	116.560303812842
-136.049037958515	114.210886415754
-142.80749912667	112.350215338329
-149.042857157686	110.935419859065
-154.736781643794	109.929924574188
-159.871861890566	109.304594419645
-164.430241068543	109.038508237454
-168.392653490789	109.119655564636
-171.73803477641	109.5457485198
-174.443922184639	110.325171527287
-176.487915879737	111.477813424761
-177.85037337031	113.035118094641
-178.518028006456	115.03832741566
-178.487343702187	117.534116408614
-177.765863162585	120.568116390591
-176.370643810871	124.178421511193
-174.324710700983	128.391282560898
-171.653394621874	133.219600705609
-168.38181676	138.663349316897
-164.533764649783	144.71075168262
-160.131678065358	151.339460885714
-155.197412102954	158.51745308933
-149.75357083067	166.203638054503
-143.825323905603	174.348360892418
-137.467625500668	182.006443225862
-130.706351234042	189.114568829384
-123.579954894167	195.607489312771
-116.14014859547	201.421926669508
-108.450273808906	206.501596732679
-100.580638280223	210.801877860703
-92.6016088098211	214.292277060871
-84.5765622666538	216.955951105413
-76.5565329447164	218.787266976821
-68.5769475813758	219.789189781408
-60.6554822016138	219.97205014825
-52.7877511393783	219.355693243654
-44.9950178334746	217.95207705144
-37.3366402848442	215.761740445639
-29.8767717790602	212.789960922984
-22.6926026102856	209.047645385464
-15.8689165901233	204.555912407138
-9.49217712609799	199.34844201159
-3.64504861849782	193.471354783654
1.59757374721769	186.981296691599
6.17072854540639	179.942850186211
10.0201777504762	172.426144610412
13.1025134469335	164.505029222916
15.3851924368929	156.255764579247
16.8469212553353	147.75594810667
17.478622902015	139.083236826483
17.2849954765488	130.313302880996
16.2863440293615	121.516409774491
14.5199430272459	112.752255760256
12.0399855106561	104.063596419174
8.91577068798922	95.4705495851149
5.22907140259306	86.9685334627408
1.07182967186268	78.532464325808
-3.45716355127012	70.1275903067658
-8.26030008555554	61.7227997531945
-13.2543591094835	53.2984791503868
-18.3855509083537	44.8434531281804
-23.5870714329931	36.367102398724
-28.766995160714	27.8976758587325
-33.8396962303375	19.4626965232841
-62.368535303715	32.6625411139953
-56.6314892360291	39.1206113537616
-50.4283930462699	45.5394352804691
-43.8488619348579	51.9541871169802
-37.0074344513293	58.387602805586
-30.0457263229469	64.8410182062773
-23.1314011836592	71.2811260721191
-16.4491446314784	77.6221821129112
-10.1751011882747	83.705388439817
-4.34828161624099	89.591516614571
1.29282550080737	95.5046793114727
6.76957486496465	101.482941887535
12.1016020941067	107.56238607394
17.3074617690075	113.776410704373
22.408004338051	120.149588478133
27.4242802918278	126.693762455282
32.3741490582237	133.409294715151
37.2705832631934	140.288721868742
42.1215932680298	147.320436874828
46.9309040969822	154.491550258404
51.6987522445454	161.789785672791
56.4225422498886	169.204368100425
61.097460549408	176.725794340756
65.7174946214679	184.344427251246
70.2775266529319	192.048204735408
74.7770116746638	199.82031988713
79.2251529092519	207.638091128208
83.6468532962502	215.474050919014
88.0885121433368	223.299775370341
92.6228346728821	231.092729085514
97.3516110492102	238.84662403105
102.40425769468	246.5861088674
107.927393003173	254.386135818709
114.056982153708	262.39474199513
120.787026907812	270.544032930122
127.804781903893	278.612159564712
134.454136613211	285.907276076881
140.608495824532	292.485337344016
146.171777781365	298.410328742885
151.077218838163	303.741802779085
155.282142078387	308.527640601059
158.762859717144	312.800684358521
161.510900357991	316.577630972489
163.530606367188	319.859240910941
164.837760627928	322.631472505917
165.458753380494	324.867457937517
165.429736722964	326.530315302807
164.795247426108	327.576703128633
163.605924500913	327.96085904448
161.915168079937	327.638685042799
159.774873903066	326.571284788699
157.230743258731	324.727377698155
154.317925950063	322.084386248892
151.057642912161	318.628551030316
147.455038472499	314.354763911753
143.498186207179	309.266765436426
139.15812132353	303.378087537061
134.389934709639	296.713811498663
129.135160516856	289.31290152694
123.325713265564	281.230604333726
116.889240097096	272.54054285863
110.335191328958	264.01106577202
103.692711377027	255.612726986035
97.0080024838237	247.272697278667
90.3061540800758	238.955962507336
83.6020438220628	230.642233977351
76.8972727899285	222.32936951879
70.1783524900115	214.034977146141
63.4165282229117	205.7977146388
56.5702835058783	197.678166804718
49.5914380973251	189.757712679572
42.4340391064946	182.133115813572
35.0626871347494	174.906541064893
27.4568786598046	168.174550133939
19.6111923405365	162.020604228045
11.5335410778714	156.512479434678
3.24328408048953	151.703035104922
-5.23023439565183	147.632235063361
-13.8487717642849	144.329062320639
-22.5660880873065	141.812731597389
-31.3288655431129	140.093051538074
-40.0778792320755	139.170010169831
-48.7496882554601	139.032794481886
-57.2790965914935	139.658581776053
-65.6024607750402	141.011496135769
-73.6614852283457	143.041705874896
-81.4061465678163	145.68128716118
-88.831173910871	148.935006153745
-95.9629048135721	152.854699086414
-102.82196229492	157.45982285203
-109.435225246243	162.76051758481
-115.834408535782	168.7522005226
-122.055899297805	175.409655954488
-128.140197644412	182.679049091792
-134.12867888284	190.470014580897
-140.05742056211	198.654925897594
-145.953232553256	207.0817914529
-150.974126038999	215.385067997631
-155.123519077818	223.520090884773
-158.42196224116	231.427846209496
-160.900165341845	239.041689167696
-162.595631164369	246.289692961241
-163.552408412052	253.09493986034
-163.823054922676	259.376214892589
-163.471049614215	265.051244458917
-162.570708774113	270.043201673797
-161.202200322724	274.288075687838
-159.44298636391	277.738657455148
-157.360025195479	280.363579671765
-155.00546015665	282.143595297361
-152.415394919035	283.067783051119
-149.610181867474	283.130899654529
-146.595005850951	282.331992319275
-143.360133916477	280.674059240917
-139.880570539748	278.164627436314
-136.115069352101	274.817346601761
-132.004717177477	270.654983423382
-127.471930065257	265.714406216915
-122.421962669477	260.053719977289
-116.750205352946	253.759493103234
-110.356326735919	246.948463473765
-103.159236781079	239.759433246508
-95.96731401471	232.551168512107
-88.7712715836996	225.376563699629
-81.5753650384725	218.320922773275
-74.403990221993	211.490699290792
-67.3012742627882	205.001696010163
-60.3255570495693	198.970371174514
-53.4475562319823	193.437765177643
-46.5374524869419	188.320068040662
-39.5453015526263	183.660899401779
-32.4180720607414	179.507288608865
-25.1095443013585	175.909347204605
-17.5900436211621	172.920936490831
-9.85377637441042	170.600077738166
-1.92250491038018	169.006026322842
6.15546188961677	168.192794968487
14.3109581957572	168.202225086449
22.4619553744452	169.059996540736
30.520656743754	170.775244132751
38.398116644055	173.34218284155
46.0066414332516	176.742008355345
53.2609103661048	180.944179333636
60.0786659046492	185.906862559639
66.3815822291758	191.576639225339
72.0967688624786	197.887716343891
77.1592983742876	204.761043547178
81.5160460238041	212.104010181827
85.1307866027161	219.811783531933
87.9896783217629	227.771567106699
90.1051181529187	235.870415378995
91.5157076534541	244.005140537281
92.2831627888391	252.090041467686
92.3943504969873	260.131559339616
91.7524649577586	268.27418828175
90.3594015356082	276.541999958816
88.2309396643794	284.956083139487
85.4032105868764	293.531502839703
81.9424183655856	302.276049730357
77.9564037617711	311.185722703125
73.5975616732559	320.234524145034
69.0441156632461	329.367389339771
64.4692006895091	338.510419470657
60.0222003578484	347.590740731536
55.8260727681511	356.54894184885
51.2896454238535	364.784585798901
46.4664522316295	372.307254836175
41.4081564245841	379.12578174525
36.1639203722605	385.247732327298
30.7806927145553	390.678915886013
25.3039704188556	395.422953792399
19.7788719112982	399.480910035839
14.2515017604177	402.851007315365
8.77066107232578	405.528509625762
3.38996854813823	407.505961404161
-1.82965848716338	408.774152125163
-6.8176316704742	409.324375697814
-11.4928579570413	409.152450918492
-15.7671109929089	408.263727138264
-19.5547405181385	406.67556066756
-22.7862657251429	404.412757886106
-25.4193709940193	401.496599395906
-27.4446950270998	397.934000255925
-28.889824968699	393.712975541136
-29.8233675652649	388.808339943193
-30.3519654721159	383.198680822565
-30.6000096929588	376.883478657645
-30.6823487573376	369.882429384847
-30.6922733174237	362.221377387912
-30.7051903018346	353.921552501734
-30.0951266633051	345.553502418085
-28.8955352580626	337.085191443435
-27.1529425812751	328.492565778458
-24.9251582560635	319.760611371744
-22.2791962615033	310.884702246258
-19.2887332204915	301.871562911897
-16.0315485539204	292.739300788116
-12.5880076971227	283.51644524944
-9.04306641168911	274.241132258048
-5.43080639882886	264.935418953546
-1.75770373125719	255.609838506463
1.92639625528221	246.281673477892
5.55304416939834	236.961509931243
9.03711768886329	227.647248454894
12.2861347497233	218.320264850076
15.2133951360599	208.94832697562
17.7476735278337	199.494667466888
19.8358894796503	189.927141884157
21.4414213549639	180.223171691355
22.5417663393428	170.370641197964
23.127216582083	160.366591635771
23.2007563107228	150.215168501724
22.7789312354649	139.925618497655
21.8933780744454	129.510750035274
20.5926183623581	118.98610988022
18.943478417951	108.370007754825
17.0311771774115	97.6842440439474
14.9570727288545	86.9548866079337
12.8337143244908	76.2120326534262
10.7780810744664	65.4878484427739
8.90474224861153	54.8133567077298
7.32049987011941	44.2153447818147
6.12150034134936	33.7144161114201
5.39455623894648	23.3234545302711
5.16095217458196	13.0713244851262
5.39856525352343	2.99610118849768
79.3123892645468	-55.0322869533222
79.9975646413815	-46.5468162848179
80.2078283634961	-37.462581978735
79.8953912210969	-27.7918392098748
79.8440302009248	-17.8621871345731
79.98943993813	-7.73431951065029
80.2599568891551	2.51912594136076
80.5735184992933	12.8145599980332
80.8340537267519	23.0611520562177
80.9301924387334	33.1683880583142
80.7409904212634	43.0551538513888
80.1492092078272	52.6514359394963
79.0799520074497	61.9696314472559
77.5135649660897	71.0988389413072
75.4284331031321	80.0788383811958
72.8235431643287	88.949192135022
69.7138577994578	97.7449472644191
66.127165592592	106.495259467001
62.1018328313265	115.223038789011
57.6851116916038	123.9450267718
52.9317794107704	132.672128616727
47.9029829420869	141.409967969856
42.6652280813709	150.159665766151
37.2894796064264	158.918832541537
31.8503389084548	167.682736519442
26.4252523852805	176.445581974841
21.0936925138579	185.201809412904
15.936255907993	193.94731358444
11.0336447145647	202.680471456773
6.46553712163544	211.402886819156
2.30939834561336	220.119797531476
-1.36068180275242	228.840155572816
-4.47502973530718	237.576470190038
-6.96923225785024	246.344590818778
-8.78474336342346	255.163717801195
-9.86922215510126	264.057224424716
-10.1764063141151	273.056499492726
-9.691161652159	282.126155970017
-8.43633178924163	291.161358651162
-6.41642551332836	300.106914207358
-3.64371996153411	308.904682989702
-0.137078368498258	317.496903586407
4.07868538279011	325.82786797091
8.97344969834581	333.845084089237
14.5125484671788	341.50015848905
20.6576533810356	348.74943938695
27.3677245733312	355.554419207381
34.5999580859318	361.881902803697
42.3106600430603	367.703969788707
50.4559948823515	372.997779930518
58.9925804848593	377.745281331151
67.8779287070706	381.932880628296
77.0707504388787	385.551125440977
86.531157962563	388.594435838126
96.220804536042	391.060907362784
106.103003265702	392.95219553887
116.142865970142	394.273482386251
126.30749899186	395.033520693429
136.5662877451	395.244753729709
146.891296507342	394.923520254367
157.257806655833	394.090383170275
167.645017605708	392.770676052316
178.036939533858	390.995467601842
187.644882525945	389.23034227956
196.431317851751	387.452988217227
204.363448751319	385.619914763569
211.423381140482	383.656148220867
217.63053150481	381.453429173002
223.060595709227	378.901487315304
227.819359059477	375.935420967749
231.99772273183	372.539258144361
235.657647276117	368.72261188132
238.837292291505	364.504362993615
241.558275687384	359.905645284334
243.830841413677	354.947348802283
245.657074035829	349.649431025372
247.032829034006	344.030932177124
247.948870968072	338.110277205515
248.391521476847	331.905713712773
248.342999102098	325.435840280902
247.781568025029	318.720223008122
246.681584798392	311.780115127572
245.013531219063	304.639294391645
242.744143255984	297.325009744098
239.836784579077	289.868963349672
236.252247930388	282.308113694045
231.95014123294	274.684838169975
226.890825671621	267.045657298656
221.816067925877	259.010446078207
216.727664298221	250.690855499328
211.634600602458	242.218261466643
206.541447013821	233.748868710176
201.423025860406	225.461836184972
196.202244096919	217.526310523724
190.77374175859	210.053929748933
185.047319553631	203.096032033249
178.961361357971	196.668126969206
172.477722563819	190.767410292073
165.574889462354	185.380874424677
158.24337704058	180.488387533091
150.486005382029	176.09478356564
142.356131783825	172.344790328333
133.871445456478	169.243321860959
125.054778826305	166.794691911971
115.93248770099	164.999992834174
106.533485457898	163.855406674943
96.8885653684873	163.350707851638
87.0299044522678	163.467769330597
76.9906510480059	164.179005718334
66.8044515113473	165.445786091454
56.5047104235591	167.21700055158
46.1233617139279	169.428189783666
35.6890625590497	172.001894906315
25.2251050306225	174.849952156267
14.7478505747349	177.878023248113
4.26664158128044	180.991665229772
-6.21448534146474	184.102354976547
-16.6939647928079	187.13195218612
-27.1698957599422	190.015035025023
-37.6380883178507	192.699463381153
-48.0911929232087	195.145851547432
-58.5187409328886	197.326507820103
-68.9077889270271	199.224169577801
-79.2438658690578	200.830749435623
-89.5119702672803	202.146539667472
-99.7003995381088	203.148568264468
-109.841168092841	203.675400219963
-119.92512701478	203.706285286617
-129.943556801516	203.22125137078
-139.886984103391	202.202946670497
-149.744442900893	200.637464975334
-159.502923751667	198.514875429817
-169.147016252415	195.829620337907
-178.658784707738	192.580837045614
-188.017914526	188.772609961839
-197.202148033404	184.414119797552
-205.748998008941	180.291540554962
-213.636899776422	176.424572652642
-220.845672451876	172.836264459011
-227.357256331584	169.552052763595
-233.156217347512	166.598562553667
-238.229946598602	164.00230069675
-242.568554190137	161.788391258155
-246.164521716624	159.979469514801
-249.012214593517	158.594795485293
-251.107359868007	157.649591624969
-252.446577714628	157.15457107538
-253.027030246595	157.115607487857
-252.846230021831	157.533501221785
-251.90203647296	158.403813624857
-250.192859692819	159.716766731343
-247.718082025422	161.457237733637
-244.478690610776	163.604913458642
-240.478079350566	166.134702907014
-235.722921429226	169.017519983796
-230.223941657169	172.221519473089
-223.996363170651	175.713776770344
-217.059815841769	179.462257029824
-209.437607915992	183.437785069924
-201.155447638606	187.615691521585
-192.239863664592	191.976912520825
-183.155622198215	195.736592295277
-173.924156409894	198.887354922612
-164.563150063462	201.428745015278
-155.086191285481	203.367100783859
-145.502841906986	204.715522828894
-135.819064878392	205.493994817895
-126.03795700767	205.729662893649
-116.160736279896	205.457270252607
-106.18791527437	204.719836034926
-96.120537294181	203.570194280045
-85.9769512364316	202.010051485081
-76.0053801839198	199.790449088649
-66.2400138075107	196.924169391128
-56.7207160178556	193.426083898599
-47.4876216873277	189.315927438399
-38.5780989594577	184.619136425368
-30.0242805609978	179.366854879269
-21.850884614422	173.595374192739
-14.0732996851116	167.345120943138
-6.69601816496601	160.659284166375
0.288410248569946	153.582232283589
6.89968539672151	146.157984680457
13.1691281188401	138.429091968689
19.138007712934	130.43622406534
24.8548316608147	122.218504268002
30.3717515107295	113.814246218945
35.7404642506768	105.261478088601
41.0082459656316	96.5977009233647
46.2148430220137	87.8587274749452
51.3907141720012	79.076898390936
56.5566905825373	70.2791643539424
61.7247787134661	61.4854131123295
66.8997116101029	52.7071778063205
72.0808915583789	43.9465886337795
77.2644265569675	35.1948310395756
82.460661441461	26.4933305152389
87.9074465420814	18.133683043017
93.6268952952616	10.1457249772205
99.645758472113	2.55769187019172
105.99072874728	-4.60606610374472
112.686186250965	-11.3255103107666
119.752604196876	-17.5846659147691
127.205313542901	-23.3710703503751
135.053520213485	-28.6751447740575
143.299504499505	-33.4896605117438
151.937964814461	-37.8094382980688
160.955529033846	-41.6313896203139
170.330547520539	-44.9549675813547
180.033380098208	-47.7830088424646
189.150337933107	-50.2616019815086
197.637161420473	-52.3814470116357
205.449070352439	-54.140416215076
212.543682785249	-55.543552298066
218.883458939716	-56.6019305376851
224.437189343855	-57.3307826283714
229.180454510636	-57.7474336970115
233.095318699541	-57.8694670826648
236.169627968621	-57.7132911589035
238.396216363749	-57.2931047583342
239.772203049406	-56.6201838787102
240.298461920313	-55.7024087095232
239.979282283491	-54.5439753443424
238.822205478023	-53.1452668820238
236.838003037863	-51.5028847894212
234.040745441111	-49.609860501223
230.447889953163	-47.4560765595122
226.080291046901	-45.0289210425682
220.962014927573	-42.314172246285
215.119837254186	-39.2970606239396
208.5823401636	-35.9633932028938
201.378609210925	-32.3005811224235
193.536641286204	-28.2984185686237
185.081660929886	-23.9495342607327
176.034558102332	-19.2495465112163
167.287697271544	-14.0582393020778
158.852433072674	-8.39909586378644
150.731138262547	-2.29716304713878
142.916875407675	4.22120348402217
135.393301871273	11.1279987312541
128.134751171252	18.3925096652474
121.106482186999	25.9794215995686
114.265087377378	33.8458684686464
107.55873169097	41.9365296872767
101.002816769643	50.2505406456767
95.0156138324493	58.8403124039436
89.6292652569789	67.6713019846756
84.8838353179928	76.6977897614151
80.817672478741	85.8641818443033
77.4623382625215	95.1070082384335
74.8397260858198	104.357734355577
72.960896357785	113.545834555096
71.8262292196718	122.601668487662
71.4265015073311	131.4589490305
71.7445956738458	140.056765468543
72.7576577034959	148.34117410997
74.4395620159071	156.266346702392
76.7635120687158	163.795255771
79.7045604966461	170.899920122449
83.2418314396967	177.56131910369
87.3602865099664	183.769159900271
92.0519622704546	189.521706620163
97.3166749910752	194.825847602303
103.162213817468	199.697509277153
109.604034117676	204.162445571233
116.66444851167	208.257361514581
124.371336104375	212.031302242205
132.756515394329	215.54736420727
141.854384474851	218.885572373211
151.625574667539	222.073317627315
161.621319101096	225.083662659307
171.77313304463	227.972997216532
181.999864518549	230.803405574307
192.218485803776	233.640390592102
202.350084331916	236.550703664073
212.323317550099	239.599967890029
222.075855528467	242.85045512977
231.554362629204	246.359339188324
240.713607876865	250.177539566524
249.51518604302	254.349095029692
257.926166055792	258.910925357574
265.917839069292	263.892831935237
273.466371580722	268.429602906953
280.566087557079	272.537877964775
287.210420512444	276.228767824093
293.391533555514	279.507759767979
299.100121429063	282.374565301249
304.325427630675	284.822916671081
309.055520422399	286.84035393328
313.277871176766	288.408091544702
316.980252498062	289.501110642136
320.151905554575	290.088672369872
322.784812366717	290.135448997934
324.874783455605	289.603372949788
326.422017582892	288.454095182531
327.430895013807	286.651702609281
327.909020900741	284.165224099106
327.865801418503	280.970555664553
327.310954344282	277.051690712021
326.253297285535	272.401379196138
324.700016082251	267.021441235909
322.656497897916	260.922921233364
320.126752885361	254.126141469266
317.114412488009	246.660550825432
313.624218469526	238.564110225862
309.663756924649	229.881885459776
305.244978280223	220.663638715086
300.383208554567	211.848582955477
295.082578225798	203.485147804455
289.352922601576	195.61547769362
283.207674280056	188.273623127585
276.661859098986	181.484816637016
269.730600381098	175.265557878077
262.428263685597	169.624149829012
254.768189303576	164.56142040534
246.762883165825	160.071500800654
238.424522818164	156.142639241303
229.765640252105	152.758085685445
220.799848900159	149.897092003295
211.542490069037	147.536043804189
202.011095822245	145.649690813488
192.225608671915	144.212396115395
182.208358600829	143.199308956723
171.983858980469	142.587427559193
161.578550406887	142.357084469394
151.019900993185	142.479871136995
140.336191550566	142.920433366596
129.555930585531	143.62988500103
118.707558960362	144.545824073304
107.819055834113	145.593196007807
96.9174091292668	146.686644595689
86.028038377222	147.73456691649
75.1743865199921	148.644489608364
64.3778728249555	149.328765515236
53.6581804075267	149.709390537382
43.0336161447129	149.721148648555
32.5212238991808	149.312995761343
22.1364439624851	148.448124124465
11.892249730375	147.103325244135
1.79776827981599	145.268207296941
-8.1435795195656	142.944713935633
-17.9363220986785	140.147360503788
-27.5952360336008	136.904675842446
-37.146743812509	133.262348192903
-46.6272428488149	129.287853960654
-56.075363502286	125.073614733363
-65.5185066025136	120.731940483016
-74.9623825839164	116.378524179196
-84.3920928720428	112.11394292046
-93.7807540655049	108.013665566355
-103.096738840759	104.140120938379
-112.308251103675	100.543996089821
-121.385274340172	97.2739043357315
-130.300931026384	94.3787751733082
-139.032608108958	91.9090713088745
-147.562965218222	89.9167635803217
-155.880629775637	88.4542535761261
-163.980301514224	87.5726045655791
-171.862110252263	87.3195698627529
-179.530298354244	87.7378928424153
-227.632517333998	111.698597206144
-233.663773368734	118.239244167604
-239.425675785836	125.522093277757
-244.881583622162	133.49676461508
-249.999652747673	142.087044378575
-254.769106494955	151.193397107962
-259.214691232339	160.705558774724
-263.40111802194	170.513929441404
-267.429664299541	180.505155248523
-270.749503166349	189.96418941172
-273.311228666337	198.98915952784
-275.119787526001	207.679633463972
-276.209173786903	216.101560761265
-276.618264561787	224.290040609187
-276.381776396933	232.260225680561
-275.528506632341	240.015068809433
-274.0817703272	247.549730159331
-272.060283340119	254.853944642375
-269.479010510624	261.913241814566
-266.349887620186	268.709505732506
-262.682436648021	275.221130600969
-258.484323807831	281.422909745973
-253.76191886379	287.285741381607
-248.52091825092	292.77622186752
-242.767092259148	297.856220181236
-236.50719290778	302.482589754202
-229.749980866228	306.607276085278
-222.507146690842	310.178192444068
-214.7935825662	313.141269344486
-206.626092649133	315.443895737599
-198.019504441673	317.039568517806
-188.979590591807	317.893450140915
-179.493337896168	317.989638080629
-169.519809493315	317.343447748667
-159.668315248398	316.597411557532
-150.039286666072	315.600921869286
-140.669345509629	314.216724062525
-131.556506389414	312.3520825847
-122.685079686159	309.953425222001
-114.035781789173	306.99382624452
-105.588674367527	303.464291296392
-97.32394472251	299.368758522071
-89.2222448224522	294.721310739237
-81.2650358727141	289.544557292859
-73.4349696951398	283.868609285303
-65.7161896484545	277.730385186029
-58.0943365389105	271.17325444044
-50.5557462377934	264.247621846084
-43.1089974543562	256.981034422563
-35.7937916178508	249.37010474278
-28.6171801609674	241.450697442774
-21.5803442487255	233.26535531935
-14.675468814424	224.863614979915
-7.88373484526492	216.300508932795
-1.17466850953631	207.633737503406
5.49255273559107	198.920151058483
12.1657494990744	190.212646812303
18.8951581763931	181.558487844037
25.7289085095746	172.99925122718
32.7095219353481	164.57178612287
39.8717085652199	156.309326945227
47.2412830148887	148.242183152125
54.8349050088616	140.397818522791
62.6604081310208	132.800398889478
70.7175573861294	125.469996993962
78.9991220935375	118.421649659405
87.4921675769052	111.664422079792
96.1794680212459	105.200581598627
105.040928556752	99.02493192591
114.054877812023	93.1243066060004
123.199050318678	87.4771564516468
132.450997285008	82.0530480362815
141.787355002207	76.8114153360792
151.205071596377	71.7310589769834
160.729579088929	66.8183360579061
170.350132701108	62.0379707450295
180.046093960162	57.3478166138484
189.78456822481	52.7016738602818
199.520949168011	48.0536489394293
209.201891730561	43.3618714652553
218.769420546782	38.5901913957303
228.164695208261	33.7078158256745
237.330688566996	28.6877806718533
246.213826544916	23.5052237007219
254.764953933385	18.1360444262489
262.936678815282	13.4441678143935
270.710996496171	9.4047495856575
278.067662346174	5.99200324818185
284.98488601546	3.18007504186784
291.439619457613	0.943840558765032
297.407512798039	-0.740452118284651
302.862643205929	-1.89473914325774
307.777141538995	-2.53891026891458
312.120859837082	-2.69077300391805
315.861251586366	-2.36616306168654
318.963680292373	-1.57911104963085
321.392415359345	-0.34191400804275
323.11257068302	1.33510608138349
324.093112377354	3.44437498238705
324.310741040706	5.98239008352641
323.753972564102	8.95114844587462
322.426282387214	12.3587485917907
320.347043861792	16.2183492970976
317.549523945179	20.5456838524149
314.07643270276	25.3564404176758
309.974671869155	30.6648105527888
305.290984058785	36.4834597465619
300.069281758971	42.8242876807492
294.349500960423	49.6992251624098
288.167418912188	57.1206289148226
281.558142781869	64.2131506510001
274.529132729502	70.9897987844323
267.092116177528	77.4635420968822
259.262255172578	83.6460361349563
251.057349547953	89.5465833640645
242.497150214975	95.1713664473226
233.602869378622	100.522952310648
224.396954740054	105.600032015627
214.903156229684	110.397346710075
205.146868549206	114.905742483718
195.155690865269	119.112264080795
184.96013232132	123.000063966518
174.594518979402	126.54741004926
164.099164308257	129.722322998434
153.507262294512	132.566380667427
142.84469024964	135.18233906298
132.136788481695	137.64918354037
121.407311691905	140.046785170496
110.679298562331	142.448832500323
99.9753568252595	144.918701325835
89.3173880402725	147.507391271705
78.7258882903341	150.253022648005
68.2190359736684	153.18141740031
57.8117731056577	156.307370033287
47.5150493628908	159.636326334889
37.3353616887681	163.166279704571
27.2746882174024	166.889749685025
17.3308715144326	170.795738307004
7.49844657334289	174.871592935206
-2.23015935874488	179.104755885087
-11.8631910548276	183.484443658121
-21.4080752090561	188.003344513827
-30.8700782541274	192.659425027729
-40.2513051344725	197.457889109531
-49.5501922279329	202.413259446159
-58.761589070773	207.55149299152
-67.8774796791054	212.912067570163
-76.888466055199	218.550336333883
-85.7870329917539	224.543077859488
-94.5558427981886	230.903182871133
-103.168913851137	237.588630620398
-111.59950365928	244.58256847979
-119.819933523648	251.863362170922
-127.803349594115	259.407178555429
-135.525065046428	267.189300596957
-142.963401980296	275.185241912798
-150.099952382879	283.371812369426
-156.919337836382	291.728049284227
-163.408676141206	300.2359308265
-169.556992990286	308.880863364453
-175.354781969102	317.651990435443
-180.793870873576	326.54238195145
-185.867727167425	335.549136202509
-190.699324123948	343.794489603227
-195.252429821763	351.279319978941
-199.479978126803	358.009148890868
-203.323574984483	363.995955454185
-206.713935621909	369.261103862218
-209.57387273077	373.839015766736
-211.825648300091	377.779368306434
-213.40189012606	381.14392186147
-214.254765695293	383.996735722761
-214.358516147527	386.392680347029
-213.706466655063	388.370188479474
-212.306637844772	389.949541654172
-210.178283636526	391.134830591369
-207.349459914096	391.917611313601
-203.854939249358	392.280953776585
-199.733987693021	392.202995337987
-195.0280354068	391.659409560267
-189.778629708521	390.624596910969
-184.026064287298	389.071804299986
-177.808851861737	386.97259716677
-171.163976178949	384.296116110305
-164.127730457275	381.008467454895
-156.736885269991	377.072533149588
-149.029837959209	372.448462029013
-141.047218807109	367.095053361499
-132.7042286365	361.850927818319
-124.078233524542	356.683607707387
-115.257798394739	351.565419769573
-106.339755081198	346.471929923415
-97.4256743851159	341.377338629668
-88.6170144084285	336.247823609589
-80.0072937350185	331.036043449981
-71.6717300523278	325.68149584651
-63.6592152611027	320.118391886302
-55.9912530879038	314.28628843751
-48.6666329330424	308.137571660462
-41.6676380891925	301.640491254184
-34.965263108106	294.77955095049
-28.5228666464302	287.555099539438
-22.2978359518765	279.983561640818
-16.3010824655524	272.060292449607
-10.699833939803	263.740812468753
-5.51395398718548	255.037448837795
-0.763768707463711	245.969020908746
3.53551482194774	236.560628912099
7.37686995311995	226.842851770339
10.7637572164441	216.850787801024
13.7120596056438	206.623001156753
16.2516320764337	196.200263681136
18.4271145562458	185.623917364654
20.2973535062279	174.933803436709
21.9327408877638	164.166052410321
23.4103018597842	153.351405999191
24.807331229858	142.514706434032
26.1950713698401	131.675578735778
27.633727782616	120.849657414184
29.169295752512	110.049560548888
30.8319347412095	99.2851475795579
32.6353204168547	88.5629937361682
34.5764250892753	77.8852406992473
36.6353171207282	67.2480777548283
38.7747070016686	56.6401956657725
40.9390899543282	46.0417189360286
43.0535097517263	35.4243010221912
45.0220619080077	24.7526730748118
46.7875515641826	14.0261171973747
48.4396631252819	3.30226890852495
49.9211181948475	-7.39756777002412
51.1851970423337	-18.04124761707
52.1955007247348	-28.5915477259642
-63.6110328933029	41.6504017154063
-57.9818759333256	50.4020819439001
-52.0665532459316	59.1167282541915
-45.8911115941255	67.788205555144
-39.4558907739377	76.3944341423708
-32.7794873421207	84.9214325319493
-25.8816574159158	93.3549314822763
-18.7836335544677	101.681616341149
-11.5070596231303	109.889504836253
-4.07235851555291	117.967440706677
3.50280940880817	125.903706277121
11.2043995182074	133.684103333917
19.0218751136757	141.290124943932
26.9473164341204	148.697787955052
34.9742067370039	155.877368773169
43.0963515760808	162.793935421738
51.307200806301	169.408380777731
59.5996343240219	175.6786501481
67.9661340864235	181.560942198795
76.3992102919273	187.010765896684
84.8919539349178	191.983814309207
93.4386216138039	196.436658744756
102.035201576011	200.32728120995
110.679954629998	203.615461108246
119.37397402194	206.263021153288
128.121893553781	208.233913571924
136.933133935826	209.494044564488
145.825612696399	210.010220758645
154.781054076766	209.771574052975
163.751186596607	208.786488132134
172.702067238059	207.059533745858
181.597753607787	204.600918662791
190.402007135236	201.426171277406
199.079298880027	197.556188914192
207.595717336723	193.017287393433
215.919913617663	187.841078763919
224.02406335328	182.064058223629
231.884739202062	175.72683731576
239.483549445333	168.873037703797
246.807413046821	161.547942310573
253.848404666828	153.79705901302
260.603188970798	145.664765054449
267.072138528948	137.193168846859
273.258270742905	128.421270048666
279.1661432109	119.384442561704
284.800824761071	110.114222806623
290.167025517562	100.638359801113
295.268434273799	90.9810699908893
300.107280010353	81.1634337335528
304.6841079901	71.2038695780449
308.997740020374	61.1186270375117
313.045374245344	50.9222487992951
316.822773534333	40.6279682874106
320.32449358682	30.2480254999078
323.544110978696	19.793899642997
326.584772464766	10.157598672704
329.453433769926	1.34714700087309
332.155220596012	-6.63066100212265
334.693306017645	-13.7701173365602
337.068859990378	-20.0664780148398
339.281070306597	-25.51585695956
341.327235692589	-30.115130773426
343.202932102517	-33.861849033144
344.902251981113	-36.7541455046679
346.41811296047	-38.7906475528125
347.742627185027	-39.9703843633926
348.867515823245	-40.2926993971952
349.784546426062	-39.7571781020152
350.485964999323	-38.3636069129887
350.964891264011	-36.1119820297843
351.215645538942	-33.0025845181824
351.233979543312	-29.0361310277784
351.01719135839	-24.2139975829526
350.564116512788	-18.5385000569494
349.875001546026	-12.0132028711625
348.951281204801	-4.64322087691059
347.795292480813	3.5645196401822
346.409964974411	12.6010868274542
344.798525993296	22.4554296579929
342.964251041491	33.1143456642761
340.799930732879	43.6813904665733
338.293679831307	54.141588458286
335.434651444882	64.4788768743468
332.213260138555	74.6761575308128
328.621358751386	84.7153651288878
324.652372887292	94.5775435434909
320.30139829817	104.242920796152
315.565267817168	113.690973618462
310.442596078428	122.900473724502
304.933811798901	131.849510058122
299.041188683154	140.515484181101
292.76888685963	148.875079393897
286.123017031932	156.904207934408
279.111739119816	164.577944572541
271.745405920353	171.870459106406
264.036759969515	178.754964737842
256.00118786283	185.203704094252
247.65703010559	191.187999579808
239.025935254753	196.678399087288
230.133233958349	201.644950348232
221.00829152476	206.05763471769
211.68477869328	209.886980410772
202.200784173164	213.104852655664
192.598687732173	215.685382819918
182.924729980919	217.605954669092
173.228264299653	218.848124870334
163.560764910819	219.398330971729
153.974817518488	219.248235917901
144.523728772874	218.394515319443
135.213284993214	216.859406551908
125.842699523605	214.900860649653
116.422319983072	212.547675939047
106.96214349837	209.828512630171
97.4727392982434	206.76858931162
87.9654364363453	203.388573715547
78.4525117897811	199.704153231719
68.9475275789742	195.726031117326
59.4658212642825	191.460322505443
50.0250607244893	186.909385339911
40.6457015081344	182.073106312186
31.3511371160919	176.950581815247
22.1673529435639	171.542012051319
13.1219983266973	165.85051946388
4.24294891938464	159.883576999667
-4.44342856167967	153.653812095307
-12.914036875367	147.179097974202
-21.1505873267221	140.481984236725
-29.1407428342267	133.588609146681
-36.8787680942103	126.527276461691
-44.365658604372	119.326892367763
-51.6087894109116	112.015459143046
-58.6212122982503	104.618813033947
-65.4208726592098	97.1597767111304
-72.0304154010753	89.6579288177619
-78.4291333317086	82.1086771358609
-84.3941127777377	74.2728015670652
-89.9181572107913	66.1410992398627
-94.9985408872283	57.7052488885826
-99.6381885192311	48.9611147457024
47.8841223811435	-29.6528048585253
52.5999721608547	-21.0652632408892
56.6990047807109	-12.3345074431062
60.1656621832881	-3.47287224929653
62.9935718417329	5.51079610874353
65.185848215728	14.6119763407215
66.7559268874996	23.8308841673606
67.7296642580734	33.1726606357451
68.0996158144205	42.6180623131893
67.6841130271649	51.7145620996059
66.4994815981089	60.4214027851086
64.570538372434	68.682587860464
61.932354764287	76.4340388647429
58.6314152929058	83.6085025089399
54.7254999121027	90.1400202641123
50.2822881564298	95.9676569948811
45.3771469492945	101.038077708472
40.0907040783928	105.306925809702
34.5066157674347	108.739299518739
28.7096094644102	111.309727042595
22.7836208741417	113.001925365149
16.8097350948111	113.808410207669
10.8636909579363	113.729821096577
5.01287472363522	112.773733926654
-0.687081208562113	110.952828903662
-6.19590537705225	108.282570977231
-11.4924326484272	104.77896410146
-16.57860421309	100.4573863698
-21.4836072074709	95.3340014172215
-26.2664968176603	89.4314321022439
-31.0124367441559	82.7882749598118
-35.8177011623019	75.4650410601965
-40.770997489118	67.5357905410843
-45.8985849676193	59.0993087559901
-51.028053304661	50.6753114923791
-56.1689089556591	42.3562789449226
-61.3291690246734	34.2362373012092
-290.405150512814	143.270119152995
-281.838809140003	147.546835715878
-272.894979608786	151.382102654618
-263.595933222741	154.778519770184
-253.966789014256	157.738632669491
-244.03580956911	160.26579604815
-233.834644672687	162.365433728052
-223.398371750455	164.04668847148
-212.765104887151	165.324372052243
-201.974890089463	166.22095685164
-191.067667920587	166.768093732309
-180.080400957194	167.006924947378
-169.044035247104	166.986597927125
-157.981408903887	166.761114692894
-146.906967264729	166.385601605026
-135.828239863826	165.913398302413
-124.748295942779	165.394795981193
-113.66838692869	164.877580006411
-102.590613098918	164.41007320361
-91.5143426269114	163.997495353536
-80.4378256711579	163.591734093798
-69.3618980825355	163.175457181783
-58.2886293016345	162.72484997714
-47.2214466438726	162.213023232266
-36.1650786256292	161.612404886897
-25.1253532406417	160.896649260492
-14.1088770240339	160.042132789072
-3.12262576413439	159.02903459893
7.82651413799696	157.842005100918
18.7322083761442	156.470444554266
29.589093274415	154.908428367731
40.393102619345	153.15432323479
51.141660427833	151.210139986209
61.8337084580662	149.080668051873
72.4695556151891	146.77243406225
83.050561124967	144.292523511237
93.57869071676	141.647299727865
104.056008996765	138.841049921083
114.484185361318	135.874585502573
124.864091269699	132.743823079079
135.195554342918	129.438367133312
145.477318213003	125.940081497575
155.707266166317	122.221473327228
165.883173823283	118.242749149939
175.997759349355	113.996302917665
186.039346290862	109.518303369049
195.994914518932	104.806366406075
205.84836461125	99.8589941328683
215.580589309332	94.6746494983617
225.169785451919	89.2519551339664
234.592071550564	83.5901865646802
243.822343434942	77.6896851746322
252.835200468538	71.551991863543
261.605761976422	65.1796621082294
270.110262869513	58.5758431039531
278.326415036258	51.7437422943314
286.233595440583	44.6861053719377
293.812954552231	37.4047848014881
301.047538106547	29.9004446609548
307.922497729792	22.1724251890373
314.425444872666	14.2187800356016
320.54698578627	6.03649579163945
326.281468009754	-2.37809674440533
331.62797492934	-11.0287058720253
336.591626395715	-19.9182265285933
341.136023382101	-28.1609295492933
345.216474583085	-35.7607373685686
348.781210101563	-42.7256601938796
351.772628521615	-49.0709570593844
354.131472578856	-54.8223204449126
355.804436992506	-60.0166302274478
356.752812753445	-64.6979116144103
356.957632255391	-68.9095897687033
356.419141076902	-72.6875027684312
355.152519082947	-76.0568316144192
353.18276826672	-79.0326130829375
350.5403176665	-81.6219395742102
347.257699451665	-83.8263216911985
343.367206211863	-85.6435095219784
338.899354592061	-87.0686383135012
333.881976086993	-88.0948213166179
328.339763489036	-88.7133719055503
322.29411988231	-88.9138086466479
315.763184862106	-88.6837474086564
308.761942227284	-88.0087430368297
301.302337579613	-86.8721172512953
293.393349151449	-85.25479856767
285.040959286447	-83.1352024842005
276.247966813412	-80.4891968388
267.013562377714	-77.2902338870504
257.381815805976	-74.396446698037
247.409430639379	-71.7717641620935
237.165549974689	-69.3710904595059
226.731533002615	-67.1371183829866
216.197722629825	-64.9976102882276
205.656544030605	-62.8657009697907
195.194103101193	-60.6456050129442
184.884571880412	-58.2425131614908
174.789363854515	-55.5719265063233
164.959194802643	-52.5648610803927
155.436370533239	-49.1688589657822
146.256183660798	-45.3464661876978
137.447512188072	-41.0727093760786
129.033015811872	-36.3324892873269
121.029204245819	-31.1183302039994
113.446483435801	-25.428643469278
106.289186901301	-19.2665200089409
99.5555643788748	-12.6390063874238
93.2376965393347	-5.55680564404167
87.3213065700188	1.9656438625772
81.7854230524727	9.90972852222225
76.6017593451726	18.2518076947063
71.7332458883331	26.9616477276756
67.1919507616295	36.0194650745436
63.375272183902	45.300725583132
60.292786044983	54.7595249019773
57.9568124551888	64.3390949041713
56.3770447221156	73.9747019764199
55.5576280426314	83.5953314315529
55.4951071028095	93.1256136878937
56.1771682100683	102.48818307107
57.5823225342908	111.606339104687
59.680632275715	120.406709930358
62.4354165192027	128.821542388606
65.8056680380807	136.79028869455
69.7487642719971	144.260326249846
74.2230452799845	151.18686979398
79.1899599882067	157.532311121692
84.6156706543531	163.265285086936
90.4721623544408	168.359721440079
96.737985488702	172.794056287331
103.398773006062	176.550696317327
110.447650509087	179.615777328697
117.885623718383	181.97923759397
125.722001377901	183.635229741744
133.974909068411	184.582919929821
142.672019079269	184.82779089168
151.852024418709	184.383819997393
161.506547803272	183.257277391443
171.24347245977	181.563047677463
181.059113205484	179.342638888753
190.945915156724	176.655179235212
200.895145342517	173.575738849452
210.89630445367	170.193933277135
220.935556742732	166.610727360351
230.994540301422	162.933233797434
241.050577170595	159.268595740173
251.078351884314	155.718641497021
261.052224757358	152.376443202286
270.948227657258	149.324849896217
280.745266160974	146.636407330003
290.425531902087	144.374004902187
299.974347117239	142.591793333833
309.379679058825	141.336128695213
318.63149892497	140.646434139673
327.721090839473	140.555939255472
336.640365176587	141.092285581988
345.381198710771	142.277995374644
353.934807056343	144.130799712771
362.291148281509	146.663816332005
370.438358130317	149.885559196586
378.362227057372	153.799752179116
386.045749821875	158.404910783056
393.468814407623	163.693654816155
400.608153284363	169.651735267568
407.437753565422	176.256826765518
413.92998359609	183.477289421532
419.93986154595	190.39119004666
425.441952654664	196.947480622217
430.416717583214	203.088153778457
434.852807017741	208.752231591457
438.747455179159	213.880572976091
442.104928965787	218.419944000511
444.933937815995	222.32534694961
447.245062747531	225.560623141561
449.048795085737	228.097950814133
450.35428114016	229.916888942853
451.168625407074	231.003389399649
451.496563149789	231.348978548369
451.340355934109	230.950174970552
450.699820803547	229.808147569148
449.572451550805	227.928595535414
447.953626842219	225.321824481522
445.836928425338	222.002986428748
443.21461560706	217.992435094814
440.078316790404	213.316114071198
436.419993885182	208.005840136406
432.233190394569	202.099275882174
427.514468495389	195.639340546229
422.264783203604	188.672852314642
416.49040834048	181.248389896417
410.20304915891	173.413671048281
403.536811761642	166.09315868881
396.512708013044	159.325243327604
389.153697296188	153.141124505697
381.483046001044	147.564498706613
373.523092830125	142.61178621257
365.294475881577	138.292614379133
356.815766305574	134.610344871202
348.103416350004	131.562522101818
339.171936030947	129.141191133198
330.034234440143	127.33307879831
320.702082764899	126.119658037286
311.186669392726	125.47713025167
301.49922042099	125.376368992761
291.651650778622	125.782872275747
281.657192665321	126.656769401368
271.53092208026	127.952919702291
261.290077323847	129.621125640941
250.954045875085	131.606467585652
240.543901065627	133.849766367724
230.081411459323	136.288208851054
219.58753692052	138.85623464629
209.08057214223	141.486847244787
198.574278862816	144.113506401955
188.076481085536	146.67260769661
177.588555924403	149.106290754308
167.10596458971	151.365172813135
156.620159893482	153.408214975096
146.12202616362	155.196910491282
135.602847646491	156.698750993666
125.056191022043	157.884947632302
114.478644523525	158.730815736298
103.870117762434	159.216071114437
93.2337435229515	159.325190204487
82.5754532003975	159.047850364849
71.9033023916634	158.379414292412
61.2266223439557	157.321406702335
50.5550714139866	155.881932776199
39.8976607379894	154.075993478297
29.2618324238012	151.925655229931
18.652677727862	149.460028850248
8.07239329445254	146.715007852554
-2.47992453857039	143.732714301411
-13.0080691464536	140.560607161994
-23.5180763489461	137.250228659111
-34.0172114084184	133.85560291041
-44.5127596306974	130.431358348574
-55.0108515756263	127.030710702254
-65.515543651471	123.703491279154
-76.0282940265302	120.494405685159
-86.5478608183686	117.441642407962
-97.0705401876531	114.575778267204
-107.591182368758	111.921245422846
-118.105483032778	109.502850563108
-128.609902758268	107.342368165389
-139.102812065798	105.460399578614
-149.584850741878	103.875294274926
-160.059144838823	102.60203422725
-170.531316408225	101.651003568453
-181.00923844842	101.026648430535
-191.502486326028	100.726066700947
-202.021427639394	100.737607167344
-342.964967434851	166.980242701022
-334.975265988028	171.014612191174
-326.182822863774	175.293070948796
-316.612335240794	179.830775248121
-306.912735957785	184.00720737587
-297.080393900414	187.804225236466
-287.115488934209	191.207987802992
-277.021501886335	194.208417966445
-266.804718021231	196.798898622023
-256.473744803122	198.976139590083
-246.039034686577	200.740162780568
-235.51240250399	202.09435952161
-224.906530949847	203.04557811254
-214.23446474265	203.604203031827
-203.5091030043	203.784191529151
-192.742708893043	203.603040032898
-181.946463743333	203.081662776193
-171.13009764191	202.244178084347
-160.301627347567	201.117612377167
-149.467224603887	199.731545838212
-138.631223834701	198.117735588476
-127.79626029941	196.309765715661
-116.963510671404	194.342808964779
-106.132986071995	192.253742270257
-95.303764614545	190.08298900913
-84.4768871838177	187.848351264429
-73.6545633878346	185.551510499889
-62.8380917105556	183.197930686967
-52.0285413319954	180.792015789279
-41.2265680486229	178.338490883642
-30.4321972717153	175.84337949879
-19.64459333867	173.314815148608
-8.86186290304614	170.763750603241
1.91904716993598	168.204589245449
12.7022894891517	165.65574447425
23.4928232679788	163.140109361197
34.2958274968374	160.685381604486
45.1157895862125	158.324140864397
55.9553044576703	156.093533859876
66.8137208060601	154.034421260597
77.6858806487726	152.189917934249
88.5612515336626	150.603421067677
99.4236853449127	149.316407360818
110.25185834457	148.366380750863
121.020246638097	147.785295823365
131.700378149612	147.598605897072
142.262110508465	147.824890590764
152.674765858746	148.475866805764
162.908036549116	149.556393622861
172.932581923669	151.062965383777
182.723102126675	153.010329018824
192.257599454092	155.425477463526
201.515283001898	158.32823872534
210.477200479292	161.73657837958
219.125992263531	165.665626819335
227.445612909299	170.127046994958
235.421044660057	175.128498794882
243.038052107751	180.673135289908
250.283038252433	186.759109036648
257.143069967718	193.379087987383
263.606144717008	200.519806354877
269.661764147737	208.161713888725
275.301852314389	216.278834678374
280.521993628422	224.838986676959
285.322866198358	233.80451157624
289.711637981155	243.133583060907
293.703039210778	252.781993401658
297.319886503483	262.705125617924
300.593005626091	272.859711261539
303.560686367366	283.205022522044
306.267893138519	293.703315380048
308.765412352291	304.319525080911
311.108990289408	315.020343175845
313.358379139764	325.77287628562
315.576125871076	336.543140500286
317.825952057768	347.2947059615
320.170705639551	357.987844154267
322.670087299145	368.579469868977
325.378550324492	379.023959155022
328.343797041722	389.27462822085
330.805382713506	398.901503158356
332.767287808799	407.928470008536
334.235900057025	416.374483985872
335.218727922841	424.253884410923
335.723488417277	431.576845874935
335.757474794504	438.349832177122
335.327116262328	444.575996587542
334.43766167522	450.255513022481
333.092938568125	455.385842911787
331.295154186645	459.96195239789
329.044716554239	463.976500190592
326.340062444038	467.420021284603
323.177487055465	470.281137598532
319.550979065699	472.546834122881
315.452076584176	474.20284794701
310.869776526999	475.234225324358
305.790553455481	475.62610337533
300.198572338529	475.36475828295
294.076203763589	474.438917035183
287.404947582454	472.841243365432
280.166807436386	470.56978786425
272.34600871922	467.629084769023
263.930746064591	464.030569156494
254.914498549036	459.792141453449
245.296500610053	454.936974320523
235.8819461984	449.875827238196
226.708203245096	444.569730168686
217.805736262145	438.98838045553
209.198512213992	433.109286382485
200.904282583278	426.916729712271
192.934819810467	420.400773752867
185.296151006324	413.556438527699
177.988806763519	406.383092426501
171.008093862997	398.884063700757
164.344402289274	391.066446732268
157.983562099279	382.941059283667
151.907268448593	374.522492404759
146.093589205965	365.829182031906
140.51755674266	356.883421843567
135.151824419844	347.711234808552
129.967344355493	338.342031076295
124.934006237915	328.80800473722
120.021178809953	319.143258151884
115.198123211553	309.382681248547
110.43429765495	299.560645018148
105.699632819986	289.709588546419
100.964916477411	279.858580559158
96.2041249643435	270.030347566394
91.390896587157	260.244410008006
86.4931516503777	250.522538048372
81.4758792620517	240.887162022752
76.3029684903543	231.361177694036
70.93908042433	221.967936989766
65.3514231337784	212.731239925867
59.5112954376146	203.675170402345
53.3952992700831	194.823675811126
46.9861609958561	186.199868132161
40.2731464746234	177.825091560131
33.2520980729858	169.717837893082
[truncated: 4,967 more rows]
