# Supplementary material for: Generalization of navigation memory in honeybees
Source: Front Behav Neurosci. 2023 Mar 6;17:1070957. doi: 10.3389/fnbeh.2023.1070957 (PMC10025308; doi:10.3389/fnbeh.2023.1070957)
Supplement: Supplementary Data Sheet S1 — Primary data. [file Data_Sheet_1.zip › S00_Primary_Data/Bee_R11.csv]

34.3780607247796	159.549461312439
33.940119584245	159.476322466796
33.0642373031759	159.330044775508
31.7504138815779	159.110628238542
29.9986493195201	158.818072855486
27.8089436174903	158.452378623417
25.1812967778999	158.013545527897
22.1157088099652	157.50157351374
18.6121797428697	156.916462406201
14.6707096571838	156.258211722846
10.2912987544248	155.526820257048
5.47394750316561	154.722285203217
1.09453557313906	153.990899887822
-2.84693824230732	153.332671534588
-6.35047579430065	152.747611224021
-9.41607967739408	152.235734483732
-12.0437531234172	151.797060650504
-14.2334994963245	151.431609846079
-15.9853211501056	151.139396147638
-17.2992173858022	150.920415375606
-18.1751811942124	150.774625603334
-18.6131941184622	150.701916309837
-18.6132153115451	150.702042287632
-18.1752447813482	150.775003584148
-17.2993381540568	150.921133919038
-15.9855623938205	151.140832968262
-13.7960678356397	151.507781968826
-10.7309631954328	152.022620273015
-6.79036138109101	152.686005981878
-1.97435765438711	153.498489778281
3.71700333190663	154.460328377494
10.283772907868	155.571226599255
17.7261552234595	156.829998564127
26.044570459938	158.234140426414
35.239712510515	159.779309705663
44.4330117377189	161.336528991367
53.623873994569	162.910238971499
61.9359151816612	164.358215782991
69.3687673986758	165.683645189545
75.9222451578852	166.888219512406
81.5964053806834	167.971422976046
86.3916492645345	168.929720847388
90.3089166343435	169.755649913617
93.3500567917766	170.43678554483
95.5185239810229	170.954486802889
96.8207430325584	171.282003960885
97.2697522490964	171.379272777411
96.8650841543163	171.247670327537
95.5940043128095	170.926622024149
93.448163545662	170.452869768794
90.4216269597124	169.873202862611
86.5138469219752	169.241329702516
81.7316459661375	168.614640083733
76.0899084027329	168.050651024098
69.6108602455919	167.603736018832
62.3222374513232	167.322761561146
54.2548909505757	167.249918984145
45.4403331190015	167.420660440643
35.9085149070462	167.864434252411
25.6859025024732	168.605879385281
15.6733441075614	169.788370594212
6.31515692907284	170.638479550368
-2.33508151579698	171.186465073548
-10.2241602072605	171.475944903845
-17.3040474422202	171.564316133143
-23.5372842091885	171.519489106616
-28.9003338220239	171.412663321288
-33.3827750355141	171.309760694876
-36.983205554611	171.265147374007
-39.7049599615687	171.319052057027
-41.55446181296	171.497811827391
-42.5449890153632	171.817673579547
-42.6807873910674	172.227368902568
-41.9699409039535	172.604578425592
-40.3977251086625	172.931308562497
-37.9402328661173	173.327532205865
-34.6127242195427	173.825124314596
-30.4637481816313	174.464448350567
-25.5753411792655	175.27609358729
-20.0526797920277	176.271794687603
-14.0111119595538	177.444393911882
-7.56601053413755	178.772557678045
-0.826419240626137	180.226153907682
6.10851292558904	181.770508367837
13.1514614291667	183.36931321331
20.2280553155209	184.9865252833
26.8497837699132	187.365763970394
32.9252769863778	190.444972927251
38.3691043782327	194.148225694073
43.1058222257832	198.386593936461
47.0746635785549	203.062581597003
50.2322206556572	208.078443857672
52.5509567393819	213.345817005442
54.014330374118	218.793085008698
55.4560633660607	224.094869962634
56.861371463619	229.212509795608
58.211650022578	234.131588384715
59.4886773038294	238.865199040559
60.6863326200674	243.460990603141
61.7673420795942	247.866889961408
62.6788266931018	251.885422213013
63.397618547037	255.40325269164
63.9222269793467	258.298369499795
64.2720742895989	260.462602060556
64.4775218760707	261.814957166041
64.5683696099358	262.30541655213
64.5658337152195	261.913343265702
64.4786603214477	260.64484769108
64.3024107832878	258.531373517665
64.0212558231843	255.630205452551
63.6124371753048	252.026817976484
63.054387529609	247.838397176088
62.3402279722629	243.217107873155
61.4997093944966	238.351755222875
60.555379644455	233.227365346161
59.6473116600165	227.545679090569
58.8618044956903	221.277555943124
58.2955272753292	214.406832769176
58.0420377123238	206.936599684696
57.3393669401902	199.160341842168
56.2620419806202	191.117578131095
54.8753197743658	182.852571997205
53.2349507062019	174.409625689865
51.3867822618287	165.82936997168
49.3654813763917	157.145960703224
47.1917698479391	148.385432647094
44.8678585775305	139.566279088827
42.3723162553028	130.704569298263
39.6599791315711	121.825534835435
36.6759152150641	112.976172802427
33.9387966177098	104.914975784722
31.5437341215597	97.6136358112099
29.5732980897879	91.0475495296402
28.1033094338267	85.1901819607982
27.2041666903074	80.0062616201244
26.9383260017942	75.4445030206111
27.3534000889569	71.4303007637531
28.469402752519	67.859472617754
30.2572119053887	64.5940922147011
32.6825609593515	61.7006297622726
35.5813035764613	59.5271801387874
38.8306432250324	58.1485596765118
42.2850319712703	57.6194945256126
45.790128813377	57.9647093626349
49.1921293751573	59.1776675019904
52.3446805102162	61.2210095156302
55.1164195505531	64.0271436199876
57.4011879194608	67.5008956701271
59.1299557507133	71.527565010105
60.2800541375935	75.9868665954681
60.8792397235526	80.7644247013563
60.9628915643476	85.8749583123454
60.5844007046559	91.4030483236237
59.8363107260995	97.3525488212854
58.8266326880159	103.682306270118
57.0971312439978	109.612899384113
54.6245180593327	115.124679456875
51.4142813361341	120.170068077686
47.4973214163025	124.684687564
42.9256916188288	128.599540472269
37.7665008012901	131.849889310838
32.0959145684776	134.379386408548
25.994994241997	136.140778441174
19.5476383852057	137.095184912853
12.8400540384803	137.21129548991
5.96109141178939	136.465116543866
-0.997070422585807	134.840524560069
-7.93829237282991	132.330765454943
-14.7623367026518	128.941014915897
-21.3658519734434	124.692035048731
-27.8601238740829	120.486294474189
-34.1097507831095	116.394979633216
-39.9854025280257	112.509663019422
-45.3767713752495	108.935677805459
-50.2031555311476	105.779298373755
-54.4183577688812	103.137536316906
-57.967013414432	100.975776148289
-60.7924497669608	99.1846710335894
-62.8584647289261	97.7221273616112
-64.1385579143057	96.5668588094258
-64.6154828486498	95.721907289555
-64.2829123834815	95.2128383378457
-63.148289307285	95.0809654338739
-61.2341402455235	95.3721015821063
-58.5756074535375	96.1236021703094
-55.2150281305895	97.3529535036125
-51.1969722676215	99.0467996412759
-46.5794479525658	101.243003697575
-41.4457648072457	104.054130933233
-35.8713380015906	107.542263169069
-29.9473132232885	111.775966850328
-23.7821843200691	116.818405772811
-17.4973781276097	122.715916972311
-11.2174073877836	129.491349982116
-5.05959057894351	137.144339777912
1.0874051415766	144.794488085107
7.09878290648407	152.40439680977
12.8566854453225	159.934250725701
18.2506240885005	167.347103223672
23.1786941267204	174.612533957303
27.5497670805155	181.708236221479
31.2859695090245	188.619322193609
34.3243105239143	195.335850000722
36.6166710896906	201.849796854506
38.1281993483874	208.152773206783
38.834739080336	214.235203101189
38.719952115269	220.087049411655
37.7725332364471	225.699837380487
35.9836870113879	231.06973901541
33.3449760373329	236.201723406402
29.8467668561063	241.115352397697
25.4778862220662	245.855069909686
20.2400695040353	250.411736685844
14.1615127745789	254.706203369196
7.26560978246643	258.725718787548
0.486549098385211	262.401980635336
-6.15224641527089	265.507199161836
-12.6672873548534	267.859970857192
-19.0643318807659	269.368549223514
-25.3144768226411	270.005469501356
-31.364685639376	269.777984531401
-37.1507447595841	268.712204260924
-42.6047745123798	266.845318880106
-47.6587360673955	264.221783450757
-52.2458566035098	260.891590661331
-56.3011371356215	256.909751636541
-59.7615689003843	252.336539780428
-62.5664123904374	247.238260806511
-64.657784458734	241.688411674233
-65.9817840567478	235.769122304311
-66.4904304717405	229.572739479656
-66.1447635955503	223.20328488907
-64.9195133871096	216.777239932549
-62.8096504430919	210.422606538179
-59.8385879118861	204.274493223891
-56.0664654904865	198.465031021881
-51.595361113524	193.106424754681
-46.5713140814953	188.268667820146
-40.9702499374565	183.929100865666
-34.6215681135781	179.94909636049
-28.3717004750862	176.291700605197
-22.1428541785501	173.082517032329
-15.8098615112247	170.423875632391
-9.2590339643998	168.362582384136
-2.42092519487982	166.917369757709
4.73366508832303	166.104885924952
12.2026505902686	165.949924242748
19.9575229136638	166.486957250897
27.9450666685737	167.756757502079
36.0887533472755	169.7995055665
44.2923871036486	172.646254906357
52.4466048114875	176.311651947467
60.43646031033	180.78997392637
68.1479162365513	186.054234110615
75.4725455552737	192.056733493478
82.3111428790949	198.729722275171
88.5774026739236	205.985746272696
94.2026982874295	213.718065069911
99.6262898248327	221.0574849277
104.855766446084	227.881474819349
109.933516555301	234.064416835005
114.942958314504	239.493294674623
120.011611882387	244.087588466666
125.097813713725	247.845190741509
130.01349449419	250.857171298108
134.696116072389	253.157459572531
139.090582155361	254.779716252718
143.150704776115	255.750292471866
146.837383910666	256.085180928442
150.117089949699	255.788782754076
152.96161365791	254.853600723558
155.349314739079	253.260753598858
157.267669293004	250.981838268147
158.716242629903	247.982984723377
159.708365355803	244.231430732179
160.269730208983	239.703336728768
160.433805205373	234.390134859115
160.236176901619	228.301402395971
159.710288798492	221.464517262765
158.885572032818	213.922723339296
157.787625907315	205.732990427634
156.439734262048	196.964251858164
154.865185758474	187.696024644863
152.606456794669	178.761884965743
149.676230352555	170.243332227026
146.10274837431	162.226901879187
141.932209843171	154.800821021746
137.230253340562	148.050278182397
132.081637292924	142.051683189827
126.587572245674	136.866958115746
120.861135571294	132.539215100012
115.022463761325	129.090559307702
109.196796235231	126.520921335627
103.388742990882	124.836280394969
97.3148274017089	123.947897174583
90.976018401573	123.827622346059
84.3712357500756	124.435060633928
77.5020451943636	125.718921419523
70.374642685889	127.616548294092
63.0017970622687	130.053579168515
55.4050051070053	132.94460695366
47.6163033000529	136.195208525999
39.6789287361013	139.705055445158
31.6463275355981	143.371256424366
23.5796266618982	147.091003039463
15.5441353385175	150.763016998815
7.60547760189983	154.28785948722
-0.174282422668654	157.567532128575
-7.74041355257295	160.504927963192
-15.0491881285401	163.003692472869
-22.0713727308668	164.969015753664
-28.7952199730134	166.309778513913
-35.2283247614932	166.942205798633
-41.3975399098105	166.794645346555
-47.3464632930049	165.812410621715
-53.1309676040637	163.961309998124
-58.8144972650872	161.229100922312
-64.4662294783078	157.625942458165
-70.0354926705726	153.155462583263
-75.1845167429458	147.914797241373
-79.861260217304	141.93850642354
-84.0133455599328	135.270549388451
-87.5934007663444	127.961933688564
-90.562056771504	120.069963462644
-92.8915703707073	111.65700985284
-94.9929310940191	103.569116152248
-96.7936182864926	95.9074230643461
-98.2007060842331	88.7659849729883
-99.0876850199154	82.2046306984462
-99.3146590236694	76.2073316522483
-98.8011471849453	70.6971364703984
-97.5424818913061	65.6102763000562
-95.5697730667174	60.9198234430718
-92.9245928088993	56.6250938098331
-89.6501983786656	52.7406046327542
-85.7891991219778	49.2896043170788
-81.3833740242736	46.3006236625541
-76.4742173069751	43.8056205622101
-71.1037399811914	41.8389121600459
-65.3153614276398	40.4364683586204
-59.1548275404044	39.6353363553357
-52.671126519068	39.4730631970823
-45.917382544973	39.9870304465555
-38.9517045989443	41.2136358737606
-31.8379553820037	43.1872632034489
-24.6463811456418	45.9389780933118
-17.453999376156	49.4948800890413
-10.3445611040213	53.8740299948661
-3.40775387219944	59.0858672376089
3.26298288021114	65.1270485636523
9.99721528471058	71.196347678143
16.6275708974498	77.2142461995605
22.9602267071445	83.0744669525811
28.7769599166366	88.6616014909579
33.8803226063992	93.8900017301958
38.2004253938458	98.7008710601562
41.666982486584	103.267883062409
44.3745057606525	108.099600792547
46.3944686838278	113.287232371748
47.8062595657041	118.880656560426
48.6839338956641	124.895737932967
49.0925734046842	131.32421547848
49.0890169291544	138.141369700326
48.7242643704661	145.311196719713
48.0463591152517	152.789725436884
47.1032717998736	160.527099378515
45.9455890495545	168.468880206965
44.6288923711503	176.556901700093
43.2157164848231	184.729938045426
41.776966397851	192.924440641642
40.3926862343054	201.075625475449
39.1521273814033	209.119228354946
38.1531417368726	216.994246788441
37.5009633844333	224.646923923311
37.3063423487869	232.036107286954
37.6826747213949	239.139962804005
38.7412048040632	245.96380993511
40.5826017113718	252.548336587205
43.2824903506398	258.976133883222
46.868734971549	265.371845476129
51.2904882641327	271.888514133941
56.5656111787711	278.427259804187
62.5780861993308	284.511375458297
68.4261521121999	290.399048297377
74.0240415285412	296.033635676126
79.2919074060576	301.376562079274
84.1599242036339	306.401810506977
88.5685536792297	311.090952623643
92.4672680937193	315.429789900351
95.8128065775146	319.406405996274
98.5674112167046	323.010255582807
100.697233941835	326.231984167386
102.171027818736	329.063755072441
102.959227883115	331.499904613846
103.033526863121	333.537752206536
102.367020977838	335.1783718774
100.934918906281	336.427113989063
98.7156814411258	337.293690981198
95.6923387863608	337.791736736766
91.8536856056929	337.937898470913
87.1951174748278	337.750656269894
81.7190139168311	337.249120033671
75.434715660925	336.452011676143
68.3582270274763	335.376944670869
60.511788603361	334.040020043576
51.9234364653587	332.455699983207
42.6266229319432	330.636900112567
32.6599388743697	328.595247047608
22.8833986334648	325.992200813461
13.3384379251203	322.82509330118
4.07003957718637	319.094832411687
-4.87299004183555	314.806526955062
-13.4376949656352	309.970354770307
-21.5666440069209	304.602785517799
-29.1977373256321	298.728295181618
-36.2644330697925	292.381692467318
-42.6969333663084	285.61101763402
-48.4251310857808	278.480482438162
-53.3839906723465	271.071955290042
-57.5207669888987	263.482576399295
-60.8011062379224	255.816980697714
-63.2102679578978	248.176279859548
-64.7488899138499	240.648838256226
-65.426557101053	233.305983100764
-65.2565522478837	226.20191375172
-64.252959920671	219.375542992553
-62.4297506843474	212.852582655129
-59.801090222979	206.646876511039
-56.3860236502256	200.788156015081
-52.4579339831078	195.63259438816
-48.0462983450017	191.206517622967
-43.1863191435884	187.536436700334
-37.917175033713	184.647814992959
-32.2813171049553	182.564342530989
-26.3240723312904	181.30732288282
-20.0934213500008	180.895049163606
-13.6399008911526	181.342069861483
-7.016585313028	182.658230710808
-0.279070385079365	184.847350924581
6.51469332134176	187.905365112126
13.3050175824539	191.81777460739
20.0320811885206	196.556404519682
26.6392968025446	202.07594722392
33.0790476304136	208.311735735813
39.320076307591	215.181125879375
45.3533832300047	222.59002696276
51.1926429763838	230.442558050769
56.8683722508912	238.649083865662
62.4191183920372	247.129913317524
67.8833876195756	255.815782701071
72.5269118926856	264.200300151577
76.3435478776799	272.294225504629
79.3275568123729	280.116185974198
81.4778964049311	287.664783434832
83.0473674989104	294.607986698046
84.0441355988912	300.939410444724
84.4811923933145	306.648284637721
84.3744857951201	311.720674387639
83.7421263666725	316.14015498084
82.6039153872357	319.888310879887
80.9810480487364	322.945149814396
78.8959362493842	325.289485788721
76.3721171676839	326.899339197203
73.4342210207303	327.752404796796
70.1079756592621	327.826645882343
66.4202301170042	327.101085765739
62.3989850595179	325.556885355874
58.0734257377138	323.17881545759
53.4739617860779	319.957245576216
48.6322833003928	315.890757442946
43.5814300084096	310.989414045855
38.3558121768628	305.278521502421
32.9909900946232	298.802372681005
27.5228468928741	291.627005883791
21.9857665553012	283.840680135966
17.1770488032463	275.998154645608
13.1503696119866	268.160241008816
9.94141204036687	260.396221859206
7.56868288807226	252.780613742707
6.03096498974615	245.304607550977
5.29976286704142	237.870920153576
5.36623257311327	230.473628362485
6.22226488803211	223.11649210493
7.86151856060141	215.814600285187
10.2789767922338	208.594034313113
13.4696018264197	201.490829420192
17.4264685931814	194.549360501756
22.1387900362914	187.82011877951
27.5902455524339	181.356957774918
33.7579002148966	175.214045468201
40.611782244015	169.442807772751
48.1149822073394	164.089038100489
56.224042852801	159.190150092721
64.8894263979216	154.772373902671
74.0559149744845	150.847610334362
83.6628538769616	147.4096999238
93.6441512568848	144.430105697677
103.927929128659	141.853594901601
114.435851904597	139.595549075606
125.082785147589	137.543605155469
135.77847144304	135.565808395211
145.731096002073	134.068211649398
154.933496256438	133.003411832789
163.386565774326	132.31135921063
171.101832734391	132.010647467972
178.109739616436	132.205467387823
184.413590850573	132.906776636616
190.00927183338	134.114390150352
194.884879158367	135.815330099426
199.021699410902	137.983855031155
202.396004371113	140.581956729044
204.981340930983	143.560238039994
206.750975500124	146.859234341174
207.680167287847	150.411138340278
207.748077972744	154.14176564466
206.939334399101	157.972621679384
205.245398718796	161.823146065535
202.665824724171	165.613507056647
199.209169349857	169.268469911456
194.892973234176	172.722623393822
189.742241341293	175.926549789012
183.786598959609	178.852721838772
177.057440223054	181.499579197386
169.586798705152	183.892413803377
161.408378631589	186.07998768958
152.558585883463	188.126884091657
143.775249372574	189.560592792509
135.037080156659	190.349218238327
126.357298839442	190.451750551758
117.752549954974	189.84146947975
109.258816348975	188.494490968174
100.928494035656	186.393259371227
92.8267164854514	183.529889372664
85.0267762324484	179.908625489133
77.6053429486711	175.54683861156
70.6383238715399	170.47462120345
64.1978348835169	164.733534605114
58.3502423870966	158.375135425653
53.1549172185329	151.459684089662
48.6632652789999	144.055142174936
44.9176785100113	136.23631150848
41.9502200787228	128.083769271106
39.7811232644228	119.682118050197
38.4175569376511	111.117087349727
37.8534763609685	102.471358896408
38.0713986359787	93.819681093679
39.0462999890374	85.2244922252174
40.7507977810792	76.7332133961437
43.1602076151987	68.3774804407075
46.2564123714271	60.1735927638764
50.030331758811	52.1230036287928
54.483917743055	44.2112798783039
59.6062041118916	36.4269971240473
65.3548948541247	28.7737637825435
70.9670185317127	21.7646335718024
76.441800658386	15.4668699126161
81.7705200256992	9.93812551415382
86.9357565828385	5.22187452041433
91.9123084592177	1.34551552000065
96.6694910269679	-1.67903529294432
101.173828818178	-3.85301585343726
105.391274303915	-5.18771819019702
109.288584958758	-5.70140790142631
112.833893768627	-5.41671307024961
115.996676832118	-4.35863476741551
118.747329061254	-2.55316045174209
121.056507146765	-0.0264004901150656
122.894345602232	3.19582879846013
124.229616552356	7.08801967954318
125.02889019992	11.6245850584401
125.255761554901	16.7790173035918
124.87024620402	22.522484156538
123.828530840082	28.82168038887
122.083430169669	35.6356660712906
119.586225806513	42.9113190696401
116.29120385549	50.5768892450207
112.165656871741	58.5325773617264
107.214522236785	66.6310012204684
101.447694646806	74.9017981309236
95.6030771521919	82.9879348837142
89.6747664889874	90.9502595301509
83.6855824339849	98.8528843285782
77.6806799083099	106.745049736268
71.7167305143345	114.655433727742
65.8535761751039	122.593897588899
60.1495982513606	130.555646779824
54.6596640157299	138.525326903491
49.4344880301674	146.480375732795
44.5207193631435	154.393648128995
39.9614095493045	162.235498056234
35.7966957654989	169.975505754493
32.0646164462581	177.584013409656
28.802010762433	185.033617142949
26.0454619292101	192.300765527724
23.8322338084369	199.367638723936
22.2011152692689	206.224533942515
21.1930064988961	212.873074384714
20.8509050343306	219.330708999567
21.2185556887346	225.637196478494
22.3361292604077	231.864020237442
24.229269661279	238.12751856528
26.8841242616009	244.603932587101
30.1984733879833	251.538699756399
34.0135771221651	258.976620163891
38.1694702809875	266.772285162006
42.5214005300535	274.776802257498
46.9339325229282	282.840799576447
51.2750070587446	290.842729282569
55.419196675499	298.694860148579
59.2521048703551	306.339170108482
62.6726208826707	313.740571622281
65.5932582171121	320.880653244107
67.9394498711577	327.752746508873
69.6484133989682	334.358242902178
70.6679051183766	340.703878187176
70.9550058458588	346.79971384012
71.3543268738046	352.533761173348
71.8370071800525	357.915460941683
72.37820911789	362.950878832271
72.9561476661329	367.641484018194
73.5511192826846	371.982711479099
74.1445132995547	375.962100735496
74.717814344241	379.556700317165
75.2516968302802	382.729270999924
75.7256033136686	385.422698946088
76.1189909645801	387.552583497582
76.4167023756901	389.002295426006
76.6172363969695	389.641066594005
76.7223194165844	389.397391955811
76.7162480106161	388.328045007394
76.5928718374498	386.564898311069
76.3667697567556	384.230295407665
76.060213390785	381.412981447023
75.6954838077215	378.172881156544
75.2930625242084	374.549063761034
74.8720049908824	370.565669918311
74.4509146024071	366.235859200147
74.0490302206747	361.564447799886
73.6873112848638	356.549751613025
73.3895174621549	351.184972116231
73.1833099784733	345.459350752704
72.2220690641931	339.483103261604
70.5460872387978	333.243911585217
68.205415455455	326.732145211169
65.2612436205912	319.943013359411
61.7871472262414	312.879517989289
57.869823392556	305.556379415043
53.6086977811716	298.004841457154
49.11373546605	290.277592649493
44.5015532625632	282.451980301815
39.8922001127798	274.628937195178
35.4120652378322	266.925363711282
31.2081494898117	259.456683828916
27.4630570696044	252.301091257165
24.348791988269	245.402683617111
21.9354008542546	238.568537901647
20.2811870445303	231.726396712678
19.4184487905329	224.84490667112
19.3704745927467	217.928892855214
20.1559574049191	211.011939813046
21.7877657427928	204.149875498778
24.2699913690306	197.414554607218
27.5954608423114	190.887667556913
31.7446753795153	184.655085629659
36.6861007046954	178.80240583745
42.3771623777903	173.411930740831
48.7652909479705	168.560820720033
55.7886335396018	164.319909644119
63.3763342827603	160.752658759644
71.4485009240988	157.913799823754
79.9161641939391	155.847310276638
88.6817744290991	154.583501778257
97.6410800218548	154.135327779379
106.687406593625	154.494717203087
115.718871889146	155.63077097976
124.647395324714	157.49215046317
133.406276068159	160.014451937041
141.953111785044	163.130012253971
150.267700773123	166.775319955168
158.362044019421	170.950815158336
166.301610018676	175.74924757594
174.110224043726	181.151453628184
181.81320311028	187.11791647683
189.436754542048	193.584486654654
196.280713985686	199.949124917767
202.291966421034	206.227078299626
207.438166872166	212.418015343216
211.705568223912	218.505508546501
215.095087433671	224.460454574664
217.618238606831	230.245537331893
219.293625398778	235.818882341753
220.144254895502	241.136379384965
220.195703514053	246.152870869723
219.475032504065	250.822602778329
218.010297829772	255.099300599089
215.830492449197	258.936147967014
212.965760337367	262.285878056457
209.447706716965	265.101141045048
205.30959252668	267.335263091265
200.586160611223	268.943435695711
195.312837983925	269.884256913869
189.524141989162	270.121416224858
183.251301860516	269.625248801768
176.519330600149	268.373960654287
169.34394091174	266.354545871797
161.728746064504	263.5636797647
153.663198861893	260.009030683599
145.121831594907	255.711349407039
136.065529540571	250.707225258557
127.171115133472	245.562901168442
118.478050578212	240.212579939451
110.024769379787	234.591476731638
101.835485924022	228.649442039626
93.9312341671011	222.348840498373
86.3309205739046	215.664439304406
79.0511529419868	208.582388662031
72.1051131518219	201.099032631198
65.500871545875	193.219825145493
59.2394229968576	184.958486341189
53.3126230111861	176.336513100651
47.7011941953426	167.383157273069
42.3730911065391	158.135948112835
37.2827416309837	148.641692922112
32.3718962562123	138.957564942138
27.5727012927289	129.151429653179
22.8128644722983	119.300361606968
18.0216807865717	109.486926392853
13.1352224529614	99.7940968093072
8.09968366797759	90.3004821153829
2.87293307886166	81.0771333835602
-2.57514904997165	72.1861591028082
-8.26300903252452	63.6806597937762
-14.1980846863054	55.605308659832
-20.3775274934916	47.9970126548126
-26.7883067359597	40.8850374951625
-33.4240038196603	34.2994877316172
-40.2915705222922	28.2745175855884
-15.6207333879271	7.97847791471372
-7.81506095369745	12.6228483146318
-0.574325669763567	17.8184773020355
6.06293844729425	23.5295048552113
12.0708909121891	29.7224680710733
17.4367029998007	36.3684838086844
22.1615879811231	43.4447195335038
26.2382914654514	50.923038517076
29.6127853702175	58.7447399147344
32.2672404956106	66.8690140632909
34.1769402428618	75.2446743083071
35.314862794437	83.8102211734434
35.6559170506766	92.4941512957247
35.1809615989956	101.216335029554
33.8800470954737	109.890462172356
31.754441638678	118.427060277024
28.8174195475939	126.736451861507
25.09415194182	134.731227489476
20.621134080323	142.328151456567
15.4454531641465	149.449670666417
9.62397026224269	156.025286976425
3.22226182287274	161.992991835808
-3.68699362410235	167.30077597636
-11.0265100051208	171.907951920231
-18.7178715374614	175.785770129048
-26.6856519726882	178.916775340663
-34.8614182025239	181.292692266092
-43.1868287606934	182.911205291927
-51.6154687655122	183.772398741772
-60.1136441434984	183.875593530692
-68.6607693364704	183.216969375989
-77.2504288473545	181.787881793377
-85.8678482384185	179.585982446369
-94.4515033921797	176.640221735431
-102.975928062481	172.962116662371
-111.40836876618	168.573729119043
-119.713003716523	163.507307857726
-127.854704514755	157.80469381096
-135.802468318338	151.515681491868
-143.531965239681	144.695360770591
-151.026772073612	137.400968705519
-157.877877072941	130.481544740467
-164.059488516254	123.977135478761
-169.55424931587	117.922743753429
-174.351740330936	112.348014973374
-178.446937711155	107.277297987895
-181.83877908282	102.729876591592
-184.52891327302	98.7202386564724
-186.520662886744	95.2583171615872
-187.818206214151	92.3496865289771
-177.802573129057	87.1284550426554
-173.683925377208	88.4018959581706
-168.902677450748	90.1321380688559
-163.46202742635	92.3046255610237
-157.365045498689	94.9080519015323
-150.614538296575	97.9355774462562
-143.213030722673	101.3859888571
-135.162986900567	105.264823558823
-126.46740710773	109.585512781834
-117.130976648426	114.370635934067
-107.562495846897	118.860913170184
-97.8019070811059	123.116791603208
-87.8683270910568	127.138755909308
-77.7643031482219	130.778495015608
-67.5142930750912	134.010096795257
-57.1487598024294	136.794685600628
-46.7069577102606	139.088206052218
-36.2378975379802	140.847415239528
-25.7992901642989	142.034948920071
-15.4549736378757	142.622854151438
-5.27173846908131	142.594277290916
4.68364252153563	141.943546550747
14.3467609389052	140.67516414657
23.6572197609828	138.802190945315
32.5596733777863	136.344344365551
41.0043861699771	133.325982830232
48.9474099578508	129.774066879698
56.3504540899614	125.716157613274
63.1805168237429	121.178507576983
69.409361671544	116.184291696697
75.0129450687377	110.752004616005
79.9709206792773	104.894018517868
84.2663584755481	98.6152620793559
87.8858321421335	91.9119525681143
90.8200691705364	84.7702743144526
93.0654960843777	77.1647507955272
94.6276732945333	69.055181924721
95.4956517052085	60.4609719527546
95.6459568722115	51.549631720244
95.0806255826565	42.365454109919
93.8107327764776	32.9649600291454
91.8585364450054	23.4093942231154
89.2577750016526	13.7591694337142
86.0519614185655	4.06933986907998
82.2912199106664	-5.61334971666363
78.0286193852722	-15.2515931212279
73.3168447063852	-24.8171348612955
68.2056496226374	-34.2894445832699
63.3293266603314	-42.9895647081285
47.9144819225984	-24.7363430551974
50.5811756372279	-14.6118562500929
52.75615085287	-4.42174533205375
54.4466019480434	5.81640520079108
55.6669450691411	16.0920398201031
56.4412537496731	26.4022574330127
56.7698463163325	36.7344532132573
56.515320366952	46.9595939136697
55.670781605924	57.0497218971185
54.222591617041	66.9619706297319
52.1568517580848	76.640315174618
49.4651072212473	86.0175648933798
46.1490584979752	95.0191819094564
42.2231724068204	103.568417297694
37.7147817573113	111.591358034154
32.6622872283431	119.020677103133
27.1125128161509	125.79772395192
21.1180239380716	131.873286948349
14.734744692748	137.207582614374
8.01985016564374	141.769930297635
1.02972900036082	145.538384515888
-6.18224604561397	148.499445844837
-13.5683974384318	150.647904940642
-21.0901002815559	151.986935465353
-28.7219961000723	152.528819743972
-36.4570591833767	152.297299789658
-44.3116123663134	151.333550120725
-52.3260090732581	149.707949069766
-60.5503675060157	147.532531545817
-69.0133700119489	144.949648765197
-77.7100984086697	142.088454503374
-86.5880994255028	139.053647057461
-95.4535672316265	136.03431816104
-104.247122113947	133.097122801622
-112.907490452721	130.310316356532
-121.376983019807	127.746771019802
-129.605902039969	125.484701881942
-137.556091578217	123.605451771322
-145.202591007017	122.189374639924
-152.532961871717	121.311515651619
-159.544874794376	121.038458667419
-166.242994365499	121.42679839011
-172.635977538952	122.522959473302
-178.73394993111	124.363831809772
-184.546483383218	126.977757391065
-190.08092914818	130.385555100391
-195.340898163898	134.601380778761
-200.324652541667	139.633250452779
-205.02314264756	145.482981279999
-209.417403136831	152.145068578043
-213.475156080662	159.603489666941
-217.147382020067	167.824528381713
-220.369087179167	176.74362167036
-223.074970730506	186.251554466019
-225.232271798408	196.204646796018
-226.855621756666	206.467319031436
-227.987690332505	216.940366437328
-228.8830274436	226.694201720642
-229.543901801136	235.676920402991
-229.962661965026	243.853952023635
-230.123118012622	251.204462530076
-230.003566062175	257.719518110477
-229.581034290308	263.400290142088
-228.835878965819	268.255193415429
-227.75540486026	272.295982418988
-226.335579664022	275.533870976473
-224.580878289668	277.976862025294
-222.502918860696	279.628777570217
-220.118544847303	280.489731444542
-217.447744657502	280.557434528065
-214.511620348521	279.828727495973
-211.330559271424	278.300926260408
-207.92273167892	275.972798942143
-204.302978282996	272.845177080996
-200.48207820738	268.921298641028
-196.466333152941	264.20699850654
-192.257382317936	258.710839671181
-187.852168390503	252.444246475066
-183.242994869514	245.421676121853
-178.417639806488	237.660850530953
-173.359517912028	229.183066031622
-168.047914507398	220.013600424846
-162.254388577664	211.04651163291
-155.9999173211	202.326156084107
-149.312388765746	193.899789936406
-142.227375461358	185.816651985807
-134.788004651795	178.127094445854
-127.043915131144	170.882246349482
-119.049897147907	164.134371119872
-110.864997132455	157.937198252884
-102.552074828847	152.344930766311
-94.1767313751847	147.409347177568
-85.8045911085352	143.176006850707
-77.4973422065264	139.681438606625
-69.3094973210577	136.952532588186
-61.2271426637469	134.988434752207
-52.9720367279624	133.448674551068
-44.540884217337	132.333436462095
-35.9341246677286	131.650643595961
-27.1575371781414	131.417707034419
-18.2239587208922	131.660545112822
-9.15507306069432	132.411212162366
0.017305411816217	133.704340483206
9.25109674460093	135.572842041878
18.4952671973313	138.043685421774
27.6923231683101	141.134567466913
36.7813574415297	144.851874670007
45.7010649411548	149.189817124333
54.3924509133341	154.130347453077
62.8012553648236	159.643494821795
70.8802822815675	165.687921052271
78.5918461570784	172.211725860166
85.9104502906685	179.153739796042
92.8255769517661	186.445707083223
99.344081560369	194.015772349434
105.491245121299	201.793356073068
111.3094192365	209.71472900485
116.853874071446	217.727732872308
122.186856829821	225.793987556832
127.3721382506	233.887953444659
132.411428397522	242.013157482695
137.046064659117	250.51230976013
141.293824259161	259.385674346164
145.175228608405	268.623158156644
148.712693242937	278.20229968876
151.929913398665	288.089500064479
154.85154873336	298.242997009607
157.502696689261	308.617110656183
159.907512523302	319.166969665198
161.875279418655	328.990036617123
163.455686231877	338.045310601351
164.707864222626	346.297357229837
165.695959868903	353.71775207902
166.484962015326	360.285458256905
167.137108131369	365.986304540675
167.709099442746	370.811827979208
168.250212681567	374.75780360938
168.801229065006	377.822763973213
169.39398416146	380.006718735708
170.051311954807	381.310173898052
170.787192806468	381.733467606115
171.606979774835	381.276398618568
172.507644303706	379.938113851228
173.478040909849	377.717226025935
174.499240437852	374.612136022252
175.545021604483	370.621525470445
176.582633033661	365.744957264761
177.573927459289	359.983479416247
178.476912917757	353.340092133546
179.247670386766	345.819943945601
179.842495324085	337.430196535806
180.220089036834	328.17962944877
180.343677688959	318.078197203256
180.183026101266	307.13685577186
179.92774581071	296.230511054971
179.530437939455	285.382383182361
178.935815550589	274.622226915639
178.083708404721	263.985910109851
176.912630522812	253.515165038518
175.363688412372	243.257638029926
173.384498789452	233.267075579691
170.932782073746	223.603241632079
167.979323770887	214.331104292919
164.509983529448	205.519020443054
160.526442818577	197.236033607691
156.045558293143	189.548820561265
151.097572680611	182.519043215292
145.7238873888	176.201749599242
139.975523120124	170.645172912774
133.914691216175	165.892448224234
127.551267077218	161.941959548952
120.84153293973	158.74202422692
113.792478369095	156.279120678552
106.411888834176	154.53512030843
98.7091720791095	153.487163266036
90.6955548831009	153.106636853619
82.3843890566507	153.357938579133
73.7917779362907	154.197320258448
64.9375438430511	155.572062952032
55.8463877421335	157.420203875829
46.5489284063443	159.670935215111
37.0822179222077	162.245608698352
27.4893853731508	165.059086314034
17.8182541405581	168.021103127401
8.11901295686275	171.037420861964
-1.55880262879325	174.010793423337
-11.1696585289458	176.841999848848
-20.6752622106528	179.431295694575
-30.0471878291678	181.68051680644
-39.268398152579	183.495752315161
-48.3333993663029	184.790123541182
-57.2472066060477	185.485992693533
-66.0237967697669	185.516026626615
-74.6851780097072	184.822817607406
-83.263519917044	183.356575580877
-91.7381677548296	181.11420124919
-100.034947939886	178.144049155497
-108.131101646504	174.457191781313
-116.00613715541	170.069750929483
-123.643626873519	165.002707642414
-131.032675476671	159.282831042659
-138.169897463356	152.944234551053
-145.062161076648	146.030614036378
-151.729917425199	138.598501853329
-158.210026615325	130.722031274834
-164.555311399173	122.499045908273
-170.826843943882	114.05532140151
-177.079075033342	105.539380498028
-183.347910570442	97.1048681924279
-35.1293061402781	17.4445009324612
-28.623787426597	24.3178936596832
-22.4031736170174	31.6748851504589
-16.4321372871885	39.4751470475859
-10.7172519435073	47.6937435835469
-5.31006674079302	56.3205071843613
-0.238755436733243	65.3305151529187
4.46322283369823	74.6948067635516
8.76036389245447	84.3783739144021
12.6176847658469	94.3390975825807
16.0032556700583	104.527563479535
18.8905429409485	114.887882259937
21.2601397370054	125.359492757568
23.1004540812797	135.87964505545
24.4071657785627	146.386013373708
25.1816474043603	156.818851312258
25.4288484987452	167.122325920121
25.1551916076199	177.245013926881
24.3668443435974	187.1398035178
23.068478732475	196.763518425688
21.2624505948595	206.076515445034
18.9482633883759	215.042400009111
16.1221868419757	223.627921148972
12.7769341486343	231.803063665431
8.90133223215758	239.54134475222
4.47993021911835	246.820336655011
-0.507545786298202	253.622485252589
-6.08718994310053	259.936457543913
-12.2939409142261	265.760164665094
-19.1194855930083	271.075654257967
-26.5089340677305	275.849757063117
-34.42880058407	280.063701668825
-42.8378425558372	283.702628905303
-51.6896807867063	286.758063209413
-60.9346766101286	289.229772076515
-70.5218206283246	291.127169063994
-80.4006681177413	292.470151129097
-90.5231332068452	293.289252423215
-100.84489962314	293.625060741829
-111.326274441229	293.526911671401
-121.932462616604	293.050922392039
-132.633408928447	292.257467704384
-143.403463721576	291.208264295782
-154.22112133359	289.96330940709
-165.068953482003	288.577962769847
-175.048197561718	287.033444910222
-184.151630265151	285.348151322281
-192.374523772986	283.547891686118
-199.713813752339	281.664262663181
-206.167821885736	279.732812303447
-211.736249941035	277.791100650174
-216.420198777586	275.876739104003
-220.222050142946	274.025518006185
-223.145154462136	272.269745298952
-225.193360461149	270.636888238054
-226.370475015096	269.148546281793
-226.679749636238	267.819719123007
-226.123470119482	266.658294937069
-224.702699867543	265.664676759779
-222.417209522521	264.831482792096
-219.265619309121	264.143290343426
-215.245781559162	263.576437815698
-210.355429635416	263.098952807475
-204.593102440321	262.670733890987
-197.959306136943	262.244166875716
-190.457788980013	261.765376632573
-182.096696143671	261.176265784941
-172.889288319285	260.417348894813
-162.853919625515	259.43118186263
-152.013117658109	258.165996017424
-141.277342909067	256.646041798292
-130.669952776847	254.86098040965
-120.213839010453	252.796018926509
-109.929911886426	250.433527973904
-99.8353305570044	247.754577764755
-89.941880222491	244.740471286327
-80.2547082301029	241.374410376486
-70.7712634504684	237.643512212823
-61.4955205968644	233.531322179193
-52.4717818098076	229.001488462972
-43.7120282564144	224.039678368113
-35.2345069041719	218.633328802556
-27.0617879781741	212.773612368928
-19.2191394801468	206.456724972718
-11.7327093024818	199.684685679169
-4.62751539837853	192.465662250222
2.07465733197778	184.813861185411
8.35736816084069	176.749072041517
14.211607578622	168.295989165482
19.6378708535566	159.483446480429
24.6482203337557	150.343713132428
29.2682459012657	140.912033586934
33.5386252395659	131.226651702882
37.5156573607724	121.329556550464
41.2698107756983	111.26794481384
44.8813876385832	101.095760486221
48.4334020929272	90.8739842507142
52.0034841526976	80.6685842542307
55.6574484044925	70.5465374143061
59.4460054065963	60.5716062963518
63.4042231148315	50.8012729903805
67.5524605921219	41.285079193446
71.8974982907385	32.0637252384473
76.4484526928076	23.1781579440918
81.2517068992368	14.6875054308092
86.3189639893057	6.6285239000257
91.6662836023699	-0.96311493184038
97.3124828368423	-8.0540529715594
103.277845590206	-14.6140320527424
109.582687938036	-20.6163611555616
116.245810378336	-26.0380289421415
123.282950668244	-30.8594765355571
130.705327824736	-35.0641229448482
138.518304066368	-38.6377946194241
146.720131553131	-41.568246188394
155.300730884699	-43.8449876371576
164.240501595341	-45.4596692263796
173.509330220596	-46.4073040670845
183.066265612035	-46.6885438982519
192.860687457363	-46.3128930007601
202.835826151061	-45.3020369220988
212.934636581746	-43.6917697386026
223.106441017287	-41.5313423959279
233.311961886589	-38.8807344000006
243.525427063278	-35.8078256651267
252.921834378012	-32.7462697031808
261.462324732671	-29.6787078972858
269.123306510292	-26.5689553707993
275.901339706801	-23.3654718132198
281.815752601306	-20.0113592392287
286.904483063785	-16.457086774448
291.214230256782	-12.668579420359
294.790930491899	-8.62790640888738
297.674272434315	-4.32972288136759
299.895847987491	0.222895975775316
301.479239934558	5.0216663089129
302.440812767537	10.0551826279968
302.790609872975	15.3101464400831
302.533135252054	20.7720215013831
301.667966224406	26.4253208526339
300.190207724689	32.253655480694
298.090819811042	38.2396228695539
295.356856380319	44.3645831948247
291.97165716533	50.6083568431968
287.915042201682	56.9488777794362
283.163570124632	63.3618559019716
277.690937976186	69.8205456611581
271.468614778608	76.2957995171131
264.466800342089	82.7567125465689
256.65576690091	89.1723263425625
248.819808735657	95.8739444527417
240.971647814923	102.742471012317
233.122001356857	109.644611812415
225.272284115632	116.440146307997
217.408629286371	122.995015179912
209.502304161001	129.195996747207
201.516159817762	134.959641600965
193.411624610121	140.2331546221
185.152743462519	144.990974230894
176.707710375461	149.231247536857
168.049659610724	152.974453349229
159.158321670142	156.266809289096
150.031208279633	159.096578396202
140.693133365002	161.376007988344
131.170545447887	163.062808082092
121.506179431318	164.109150825164
111.758063906482	164.470215798357
101.996721126702	164.110374150008
92.3009551565131	163.007141884748
82.7533536131745	161.15285147441
73.4363994946261	158.554598875031
64.4294811171059	155.233249007117
55.8066168517621	151.222072437081
47.6345439394479	146.565211010632
39.9709023477471	141.315833383798
32.8624912883504	135.533647633366
26.3438952193077	129.281480815854
20.4369901057791	122.620974656082
15.1517156766626	115.607950844154
10.4879957368882	108.288297363184
6.43813926324531	100.695033526494
2.98887391393674	92.8466917852862
0.122410113440971	84.7467429526274
-2.18363932377083	76.3837035547968
-3.95725651249938	67.7316353358845
-5.23340025717578	58.7504953416301
-6.05531213695724	49.3835741963942
-6.48327747837983	39.6426412347402
-6.59995663019147	29.6264229182346
-6.480367133018	19.397628871764
-6.20367977101659	9.03105059611073
-126.46802695259	61.8269671600824
-122.867934327736	69.824773633313
-118.622350905778	77.4627734105884
-113.747262931274	84.7391465071205
-108.261735835713	91.6599476639741
-102.188748009065	98.2393981109947
-95.5566350919214	104.500507484354
-88.4016649425689	110.47678526568
-80.745482977262	116.147007062695
-72.615179272199	121.252493386861
-64.0526944288037	125.761429654458
-55.1097239423932	129.634929389496
-45.847769955734	132.833885216139
-36.3379256631154	135.323242083927
-26.6598209691506	137.075537062535
-16.8996515173759	138.073773928051
-7.14739495663402	138.313403531004
2.50656209307937	137.803136415258
11.9750340088916	136.56435155476
21.1773728308221	134.629016779764
30.0419351139015	132.036353403401
38.5072318280131	128.828856385856
46.5217142225803	125.048463560576
54.0425706223041	120.733494957496
61.03409786744	115.91658854897
67.4661313316796	110.623510012471
73.3128174962571	104.872555793163
78.5518384297052	98.6742729288631
83.1641024250269	92.0312943976739
87.1338902854948	84.9381646529184
90.4494731309838	77.3810635930856
93.1043158525374	69.3372564266387
95.099393453478	60.7735183761018
96.4203669508776	51.711580521584
97.0573797482044	42.4111543711715
97.0142071087747	32.906024988626
96.3029452012669	23.2385308290932
94.943933172044	13.4534026688084
92.9655637542373	3.59433070314338
90.4035126543542	-6.29861372013266
87.2994371840839	-16.1908621029581
83.6993729611543	-26.0545000456841
79.6521022880117	-35.8687168293519
75.207716575329	-45.6196829552855
-8.3942214378497	15.3463004714714
-6.59344309848746	26.0571564761418
-4.57653361826353	36.7257971702751
-2.31603320976942	47.3431329763526
0.194349934558801	57.9088712122058
2.95725131130447	68.422636860037
5.97078891358614	78.8844549660114
9.22795923354252	89.2951709350231
12.7161603528852	99.6568362347591
16.4168424771904	109.973013304635
20.305319656064	120.248940990741
24.3507984512241	130.491507367132
28.5166952204939	140.708998200934
32.7613146503647	150.910627455586
37.0389362209535	161.105906316476
41.3012972246637	171.303954624807
45.4993824469258	181.512882381495
49.5853614711403	191.739354575209
53.5144883141458	201.988404617009
57.2468098814108	212.263503012506
60.7486063343973	222.566843322778
63.9935777876144	232.899786609158
66.9638715003818	243.263399266234
69.6511006757808	253.659006638084
72.0575389347022	264.088640090906
74.1976744739753	274.555146825251
76.1002396379126	285.061521108974
77.8061186805135	295.610807021932
79.3543091175102	306.209648958035
80.8157166176381	316.844086318804
82.2679299698858	327.483378696722
83.7846143389378	338.080072496975
85.4271851496474	348.576370600169
87.2429709042378	358.912057550051
89.2681826524675	369.029734413034
91.5321968326435	378.876893715254
94.0611798880147	388.406208993554
96.8805535235676	397.575248847345
100.016382212386	406.346210794516
103.495876582012	414.685835534224
107.347200596025	422.565440161242
111.598771064322	429.960928369481
116.278250538724	436.85264693106
121.411429244158	443.225022468048
127.021148442719	449.065990833322
133.12634259592	454.366290189359
139.741193610892	459.118715708736
146.874317787341	463.317438999607
153.675629768723	467.207067474568
160.134676402065	470.76429155975
166.231466724292	473.960401606645
171.934710528406	476.761237511471
177.200230128135	479.128391401941
181.970967421135	481.022369840028
186.181257130792	482.407625542921
189.767667617673	483.257265988343
192.684083568503	483.55430048662
194.912913891646	483.290038623364
196.465390457692	482.463748367177
197.371491655368	481.084067645587
197.666338821427	479.168780372487
197.379818027521	476.741941403898
196.531432804726	473.830398873833
195.128904509526	470.461478029138
193.168649725688	466.662178218439
190.637135477991	462.459490379009
187.512845886361	457.881255446828
183.768867825553	452.956949797427
179.375979391222	447.71782106752
174.305805571604	442.196023918784
168.533416453012	436.422839491932
162.038916743392	430.42646417585
154.807995186523	424.22994183204
147.683967022572	417.600025039093
140.667753544632	410.564315270006
133.76492420091	403.148506807041
126.98501343102	395.377412456998
120.340747021562	387.276461780973
113.846979267076	378.873542796108
107.51905834769	370.200911990598
101.370421183963	361.296528516987
95.4097813965019	352.203642100955
89.6395707670217	342.96745904836
84.0583447868549	333.62952941807
78.6679721955953	324.223562491027
73.4818792180599	314.776276009848
68.5293458484415	305.312396117438
63.8545664572519	295.859892197609
59.5127718714994	286.452775437924
55.5669720676453	277.13212497342
52.0226353023421	267.887058520372
48.7857610870417	258.644179957189
45.8700789502536	249.386425107573
43.2975124111923	240.095107367734
41.0985024785195	230.751631992573
39.3103072961821	221.339671535486
37.9751393922026	211.848128590736
37.1383354784988	202.274310374941
36.8461927317933	192.626589977086
37.1431785047833	182.925911240257
38.0686880612557	173.205732832262
39.6539502973974	163.510436599532
41.9196980984819	153.89268768878
44.8748505115459	144.410431237369
48.5160417099259	135.124045981444
52.827652599797	126.093838833376
57.7820688441177	117.377787935039
63.3400809851819	109.029320083853
69.4515532542713	101.094933554849
76.0566560520709	93.611625817286
83.0880148482574	86.6043400338565
90.4739707304101	80.0839360702902
98.1426938056434	74.0463207796813
106.026201100079	68.4729992389939
114.062353959564	63.3317797034136
122.258327443925	58.6362423658233
130.730231363281	54.4560260206988
139.493060785438	50.7976551587839
148.556901311109	47.6627157177397
157.923199783345	45.0472900341901
167.583592701872	42.9417955509868
177.519877523788	41.3304249285927
187.704967028668	40.1901834337697
198.104891724459	39.4898748976569
208.681752627134	39.1895868493638
219.397147654355	39.2411598507457
230.215299770545	39.5897374368225
241.105194561018	40.1759981008921
252.041456540529	40.9384224671559
263.004131975887	41.8150707012982
273.977747344514	42.74465554529
284.949981377671	43.6669676526005
295.910163072948	44.5228573924463
306.00556331358	45.5357597582278
315.246381683432	46.7075543965059
323.645451827061	48.0419717508504
331.217448476087	49.5443566951354
337.978118233908	51.2213467703268
343.94351214802	53.0805287505813
349.129230281027	55.1301316837444
353.549712729652	57.3787960405802
357.217621453788	59.8354324147422
360.143352415829	62.5091574809621
362.334702431627	65.4092765163702
363.796696209172	68.5452738345334
364.531561621577	71.9267744904241
364.538828365831	75.5634501613963
363.815517989507	79.4648563049154
362.356392103772	83.6402037342071
360.1542303146	88.0980828556716
357.200119374152	92.8461702377115
353.483748937049	97.8909527085383
348.993725165272	103.237502802909
343.717929291832	108.889331648721
337.643962661524	114.848333054831
330.759731622307	121.114817668404
323.054233030896	127.687620069485
314.518599183957	134.564245291519
305.989577021032	141.45927633071
297.444583812208	148.308456322159
288.862281053978	155.045426323032
280.223773031448	161.60247250713
271.513724346658	167.911830099696
262.721189721008	173.907471149569
253.839944484011	179.527154796619
244.86820543941	184.714403460006
235.807809787538	189.420061149566
226.663081588305	193.603213706378
217.439674724145	197.231442539051
208.143627299506	200.280542830682
198.780751412719	202.733904130007
189.356378326445	204.581733045955
179.875412112129	205.820238665884
170.34261104626	206.450844558183
160.762992954912	206.479469594811
151.142172368302	205.916023305904
141.489861736646	204.769855348973
131.819305335861	203.050406002635
122.143237800845	200.772268095066
112.474185934276	197.954704101988
102.823565782021	194.622714136778
93.2009421662504	190.80793925786
83.6134441751876	186.549394098072
74.0653421354052	181.893942385472
64.5577782622801	176.896369185397
55.0886288445666	171.618865880836
45.6524764843803	166.129756751794
36.2406986120593	160.501387545257
26.8417251017809	154.807267717356
17.4415444926367	149.118760346951
8.02449996826166	143.501753225625
-1.42568569991576	138.013733062361
-10.9248153586927	132.701510382052
-20.4872270317357	127.59959138565
-30.1249891806307	122.728986938474
-39.8471942087312	118.096169083476
-49.6590599392328	113.691964055676
-59.5603538580341	109.490452014845
-69.5426015021997	105.448524193294
-79.5850188990495	101.507593831154
-89.6505515787466	97.5992109923013
-99.6885840599293	93.6588699846013
-109.639278831241	89.6348848730471
-119.437763523677	85.4882583751016
-129.021403756484	81.19272299644
-138.332553966042	76.7305900494061
-147.318895655591	72.0886268131543
10.614575854448	-5.83064452057926
9.86413899589753	4.23040922677757
9.0884209713471	14.3141264630794
8.36269582624728	24.3587434108901
7.77305549297939	34.3165722706374
7.40956840916997	44.1661750672981
7.36867909570338	53.902479211524
7.74751588410167	63.5230147539144
8.62462903767014	73.027616547354
10.0627940404914	82.4066797919863
12.1101118553631	91.6379669284169
14.8010561921202	100.686840948507
18.1569212683502	109.508545426098
22.1861050693696	118.05140714686
26.8846156630913	126.260165768789
32.2368855861152	134.078951917577
38.2167787001356	141.45374338671
44.7886511398928	148.334362610145
51.9084244539062	154.676190847864
59.5247661879294	160.441766414644
67.5805916428967	165.602324501051
76.0151434083003	170.139146504571
84.7668027365965	174.044370601594
93.7764996532896	177.320797395322
102.991211605562	179.980363896208
112.366832171643	182.041379806222
121.869872356883	183.525079155372
131.477942021342	184.452204395365
141.179429302798	184.840121521488
150.973096015648	184.700521385918
160.869173079781	184.036761868205
170.872076135277	182.858641126719
180.970479222632	181.190807332325
191.149554090664	179.062072544152
201.389267398441	176.508174721455
211.667345562372	173.57027446601
221.962041015321	170.293066014891
232.254358624127	166.722403946031
242.529380367182	162.902740684941
252.776581398348	158.874824097889
262.989318568504	154.674025386732
273.163832133002	150.329454638485
283.298103797362	145.863812521783
293.390822076658	141.293799575616
303.440591360961	136.630864378159
313.445425728963	131.882090817951
323.402506265179	127.051073886998
333.308150893468	122.138692283737
342.482910262329	117.720715721497
350.926827802109	113.79979407766
358.636413909382	110.372841204133
365.604757527799	107.431121570688
371.821848543249	104.960378400013
377.275103862969	102.941050126794
381.950078427998	101.34863416143
385.831322522237	100.154257953259
388.903322667822	99.3255034045631
391.151442413797	98.8275007455658
392.562769781054	98.6242655638954
393.126786243641	98.6802058989606
392.835799149541	98.9616860538069
391.685120210851	99.4385107926007
389.673016059248	100.085195005187
386.800489344625	100.881910135951
383.070960318054	101.815042792232
378.489907801733	102.877352020237
373.064502975033	104.067759736559
366.803242832465	105.390847316616
359.715574404581	106.856156666611
351.811500977514	108.477403369468
343.101174326972	110.271700829898
333.59449350124	112.258869035687
323.300741720608	114.460865312733
312.903324977015	116.324361425866
302.40455382786	117.868893050273
291.80890004659	119.119549438919
281.12328358972	120.106882369952
270.357284670147	120.866690871803
259.523237615373	121.439640533586
248.636151100359	121.87067697172
237.713398264331	122.208205269804
226.774137577256	122.503030835345
215.838464482115	122.807088506255
204.926349233455	123.172019122444
194.056472090426	123.647678616099
183.245103170391	124.280679274365
172.505181765477	125.113070651251
161.845768753622	126.181321784299
151.267303890768	127.509192871089
140.767044105659	129.114560545425
130.347320319481	131.02014100764
120.013806410311	133.249693239996
109.776246492925	135.827575856959
99.6490143687038	138.777976008271
89.6514113563597	142.123849161511
79.8075783081256	145.885639800883
70.1459321206326	150.079926579561
60.6981189734765	154.718188949158
51.4975758869283	159.805889390805
42.5778650417937	165.342001868075
33.9709614449804	171.319023769826
25.705637563465	177.723427953613
17.8060280361697	184.536468274331
10.2904042390057	191.735242766687
3.17015654291455	199.293922885348
-3.55103157560632	207.185053906431
-9.87783934343571	215.380809477341
-15.8238197230687	223.854042764264
-21.4117815247965	232.578927675402
-26.6740039159013	241.530946219492
-31.6521004507278	250.685993630277
-36.3961082837894	260.018524032357
-40.9622098350376	269.499016875628
-45.4039928663668	279.098257039954
-49.7721177012263	288.779795503895
-54.1168334188004	298.491337480231
-58.4825503307068	308.172550740297
-62.9076018222562	317.759570694376
-67.4258049355943	327.18859378679
-72.0685662147743	336.398319791722
-76.866633937881	345.331587408765
-81.85110384001	353.936545893373
-87.0536390546935	362.167506279027
-92.5060625962771	369.98547001582
-98.2395651353029	377.358303118127
-104.283767118423	384.260571174845
-110.665809305336	390.673111974949
-117.409556304654	396.582456889684
-124.534916537856	401.980211564905
-132.057225898119	406.862483725145
-139.986612892317	411.229417696372
-148.327256675576	415.084873401172
-157.076467314948	418.436278418832
-166.223572979348	421.294688248633
-175.748719105363	423.675109201151
-185.621901512567	425.597145325933
-194.915097892062	427.107153645172
-203.579796379034	428.18937586254
-211.565082221923	428.84306700209
-218.821704213203	429.084438234599
-225.306088600483	428.945131639685
-230.982732998316	428.468101238409
-235.824517561954	427.702841269061
-239.811673971076	426.701378202762
-242.930374865754	425.515356424235
-245.171460482448	424.193959228796
-246.529392987976	422.782374200276
-247.001367090681	421.320662691082
-246.586519022277	419.842989789094
-245.285229095002	418.377179287089
-243.098539879619	416.944528713151
-240.027709177522	415.559798153716
-236.07390302865	414.231287984698
-231.238023670167	412.960939235308
-225.520665464287	411.744416691214
-218.922196816045	410.571163472387
-211.442973965734	409.424445712883
-203.083698316879	408.281438051366
-193.845927153724	407.113434019825
-183.732733562624	405.886293418658
-172.749485798994	404.561246907742
-161.792451749931	403.07494296209
-150.873726371676	401.43096663403
-140.007906732555	399.624899508129
-129.21464913817	397.642873121193
-118.521295385043	395.461437126604
-107.964880302803	393.049018701246
-97.5927648314482	390.368968563886
-87.4611862771809	387.383751271501
-77.6314452326055	384.059231565544
-68.1644173739579	380.367676640657
-59.1150269358726	376.288622370723
-50.5282893914499	371.807899708526
-42.4374964638429	366.915868713904
-34.8640774536866	361.605800216942
-27.8183081588631	355.87284124549
-21.3002082726353	349.713620682546
-15.3002798765665	343.12641208741
-9.79998438275026	336.111770138944
-4.77199995813643	328.673595123204
-0.180371912028512	320.820608887997
4.01932162449042	312.568238352257
7.87975830364439	303.940938300331
11.4620057160009	294.975260979007
14.8388205428198	285.72618703948
18.013591181258	276.216785575259
20.9408339447136	266.447923014084
23.604862405618	256.440212350256
25.9915562712408	246.218703255961
28.0925049612954	235.81357269756
29.9080321834242	225.259346068115
31.4494549629234	214.592952911429
32.7401787275939	203.850733769402
33.8149642559434	193.064815686477
34.716953241416	182.25982792681
35.4929451466101	171.451207707146
36.1884025036197	160.645765206773
36.8437277184737	149.844019915959
37.4924158283736	139.043122163425
38.1606994115682	128.239368843727
38.8679376002762	117.42990292263
39.6271395085834	106.613603646876
40.4452914240893	95.7913127025181
41.3233849648103	84.965518332958
42.2561907924523	74.1395537435351
43.2319098222616	63.3163184625321
44.2318651682104	52.4965146358326
45.2303226253749	41.6763635680037
46.1941114974258	30.8445071075424
47.0792841256088	19.9756037124695
47.9123815561303	9.0805777417651
48.7704279093655	-1.80318450883371
49.7030536094358	-12.6539006564105
50.761821938634	-23.4502873533581
51.9974416011849	-34.1726800767329
83.7460235904691	-48.7347427078595
86.3233934845547	-38.4894133104301
88.8137500043657	-28.2804580655452
91.0995715273628	-18.1462309311279
93.0716033701118	-8.11063321766113
94.6373256386387	1.8149575306783
95.7243976801824	11.6270915500495
96.279707510233	21.3260529261981
96.2663806388727	30.9132312426625
95.6605059277546	40.389772219928
94.4483023828892	49.7558752844932
92.6264963510403	59.013997122897
90.2009794052288	68.1688272586222
87.1774473364729	77.2158915919282
83.565562094102	86.1482413166373
79.3793051321375	94.9576763020353
74.6374677701257	103.63597622299
69.3641888195978	112.176068154704
63.5894856728535	120.573095531399
57.3497208891575	128.8253609241
50.6879203028604	136.935117051088
43.6538203122218	144.909178791645
36.3034879805322	152.759322506685
28.6983540502764	160.502425853651
20.9035551783226	168.160283104796
12.985611742886	175.759020049533
5.00964575054243	183.328054245845
-2.96350458853023	190.898622057019
-10.8798801655447	198.502008336173
-18.6944269939548	206.167706042205
-26.3723824281704	213.92173570457
-33.8901428552565	221.785255689658
-41.2358218489674	229.773439551578
-48.409663441177	237.894447605389
-55.4243006926231	246.148225202798
-62.304532608307	254.524895134562
-69.0885481328624	262.999040357878
-75.8248090581991	271.527444841653
-82.5579952891569	280.059939094562
-89.3269358042234	288.53560056568
-96.1601379644517	296.88776955575
-103.074979899448	305.049875054494
-110.0799917163	312.95945128755
-117.178283296572	320.559632838681
-124.370666231893	327.798943368927
-131.657960556029	334.630436374021
-139.04250052448	341.010876637588
-146.528985668217	346.900263553069
-154.124799846083	352.261749258046
-161.839883647354	357.061870685109
-169.686239754193	361.270957294909
-177.677171516502	364.863577693162
-185.826377581914	367.818937141621
-194.147028745725	370.121217124886
-202.650932617034	371.75993888191
-211.347858935251	372.730528330962
-220.245070139845	373.035377277305
-229.347083243602	372.685884207456
-238.655639811821	371.706306498857
-248.169572061011	370.140875400283
-257.882929831285	368.066316875704
-267.775489630139	365.609919584788
-277.786317026093	362.957170309372
-287.09534878694	359.760375547181
-295.758794155521	355.991342379392
-303.821573840496	351.675541643087
-311.31572330694	346.860137228087
-318.265394517839	341.596237858977
-324.689797429457	335.931414916943
-330.604374086109	329.90737557556
-336.021265009582	323.559859236163
-340.949564989894	316.919324772156
-345.395515649576	310.011806511016
-349.362656280966	302.85970303927
-352.851922711976	295.482428101374
-355.86167991656	287.896915177664
-358.387674505687	280.11798490098
-360.422891703654	272.15858259304
-361.957296582945	264.02988085121
-362.977431037872	255.741219474998
-363.465826786471	247.299815016461
-363.400184258403	238.710097029322
-362.752274050437	229.97237869767
-361.486607339245	221.08026667366
-359.559341184529	212.015638747396
-356.919479621899	202.739305120993
-353.519094976802	193.177222869618
-349.343095463959	183.217544595475
-345.134422773711	173.305256262593
-184.192799507298	95.616978175556
-174.382534059887	98.817850032462
-164.484363567529	102.372103550232
-154.528080075993	106.219131402631
-144.541421416505	110.287046804832
-134.545497126762	114.492438030324
-124.549931138523	118.743788543137
-114.550587882298	122.948715212068
-104.532083125174	127.021703728347
-94.4739243017594	130.887151267855
-84.3549293975024	134.506119169226
-74.1571955105403	137.872633486253
-63.8688892515446	140.984865197606
-53.4844669960321	143.853093822937
-43.0045513649521	146.497025361173
-32.4354662438503	148.94394091623
-21.7885950897666	151.227169544847
-11.0796026333067	153.384665496007
-0.327522545104429	155.457590129367
10.4462761838977	157.488876653909
21.2192023968672	159.521807756193
31.9685686343913	161.598664755453
42.672656260541	163.759513962896
53.3116613626509	166.041184878114
63.8684918837648	168.476470853254
74.3294164757029	171.0935521834
84.6845850639627	173.915610756728
94.9284435910233	176.960580127704
105.060049225374	180.240959917736
115.083258537262	183.763624359587
125.00671288623	187.52958161378
134.843492384736	191.533711969909
144.610280791306	195.764660665767
154.32594226567	200.205356647687
164.009698513656	204.835617308406
173.677312242273	209.607622335397
183.339289276663	214.450174314007
193.001060835909	219.297962841609
202.663206884449	224.084201033056
212.322966294403	228.743699105471
221.976104944997	233.214630705555
231.618676772714	237.439516747138
241.248416703802	241.365815560502
250.865687014503	244.946392804038
260.474007270182	248.140020453157
270.080249173681	250.911970504863
279.694593666087	253.2347419538
289.330336531379	255.088981017187
299.003585401973	256.464707599904
308.732797514095	257.363023382743
318.537928561974	257.798504372145
328.43865654183	257.802353685904
338.450767858411	257.425828322137
348.579859235036	256.742106433672
358.813303373018	255.843217199521
369.115107520531	254.830091444916
379.428793011278	253.800155667051
389.050428296776	252.22101193904
397.994697813939	250.094112225641
406.268356888202	247.439914501008
413.873332218045	244.292561510421
420.809944733139	240.694888255055
427.079071379173	236.693786971256
432.682883985838	232.336356672647
437.624454251498	227.667240972058
441.906783811675	222.727207238506
445.531730153788	217.552702175731
448.499075094379	212.176011488665
450.805800865006	206.62570300429
452.44554808636	200.927131960037
453.408207090765	195.102866203066
453.679607423165	189.172927093606
453.241302892829	183.154739849681
452.070501135861	177.062651257494
450.140273572258	170.906815663817
447.420338436311	164.69121255784
443.878976391154	158.410666731739
439.48695779468	152.047293797467
434.224231382274	145.568166274262
428.088293549716	138.927617569813
421.099513672216	132.076274076918
413.298325157513	124.972606901924
405.372364221218	118.208606171828
397.290978211257	111.845588752756
389.032926533539	105.928304126668
380.584830596804	100.488870322011
371.939344111679	95.5495860273469
363.093625694747	91.1249557456283
354.048240591432	87.2232022780624
344.806446752002	83.8474410343088
335.373773448774	80.9966207298168
325.757800803212	78.666291196781
315.968063613903	76.8492308807628
306.016020203233	75.5359481034968
295.915041937125	74.7150589234864
285.680389753328	74.3735397164474
275.329149740633	74.4968544087033
264.880100822049	75.0689650265166
254.353485740874	76.0722506635814
243.770656068035	77.4873847848443
233.153570112495	79.2932526800765
222.524148819028	81.4670230251105
211.90354578685	83.9845037950099
201.311458060271	86.8208894780271
190.765668357964	89.951927847609
180.282031416412	93.3554237046347
169.875109602698	97.0129547754359
159.559904364569	100.912029805855
149.329625158805	105.017692981497
139.142031263622	109.244668359344
128.986290752851	113.560200479072
118.851315007105	117.933712543074
108.727246004533	122.338331964503
98.6060130534736	126.751310503446
88.4814717809445	131.154139170974
78.3493039030798	135.532547357887
68.2067883764456	139.876452150862
58.0525293754071	144.179889670508
47.8862116755756	148.440949784895
37.7084430645595	152.661729132558
27.5207347299431	156.848306303237
17.3256623126114	161.010722560958
7.12723794716614	165.162919697618
-3.06850125577751	169.322545777272
-13.2527310782792	173.510500433754
-23.4130248351081	177.750078181542
-33.5326981681458	182.06561618314
-43.590587646947	186.480686129524
-53.5614963288353	191.016059085845
-63.4173712810005	195.687813930387
-73.129062408149	200.505931489608
-82.6684288613782	205.473459989694
-92.010947795036	210.585707981779
-101.113733763307	215.860056492057
-109.90167323299	221.364990035601
-118.333853967405	227.118055394018
-126.371442211892	233.136630756181
-133.978799205753	239.436527842741
-141.123796788245	246.031485177346
-147.777842625701	252.932824246414
-153.915769439065	260.149132262044
-159.515668659597	267.685944225848
-164.55872691845	275.545422600087
-169.029116839239	283.726039132056
-172.913992710667	292.222267409412
-176.203643463478	301.024303464713
-178.891857058391	310.117849090314
-180.976547039103	319.484020390755
-182.460675622376	329.099480396441
-183.353468566143	338.936928281373
-183.671850952305	348.966083181592
-183.441955955826	359.15523855656
-182.700519575602	369.473301097103
-181.496037213624	379.891979617218
-179.889730079726	390.387530060775
-177.956511267852	400.941279132356
-175.785951868681	411.538083885353
-173.482405738989	422.162090862371
-171.162132101672	432.79024799372
-168.945187067739	443.386533620855
-166.943523952178	453.901582244249
-165.251421961073	464.278929816184
-163.942742098466	474.4633106384
-162.281206625766	484.005362986638
-160.279682153019	492.931448032785
-157.953854612653	501.259370924637
-155.320562492191	508.999741839915
-152.397028046135	516.156956691525
-149.200621137763	522.729799749492
-145.748970707051	528.711733381607
-142.060347994907	534.090948739532
-138.154310407929	538.850259121021
-134.052627656324	542.966949208879
-129.780502278764	546.412765230616
-125.368002825023	549.154348924816
-120.851375441084	551.154539744671
-116.273446705936	552.374932489168
-111.68188381485	552.779597903438
-107.124292621801	552.338918110351
-102.640541686557	551.031913251613
-98.2544097497691	548.846424850036
-93.9670103173462	545.778540782886
-89.7537514862332	541.833571368227
-85.5664650421191	537.029474627676
-81.3419842400188	531.400307597543
-77.0149979935917	524.995036565602
-72.5286532706217	517.870315050871
-67.8382234809887	510.081622794739
-63.7015842356935	502.078277942288
-60.1205111292504	493.833532119961
-57.0874310958104	485.328907697665
-54.5873922216205	476.553010218686
-52.5990506788227	467.500820492821
-51.0950855179339	458.173453396404
-50.0422795778524	448.578304021102
-49.4014024031792	438.729479845588
-49.1269665613115	428.648385795859
-49.1668809345758	418.364265835905
-49.4619939596198	407.914402929826
-49.9455444018497	397.343551309908
-50.5427018797214	386.702084683836
-51.1707536660041	376.042465265274
-51.740905859343	365.414244198459
-52.1624804083821	354.858900732892
-52.3489747715912	344.406544077489
-52.2239262636102	334.075670388023
-51.7245704651383	323.875318477275
-50.8028272148137	313.807999506339
-49.4244407048389	303.872208723238
[truncated: 5,575 more rows]
