# Supplementary material for: Generalization of navigation memory in honeybees
Source: Front Behav Neurosci. 2023 Mar 6;17:1070957. doi: 10.3389/fnbeh.2023.1070957 (PMC10025308; doi:10.3389/fnbeh.2023.1070957)
Supplement: Supplementary Data Sheet S1 — Primary data. [file Data_Sheet_1.zip › S00_Primary_Data/Bee_R14.csv]

34.3780607247796	159.549461312439
34.3577419904959	159.105920015205
34.317104521924	158.218837420737
34.2561483189025	156.888213529043
34.1748733792283	155.114048340224
34.0732796852691	152.896341855087
33.9513671377369	150.235094078181
33.8091353038184	147.130305029334
33.646582633813	143.581974779541
33.4637043833327	139.590103546194
33.2604877706814	135.154691915205
33.0369018385422	130.275741307195
32.8337537481134	125.840326524051
32.6511229187557	121.848443899058
32.4891260145816	118.300088020097
32.3479187957052	115.195251613426
32.2276863619736	112.533925963899
32.1286131770251	110.316102309301
32.0508213239904	108.541774808268
31.9942611514368	107.210945840557
31.9585292478847	106.323634534867
31.9425561607983	105.879889822247
31.9438843616326	105.879814354392
31.9625193201008	106.323407917973
32.002247959518	107.210506599832
32.0683403438097	108.540828347732
32.1894520344818	110.757339790142
32.3776801963001	113.858925886555
32.6497186584936	117.843496740005
33.0277196888281	122.707277190372
33.5400230669675	128.443725344684
34.2214980285922	135.042026394851
35.1131407054118	142.485240498969
36.2605575092515	150.748431032329
37.7111890780113	159.797383884989
38.8536759797921	168.991145428109
39.6930722396056	178.324282527291
40.1974215907977	186.900574260844
40.380001423414	194.707160859649
40.2594412138745	201.727683083556
39.8608579581834	207.942784285884
39.2173020779481	213.331012368205
38.3715549979238	217.870313781916
37.3782836942101	221.540437863724
36.3064542324596	224.326773271183
35.2416397823266	226.226458434836
34.2872216993196	227.258075696236
33.5621668335526	227.476837641614
33.1844107257593	226.99854438525
33.1055487393189	225.768931878877
32.8823569531561	223.668047543799
32.3932218005356	220.74547852905
31.52816907358	217.083346182709
30.2050637803484	212.778144861658
28.36649281478	207.925942772755
25.9708839367295	202.61555220879
22.9842536763721	196.927206157433
19.374361720367	190.933897210806
15.1074160062588	184.70341817652
10.1469282099598	178.299554801511
5.11083018039858	172.378407830297
-0.00708922495318376	166.942776895119
-5.22711811596432	161.973711434546
-10.5817022327544	157.415751693546
-15.2116004118953	153.240563143282
-19.1814891554478	149.614126796406
-22.5747592707052	146.640868142855
-25.4660682323676	144.379866658397
-27.9209456551091	142.862232890388
-30.0027792469585	142.097081970107
-31.7798415108733	142.069188189394
-33.3303719612226	142.730212281972
-34.7434586562953	143.983138807078
-36.1102132410119	145.657594301571
-37.3643011397198	147.739622772311
-38.0567433513719	150.266732835153
-38.0811091826197	153.093392380104
-37.3736286313271	156.031124516457
-35.9423213143351	158.874613422983
-33.8790110795368	161.434131691796
-31.3627766791841	163.578815283919
-28.6418731019518	165.307995145144
-25.648012517269	166.526766696756
-21.990721813287	167.233902119782
-17.5719269753013	167.50008817517
-12.3370789198347	167.416667286844
-6.2595607521763	167.075521060129
0.678545586982288	166.570096435867
8.49550999127416	166.008858052769
16.3122802952847	165.449698709718
24.1696455387111	164.727434809642
32.1170313949736	163.700565885402
40.165790893767	162.229743933669
48.2635168993566	160.180181218209
56.3046046754429	157.457843293825
64.1686764426252	154.025531308711
71.7441494235835	149.890048011542
78.9374923713148	145.975850402569
85.7060332217626	142.337299933282
92.0032585095905	139.041310701147
97.7862211037486	136.166648953415
103.023719491899	133.801986632636
107.706255596481	132.041374027067
111.858531563263	130.974537978167
115.554283310354	130.666943627471
118.929228581365	131.120200506206
122.174349319882	132.198033959887
125.164274767163	133.845993457419
127.470019572672	135.90462975546
128.989412661032	138.148885279223
129.694809410462	140.370326112715
129.595549815035	142.418627614886
128.700251109862	144.20754747012
126.998085890071	145.712829775331
124.455082240025	146.980714243015
121.094302246878	147.986184679106
117.303819047421	148.582626899825
113.210341799987	148.888513204549
108.997784015442	149.081948833089
104.864849810321	149.348874274775
100.978383463362	149.843276459123
97.4579770567076	150.683389766749
94.3795178211997	151.071017275218
91.7544293397945	151.077910064442
89.5950657366687	150.763966271508
87.9175670062913	150.178961313028
86.7447188983211	149.364216960608
86.109037801429	148.353671145416
86.0563590975181	147.173517331725
86.6497724540457	145.838409419747
87.970835518905	144.339617839107
90.1021930803039	142.621710324715
93.0630504962529	140.586830565678
96.770994033401	138.190723590468
100.726749273624	136.283495964695
104.926418137365	134.979601559691
109.342411106557	134.342780945893
113.953784624403	134.391766610439
118.758328754928	135.105175595716
123.77210191511	136.415147827483
128.948375027754	138.353964677761
133.875469100142	141.112540917329
138.421555701631	144.657479452851
142.440035231312	148.914252345956
145.806705980865	153.772929487552
148.433460835593	159.108075712256
150.264837006915	164.794440378266
151.269551352424	170.714354474184
151.432900632466	176.760028742155
150.751104939689	182.83371823826
149.227161318444	188.847328558001
146.867557637037	194.72228128687
143.679248502404	200.390303157172
139.666372481269	205.796200872221
134.826578778154	210.904967170814
129.149456849659	215.718249320689
122.631681758099	220.303759020681
115.335206350699	224.797083234161
107.413770395798	229.30576192147
99.4185035744638	233.053238006126
91.395046273134	235.982792858048
83.4295418112053	238.060626467031
75.6377342847262	239.279373501242
68.1515288380225	239.665216482345
61.0994116961015	239.278935016398
54.5872513491179	238.203271251259
48.6910694823438	236.521576758884
43.4624069591026	234.301053926982
38.9366457311223	231.585324426689
35.1407858948069	228.401736319047
32.1073218074139	224.800043572083
29.8684209889997	220.843405803757
28.4537736771815	216.614751294065
27.8847782986031	212.211042673043
28.1708020259869	207.736746492327
29.3082674651036	203.297560598522
31.2820145089528	198.995801580882
34.0676339662331	194.92796751879
37.6336512355962	191.184066423516
41.9430075747217	187.84795704737
46.9537214305893	184.998045675754
52.6187948357057	182.707890173748
58.8854525114024	181.04639801033
65.6937757793837	180.077318176329
72.974817434072	179.857614372325
80.648497221216	180.434091685369
88.6222375818492	181.837492772208
96.3654706402868	183.295326331573
103.708049664316	184.820425171257
110.495409976498	186.399036988514
116.607817914074	187.999723657734
121.966586550812	189.591043361111
126.526718294488	191.155534186041
130.266188311795	192.695575419705
133.175909534112	194.225534438117
135.244019742146	195.733190357337
136.460350690197	197.189143451548
136.817664490902	198.540933655321
136.316920682617	199.719191831235
134.970791093632	200.644435156346
132.804711266723	201.233333719172
129.856355121323	201.402627144841
126.147493099433	201.11589062991
121.694713406197	200.72060551399
116.536682828786	200.204343030251
110.715470870834	199.569666565165
104.274576119947	198.828366171741
97.2579259693476	197.998147768511
89.7088928470374	197.100032402022
81.6690752039769	196.156282797422
73.1768073806403	195.188922794732
64.2654931428427	194.218936591406
55.3891278873647	194.044682081193
46.6308316653633	194.64490690018
38.0629938593753	195.989665089781
29.7441087181142	198.044622011328
21.7172613958898	200.775429513212
14.0098070749615	204.151101938222
6.6333901413615	208.145854355811
-0.416424746279006	212.73926463854
-6.9371806901033	217.055336452521
-12.8615024123786	221.113110952503
-18.1308228379287	224.946852899665
-22.7002534251268	228.600424605944
-26.54073139852	232.120824181541
-29.6388385269921	235.553289082471
-31.9962381002781	238.939236311471
-33.6027637766824	242.270929128332
-34.4491708725957	245.155111339525
-34.5568361341478	247.557060750624
-33.9617753522985	249.425936706779
-32.7155676999691	250.701328769757
-30.8873161495526	251.31841188198
-28.5652714510325	251.21393874547
-25.857123980852	250.333499774256
-22.8883950088907	248.639743976231
-19.8019996899584	246.121975319841
-16.622724732774	242.762083561842
-13.2846594699954	238.539580362277
-9.78166471505831	233.44791990175
-6.11504778017979	227.484068854465
-2.30062753546211	220.644740622371
1.62647387345645	212.925251330764
5.60845160760371	204.32442550885
9.5680718320281	194.857578229273
13.2026955770756	185.430801856326
16.3525918660269	176.089777985945
18.8908906007146	166.884748634026
20.7285097887048	157.861952401574
21.8094476750035	149.063415317433
22.1036873645067	140.530387437871
21.600893055437	132.306507652573
20.3059062381441	124.439618143017
18.2361098264702	116.982434497025
15.4203896304587	109.992428697833
11.8993668392646	103.531069846758
7.72658161413159	97.6623186643679
2.9702378621134	92.4500758161631
-2.28509271669179	87.954209064601
-7.93767506002781	84.2249643796473
-13.8693280481769	81.2960309826038
-19.9447057409197	79.175780536115
-26.1455549867937	77.8817095369327
-32.542043606033	77.4353732800758
-39.1411477728057	77.8457443780264
-45.9379312331484	79.1191676947273
-52.907469246193	81.2626404980262
-59.9989710746123	84.2846163770327
-67.1311113895468	88.1901069716066
-74.1937026141424	92.9683666242569
-81.0639414128724	98.5797312613671
-87.6326151857457	104.956090040212
-93.8208868974768	112.015562482417
-99.5817195222463	119.676576486681
-104.917283706087	126.976734711795
-109.752035980434	133.853014626685
-114.003177247661	140.26592147502
-117.578397195392	146.211704011944
-120.389531924439	151.734170945156
-122.382673868628	156.911876377148
-123.549941250341	161.815663813966
-123.909889322383	166.481207018702
-123.487875092397	170.90964996369
-122.308540880758	175.076313082464
-120.395505605357	178.937768858342
-117.773884591151	182.437097693168
-114.47332681449	185.509204499903
-110.529690859803	188.087530554992
-105.983704877376	190.111907605401
-100.876318570446	191.535875306145
-95.2424202460519	192.332182539397
-89.105344369838	192.497426797546
-82.473941541763	192.059972815319
-75.379370357714	190.996546469866
-67.951204290682	189.158504115825
-60.2711424035944	186.497901433329
-52.454206743037	182.969297573927
-44.6325288954689	178.552863051115
-36.9318730376012	173.262083836065
-29.4314393722312	168.024580423191
-22.2791353942311	162.892060796941
-15.61812670125	157.906686494152
-9.58992047614814	153.082335240515
-4.32264804379177	148.388757446494
0.0970313596393879	143.761963283107
3.63390856148554	139.145188513221
6.28309546445776	134.515385758015
8.04904787903963	129.881879703731
8.93683235732589	125.277038496387
8.95064957593233	120.748499620936
8.09515999617674	116.352950178015
6.37723802187898	112.149291513397
3.80627853107083	108.18934444017
0.391675429577532	104.505417748777
-3.86155600764576	101.094894800614
-8.95308070312406	97.9020721959987
-14.8721572419293	94.8034334276889
-21.5696468238037	91.6210466429309
-28.9277957590552	88.262995131894
-36.4315931007635	85.6556185489124
-44.0533378567858	83.8565840584373
-51.7062215430262	82.9140433996182
-59.2678019347311	82.8474202908491
-66.6066592537905	83.6404073740248
-73.601217921685	85.2475568192662
-80.1466849325855	87.604956431197
-86.1546575127115	90.6383274417262
-91.5501852333654	94.2674253571563
-96.2686660299481	98.4076412729843
-100.253488495753	102.96973496009
-103.454879880789	107.858357202658
-105.830449021613	112.970055804565
-107.347923024853	118.192073573838
-107.989788050947	123.404360014389
-107.757217472429	128.487443068198
-106.668532996155	133.335551575558
-104.750214926366	137.869273018922
-102.024887909614	142.042767629132
-98.5022898384555	145.847156951211
-94.1762702994795	149.315485257665
-89.0310048109943	152.53283766422
-83.0638583330081	155.645148042368
-76.3193242560648	158.838692902175
-68.9102185338576	162.216626086203
-61.2872371977751	164.920064363638
-53.42809200569	166.920301223891
-45.3308266484639	168.200949983515
-36.9999934421178	168.759205359307
-28.4382853864024	168.608819517691
-19.6428757969916	167.784771557879
-10.607667046181	166.348728338881
-1.33253822662211	164.391397150167
8.16415688413143	162.026322600034
17.8389909104054	159.376258753647
27.6270143959825	156.561731936754
37.4505712684365	153.697944729745
47.2283037895726	150.897801965758
56.8835074851626	148.276169830688
66.3523198627067	145.951019784439
75.5900694484327	144.038319494984
84.5716602584932	142.641418561515
93.284368300025	141.841043036484
101.717628842149	141.691506641432
109.855635889059	142.222546312297
117.674601227899	143.442978071443
125.143669612966	145.343686261267
132.228138611635	147.899313607699
138.893839462491	151.067848397247
145.137023986432	154.8574380316
151.004915855022	159.347014225301
156.529428412646	164.554448848698
161.767056007334	170.48997764936
166.812497881274	177.135949423515
171.221668443445	183.726381218003
174.84846017617	190.410403614204
177.633816711058	197.271692072466
179.550369645525	204.30324271719
180.587276509945	211.440590434825
180.752186050585	218.594315907461
180.068725933162	225.672066355893
178.570286608623	232.588341234718
176.294872019822	239.266210713295
173.2823794307	245.635790967833
169.573718177695	251.632025859318
165.211036944375	257.192635924335
160.238662402349	262.256403399205
154.704649103051	266.761791448323
148.663041669025	270.645961370004
142.177046435146	273.844499172328
135.323139223359	276.292657476731
128.195165386217	277.929595561761
120.90492755518	278.706934399728
113.572977951102	278.599146702153
106.307658119501	277.606574267935
99.1828730762849	275.744990151709
92.2247949963747	273.030435978509
85.4023220306194	269.472386198734
78.6106363307291	265.085968391764
72.2442168188081	260.611315218758
66.3526824643894	255.853149437477
60.9710337211449	250.675771902668
56.2018638152273	245.037537447532
52.0685848710191	238.920044607353
48.599704023088	232.331021276717
45.8236548359459	225.293173975359
43.7649005384575	217.837161559205
42.4411785379402	209.996640149715
41.8613759897689	201.80469191507
42.0234041949411	193.291443256044
42.9115380983854	184.482977641357
44.4930188900121	175.401966896399
46.7143831266382	166.07061480524
49.4988380894707	156.515947588767
52.746124322843	146.775709711055
56.3347081266771	136.901142687699
60.1245481430212	126.953040481332
63.9609321356898	116.99031308158
67.6846716490231	107.055590789522
71.1511997585326	97.1686076008593
74.2486356446326	87.3340223126086
76.9040576728558	77.5553696390275
79.0808553328514	67.8440803384351
80.7751427181555	58.2212420555807
82.0154764298477	48.7139175554619
83.5237869739538	39.9465809685612
85.2614257699805	31.9495293523941
87.0808567682325	24.7267585035854
88.8973769930703	18.2986159273263
90.6072421690113	12.6768233115715
92.0934083170226	7.85950232670569
93.2367542334617	3.82675293480656
93.9328301405145	0.54340939936651
94.1054682908826	-2.02912135191499
93.7109542728313	-3.91936295796711
92.7360278561807	-5.13769865157946
91.1951997726075	-5.67470784611956
89.1292821594953	-5.50444138445798
86.6038796087965	-4.59123794911133
83.705728305116	-2.8980848194326
80.5364803019609	-0.393573169364657
77.2060983421566	2.94449359794356
73.8282324903147	7.12810035488062
70.5177420444819	12.1585879427756
67.3887916664736	18.0257139858048
64.5520952704975	24.7066871041323
62.111423936234	32.1662480541894
60.1622723886379	40.3572278710893
58.7159982340265	49.2669757964086
57.7199708958312	58.9089998818498
56.516554649639	68.6785475407781
55.1390828917419	78.5438678087628
53.6470469144382	88.4662744135595
52.1300921127221	98.40005504287
50.7087167813925	108.29359663141
49.5279468112495	118.093517840698
48.7405961250784	127.75112057596
48.4839693728918	137.225702858267
48.8624484576853	146.481107811477
49.9436137842429	155.479801702627
51.7635887149255	164.179467622021
54.3344071360504	172.53246880364
57.6498413086788	180.486684610647
61.6890510394758	187.986756315946
66.4184564926784	194.9754894153
71.7924182569071	201.395514511883
77.7533070097854	207.191423684362
84.2315929382362	212.312560644771
91.1466840263618	216.716430201359
98.40922481855	220.372269745884
105.92512626004	223.263837108623
113.600463233988	225.390463009652
121.344003802886	226.767203457495
129.143934919913	227.378933236334
137.048204459371	227.189214933092
145.050900292951	226.185419345875
153.134603761426	224.359503836409
161.266722899271	221.709126535963
169.398696474821	218.239859867437
177.467930448344	213.968651575929
185.403119298413	208.927087145355
192.884442611321	204.014756947278
199.838108532513	199.286561802414
206.204212213097	194.801444811961
211.93760465998	190.616764042078
217.006060350841	186.784599519518
221.387533992739	183.3500390372
225.067547874861	180.350742296385
228.037066067954	177.81711637523
230.290878497174	175.772689594999
231.82641577093	174.234480029831
232.642909186424	173.213276733319
232.740831292711	172.713811515991
232.121576409887	172.734825079323
230.787361657468	173.269042000077
228.741347195917	174.303075190799
225.98799015699	175.81728867529
222.533659358475	177.785662991663
218.387543405348	180.175735264696
213.562873531525	182.948730116926
208.078436434688	186.060056957321
201.960245676433	189.460406182915
195.243054964629	193.097680005464
187.971167343204	196.919852139328
180.197869172008	200.878490227419
171.983034123467	204.932188010809
163.6369429301	208.196177059112
155.228905489183	210.652237317462
146.819685522372	212.292932957005
138.457889181938	213.119626083178
130.177187799602	213.14081604132
122.001992286709	212.368969599571
113.970375314837	210.813242449476
106.126156238468	208.483213232931
98.5271187765165	205.389015046281
91.2433119144138	201.545431488274
84.353934827662	196.97616891338
77.9425091182049	191.717083500903
72.0912505663084	185.8173027123
66.8761078313975	179.338138705767
62.3634776023994	172.350656260786
58.6086634675347	164.932993015339
55.6555068371035	157.168123902458
53.5365046836248	149.142232513671
52.2729157845734	140.943500658484
51.8746162354379	132.660960948353
52.339720731516	124.382998774042
53.6542498035287	116.195117312598
55.7923811027021	108.176748630562
58.7179448689362	100.397269474829
62.3875807925733	92.9118703213786
66.7552802129938	85.7581813263958
71.7772377215316	78.9542379090409
77.4155979276523	72.4976487002677
83.6399974439636	66.3653996547474
90.4267121673403	60.5140916317809
97.7479261788629	54.8843720204599
105.544456354248	49.414445301793
113.141626186275	44.7084792185278
120.552308682856	40.8130397427572
127.76097329942	37.753266531854
134.726418823373	35.5358485593428
141.388488673496	34.1502255158637
147.6757119158	33.5695989327025
153.511829554031	33.7526557950153
158.820289053872	34.645681946899
163.526998848822	36.1843593692237
167.562374962014	38.2950466841403
170.863695586294	40.8961885025416
173.378020218518	43.9010874089721
175.064759336116	47.2229514718324
175.896387106177	50.7816985453982
175.856675521414	54.5106367077231
174.937422404856	58.3613731677005
173.135326407847	62.3067426285849
170.450236556723	66.3426170030865
166.885429965594	70.4895869990647
162.450467126575	74.7950849244531
157.167598723466	79.3358489799662
151.083633477029	84.2195319379422
144.291406649336	89.5821393065496
136.778511400494	95.448217287289
128.476860289745	101.489541851514
120.0720311871	107.006419342247
111.58231319847	111.855603097286
103.066035095	115.936732558313
94.6053989489502	119.192810552337
86.2924612299698	121.602126719429
78.2212152527473	123.169228661088
70.4840913179512	123.91810882867
63.1706340260313	123.887979518681
56.3667780562532	123.131043523146
50.1536761145502	121.711350195666
44.6054841002203	119.703536684851
39.7862399111969	117.190063535786
35.7469922840145	114.256053670531
32.5248038827318	110.982325180468
30.1442938036998	107.438570072676
28.6207582316643	103.678388130329
27.9632214701618	99.7364414752502
28.1762093945228	95.6269274930653
29.259648367081	91.3424455336387
31.206468110267	86.8527471031366
33.9971817301707	82.1034615566739
37.5899291594676	77.0157500138463
41.9022484639089	71.489372536387
46.9666541396015	65.540485084139
52.8842265844485	59.5364228229892
59.6057033982849	53.5428636862198
67.0395456518487	47.6213286059546
75.0613789996746	41.8060075566031
83.5312405271343	36.1005642318287
92.3082014853482	30.486021040203
101.259758645974	24.9303527763327
109.901414472887	20.204744681086
118.186118142108	16.2917778616334
126.06721786367	13.163938043625
133.499353874358	10.7875511371699
140.43903935681	9.12523272373227
146.84503534931	8.13746495928197
152.678616032939	7.78368768669299
157.90378109434	8.02314688504416
162.487434079793	8.8156528425728
166.399520001099	10.1223393834149
169.613105319485	11.906472440596
172.104388939107	14.1343273829837
173.8526514242	16.776138752982
174.840177117968	19.8071210309103
175.052216089604	23.2085581919317
174.47708662404	26.9689513897349
173.106549352281	31.0851809613452
170.936596531882	35.5635609685403
167.968757626228	40.4205305348431
164.211861702685	45.6825696190308
159.683873017473	51.3848834547948
154.413041754179	57.5687071796381
148.43758521255	64.277850942353
141.803886584111	71.556016348485
134.553964573949	79.428290717523
127.054611425155	86.9976102313365
119.285763959636	94.2425474550232
111.236436594475	101.135886331456
102.904401657245	107.644045129638
94.2965490112265	113.726582252479
85.4300039057192	119.336767150005
76.3335071249202	124.423578035996
67.048230572456	128.935098400248
57.627239944335	132.822686157067
48.1333530677683	136.044835620609
38.6358702880986	138.569763986621
29.2070411105453	140.376363132154
19.9189980666852	141.453775501669
10.841497127493	141.800128873722
2.04046775275665	141.420921937529
-6.42279161814257	140.327379076628
-14.4919721371985	138.534926951641
-22.1158390293934	136.061834552963
-29.2481702430201	132.927998921204
-35.8476400097927	129.153833166079
-41.8777147067336	124.759204918901
-47.3066236616555	119.762366410938
-52.107494730406	114.178784666718
-56.2588822075284	108.019599876498
-59.7356653137736	101.30752913616
-62.4759000612003	94.1704800760451
-64.4587373880108	86.6403222606136
-65.6641968870951	78.7591293201825
-66.0748603344681	70.5781020693938
-65.6779365435523	62.1571681505641
-64.4678004995116	53.563887064708
-62.44858760479	44.8710613810874
-59.6360791158839	36.1529354512503
-56.0581264773345	27.4805159181087
64.1738683574486	-43.3921152593313
66.6996420432261	-38.4932588859872
68.7144439019396	-32.955430954556
70.1890429277105	-26.7969663380693
71.1008838949883	-20.0332582258811
71.4349127574976	-12.6751423057113
71.1841918023836	-4.72738996116146
70.3505418143593	3.81263345826625
68.9455461413398	12.9561687796389
66.9925805403669	22.724217590185
64.494492277128	33.1356340634648
61.9298737642672	43.4158491061902
59.2342420536466	53.4828685370825
56.3254332168987	63.2570098789556
53.1166096570493	72.6729196061025
49.5311535691432	81.6816987729179
45.5117352927301	90.2460278043173
41.0220197908749	98.3343794022316
36.0443747549094	105.917502749978
30.5765752989742	112.967138089722
24.6287783696107	119.456026722368
18.2210180637406	125.358487693901
11.3810971017688	130.651143558889
4.14267202467699	135.313547912844
-3.45662253367865	139.328527113293
-11.3770541339472	142.68207721555
-19.5785899516788	145.362721441882
-28.0224314903345	147.360358509463
-36.6721066576693	148.664785802381
-45.4940385686728	149.264196770755
-54.4576607302611	149.14397872461
-63.5352849159514	148.286072380104
-72.7020158928325	146.669026751478
-81.9360673008635	144.268718919568
-91.2200540011197	141.059498135162
-100.507620613973	137.028426623127
-109.503414757368	132.44099949079
-118.164259969101	127.303078187098
-126.446301331987	121.632513504751
-134.307858602136	115.455042567
-141.742099262698	109.689396840571
-148.742530868908	104.368197758179
-155.303145660662	99.5238189369823
-161.418235457317	95.1872874856821
-167.082046510819	91.387459583438
-172.288368301288	88.1504776578174
-195.326536889893	98.7955075319097
-193.5733620835	103.932802264161
-191.21295739872	109.653727296569
-188.254536238465	115.90275276515
-184.721443161889	122.610410107347
-180.653802920354	129.700803707216
-176.105825864214	137.102527896363
-171.13782145891	144.75730665495
-165.77623843277	151.735477974898
-160.043052381881	158.011830777333
-153.953389188028	163.575527894052
-147.515416658151	168.42785007969
-140.731439616298	172.58100236629
-133.599696389025	176.057791359564
-126.116696625223	178.891772250476
-118.280054414167	181.127398150095
-110.09169039641	182.819727437727
-101.561093668215	184.033503238904
-92.7083620127873	184.842425227533
-83.5567550279871	185.233492347589
-74.3077749304369	184.86099892331
-65.0078188976232	183.724417923905
-55.7047341215309	181.828786643795
-46.4416534508195	179.189021787238
-37.2538753341899	175.832222487698
-28.1668099929367	171.800385843409
-19.1945017039375	167.154126419069
-10.3385440546502	161.976863083539
-1.58734787021044	156.377362360599
7.08390121906936	150.487048236122
15.7112652846274	144.449509364495
24.3364106284629	138.40488809618
32.9982654431687	132.476542251759
41.7257932026227	126.764841558855
50.5344696985806	121.346945694006
59.4261257206172	116.279104552041
68.3906909334907	111.599122895124
77.4087632230087	107.328107926736
86.4545581259682	103.47142952445
95.4991716989293	100.019159861975
104.514197038914	96.9463927102299
113.475636262022	94.2138454750561
122.36784737485	91.7688879939044
131.18726980135	89.546116942311
139.935648807414	87.5625032176421
148.79567760928	86.1623992329502
157.797835623216	85.3380427090648
166.976182500138	85.0669792475958
176.359546609783	85.3056393394556
185.963082060876	85.9870499325237
195.779370553428	87.0236096125441
205.773297301385	88.3157691309249
215.079409013647	90.1348709283432
223.681300481859	92.486434302645
231.553771440084	95.3444194270166
238.667804165285	98.6590292229709
244.995419490793	102.364394576213
250.512232796094	106.384809059231
255.198014482221	110.638531041253
259.036658035279	115.039281673549
262.016778955935	119.496562133813
264.133369032515	123.916423988896
265.389830527642	128.204225426085
265.798754262035	132.269789470166
265.380036171976	136.033497126982
264.156632043363	139.430943528118
262.149709637115	142.414967491476
259.374756657061	144.955663539627
255.839133090189	147.039704766518
251.540852145037	148.670040324094
246.468290877258	149.866565191356
240.600822323165	150.668032549185
233.91084454074	151.1351650497
226.368206729636	151.354233229587
217.948015502091	151.438930694632
208.640972161585	151.526929440134
198.461889967773	151.769144384945
188.257772311191	151.942956562981
178.035614135016	152.083508129192
167.828028114736	152.244175813154
157.695740658555	152.486385855797
147.626825011236	152.801006930891
137.506606352233	153.005482711711
127.34202750234	153.096765279868
117.145853673022	153.088150367706
106.934113826479	153.016724134514
96.7224538324641	152.945716291002
86.5240206949534	152.962911279218
76.3509668109509	153.174668857844
66.2201080884193	153.695773300707
56.1597954312634	154.636685925814
46.2131314657257	156.091372966337
36.4356560170569	158.129543885291
26.8901475014617	160.794851050072
17.6419056879696	164.107221863776
8.75572763763723	168.066500048342
0.294165042615681	172.655647397803
-7.68370268338096	177.842965586125
-15.1235702877383	183.5834381424
-21.9776609655803	189.81954570499
-28.2071459592003	196.482033773809
-33.7852534069148	203.491227418896
-38.7007824126602	210.759554445757
-42.9613205384015	218.19576170788
-46.5953028212368	225.710594958
-49.6535385818639	233.222225653088
-52.1092169966154	240.732358246177
-53.8292365679039	248.428450545775
-54.800481286448	256.331452011049
-55.0167096177343	264.46045162081
-54.4799409146008	272.826860256323
-53.2024290639901	281.432823190946
-51.2118581644593	290.271469215019
-48.5614893449177	299.328370136014
-45.3452917813423	308.582451615474
-41.7111539364332	318.00067603363
-37.8519735548714	327.523632897785
-33.9643150658444	337.062097041814
-30.211665813848	346.519193710716
-26.719096726085	355.811969768889
-22.8060324064739	364.446462406361
-18.519142042012	372.435585656317
-13.9037112600789	379.789157499766
-9.00249600002246	386.514640646237
-3.8555621455871	392.617479825907
1.49947032900691	398.101217787127
7.02701908760947	402.967478683331
12.6930605593569	407.215859607645
18.4646087187504	410.843748181777
24.3091491510608	413.846073874873
30.1940105796431	416.214998061704
36.0856488912814	417.939552399173
41.9488214681053	419.005250516379
47.7456552723951	419.393732404113
53.4346966107979	419.082566869987
58.9702569855375	418.045444984069
64.3028943877053	416.253124244882
69.3828567149651	413.675521623162
74.1694495683427	410.285220680133
78.6484183725527	406.063127992075
82.8513377202088	401.009671066915
86.8551031281462	395.162217852057
90.7482180594777	388.598105026427
94.5988674322007	381.409626338872
98.4513636435812	373.678836286508
101.558720922127	365.899379908301
103.914594996773	358.056514653706
105.523730328881	350.135944761244
106.400239420616	342.122693845403
106.567260313338	334.00098203414
106.057304878525	325.7548581597
104.912863320831	317.369477502741
103.186920222971	308.832945508734
100.943101828458	300.138581292395
98.2553463151633	291.287336576884
95.207493495814	282.29007388922
91.8950472562363	273.169989737807
88.3331656753118	263.949420434557
84.4423795870176	254.658197188639
80.2345445826254	245.326449355475
75.7316894953585	235.984550967089
70.9714532511601	226.65902042335
66.0085406449174	217.367369110977
60.9122161705796	208.112640557185
55.7590582152719	198.880079247841
50.6228070947028	189.639057184879
45.5660906499759	180.350443402261
40.6372730354673	170.975484063068
35.8712793563914	161.482286392455
31.2914842738147	151.849018760132
26.9108488693752	142.064829780989
22.7318624113963	132.129637020384
18.7455016524981	122.053523136285
14.9295988130575	111.856147672577
11.2470666599302	101.566400360036
7.6445505817682	91.2223736065093
4.05227276439722	80.8714829301745
0.385892459039212	70.5701410831463
-3.44927587912861	60.381987415943
-7.5525396232442	50.3738705935791
-12.0227645469242	40.609883589368
-16.957531989264	31.1444586885972
-22.3604917372601	22.0317800413092
-11.2978789369475	8.94682537787816
-6.94826780240998	18.1058393341438
-2.8660809947948	27.6210907220932
0.954133450913247	37.449203670258
4.50139460549178	47.5505406016104
7.79237155978958	57.8737286976696
10.8516239276912	68.3661129211626
13.7120753188647	78.977458182047
16.4124588613484	89.6646695214092
18.9917761337913	100.395486119735
21.4825370412062	111.149251524895
23.9054230662209	121.914647034314
26.2668568729733	132.68594230325
28.5592568216223	143.459432977807
30.762983703115	154.23092455168
32.8490643319643	164.994414260485
34.7820965316297	175.741788049903
36.5230033470465	186.463242811
38.0314749164272	197.148133446884
39.268041854731	207.785983203985
40.1957845675407	218.367468926245
40.7817140418902	228.885282904126
40.9978784491843	239.334857243463
40.8222708732645	249.714995261842
40.2396425401064	260.028474713551
39.2423568418729	270.282662946847
37.8314197047911	280.490110808153
36.0176274690112	290.669004425166
33.8368344890016	300.836878099282
31.3628630314931	311.004602752127
28.6668616673498	321.187568394111
25.8362014467067	331.390576786756
22.9664475394523	341.60274118459
20.1513858565654	351.797601667496
17.4761271136541	361.938243545798
14.4533686617447	371.296105072607
11.0917680424914	379.882711381321
7.41029287901527	387.70591547004
3.43565645097418	394.771272426686
-0.799912241614294	401.08326635203
-5.26068014501841	406.646166784817
-9.90919054178749	411.464429105606
-14.7077405856325	415.542661217475
-19.6194966994454	418.885253018311
-24.6092414316032	421.495794343542
-29.6438026157448	423.376395129388
-34.6922551698106	424.526986934229
-39.7260045786848	424.944648411103
-44.718868166559	424.622973749494
-49.6472776241055	423.551502156075
-54.490741741325	421.715259064555
-59.2327280279364	419.094546682814
-63.8621123541093	415.665298125379
-68.3752040661567	411.400605787374
-72.7778702687556	406.274364056605
-77.0863010120078	400.267848522828
-81.3241521260625	393.378542338391
-85.5153371217592	385.62771600412
-89.6761534898846	377.062452782015
-93.8123523383428	367.75123702496
-97.3604264983973	358.463166687084
-100.260094404985	349.23151566217
-102.470235926431	340.091846033066
-103.965577087588	331.076261141079
-104.732832202162	322.209998889197
-104.767462259199	313.510126175787
-104.071523259638	304.985539877292
-102.652551739709	296.637633964918
-100.523221599009	288.461304825533
-97.7014656432876	280.446187809801
-94.2107678478362	272.578109192298
-90.0803625973836	264.840723341279
-85.3451442529636	257.217218861118
-80.0452377756832	249.691854553406
-74.2255084242752	242.25090609408
-67.9063965853159	234.910661335817
-61.1133339430923	228.291520680425
-53.8812836198831	222.406246223258
-46.2483423743556	217.26401422651
-38.2548941446519	212.867745090906
-29.943794261259	209.2120139847
-21.3606370145706	206.280748400807
-12.5534503149701	204.0448000444
-3.57110159463895	202.460092912132
5.53992962891851	201.467681508651
14.7396518294852	200.997061255991
23.997662020451	200.972721292549
33.2937238147215	201.321973459461
42.6160443960115	201.981565545679
51.9587059023552	202.901882767432
61.3195201914355	204.049008506821
70.6987760814262	205.40547202185
80.0987515704946	206.970386220377
89.5235963790304	208.75937265313
98.9790854254319	210.804398836996
108.471686472062	213.153404960925
118.006417920986	215.869283276802
127.583328829207	219.027369656968
137.193426527563	222.710441560756
146.816340369821	227.001201794607
156.393044801675	231.946408846762
165.860443729394	236.976969239
175.161474568456	242.117796892594
184.242206613945	247.384749896595
193.05205726551	252.789055718846
201.543564952366	258.340494729814
209.671972120575	264.049660795091
217.395042878379	269.92941267186
224.673281130999	275.995619864159
231.470508055569	282.267270270106
237.754633851148	288.766006860452
243.761750470521	294.667138008384
249.462314722551	299.992791995055
254.825467213588	304.76355192401
259.818303690869	308.997422032629
264.404655653267	312.709164435232
268.543529603015	315.910170435707
272.187467539773	318.609068892732
275.281383762889	320.813332565816
277.763056480692	322.532027602422
279.567277785576	323.77907809707
280.635442426528	324.574674580253
280.928845048099	324.941666988284
280.438816381858	324.897910041067
279.187579402656	324.451166231133
277.220465270786	323.60047055249
274.594572369653	322.340603605412
271.36883683593	320.665098077271
267.597944231111	318.566708607851
263.329887374604	316.036507867133
258.605858593513	313.062737886895
253.461299239967	309.629903030472
247.92740722361	305.718207125831
242.032762866602	301.303329331736
235.804907713761	296.356546665789
229.27175090037	290.845246881265
222.199306797514	285.581952973012
214.626601594014	280.531360860045
206.601382589152	275.659124153678
198.17968170893	270.933408392049
189.424829589986	266.32586730202
180.40621531	261.811536798405
171.198141046447	257.367259188742
161.878807349005	252.968436257876
152.528692384393	248.584242449473
143.226578663919	244.172397328971
134.041336334051	239.676708927803
125.033115242337	235.025609282342
116.266188218888	230.134557826732
107.774860958711	224.933616345362
99.5878502472341	219.365723908702
91.7321819802094	213.389064770151
84.2354396193821	206.976505032515
77.1261024939467	200.114124619552
70.4326422289288	192.799633331556
64.1820080592439	185.040861198496
58.3979068106004	176.854333464022
53.0990831960093	168.263911154054
48.2976763764447	159.299469165462
43.9976763667472	149.995563151141
40.1935240305049	140.390016466243
36.8689762470819	130.522366529202
33.9964612854783	120.432173083401
31.5372209363404	110.157314583253
29.4425036276833	99.7325377197542
27.6558981110317	89.1885761794765
26.1166293228395	78.5520238667599
24.7633989201639	67.8458610036665
23.5382471305836	57.0902587292683
22.3899647450935	46.3032041196638
21.2767777575096	35.5006044334995
20.1684591159908	24.6956319139372
19.0358420645792	13.9033991855783
17.8315417903178	3.14853105154111
16.5246979000137	-7.55174910589062
41.9716179711687	-21.457347118551
46.2571141399407	-11.3788929136584
50.2213500884758	-1.25459970937851
53.8156357893604	8.88720540760099
56.9839890104834	19.006934694836
59.6658874617821	29.0500150008534
61.8013176298621	38.9432792942797
63.3384661421588	48.5917652419994
64.2449015769378	57.8735047720334
64.5163361640063	66.8136861597149
64.2121430720825	75.5996818627839
63.3624733204139	84.2866683259197
62.0088137268303	92.926749878837
60.1988037166066	101.561801230736
57.9825918417087	110.221998081857
55.4104954617601	118.926564730059
52.5317721323343	127.685353031528
49.3941987560594	136.500607559307
46.0441764891152	145.368652074157
42.5271561333415	154.281423380487
38.8882520743674	163.227865280285
35.1729646706439	172.195230967082
31.4279614475313	181.170356446177
27.7018805449545	190.140974943588
24.0461180954355	199.097148935233
20.5155440401684	208.032903735364
17.16905472843	216.948151822145
14.0698097884514	225.850992044139
11.2849107096896	234.760435929064
8.88416479978638	243.709528142581
6.9374731462019	252.748665812355
5.51035878066782	261.94872563129
4.65725064798529	271.403750201526
4.4115873923281	281.235605478199
4.77852280996431	291.41919284116
5.70089704514224	301.766685977034
7.15345496890989	312.221059190228
9.10330998534642	322.726037973453
11.515723385994	333.232352036755
14.3578832916455	343.698449268932
17.6009742138087	354.089270485925
21.2208628243961	364.374563647521
25.1978844463426	374.52741260764
29.516191280586	384.523206091306
34.1630000399026	394.339032629746
39.1279325895574	403.953388640127
43.625913942072	412.915442457727
47.640255952253	421.225523548772
51.1590267388273	428.881861270758
54.1748123081255	435.880253711868
56.6845117650235	442.213886325119
58.689168886622	447.873273680804
60.1938401576963	452.84630803038
61.2075001728023	457.118408878644
61.7429879885019	460.672780244781
61.8169993109209	463.490799026497
61.4501231907506	465.552580165615
60.666898474463	466.837789436486
59.4958134312814	467.326790588543
57.9690882835514	467.002192763364
56.1219902422786	465.850765398598
53.9914131118376	463.865485997462
51.6136236292247	461.047240228283
49.0214640127683	457.405590199292
46.2416966904403	452.958253427773
43.2932335281456	447.72942042454
40.186605342677	441.747436783429
36.9244993731001	435.042434999561
33.5028836920181	427.64430373378
29.9122360102287	419.581152023928
26.1385663181874	410.878283356829
22.9407253387771	401.988268231242
20.3073875288515	392.910290713788
18.2206620573684	383.643625639294
16.6562960381166	374.188476176337
15.5839028985365	364.546874077
14.9672774075255	354.723585894258
14.7648348528169	344.726942767874
14.9301649671928	334.569488986331
15.4126246361782	324.268340499833
16.1578112494606	313.845173156969
17.1076258455309	303.325843329727
18.1990884112232	292.739925500979
19.4033160785908	282.107844906145
20.7387020006869	271.439230040406
22.1693126639687	260.750708827234
23.652958371342	250.054761210456
25.1417300280155	239.358429766973
26.5846013911906	228.662837025365
27.9306194341184	217.963952070311
29.13169693908	207.25442508459
30.1444759587137	196.525887183064
30.9312543624098	185.771080812001
31.4602803983132	174.985435814685
31.7057552962397	164.167986992914
31.6477675960877	153.321699589958
31.2722477512468	142.453328812519
30.5709368533359	131.572938772826
29.5413136684236	120.693186605488
28.1864056263326	109.82846031145
26.5144099090395	98.9939521240057
24.5380662264228	88.2047534953374
22.2737554074976	77.4750678154276
19.740350777418	66.8176413297094
16.9579217965726	56.2434960246361
13.9464809475085	45.7619950987367
10.7251151307072	35.3811599144216
7.31242227821901	25.1078456364032
3.68698092407146	14.9599709996239
-0.22596773443	4.96707205568967
-7.19322704528679	9.02764460411632
-3.86206979450976	19.4031430564686
-0.720367236106242	29.9026896575187
2.26552397596038	40.4935158704609
5.15158328057664	51.1390940502507
7.99411418607158	61.8069284356313
10.8552779146355	72.4656578492785
13.799259715862	83.0846106339778
16.8888597523	93.632752679815
20.1825355510963	104.077559834833
23.7320186109125	114.384253910358
27.5805900470154	124.515643239907
31.7620581209982	134.432574303795
36.3004273270983	144.094827556896
41.2101863824075	153.46222219012
46.4970940905047	162.495715597852
52.1593247463677	171.158348027156
58.1888454171892	179.415949701794
64.5729206645161	187.237576831029
71.295662367373	194.595674056605
78.3395584429523	201.465982274569
85.6869274812964	207.827229438702
93.3212625402292	213.660659589664
101.228451026407	218.94946902863
109.397891583136	223.678223687675
117.823584279313	227.832322950027
126.505418090312	231.397534008287
135.451723852887	234.359390335323
144.657590062038	236.71072080533
154.10052023405	238.453587965258
163.760949371181	239.592893577033
173.614710391741	240.140170350828
183.634767326009	240.114263671208
193.792822169837	239.542050376237
204.060989366317	238.458921534484
214.413413175421	236.908865549334
224.827591219727	234.944084730772
235.285168721154	232.624173063732
245.772064384415	230.014936093041
256.277942541534	227.186927164507
266.795205392	224.213736217691
277.317796081876	221.170054411079
287.840139141419	218.129586245549
297.480475878815	215.017411411573
306.245519881903	211.836452902419
314.143381579433	208.594612488586
321.182121234251	205.304199566199
327.368819411053	201.981356823098
332.709057720839	198.645587421115
337.206714972642	195.319401620641
340.864010942782	192.028045303435
343.681750711457	188.799237059758
345.659727277996	185.6628168442
346.797225793659	182.650199022884
347.093543204974	179.793535372122
346.548406974002	177.124540083308
345.162170418963	174.673008509906
342.935702487701	172.465150912452
339.869976245993	170.521921073066
335.965461248862	168.857516615209
331.221495327383	167.478169743457
325.635824630146	166.381274770596
319.204461408512	165.554855369705
311.921937404319	164.977375888379
303.781943442521	164.617929991505
294.778253425897	164.436858519618
284.905751079885	164.386819697794
274.161344113728	164.414248963705
263.420597596462	164.606597327541
252.673217936646	164.965686221287
241.910457875143	165.480629407665
231.127061818327	166.128727284248
220.322796676715	166.876670317283
209.50356622954	167.681970353742
198.682069267578	168.494569385621
187.877962364313	169.258525319469
177.117623483612	169.913528846076
166.434204261411	170.395546409334
155.824357419213	170.691458198195
145.214618821099	170.986162659469
134.605343297434	171.268284511351
123.995652341396	171.526309007618
113.383402550123	171.74592394915
102.765133673472	171.91001837705
92.1363456367606	171.999267073089
81.492094177504	171.992777155755
70.8277951701918	171.868654811958
60.1401129824604	171.604524498335
49.4278186213213	171.178108499011
38.6925089596736	170.567976875408
27.9390762797726	169.754526474191
17.1758232110835	168.721166770821
6.41414793103801	167.45560923407
-4.33222053784741	165.951104051472
-15.0483927616588	164.207458434095
-25.7197973829769	162.2316984879
-36.3338367420248	160.038282789581
-46.8815712090179	157.648825164085
-57.3592746463543	155.091336854869
-67.7697077818785	152.399067582725
-78.1230033047937	149.609128242598
-88.4372208720952	146.761249110068
-98.7392260933304	143.897497281616
-109.022225571554	141.008199764945
-119.212844558178	137.885689187532
-129.315514305492	134.519761759794
-139.33748333685	130.902955106989
-149.288358906179	127.034689649274
-159.179132020303	122.922581887499
-169.021151125491	118.582766796391
-178.8252451523	114.039608182846
-188.601130031502	109.324925733014
-198.357184207187	104.476816020017
-153.974711367046	83.2117872859188
-143.633484449079	87.116165909702
-133.314998218181	91.1106792296291
-123.018191046122	95.1860289525303
-112.741788821052	99.3321035425236
-102.484206838452	103.538444177326
-92.2435715942058	107.794831777467
-82.0152425893364	112.08559867831
-71.792275298899	116.390856633652
-61.5696178444221	120.696914186806
-51.3431505694024	124.993576303437
-41.1103615423809	129.275357532729
-30.8709860425729	133.542379622824
-20.6276526289773	137.800993143632
-10.3865535514001	142.064083517324
-0.158134591117474	146.350990960714
10.042242724995	150.686961724377
20.1937723293299	155.102068401449
30.2699666175283	159.629608014664
40.2388765743411	164.304106381328
50.0638620382615	169.15918495155
59.7048629241107	174.225611626225
69.1199757439573	179.529810481982
78.2670686422845	185.092966383111
87.1052018198569	190.930705617168
95.5957211662388	197.053233280462
103.702998779903	203.46578147105
111.394864369516	210.169245699532
118.642799924371	217.160925887788
125.421970809747	224.43531776827
131.711161530908	231.98489989093
137.492723571023	239.800743668596
142.749936046363	247.879320439477
147.467250448199	256.222286551118
151.634254106305	264.826946296895
155.244512937166	273.689678305272
158.296140474619	282.805280211656
160.792469539736	292.166451130994
162.742903341422	301.763359474111
164.163974574195	311.583310038623
165.080582298293	321.610535498503
165.527279439341	331.826131715733
165.549347911618	342.208138346611
165.203257948587	352.731746579817
164.556047997232	363.369622138426
163.6832969071	374.092389662157
162.665744787369	384.869404343229
161.585119711357	395.669934441175
160.520035823319	406.464725193825
159.542714387841	417.227707980633
158.276169964485	427.16658126129
156.746203642129	436.28278030869
154.984154693987	444.575616920946
153.025800023464	452.042036013326
150.910743284284	458.676803837031
148.682034271174	464.47306924122
146.385720281337	469.423249104177
144.070037107294	473.52012537244
141.784033502185	476.757932536869
139.575612703857	479.133134937052
137.489213381789	480.644634434624
135.563507317735	481.293333833955
133.829459953373	481.081214714447
132.308918052348	480.010234356752
131.013692701257	478.081353398666
129.945006633029	475.29392520796
129.093195449288	471.645583982929
128.437657026676	467.132690535182
127.947177788174	461.751310455909
127.580859676859	455.498570250645
127.289839229421	448.374063647874
127.019768829153	440.380852576792
126.713691170347	431.525672643654
126.314712910833	421.818257674723
125.767974335524	411.270067083928
125.46242958803	400.66384008686
125.378155032445	389.993634381558
125.483232348015	379.260711127754
125.73479676444	368.473907038525
126.079900498124	357.649706781696
126.456466099996	346.812042008926
126.794658196975	335.991769826418
127.01898232791	325.225780389534
127.05127262558	314.555737111456
126.814428424893	304.026524730342
126.236387997887	293.684522452463
125.253590494854	283.57582373276
123.813256664208	273.744532543759
121.874195558541	264.231305076902
119.406298903386	255.072363300013
116.389187078454	246.299394717228
112.813275518861	237.904283573192
108.720795054177	229.730337688397
104.111741973685	221.775772221084
98.9879793154534	214.044457766392
93.3525034879433	206.547008196775
87.2096727578021	199.300658190735
80.565927336867	192.328703338425
73.4308050947456	185.659573321486
65.8180602349738	179.325512813971
57.7466746845749	173.360876400169
49.2415659140586	167.800116529726
40.3338515273345	162.675606450259
31.0606095736376	158.015460360466
21.4641390469664	153.841489554641
11.5907551059892	150.167393723911
1.48915455066428	146.997264675087
-8.79161059620838	144.324491061833
-19.2044738206154	142.131181867397
-29.7068357598909	140.388228856579
-40.2628826006509	139.056050769131
-50.8453373519971	138.085885614827
-61.436244293896	137.421282060597
-72.0265046311347	136.999317561438
-82.6140363299087	136.751148039009
-93.2005582428336	136.601665564591
-103.789928716124	136.505016536874
-114.425838685111	136.555382104388
-125.095059505987	136.687948676422
-135.771111190155	136.834289849119
-146.415935268815	136.926847572408
-156.984155070692	136.902084538564
-167.427629989285	136.701269027085
-177.699087774501	136.269835930033
-187.754599211073	135.556466353603
-197.555078846775	134.512535296886
-207.067027950439	133.092085793789
-216.262678802428	131.252206789284
-225.119676314623	128.953599293633
-233.620439726306	126.161141702938
-241.751349698062	122.84434443902
-98.9461531673662	52.3042260218542
-90.5872704183396	57.7584002404688
-82.2636732650954	63.4999034572737
-73.9555173781668	69.4650017726443
-65.6501829264079	75.5778603713218
-57.3520782686274	81.8235612060939
-49.0902128863784	88.2586361321749
-40.8709206274142	94.8620298989738
-32.6950061008918	101.601665061076
-24.5538703719976	108.432005402287
-16.4269934106364	115.294401027439
-8.28133896615152	122.11911647826
-0.0735947850441576	128.828503476239
8.24446928332368	135.340555093919
16.7186071490173	141.572209904872
25.3848534300562	147.442359827536
34.2645158542962	152.874785005133
43.362285107932	157.800880296776
52.6669794934047	162.161720748114
62.1537588215265	165.909212770512
71.7867620450274	169.00648738049
81.5216100127261	171.427898078375
91.3076497244998	173.158933859712
101.090055775809	174.196185704906
110.8119730372	174.54732260315
120.416830989812	174.2308897568
129.850813511326	173.27567832238
139.065265091107	171.719510535437
148.018641848879	169.607698518613
156.677618637954	166.992935077293
165.027545937655	163.862046933292
173.080850781946	160.125088965711
180.830818952828	155.764033664865
188.270053782555	150.766143800771
195.388061251422	145.127010214806
202.169967257001	138.8518978234
208.596230867658	131.956707941827
214.643482238349	124.468691660082
220.286536635541	116.426560991509
225.501295116698	107.879420781535
230.267749957345	98.8841514512051
234.57207337133	89.5015535044199
238.407156872132	79.7922611695909
241.771763559743	69.8135112933637
244.668996069878	59.6172828684421
247.10476360874	49.249669048182
249.086604644487	38.7510357177921
250.622925638838	28.1565413930134
251.722572661114	17.4967419165795
252.394626475857	6.79814165078739
252.648337866376	-3.91636097610433
252.493157572269	-14.6271447980736
251.938848528548	-25.3176523386967
250.995695543714	-35.9742910031754
249.674853879631	-46.5864570321652
247.988911634765	-57.1467019324554
245.952794624394	-67.6510738375954
243.585240936609	-78.0996734684489
240.911263640514	-88.4974396311214
237.966391970817	-98.8550211259933
234.804109898655	-109.18893527193
231.508221741734	-119.517943059933
228.140042515441	-128.961900262515
224.556042702753	-137.561332430871
220.649518161109	-145.400058859761
216.369152579475	-152.562122799584
-70.0637344510641	36.4814836251331
-66.8040986768143	46.4561924395857
-62.9606290186731	56.1572658123147
-58.5625468836426	65.4899318612995
-53.6555028308122	74.3523092855401
-48.2851338817746	82.762458425539
-42.5644607932077	90.9708022294432
-36.5509306442034	99.0126863311686
-30.2981712261258	106.923942924295
-23.8510624245521	114.734081148389
-17.2434275391813	122.464466086526
-10.4971431616191	130.12833105474
-3.62217094166802	137.731355715417
3.38279088415205	145.272064912741
10.5291246627087	152.741625630594
17.8364029496647	160.122941136457
25.329392643024	167.389373978025
33.033627951397	174.503974883409
40.9698686620099	181.420432800956
49.1487595554416	188.086498223733
57.5673927409384	194.449320710925
66.2085994608643	200.461097032195
75.0424885855192	206.083650358408
84.0292100443329	211.291554556705
93.1222258147768	216.074119776922
102.271880841607	220.436644399263
111.429360556324	224.401090483839
120.55113329235	228.006095216745
129.60383361674	231.306339403266
138.569833395181	234.372743505048
147.434282429308	237.165086177111
156.255822788063	239.418262660332
165.046037787052	241.087758588598
173.822361055827	242.132104877097
182.603176039288	242.518221234399
191.404770312107	242.222508904399
200.239306105016	241.230804855336
209.113579287924	239.538302599512
218.028442871768	237.150031003741
226.978911348686	234.082240897088
235.955140928239	230.364828699483
244.944569760884	226.044564289241
253.935233079494	221.188317949743
262.919399136859	215.884913380488
271.895598710558	210.24415715303
280.867234566195	204.392197671353
289.838198336449	198.463353028862
298.808544146249	192.58996690432
307.77310384128	186.893323705705
316.723083859904	181.478322141291
325.648698676043	176.43228280778
334.541271175237	171.826404223816
343.394385304512	167.718203791842
352.204315619365	164.15394106045
360.970065223297	161.170623633189
369.093633135994	158.142514600353
376.578670109554	155.093033759486
383.424162314215	152.047002635438
389.624520934161	149.031338015361
395.169717989559	146.075938768843
400.045602413443	143.214718109431
404.234584084204	140.486639883315
407.716894388564	137.93642345474
410.47251983616	135.614294178794
412.483533454791	133.573936925443
413.735979176026	131.868045824115
414.220239341337	130.54183409102
413.929611227138	129.626047936553
412.858305139682	129.131357412281
411.00085107444	129.045444020441
408.354051826893	129.333687075578
404.920527097012	129.944054281246
400.711136092012	130.815371290019
395.744190595024	131.885987072581
390.042011711951	133.099655448888
383.626978470195	134.407707434315
376.518595196229	135.768621813061
368.731870302449	137.146464907923
360.276667492698	138.509130823132
351.157618048352	139.82677250607
341.973928503566	141.725522608271
332.72090856626	144.175641894472
323.396584787776	147.139185185507
314.002039626843	150.569136069375
304.541853603262	154.408348264653
295.024513166033	158.588461092438
285.462537322237	163.029085308172
275.871958154667	167.63775117591
266.270786908888	172.311315334881
256.676412187838	176.939537168056
247.102564111904	181.411015316921
237.557058430008	185.620508629268
228.041234726716	189.475593206034
218.550915560552	192.900796267313
209.077956122037	195.838761421845
199.611603912412	198.249301421892
190.139428316828	200.107542526351
180.647931726625	201.402042747601
171.123013880016	202.133352051643
161.550308243742	202.313359931654
151.914722889887	201.966924895557
142.220346499785	201.096619731823
132.487134299852	199.687385999727
122.731915893552	197.737782003158
112.974523583005	195.249309675312
103.236111198025	192.228315801469
93.5376010193399	188.687368836637
83.8981295446882	184.646407964164
74.3334935338031	180.13374987143
64.8546332912084	175.186966930517
55.4662297310524	169.853575495736
46.1655647595086	164.191375273868
36.94189888423	158.268182845839
27.7767075439849	152.160664064076
18.6450861487091	145.952069782155
9.51838226780093	139.728951141176
0.36767719877146	133.57728486083
-8.8326349975823	127.57867460071
-18.1019538729716	121.807251198724
-27.4517159846401	116.327602493736
-36.8847951207071	111.193711378153
-46.3958044245537	106.448646273191
-55.9719805641892	102.124678747003
-65.5943719562172	98.2435216287612
-75.2390430083355	94.8162890279539
-84.8774644182529	91.8415638736801
-94.4971849848662	89.3406251081854
-104.099188470164	87.3529554076071
-113.679492735124	85.9052877746564
-123.235817415219	85.0226691096162
-132.7664243374	84.7270210403913
-142.269107238329	85.0362757017273
-151.740244720896	85.9637621812674
-161.173962886898	87.5177121139289
-170.56148327167	89.7007923789243
-179.890746011433	92.5096028675834
-189.146412439225	95.9341290760287
-198.310354635365	99.9572210560803
-207.362702392505	104.554272196015
-216.283407916875	109.693352891752
-225.054107316211	115.336043124293
-233.659883043787	121.439045651399
-242.090494281866	127.956386901576
-250.340811084365	134.841783636357
-258.410472354304	142.050723070576
-266.303010215851	149.541971501222
-274.024744926299	157.278454434845
-281.583688292546	165.227611295895
-288.988586726896	173.361385148924
-296.248148059055	181.655994784341
-303.370445986136	190.091596436737
-310.362475405936	198.651902373352
-316.772893228193	206.562362637736
-322.602496315677	213.814890219266
-327.852353380906	220.403260624594
-332.523590033089	226.322838340065
-336.617200898485	231.570360872112
-340.133886928295	236.143772369523
-343.073917555512	240.04209858535
-345.437018311257	243.265355330671
-347.222284964493	245.814483288786
-348.42812525423	247.691302961928
-349.052228878245	248.898484580535
-349.091565656714	249.439529026046
-348.542410829483	249.318757205507
-347.40039545736	248.541306836303
-345.66057910354	247.113137163619
-343.317541589293	245.041043596181
-340.365490814807	242.332685419975
-336.798384485009	238.996630432517
-332.610065042346	235.042420344262
-327.794409036042	230.480659963175
-322.345494312029	225.323131383236
-316.257790474452	219.582931505465
-309.526379642703	213.274627068067
-302.147215056628	206.414415769085
-294.117423790144	199.020274935331
-285.892590873547	191.873501759385
-277.476441071199	184.993647233501
-268.872962629144	178.402677543653
-260.08692314485	172.124668812932
-251.12433809163	166.185270469761
-241.992816725932	160.610934827406
-232.701709724124	155.42794808041
-223.262004102424	150.661338745617
-213.685954049004	146.333767677151
-203.986489917635	142.464504366077
-194.176492891011	139.068563592904
-184.268044068397	136.156025767033
-174.271750806638	133.731512807753
-164.19622954048	131.793755286033
-154.047797510875	130.335171420995
-143.83040710456	129.341379981199
-133.545850366214	128.790575773849
-123.194266691965	128.652686170318
-112.775002579222	128.888131954056
-102.287921184097	129.44549191876
-91.7456140618858	130.329970354392
-81.4703972767666	131.858307470598
-71.4996288857948	134.019923468641
-61.8823723438456	136.801799443388
-52.6732726506449	140.185152808421
-43.9290749716211	144.143926823578
-35.7056803727107	148.64438856492
-28.0556182383596	153.645661323033
-21.0260740450147	159.100993991679
-14.6575721548631	164.95952838087
-8.98332434368121	171.16833556176
-4.02918951591875	177.674532151932
0.185846221673053	184.42732662901
3.64878447252352	191.379876566545
6.35146213986312	198.490870066422
8.28928430373176	205.725787620116
9.45999242641237	213.057850530979
9.86259514890507	220.468705461
9.49655348893701	227.948919248944
8.36127586686338	235.49836040943
6.4559496073753	243.126529845697
3.77971677464042	250.85288703163
0.332191737716116	258.707224847817
-3.88568337624199	266.730248972641
-8.87041278101977	274.975063597698
-14.6039624977197	283.437701115454
-20.7571770297016	291.801132990515
-27.2850592248864	300.073078019252
-34.1308365069235	308.260215385147
-41.2328558521087	316.370829097979
-48.5287782445093	324.415903682289
-55.9591020530719	332.409372279398
-63.4701036830165	340.367657793135
-71.016070547956	348.308658573771
-78.5607719834708	356.25036692009
-86.0782084978158	364.209292585692
-93.5527185277456	372.198817476722
-100.978501939775	380.227576674632
-108.358579067036	388.297974139326
-115.703196699962	396.404996577802
-123.02776267041	404.535544231176
-130.350537459467	412.668480668836
-137.690457221053	420.775462468531
-145.065486649021	428.822383326747
-152.491746557315	436.771090838157
-159.126815807189	444.346906448887
-164.971632396626	451.557715140374
-170.031034826882	458.40418237609
-174.313413497392	464.880471914384
-177.830387625802	470.975165676175
-180.596419622674	476.672307519272
-182.628301189847	481.952474661667
-183.94449317269	486.793767111814
-184.564359298536	491.172614804759
-184.507380930011	495.064340931933
-183.792459258922	498.44347886821
-182.437400933485	501.283901020837
-180.458654318425	503.558866851155
-177.87133049554	505.241131450863
-174.689511546235	506.303279877859
-170.926812225054	506.718466157326
-166.597106250313	506.461721823401
-161.715249947897	505.511913979675
-156.297562660935	503.854224529463
-150.361830854616	501.482693583783
-143.92676104288	498.402071010375
-137.011059959071	494.628224577405
-129.632468743804	490.186805357079
-121.806991500516	485.110539102278
-113.548354087547	479.435953892837
-105.724201756774	473.43446445484
-98.3543237463562	467.092322716386
-91.4505538766359	460.399978448705
-85.0176267463871	453.351466988182
-79.0538964459864	445.944055469782
-73.5518940958775	438.178124033656
-68.4987417967445	430.057250754565
-63.8764604891343	421.588467924713
-59.6622167952698	412.782654582938
-55.8285535187535	403.655021568649
-52.3436405922113	394.225629235055
-49.1715663623931	384.519855120731
-46.2726626853998	374.56870310227
-43.6038262763214	364.408823344856
-41.118777842968	354.082101541971
-38.7682147386194	343.63468417572
-36.4998878283242	333.115344002559
-34.2587705723951	322.573176997465
-31.9876310678173	312.054787136246
-29.6283394581654	301.601354438825
-27.1240237377762	291.246187279353
-24.421776381492	281.013339542122
-21.4792773694868	270.913222897321
-18.2749016402566	260.935821436275
-14.7756029157974	251.086071350568
-10.9523960244848	241.370131011178
-6.78069159700011	231.796376573011
-2.24048082440156	222.375961131678
2.68349772722008	213.122948275352
8.00156135485866	204.054067044643
13.7188760856162	195.188152622969
19.8352948917856	186.545346094698
26.3453066535347	178.146132822723
33.2381539167314	170.010302682838
40.4981619163336	162.155916571623
48.1053027127385	154.598363713577
56.035997121619	147.349594458812
64.2641309590622	140.417611485753
72.7622297632162	133.806292429586
81.5027020874373	127.515591295948
90.4590370618493	121.542121505443
99.6068406145743	115.880067056904
108.924622915844	110.522316664748
118.394300153887	105.461686490613
128.001428617645	100.692098266616
137.735229223003	96.2096051158151
147.588474075466	92.0131906181604
157.561280864696	88.1096143041008
167.669012820197	84.521470647304
177.908857793301	81.2534226623053
188.274828616522	78.3074413564613
198.758177199029	75.6829604468053
209.347953165474	73.377034884411
220.031649681182	71.3845263365814
230.795881366453	69.698342714358
241.627036799905	68.3097441495788
252.511853020834	67.2087078287467
263.437873327053	66.3843263605051
274.393769580234	65.8252043738827
285.369530788549	65.519817743404
296.356535854524	65.4568074233343
307.347537335005	65.6251914100608
318.336584934859	66.0144898973817
329.318914198509	66.6147677366029
340.290819984337	67.416604084044
351.249527922285	68.41100206268
362.193071514447	69.589252335888
373.120178474458	70.942764588441
383.179776202261	72.2071430773719
392.366712906966	73.391114935643
400.676603034093	74.5040799383729
408.105839167627	75.5556538987698
414.651590102104	76.5552394475944
420.311784194975	77.5116511019679
425.085080198794	78.4328174044311
428.970829608078	79.3255765158513
431.969034895278	80.195573710055
434.080307060841	81.0472607014639
435.305824218832	81.8839886043244
435.647291126873	82.708179384039
435.106898176622	83.5215554889284
433.68727765432	84.3254042531295
431.391455032086	85.1208526987543
428.222793417937	85.9091293867208
424.184929763099	86.6917926613376
419.281701760537	87.4709086010892
413.517064501391	88.2491667939018
406.894996010883	89.0299272758669
399.419391023168	89.8171972023825
391.093943060263	90.6155406626857
381.922016231819	91.4299291168973
371.9065101387	92.2655428975883
361.049723573041	93.1275358835886
350.20361614805	94.276513384318
339.373880939983	95.6991396925994
328.564929740579	97.3801299759758
317.779759155089	99.3022756802109
307.019887493339	101.446489073101
296.285371083526	103.791857763263
285.574902403268	106.315702892496
274.885986173411	108.993640063304
264.215183597091	111.799648787944
253.558409253936	114.706162706378
242.911259735464	117.684197151364
232.269348218032	120.703531005323
221.628615749315	123.732954654765
210.985589746986	126.740583985815
200.337565326307	129.69421983122
189.682698676051	132.561694873533
179.020032400965	135.311052565506
168.349579405568	137.909940877231
157.668740176821	140.351534116447
146.972677679183	142.657411999695
136.258624079745	144.824883260315
125.523875584823	146.850495156548
114.765850328045	148.729067965594
103.982161514354	150.453494505707
93.1707510757234	152.014841591187
82.3300855419249	153.402632533888
71.4593953178842	154.605260868077
60.5589257237734	155.610505123804
49.630161442619	156.406118072002
38.6759858278357	156.9804605201
27.7007429071233	157.323143803848
16.7101818091568	157.425639985712
5.71127849693971	157.281816991906
-5.28805468076057	156.888358730402
-16.2793474711629	156.245037470332
-27.2540039440019	155.354816468792
-38.2037481171725	154.223774100818
-49.1210408882553	152.860856326648
-59.9994292444251	151.277482838784
-70.8337977241553	149.487055966669
-81.6205093158114	147.504459394041
-92.3574565692651	145.345729970256
-103.044152390287	143.028545258835
-113.678139518775	140.546235804534
-124.255347691062	137.864911253007
-134.774377743743	134.976226853483
-145.234473995846	131.874057955581
-155.635564668699	128.555747630248
-165.978326603008	125.022687490429
-176.264321706994	121.280692006274
-186.496205163743	117.340282791157
-196.677978071177	113.21692728679
-206.815233625561	108.931254326312
-64.0787713614425	34.820736732051
-55.7134095791751	41.7004715646733
-47.6953070809807	48.8495337575065
-40.082357748555	56.2504544584902
-32.8601743940013	63.8854366209717
-25.9576809629676	71.736080117295
-19.3409108638138	79.7873837178854
-12.9789019074053	88.0261359938266
-6.84724799430265	96.4417759362549
-0.929581601343912	105.027209573361
4.78172577676564	113.779366442026
10.2851372670912	122.699320921162
15.569544653663	131.791817734075
20.6138467743566	141.064026664964
25.3867474714678	150.523369370249
29.8473013506385	160.174426567781
33.9468619635918	170.015340223242
37.632754075851	180.034638149939
40.8531706328013	190.209559535634
43.5620688099151	200.506389920678
45.7229035158023	210.882403267078
47.3107813956999	221.288533388556
48.3133119536267	231.672073409612
48.7306557726218	241.979129597745
48.5751460200561	252.156855563927
47.8706665103403	262.155578472247
46.651912900483	271.930879842175
44.9640108870358	281.445649262052
42.8653169149846	290.67255283475
40.3433238666875	299.590936725669
37.3292510643367	308.187148064263
33.7911517248845	316.450390642771
29.6994255064082	324.374088895956
25.0302638026268	331.954750735414
19.7672570633885	339.19090114225
13.9024107483411	346.082356944488
7.4370584653437	352.630079055946
0.382948527951598	358.836836813515
-7.23636708223317	364.708937760447
-15.383876169607	370.259224433907
-24.0073707327801	375.511236668392
-33.037850637718	380.503666981976
-42.388185011719	385.293005607462
-51.9525035635138	389.951326444599
-61.6083504976408	394.55739498296
-71.2244611867052	399.184119607838
-80.6730570518087	403.88969055001
-89.8404578203473	408.716442283338
-98.6316759230704	413.69461517408
-106.969944908419	418.846702544345
-114.794007022576	424.190521518426
-122.055058903649	429.740980361496
-128.714106814862	435.510992640146
-134.739882912516	441.511911916679
-140.107261171057	447.753708167599
-144.796066666264	454.244999617133
-148.790182772813	460.992991914867
-152.076884630027	468.003342391959
-154.646350958438	475.279946704889
-156.491327980602	482.824630453544
-157.606940884694	490.636715026969
-157.990674221879	498.712413269056
-157.642579469757	507.043998093163
-156.565825385897	515.618684463078
-154.767795609985	524.417197853475
-152.836279658594	532.734760987113
-150.764273377248	540.510477341955
-148.553416400442	547.672850325121
-146.219186366036	554.144180232848
-143.793654316732	559.84986541433
-141.321833308685	564.729872378293
-138.85226627747	568.745761958474
-136.428175366999	571.879831197435
-134.083791357329	574.129473200172
-131.845111959151	575.50116617505
-129.732381179031	576.006009919681
-127.762493041495	575.656883290998
-125.950682365519	574.466784802588
-124.311464826358	572.447947435419
-122.858984040813	569.611433469882
-121.606946129298	565.967005816206
-120.568293902423	561.523136414033
-119.754738121843	556.287060654067
-119.176232704084	550.264825280488
-118.840454289558	543.461307249623
-118.75232346492	535.880202439233
-118.913585745123	527.523996375935
-119.322456616035	518.393935955045
-119.973327627375	508.490023934835
-120.85653008045	497.811059145564
-121.383935283012	487.032119117296
-121.567287512293	476.173990944291
-121.419418270643	465.258004307523
-120.954226507881	454.305503653636
-120.186346020421	443.337248141277
-119.130441724918	432.372859887481
-117.800186655874	421.430473969715
-116.207103327072	410.52670639264
-114.359534953861	399.676944858401
-112.261987674429	388.895835631632
-109.914966178844	378.197764330558
-107.315282945303	367.597145450199
-104.456724507798	357.108420103442
-101.330929523742	346.745760807674
-97.9283544432417	336.522555313899
-94.23924272256	326.450774172622
-90.2545510289082	316.540324108269
-85.9668128368664	306.798464373735
-81.3709379520352	297.229329127002
-76.4649618416246	287.833564095868
-71.2507807777736	278.608050000408
[truncated: 5,233 more rows]
