# Supplementary material for: Generalization of navigation memory in honeybees
Source: Front Behav Neurosci. 2023 Mar 6;17:1070957. doi: 10.3389/fnbeh.2023.1070957 (PMC10025308; doi:10.3389/fnbeh.2023.1070957)
Supplement: Supplementary Data Sheet S1 — Primary data. [file Data_Sheet_1.zip › S00_Primary_Data/Bee_S03.csv]

34.3780607247796	159.549461312439
33.9600275984301	159.699094325472
33.1239613457315	159.998360351538
31.8698619666975	160.447259390677
30.1977294615184	161.04579144342
28.1075638317323	161.793956514064
25.5993650860616	162.691754626976
22.6731332626234	163.739185888646
19.3288684975117	164.936250679281
15.5665712041585	166.282950153886
11.3862424835663	167.779287388283
6.78788496564317	169.425269729238
2.60755050914438	170.921590941531
-1.15476736391941	172.268232932527
-4.49907799527941	173.465169615675
-7.42539359211312	174.512366910463
-9.93372823342543	175.409785521401
-12.0240952069645	176.157388372116
-13.6965018613829	176.755154962348
-14.9509410414055	177.20310525286
-15.7873778988323	177.501336501098
-16.2057292625338	177.650081116986
-16.2058188225632	177.649833125998
-15.7876466469315	177.500592337209
-14.9514450788707	177.201708104259
-13.6974909369626	176.752409376135
-11.6081300882505	176.002014676954
-8.68381779171658	174.949275319684
-4.92503877967076	173.592874383419
-0.332227381821873	171.931642658828
5.09435552326077	169.964882661354
11.354795886218	167.69282379388
18.4497504507645	165.117231787996
26.3807077187433	162.242196335017
35.1502477829548	159.075121122992
43.913415507047	155.888881043252
52.667696606662	152.674999774667
60.5748380537827	149.72480017931
67.6331580002636	147.031745411967
73.8416925350908	144.591881919006
79.2004367738134	142.405172442932
83.7107191753353	140.476998001435
87.3758865610983	138.81982874389
90.2026071650281	137.455089112697
92.2033479124163	136.415287536957
93.4012625564279	135.74668274743
93.8422856786549	135.514535335566
93.5210236583174	135.712075517373
92.3834598182242	136.255346456635
90.4009794390086	137.070363654533
87.5573432623459	138.058932214639
83.8608600407204	139.11233466707
79.3468858537961	140.126919940789
74.0718788022525	141.015546150921
68.1044452471294	141.711908321855
61.5176865431055	142.169584752394
54.3840667505285	142.358696997151
46.7723631129714	142.261997009692
38.7459641476975	141.871112558195
30.3619760537144	141.183113411735
22.5196619067726	139.936401442467
15.2705165721009	138.155979903991
8.66057491450192	135.870379094073
2.73044826630099	133.109704588163
-2.4846093276009	129.903655232952
-6.95466097400303	126.279483766718
-10.6551764430777	122.259879756452
-14.2896562428149	118.377427354542
-17.8380189503242	114.644509739114
-21.2809763287949	111.061386826024
-24.6043217521913	107.612882252686
-27.8102965902539	104.262255057351
-30.8426136465955	101.040953984731
-33.58781626645	98.0528419625619
-35.9481075400881	95.3846449598214
-37.8276908095299	93.1357476240946
-39.1454228455011	91.3991205090645
-39.8413912842989	90.2390109130521
-39.8811976030029	89.675227890008
-39.262104990947	89.6844219621442
-38.015456612698	90.2200758392613
-36.1975558394574	91.2378554654291
-33.8743464561934	92.7116818627823
-31.1105413559996	94.6405036600268
-27.9680178541818	97.0542425450724
-24.4993743851154	99.9196074874742
-20.7849921305393	103.031136001366
-16.9028428921764	106.300653700257
-12.9562790542144	109.623285138887
-9.07139007760009	112.903061296374
-5.38418413410863	116.068831635007
-2.02603586190934	119.077384282304
1.60765299522195	121.391913305215
5.40812974620759	123.003147321558
9.2754056138841	123.913251708294
13.1164742649258	124.13227243683
16.8430144070075	123.676152161526
20.3689614794268	122.566020140636
23.6080834241309	120.828638900945
26.471684445439	118.498116636309
28.8668032241609	115.619196856191
30.6959193143322	112.252413229138
31.8602964562508	108.480468908171
32.2695555722803	104.412199002082
31.8561696283037	100.1766300914
30.5849513607677	95.9035452330594
28.4484850398877	91.7009748727549
25.4542675719949	87.6424079109818
22.4174127356932	83.3826979121639
19.3552011103199	78.923262699143
16.2781986721265	74.3244916112692
13.2268244432964	69.8162284001735
10.2404742314656	65.5095003579216
7.38448007544661	61.5314222778927
4.74650132432631	58.000265052885
2.42259980984262	55.0099878457165
0.501427780246821	52.6273056734909
-0.946305928051451	50.8964096499544
-1.87269558659811	49.8449970384029
-2.2541615566337	49.4885281823016
-2.09138076695653	49.8320398850855
-1.4081895376282	50.8697271572916
-0.249174007916054	52.5828502229518
1.32469920805089	54.9369722793396
3.24271482435689	57.8801226266855
5.43244498549577	61.343617004549
7.82703692059078	65.2462000966552
10.3694735755585	69.5001670628882
13.0126814141582	74.016327800923
15.7592387635931	78.7635669547389
18.7118004711406	83.797523323684
21.8690562279702	89.088546750671
25.2227883083048	94.6062793742164
27.9545193752251	100.699385274332
30.0407044320917	107.327080074945
31.4566748549636	114.443234731268
32.1786076027544	121.996903806604
32.1855430952734	129.933053220401
31.4613110490006	138.193500217043
29.996291463735	146.718032273422
27.7890125440446	155.445657714408
24.8476497017035	164.315966619248
21.1915194423432	173.270634942892
16.85264498994	182.255169248612
12.5319152942122	190.62090249084
8.26617873215292	198.301661410205
4.10412822701316	205.240719094862
0.106604347772048	211.395387543974
-3.65525126631989	216.741349837345
-7.1044228210918	221.27542439633
-10.1642098168679	225.01527676669
-12.7640082018879	227.995620692666
-14.84235510787	230.262418489279
-16.3460535261629	231.868352858365
-17.2690769051193	232.813942219293
-17.702309381578	233.01993596135
-17.6287780502333	232.501185269756
-17.0190632348329	231.286152082903
-15.8760777147687	229.370476895204
-14.254489388389	226.707183146965
-12.1723547547882	223.28510096239
-9.65544063003073	219.093932292501
-6.73555161491966	214.127631770815
-3.44907896613181	208.385991805869
0.164928476943835	201.874867912846
4.06691058651362	194.605163896793
8.2187381812254	186.590865427299
12.5851739911044	177.846531816583
17.1348058267675	168.384625282422
21.1860742934013	158.813075248914
24.7421745660217	149.158961268993
27.8169745892342	139.442880928657
30.4362054515323	129.676656698955
32.6404323187871	119.862153793668
34.4903666023429	109.992768419448
36.14797969674	100.945633689225
37.5199595428428	92.7210193562601
38.5285975035631	85.300888198972
39.1155720784594	78.6608085464327
39.2381157287889	72.7771184215712
38.8637634225932	67.628684655023
37.966187779477	63.1951088918094
36.521554712251	59.4514988122503
34.5532788332659	56.413890683314
32.1502189817683	54.1470839517144
29.3769107897708	52.6839819472692
26.3164964000854	52.0579702150652
23.0677189464085	52.2965109236191
19.7421793893768	53.4159376607127
16.4610272343032	55.4169173799157
13.3510359790559	58.2803650834824
10.5398999856363	61.9634101840568
8.15000796660897	66.3949167652152
6.28895950979701	71.470331716797
5.03354377363438	77.0467050101105
4.40151815607471	82.9419072151587
4.30252597902401	88.9511794076437
4.78882564208604	95.1689914575845
5.77734236278118	102.085680691849
7.09488481459287	109.820232221469
8.45233538018423	117.549561170831
9.82729057692377	125.280940932108
11.1990920270819	133.011279708883
12.5431640028404	140.727293222235
13.831223427747	148.405297962499
15.0329944477702	156.013055953248
16.1172129930295	163.512762904083
17.0516579827395	170.864320830923
17.8025351731191	178.028627708311
18.3335961041179	184.970978845661
18.6053677946937	191.664853207509
18.574972537467	198.096451560958
18.1973441225581	204.27033982014
17.4292964603809	210.216121222812
16.2385129752058	215.994235887219
14.6173452904731	221.694583279172
12.590842007654	227.420311721672
10.2025172610355	233.267998389167
7.37044234891882	238.451328246534
4.00743151742786	243.109999845254
0.0972106150745233	247.422523227083
-4.26520069433104	251.591197910077
-9.13068172430415	255.522755155591
-14.424516405952	258.733618815949
-19.9993349400378	261.116550987228
-25.692138826496	262.620136611831
-31.3516568122298	263.237891160777
-36.8452238105904	262.991247219978
-42.0576937566039	261.918101024234
-46.8885445500023	260.066218440172
-51.2491138729308	257.489592967527
-55.0604674219029	254.246467520639
-58.2520052805127	250.398240254331
-60.7608369209146	246.008739643717
-62.5319825002112	241.143457700619
-63.5195411850455	235.868337335578
-63.6891343029381	230.247672382931
-63.0222719697833	224.340701588535
-61.5239123282495	218.196906330638
-59.235033322092	211.851844111017
-56.2497760533442	205.329736089983
-52.7262131183422	198.660311871481
-48.8743773924152	191.898314058274
-44.8200848504465	185.996921661892
-40.5178687045817	180.946296928432
-35.8392531752564	176.681617776784
-30.7181671350084	173.143395249986
-25.1060917793593	170.25442956709
-18.9798846705691	167.926543711026
-12.3437904023913	166.067967926904
-5.22755530698642	164.589604110933
2.31758273495508	163.409056173883
10.2235212628119	162.45238454568
18.4096401414184	161.654114383813
26.7865231636725	160.956116635019
35.2590438637804	160.30585464793
43.7289590668378	159.654330553601
52.0972034241201	158.953946177516
60.2660785303919	158.156424115982
68.1415093449514	157.210906818944
75.6355096075444	156.062352283393
82.6689601307352	154.650362284604
89.1747617796296	152.908603022253
95.1013849458265	150.765002835571
100.416812812829	148.14293928395
105.112895837035	144.963671046333
109.210301961594	141.150350795389
112.765132244509	136.634129216472
115.884835664373	131.363853890281
118.536012689389	125.365343594009
120.58375792928	118.723067238011
121.944326179668	111.519946190766
122.544252322607	103.859318979198
122.330371630332	95.8569441123429
121.273076121026	87.6324054873502
119.365159287115	79.301717767732
116.618258253323	70.9722202931562
113.058542169149	62.7397683599881
108.722636881021	54.687663450438
103.654202577406	46.886681845011
97.9012385127246	39.3956968402423
92.3979943820557	32.3473079585964
87.1917571213919	25.7992257244489
82.3251561929107	19.8033923648716
77.8348371519516	14.4068989730462
73.7502104910595	9.65267578539118
70.0922128409691	5.57987550149141
66.8720717140433	2.22384405050289
64.0901543329563	-0.384452859791566
61.7351225493133	-2.21967280437451
59.7838013272849	-3.26403376555444
58.2023128377758	-3.50969912575658
56.9489298824235	-2.96093157714895
55.9785541134038	-1.63499118444949
55.2478666979271	0.439052636382797
54.7196953019853	3.22354821381342
54.3655485050847	6.67653266236874
54.1662521016585	10.7558087985957
54.1113546889214	15.4220652394175
54.1981058938943	20.6408925464264
54.4305906791901	26.3839018398725
54.8193649873484	32.62923902795
55.3819061995837	39.3617879204727
56.1449676625009	46.5736429839892
57.1075069370533	54.24080726451
58.2259904153867	62.3098555911028
58.5977961815048	70.659486625951
58.2024778067948	79.2270369713168
57.0221655685947	87.9417696118465
55.0448523503294	96.7262730717024
52.267133279411	105.498445163942
48.6962935121398	114.17402479776
44.3516694664025	122.669491162966
39.2652947010416	130.905199316096
33.4818173526795	138.808746402299
27.0575135079721	146.318608530621
20.0580383565445	153.387920574247
12.5546076312017	159.987884752646
4.61883035763978	166.109948228155
-3.68270127917617	171.766042268859
-12.2923817749829	176.986943318607
-21.1627658740982	181.81952546195
-30.254626637603	186.323488298979
-39.5327762438951	190.567175822944
-48.142561837757	194.278618921571
-56.1001527630661	197.416270384254
-63.4259299032397	199.948660267657
-70.1419621158321	201.851809241097
-76.2734789762381	203.106487398342
-81.8120957767439	203.720043269299
-86.7020330883353	203.739068764856
-90.90879852101	203.20297578241
-94.3904631751721	202.167093535724
-97.1035678680839	200.700908993443
-99.0081880024158	198.885448169866
-100.072035315691	196.808874655914
-100.272763503645	194.560395357897
-99.5978639214037	192.223386982735
-98.0423493153911	189.869008065127
-95.6052573148635	187.551125051843
-92.2863032092725	185.302462592957
-88.0838169442482	183.131005350441
-82.9950115871853	181.014188511421
-77.0210994100318	178.969061081311
-70.1847713665564	177.09860842316
-62.5045434564958	175.433164165663
-54.0141346168106	174.002182508
-44.7646879887328	172.822483388427
-34.8246311947221	171.891298551842
-25.0961213267686	171.52898055519
-15.6178510760158	171.806795970777
-6.42674175662664	172.768951449216
2.44198385774078	174.438183125436
10.9557437432437	176.821263397422
19.0863817428077	179.913322103175
26.8129471174163	183.700806304891
34.1259650625734	188.163071424595
41.0338552966439	193.272169560265
47.5714555100691	198.989268580054
53.8069305877409	205.254968560174
59.8354741946217	211.975148922411
65.7514275700791	219.019628461589
71.621212594986	226.24713054471
77.4805709159272	233.533497343125
83.3440584507916	240.783627302154
89.2128255630136	247.932765883213
94.2042275888237	255.096687319349
98.3135052493446	262.303126305197
101.539735409335	269.526444615331
103.904189265019	276.641154804828
105.424875108747	283.579758282246
106.135150240039	290.259995445102
106.084002190173	296.596121497389
105.333065031996	302.507057607147
103.951515237878	307.920574341055
102.011303203184	312.773401236907
99.5844642225037	317.008592833557
96.7431145088836	320.57177112059
93.5622864146128	323.40760987932
90.125761628539	325.458311717296
86.5337642737917	326.667751202457
82.904496889693	326.99649844058
79.351366363605	326.442271181989
75.9382149622078	325.04077880489
72.6548352898827	322.849263752191
69.4320361749893	319.943240782482
66.1823752641825	316.41685244509
62.8339073308395	312.364404369107
59.3336788975665	307.860048961132
55.6354173959942	302.9531670242
51.6875292764825	297.67414177666
48.2994544314775	291.89274579533
45.3777826924172	285.600584860582
42.8039996979037	278.819659986836
40.4375771267583	271.624744014945
38.1368275509533	264.180464697391
35.9218823245029	256.481419610069
34.0972183378992	248.376534625427
32.7361655863739	239.8940827012
31.9128444860518	231.080265514902
31.6897088935636	221.998055706667
32.1109956153068	212.722802606237
33.1990569183285	203.337748739895
34.9509338872299	193.930290929323
37.3329363776065	184.587741536244
40.2728890606321	175.388746215726
43.6569189232012	166.385016057149
47.3479208266565	157.579347699109
51.2230146532287	148.926954255696
55.1907445596485	140.361516488741
59.1796040150624	131.815681782882
63.1207514969719	123.230963266062
66.9393541444164	114.567146039591
70.5600582775676	105.812045171623
73.9224029183601	96.983562434846
76.9947422291435	88.1212912400589
79.7811443920193	79.2731126804445
82.323423675249	70.4804639696308
84.7003476802192	61.7607477860371
87.0212608851148	53.0824259654757
90.0377866033971	44.9472848869948
93.7198981349257	37.3949324779982
97.7488931238969	30.6157329281891
102.032281598045	24.6253470876937
106.470950019879	19.4259587453568
110.970299746521	15.0074582132788
115.444816292273	11.3520444276208
119.818656856853	8.4389798553826
124.024176218407	6.24823359661255
127.999742736538	4.76287618604636
131.687654452484	3.97050274033728
135.032678466942	3.86400580498508
137.981720005146	4.44193834807473
140.485308867507	5.70857130772526
142.501791196612	7.67346888372404
144.004797821977	10.3497511152348
144.992568925261	13.7492780387237
145.493564209648	17.8736859716326
145.561354165264	22.7053822716551
145.260344869439	28.2066034216977
144.652757627742	34.3274737450858
143.792659437752	41.0158296210036
142.72513103312	48.2236554526791
141.487404235218	55.9097831780018
140.110353521857	64.0402263475662
137.984643958119	71.9667577463419
135.120688522942	79.6804544472014
131.532287252821	87.1729382280808
127.234829988979	94.4299546543208
122.242238502664	101.417695799032
116.575890115778	108.121049385775
110.260701043562	114.526228613123
103.325578220894	120.621793383313
95.8038486548121	126.39920341464
87.7336731699212	131.853135631652
79.1583821975274	136.981697147041
70.1266148062397	141.786664030995
60.6920750787439	146.273857788934
50.9126427077158	150.453679451733
40.8485293785943	154.341601959387
30.559284257245	157.958076652194
20.0998982881556	161.327021994163
9.5170224216179	164.472254757989
-1.15313234931558	167.412198829896
-11.8840578822217	170.154482291611
-22.6555710327576	172.692514337641
-33.449294519713	175.005341499185
-44.2448788213179	177.060607439922
-55.018198771436	178.819208071132
-65.7415878741282	180.239908890467
-76.385285842301	181.282803204035
-86.2772411249834	182.525008587324
-95.4163332691439	183.960876243116
-103.796820490783	185.585501652904
-111.405624777929	187.408914761017
-118.231518530762	189.41811740967
-124.261412636621	191.594562589283
-129.48099572165	193.913106474764
-133.875403312949	196.341339454349
-137.430038368688	198.839136733923
-140.131660347107	201.358433912353
-141.969877271935	203.843358217002
-142.93913593448	206.231060722944
-143.041075032609	208.453885315632
-142.286551428975	210.443637829229
-140.695973371964	212.138164391835
-138.296670213087	213.48899106659
-135.117651879917	214.467544166064
-131.184066933588	215.068096415159
-126.513779907033	215.307491808016
-121.116814972565	215.222788288074
-114.996757413791	214.867842764851
-108.152606517563	214.30969180309
-100.580064936968	213.625840148233
-92.2723606366625	212.9037527761
-83.2215853158769	212.243992497918
-74.1182104878374	211.037408569102
-65.4836227416473	209.106756450628
-57.3706942020768	206.477567985183
-49.8431773166949	203.191259991342
-42.9638100612318	199.302045602956
-36.788847164693	194.872947980635
-31.3660460125919	189.971813210054
-26.7346919625127	184.668262420225
-22.9264244466562	179.031845384399
-19.9659219850138	173.131134578459
-17.8708158928527	167.033220520021
-16.6504581709859	160.802883919582
-16.3034913503703	154.500560425204
-16.8147392431972	148.178312607591
-18.1526599745153	141.87394786211
-20.2688009602921	135.605383085946
-23.0998984280749	129.368899404038
-26.5724830608859	123.143544101236
-30.6098171366656	116.899697916559
-35.1402038027176	110.60675440918
-40.1042708027903	104.236245521085
-45.4591533954994	97.760401499644
-51.1792488923838	91.1479667969807
-57.2542366536727	84.3586230651538
-63.684998697749	77.3358261218429
-70.4230528368282	70.114003593463
-77.1068189208986	63.7460264713518
-83.667861907573	58.2161864804637
-90.0256455642673	53.4960364924321
-96.0990093323169	49.5468874593679
-101.811188218023	46.3232706377138
-107.09141268149	43.7764445730133
-111.874573883366	41.8570197509187
-116.10025845063	40.516505876357
-119.712115554922	39.7081683413721
-122.658092300793	39.3878634115643
-124.891660416016	39.5155431276113
-126.373818835624	40.0578615410053
-127.075517042611	40.9917474244379
-126.980276046855	42.3080520690934
-126.086930435443	44.0137093728106
-124.412015529331	46.1306722975037
-121.990306811487	48.6908869603044
-118.871771187741	51.7289959982055
-115.115210551046	55.2764124518538
-110.781404568165	59.3592305170827
-105.928449180258	63.9994419760873
-100.609941802752	69.217517927047
-94.8752892252732	75.0349650749678
-88.7713237784082	81.4764384610597
-82.3450467754481	88.5717918183199
-75.4666777849348	95.4917930374167
-68.1564754642875	102.231438620319
-60.4154654205136	108.749471391997
-52.2560872278571	115.01072758822
-43.6955705298653	120.974439399102
-34.758520918315	126.59766082204
-25.4782014688587	131.838503108805
-15.8965865488764	136.659427213655
-6.06309781905944	141.030256090677
3.96790531751354	144.93037779303
14.1405273525903	148.349630722875
24.4009915630901	151.287608274389
34.7007902963701	153.75156540231
44.9987711458601	155.753561462661
55.2620531673833	157.307652625832
65.4660953982106	158.427760891864
75.5944103865365	159.126487508934
85.6383307954064	159.414862420761
95.597035516111	159.302930831321
105.477820665517	158.801121967086
115.296359212892	157.922405987113
125.076385437618	156.685156061119
134.847933993674	155.116136420601
144.643451129798	153.251918236598
154.49285756107	151.135773977658
164.42334976949	148.806278901576
174.418624223473	146.343505058793
183.628209313932	143.46806479006
192.046552211112	140.190732000362
199.663970636245	136.540388882633
206.469672836833	132.558960281973
212.45400176408	128.297612480804
217.609888715405	123.813585746304
221.933505485069	119.167583368346
225.424248647243	114.421780152393
228.084289389273	109.638485221518
229.917941396835	104.879405284594
230.931056072028	100.205371015956
231.13058336409	95.6763337832044
230.524361053541	91.351406020973
229.121119347533	87.2886922932989
226.930603273875	83.5446370913497
223.96362160556	80.1726186740211
220.23176074442	77.2205828491745
215.746544022103	74.7276664404094
210.518094782186	72.7199964984805
204.553926470374	71.2061446547565
197.859126481846	70.1731666379941
190.439249470916	69.5849650091184
182.30569494328	69.3853847012129
173.480529585062	69.5069953967734
163.997114986023	69.882361888866
154.69673299878	70.8376524705326
145.581349319303	72.4024987806113
136.657740885612	74.5956281463318
127.939771230243	77.4285996439044
119.423003630478	80.8970696782578
111.047266906582	84.9590333465829
102.804693434773	89.5930427557812
94.6820722241486	94.766909449806
86.6619242415062	100.437026123658
78.7235511708751	106.54709079637
70.8448194701942	113.027177787515
63.0045387961893	119.793861768105
55.1847792803425	126.751855961182
47.3722769517772	133.797116489091
39.5583947072323	140.820855562209
31.7377770490373	147.713755843566
23.9064108899729	154.369894453462
16.0599674753993	160.690143067749
8.19304937221659	166.584876506591
0.299483440971862	171.975773263028
-7.62666854160479	176.796536602632
-15.5899466011693	180.992568160067
-23.5926827305265	184.51985413718
-31.6348200268921	187.343424819713
-39.7144111307095	189.435697775024
-47.8287226427569	190.774892492699
-55.9758575875945	191.343590113661
-64.1569040244824	191.127432367716
-72.3790398864485	190.113833317615
-80.631339887275	188.302324245548
-88.8486531393381	185.727421504712
-97.0209772058924	182.401289555028
-105.137103669184	178.345905745891
-113.186820386881	173.594749904822
-121.162686809968	168.195300945477
-129.061787528263	162.211267820767
-136.886974555609	155.723397399589
-143.935924955633	149.359637420161
-150.157155590752	143.125960628117
-155.521904559092	137.038094475183
-160.019966966515	131.122405932059
-163.654675864991	125.414297613471
-166.438730099169	119.955787478286
-168.391266867976	114.793223954492
-169.535978917356	109.975342230145
-169.899897679181	105.55152731404
-169.512451808474	101.57011727807
-168.404478112853	98.0766956892201
-166.606993513741	95.1124630076768
-164.149706602146	92.7128515604413
-161.059394409088	90.9065163740974
-157.35833459406	89.7147240732911
-153.062956348747	89.1510465329258
-148.182797969597	89.2212010137876
-142.719788970767	89.9228727687846
-136.66784017863	91.245385432107
-130.012731657212	93.1691205966014
-122.732331418597	95.6646136317641
-114.79725708532	98.6912596930788
-106.17221050128	102.195521630667
-96.8183722607122	106.108174233889
-86.7074561900155	110.418632138559
-76.9216029876398	114.906055369172
-67.5225030328512	119.627130329204
-58.5660405087928	124.627757737436
-50.1002937454612	129.938129217186
-42.1669458976784	135.572055429963
-34.8024873160365	141.528465949374
-28.0387455584897	147.793728381778
-21.9029660650128	154.344178826413
-16.4177561136989	161.148687191501
-11.6011611328933	168.171229577865
-7.46706597853301	175.373421104923
-4.02599928809877	182.716886474057
-1.28627506127717	190.165307043328
0.744716032774683	197.68603114698
2.05929683339739	205.251246202606
2.64856452349476	212.838819321303
2.50182624125192	220.432964867187
1.60643745710989	228.024886140516
-0.0519696640431135	235.613489754863
-2.48888820113039	243.206215713248
-5.71997887968705	250.819986472584
-9.75974972946979	258.482278257433
-14.6198548613039	266.232422162932
-20.3069381119347	274.123767316731
-26.8097008736611	282.149109212812
-33.7119500245459	289.97837512432
-40.9682006993121	297.637208541145
-47.8730513787944	304.546895895921
-54.4318431969851	310.672992084638
-60.6502764020387	315.992402452385
-66.5318310261873	320.493124112056
-72.0756689375299	324.172557788285
-77.2754704268467	327.035324324677
-82.1190540025509	329.091291583581
-86.5884499450214	330.354138825003
-90.6601648174625	330.840514880103
-94.3055027666233	330.569722150461
-97.4909198677701	329.563824473888
-100.178469614172	327.848073578411
-102.326461108716	325.451533807383
-103.890496967174	322.407728226602
-104.825058039949	318.75501743754
-105.08569945394	314.536285321938
-104.631673276893	309.797454802633
-103.428472903837	304.584555591416
-101.449657236113	298.939551685323
-98.677597565918	292.895634915189
-95.1033880617655	286.472803083481
-90.7266674428875	279.674208680789
-85.5562713132598	272.483340423369
-79.6125926387582	264.861933774721
-72.9325725836255	256.748633426787
-66.2223136669805	248.670625359739
-59.4235997360385	240.689515443906
-52.4230957556115	233.140421678988
-45.1959508327135	226.108418480569
-37.7423923184906	219.688605414708
-30.0917027486797	213.970352184024
-22.298573472841	209.026503189701
-14.4349752477976	204.908202521253
-6.58201027294372	201.64495798951
1.17584696459618	199.247522725253
8.75399717262709	197.711346843244
16.0692805724881	197.019448622176
23.0407375134041	197.144406598914
29.5902391883417	198.049625422024
35.6434451609871	199.690270146124
41.13130338241	202.014419432164
45.991978490447	204.965021859542
50.1727259494415	208.483015762189
53.6310604969318	212.511463944989
56.334826466636	217.000037889587
58.2613506761984	221.909064432761
59.3963391617355	227.212687219068
59.7333276338893	232.901155319666
59.2744521330037	238.982502692456
58.0334212294195	245.483901960511
56.0426927646464	252.453231550961
53.2845808537397	259.865299635519
49.6875063105868	267.415287130524
45.2654336331078	275.041554864664
40.0512282497072	282.665846216138
34.0985727132015	290.209570517379
27.4771999880556	297.604840353218
20.2642672601817	304.799427779061
12.5361629870032	311.756101340272
4.36314252823189	318.448954990122
-4.19302691506066	324.859193075496
-13.0792135930986	330.971728197088
-22.2497983059694	336.77305363554
-30.7901461831589	342.098472770944
-38.6605953682199	346.968770832794
-45.8275397178898	351.405575363235
-52.2629529430331	355.429354930989
-57.9439419684199	359.057907295631
-62.8523714266631	362.305227858823
-66.9745941253011	365.180652902896
-70.301316926401	367.688190047277
-72.8276314436723	369.825974214571
-74.5532449230827	371.585818386984
-75.4829566939168	372.952866370621
-75.6274342182562	373.90540621743
-75.0043366939263	374.414978558341
-73.6397822520489	374.447024276533
-71.5699941563904	373.962451520921
-68.8426034522376	372.920578462327
-65.5165289690171	371.283678861281
-61.6590046864619	369.02248695767
-57.3391267274791	366.120725442222
-52.6195258811858	362.576459369394
-47.5493979236645	358.399936463936
-42.1610445505192	353.609753231471
-36.4696883950095	348.229361567743
-30.4750814317191	342.284702750942
-24.1635202819771	335.802834111492
-18.3843132224456	328.963146696849
-13.1049119014032	321.760795214394
-8.27839123659825	314.193052430711
-3.84233598355461	306.264895498226
0.281783716540431	297.996549279526
4.18775721629276	289.434210171613
7.9814938434633	280.668153648834
11.6490867508803	271.695349865224
15.0194998860033	262.433407890697
18.0164606636002	252.887674663189
20.555908056029	243.084707530063
22.5623200978285	233.074305762835
23.9780180769578	222.92469745796
24.7673928522518	212.715941442146
24.9181323099122	202.533683667238
24.4408221720932	192.463396316246
23.3669439341649	182.584607172791
21.7443183871449	172.965296220231
19.6294736392527	163.657957303743
17.0784441440296	154.6991582317
14.1390304944321	146.112645250565
10.8464527574861	137.913910729162
7.22200883078169	130.113999360517
3.2732488286471	122.721588303485
-1.00555003122823	115.743373132995
-5.63318428653312	109.183061351201
-10.6417062157206	103.039144249982
-16.0768040001223	97.3013855247147
-21.9979578228068	91.9457451793932
-28.4776553066741	86.9272560705528
-35.5986419987008	82.1699747773225
-43.4485510204954	77.5502570273825
-51.9858421833301	73.0366235768382
-61.001159846886	68.6794142729436
-70.369278557132	64.447797182812
-79.9479683840097	60.2998428137475
-89.5963419945191	56.1825545940179
-99.185745109694	52.0369767915587
-108.604460413542	47.8035653657457
-117.623874223375	44.3037552302543
-126.215342320029	41.4920005724967
-134.355965998261	39.3244943863668
-142.027153356889	37.7606209641213
-149.213304466491	36.7637257556239
-155.90068185508	36.3014903763688
-162.076468816219	36.3460942353255
-167.72800057337	36.8742766366782
-172.842153947121	37.8673724283033
-177.40489001225	39.3113698391636
-181.400957888095	41.1970231961458
-184.813785644817	43.5200392464543
-187.625606266309	46.2813369912046
-189.817890812222	49.4873484468043
-191.372179639585	53.150270367664
-192.271395725542	57.2880849802724
-192.501653815613	61.924047915693
-192.054400029466	67.0852480254172
-190.928432122029	72.7999055758403
-189.1311121	79.0934396064439
-186.678190995853	85.9839542686177
-183.592269496384	93.4782572883562
-179.900653751619	101.569380643786
-175.633620038102	110.235934175172
-170.823718435408	119.44307163296
-165.640513753195	128.266937595466
-160.073022604979	136.64798999539
-154.12218197223	144.527245747937
-147.79947126649	151.849410427603
-141.124393448471	158.565920664624
-134.121182105099	164.637148844813
-126.815429295159	170.033461838404
-119.231255828408	174.735339118591
-111.389322572216	178.733036287367
-103.305673042961	182.026294784327
-94.9912127454976	184.624534602984
-86.4514204344508	186.548220896516
-77.7112853841939	187.79410946104
-68.9551566102309	188.233039596546
-60.2252756635366	187.865107398641
-51.5762015279999	186.690006166833
-43.0709172183515	184.710917098317
-34.7783004533992	181.937090836839
-26.7705676879517	178.385653309551
-19.1206519732611	174.082635244919
-11.8997011699095	169.063281198127
-5.17483863207325	163.371791472831
0.992802801154035	157.060658861072
6.54986614510884	150.189666746854
11.4524738480828	142.824463949355
15.6678349630021	135.034504626225
19.1755399110076	126.890138256806
21.9681535359542	118.458840801912
24.0507617754628	109.80096530975
25.4395051813834	100.965733802487
26.1596816385466	91.9882147813855
26.2443394774945	82.8877347609352
25.7341445237332	73.6679124540177
24.6786544348343	64.3185984385665
23.1379378278928	54.820238596408
21.1819197953575	45.1505274562549
18.884432957873	35.2904619983862
16.3377839013565	25.2626285555197
13.7828598047789	15.230902707071
11.3030274652235	5.23955122476232
8.97876918060219	-4.66214340155381
6.88627332729124	-14.4266248067582
5.09775396760972	-24.0116724275961
3.68136879573139	-33.3821631576158
2.700604082218	-42.5105278074375
2.2134488876865	-51.3762655065618
2.27168091775535	-59.9648463369813
2.06849764391378	-68.0157744453619
1.63962562934545	-75.5335846052391
1.01630472402359	-82.521619424145
0.225338643760253	-88.9810531545891
-0.710771996502913	-94.9099721134176
-1.77373911138465	-100.302497805665
-2.94955796748616	-105.14792838261
-4.22886885783903	-109.429889644214
-5.60776442556759	-113.125541051629
-7.08921671584882	-116.205006556911
-8.68523772980596	-118.631442922358
-10.4195591752105	-120.362529479276
-12.3297229416603	-121.354416777781
-14.466090104519	-121.568468091179
-16.8850668916907	-120.978654815325
-19.6372637458847	-119.575260620479
-22.7558432013574	-117.362967411688
-26.2495800399749	-114.35654391634
-30.1008286890243	-110.57862849922
-34.2672347382998	-106.061541557638
-38.6879002199654	-100.851863563628
-43.2951960286062	-95.0132029399073
-48.0289466231901	-88.6218360314146
-52.8454013868373	-81.7559533889041
-57.7177924694639	-74.485435051317
-61.7802820142948	-67.1171611261478
-65.0247891442091	-59.6816052524399
-67.4508941150035	-52.1987568282007
-69.0641558772859	-44.6794871550066
-69.8755644561885	-37.126957359323
-69.9017391862827	-29.5379356535019
-69.1655947784366	-21.9040933180394
-67.6972567721216	-14.2134194071252
-65.5350030931748	-6.45189812768587
-62.7259587029089	1.39446372855801
-59.3262231342801	9.33730636944006
-55.4001476416442	17.3835406316843
-51.0186859065551	25.533396087909
-46.2571258078146	33.7794343032606
-41.1929421081566	42.1068793067033
-35.9049491455864	50.4952225066278
-30.4300116908062	58.9223429002311
-24.6724219402079	67.3407249849853
-18.6981333378179	75.7359458978448
-12.5951493696962	84.1071335764559
-6.47238623414309	92.4730294824344
-0.450907556516007	100.873636347226
5.34885375173358	109.363062330743
10.8166292415205	117.995150245781
15.85548172874	126.809953209374
20.3816899093162	135.82667634545
24.3244433087673	145.042883885932
27.6258852864076	154.437321338928
30.2410670485168	163.973975871147
32.1376282189639	173.606005986085
33.2953386253889	183.279047184043
33.7056872751351	192.933923545644
33.3715925587388	202.509016957845
32.3071523251675	211.942582334136
30.5372064887778	221.175223358152
28.0963852669706	230.152582273121
25.0273267983463	238.828068307358
21.3779419956553	247.165230198771
17.1979818193243	255.139318413694
12.535595864702	262.737802024125
7.43503090778404	269.960058448817
1.89177128695199	276.815263406334
-4.239515836347	283.349278131988
-10.951275371747	289.590750275773
-18.2205923416986	295.576585139703
-26.0031046263359	301.351075472947
-34.2286865541235	306.963406803987
-42.8011026047402	312.46289533842
-51.604196753841	317.894169179673
-60.5133393113666	323.295589156722
-69.4073668044273	328.701296965952
-78.1771933677075	334.144278860046
-86.6798276197645	338.771684240417
-94.8678072363192	342.617793899576
-102.69163306399	345.719673679926
-110.100241550147	348.115958414435
-117.040680889559	349.846704411377
-123.457729974851	350.954117788493
-129.294149315061	351.48382195516
-134.492169780558	351.486022596301
-138.996433110607	351.015561739263
-142.757746878199	350.129876658519
-145.736211361484	348.884753196447
-147.902463634891	347.329029979451
-149.236984904045	345.499836590588
-149.728460669471	343.419208587143
-149.372343235447	341.091967388577
-148.17040918328	338.504374256695
-146.131767535683	335.623291526311
-143.275533026544	332.396189709249
-139.634883853171	328.753129985679
-135.261022157259	324.612269726204
-130.22406202865	319.889231852137
-124.608335487253	314.507557365809
-118.503276986981	308.405746804391
-111.993988877277	301.539036852733
-105.154325888393	293.877634226177
-98.0931225812807	286.290408043364
-90.8236296072915	278.76974729954
-83.3591237390125	271.313822827399
-75.7101844774228	263.92684902311
-67.8825631698322	256.620443307882
-59.8727752400097	249.41996020921
-51.7252367646872	242.309236247572
-43.5226233752296	235.235021546596
-35.3422044657187	228.14529308996
-27.2658218043298	220.980235544871
-19.3737520129957	213.679547853952
-11.7403087402019	206.189464349073
-4.43130715564846	198.467846241169
2.49711389653779	190.486508422252
8.99900381424935	182.231151964364
15.038944551166	173.699814779241
20.5925156120147	164.900653696323
25.6470485846035	155.849540193354
30.2027643135502	146.567670051667
34.2742957544247	137.07926109007
37.892452823801	127.409479572637
41.1058356629351	117.583002886616
43.9814770117809	107.623979065819
46.6030665671358	97.5581288622911
49.0649357003195	87.4165790454984
51.4612724845869	77.2388109676735
53.8735371343984	67.0714684138187
56.3611298478949	56.9628000281325
58.9576464453974	46.955553633535
61.6709371480316	37.0801096636876
64.4821686164974	27.3444656176371
67.4068497353631	17.7870532886785
70.4896169823301	8.47084440227712
73.7657525607419	-0.555011551409876
77.2766099748252	-9.24412108168133
81.0678830385853	-17.5560580182788
85.1874144607746	-25.4584952661016
89.6826535731818	-32.9282783694627
94.5982256488953	-39.951536696098
99.9739642929977	-46.5231839065186
105.843476915879	-52.646294990961
112.233036684718	-58.3318479614603
119.160360074987	-63.5992749728068
126.63254571898	-68.4782259725203
134.641966407907	-73.0117562495226
142.322385961856	-76.9603940529653
149.698555354167	-80.2192518830059
156.807748073672	-82.6964874854366
163.680658880615	-84.3346646427553
170.323750836338	-85.1152599072354
176.718572632085	-85.0516065500656
182.832581995978	-84.1787412484103
188.630034685105	-82.5430186432567
194.077563063781	-80.193655397851
199.145194743804	-77.1776129642789
203.805284125809	-73.5374561079264
208.030984140877	-69.3110509465363
211.794883515216	-64.5321669331763
215.067940719413	-59.2314598269335
217.818700514702	-53.4376036231118
220.012782820002	-47.1784841984625
221.612689986061	-40.4824074577738
222.578047914278	-33.3792335003534
222.866445653269	-25.9012285522718
222.4350118074	-18.0832407772393
221.242698410721	-9.96162964231581
219.252947122864	-1.5713774312396
216.436214724456	7.05886206525602
212.772134839626	15.9134554588653
208.252101042032	24.9973434502838
203.720249510291	34.0429153248036
199.120291354112	42.9277250488331
194.370774079348	51.5509884325401
189.382945309334	59.8503963351651
184.081218363329	67.8005915802503
178.411664641009	75.4015533680282
172.341427179863	82.6684882124482
165.855647187622	89.625886315488
158.954975436143	96.3046511043855
151.655008395149	102.742065566554
143.958599505361	108.931993066656
135.852350732798	114.810880635301
127.347902959428	120.358564968495
118.46256770078	125.553559090694
109.219907471943	130.376921548919
99.6495340493652	134.814799131263
89.7864764223348	138.86052948956
79.6701385643738	142.516461106457
69.3427602756368	145.795411462846
58.8472990684527	148.721482495871
48.2248172540891	151.329789315564
37.5117848040234	153.664691471694
26.7380033578952	155.776496352033
15.9257938246157	157.717206312134
5.09057555567794	159.536258246906
-5.75763832850582	161.277039854259
-16.6125564929182	162.974457899191
-27.4703083372215	164.653407844792
-38.3287856169254	166.327843688564
-49.1876271939921	168.000190554008
-60.0487005110956	169.660938551012
-70.9168698253331	171.288323184236
-81.8008318866692	172.84800344296
-92.7138890721857	174.292525999525
-103.675169801433	175.559561871199
-114.682215238813	176.621036597456
-125.706507417128	177.497699654234
-136.733155822732	178.160493185367
-147.740240497348	178.579143727119
-158.699386504725	178.723260653528
-169.57719999025	178.564625045844
-180.33745256269	178.078693656241
-190.943251241181	177.244813920152
-200.85144933944	176.774395296381
-210.070226656969	176.678971425501
-218.604418000854	176.963500178383
-226.455869182895	177.627028875359
-233.623883583533	178.663392713015
-240.105702465214	180.061986075648
-245.896961326665	181.808635628531
-250.992065162336	183.886582810735
-255.384434893375	186.277558298457
-259.066598823884	188.962911390499
-262.030134440996	191.924751506387
-264.265500849237	195.147070036382
-265.761834672952	198.61683340586
-266.50681101594	202.325059885617
-266.486699267093	206.267896109821
-265.686772839008	210.447673769725
-264.09224943815	214.87383053304
-261.689899491017	219.563413095821
-258.470285447279	224.540693859691
-254.430233724798	229.835396181066
-249.574736995039	235.479382862205
-243.917445074766	241.502425342945
-237.479506584434	247.928296848585
-230.287369845528	254.77228121732
-222.370503011952	262.040389645367
-214.266887493655	269.000949760179
-205.965416071527	275.616576663924
-197.460640444816	281.851141799837
-188.752585461953	287.669590188167
-179.846542331754	293.0379262995
-170.752857251961	297.923320710242
-161.486722916106	302.294295649023
-152.067978190747	306.120957199232
-142.52092092864	309.375253810015
-132.874136808495	312.031253507779
-123.160341117847	314.065443929204
-113.416219791738	315.457067687173
-103.682241456683	316.188508082618
-94.0023958982576	316.245734355292
-84.4238002812615	315.618799829704
-74.9961085665262	314.302360738321
-65.7706688855577	312.296152314016
-56.7994031716499	309.60533140481
-48.1334311689468	306.240585073671
-39.8215141579246	302.217924589255
-31.9084305065927	297.558135746845
-24.4333946989916	292.285925929017
-17.4285847131153	286.428871681273
-10.9177424980762	280.01630550644
-4.9145045545871	273.078256579187
0.575480766541034	265.645316323109
5.53981264239811	257.751007692651
9.95996091960153	249.432073101717
13.809642607843	240.72988071921
17.0558899925913	231.692081181017
19.6611391517623	222.374521383596
21.5866284697952	212.842722452054
22.7968093964092	203.17208755422
23.2638329050907	193.446341177738
22.9709712033579	183.754456291578
21.9143039163479	174.186952062322
20.1027461678995	164.832484314983
17.5569597632461	155.775231358334
14.3077159639105	147.093128391958
10.3940725297191	138.856770241455
5.86151017928904	131.128772761206
0.760040280242784	123.963454633815
-4.85774790212604	117.406790150133
-10.9387131468819	111.496644528274
-17.4312281392925	106.263317407339
-24.2872142809407	101.730387837873
-31.4640728047344	97.9157929724869
-38.9264862149297	94.8330096161219
-46.6481674865571	92.4921661533142
-54.6139492826561	90.9009212950608
-62.8182157835568	90.0641616982774
-71.2509081502336	89.9808111243526
-79.8991501429244	90.6421138349563
-88.7468709240323	92.0278060795227
-97.7770788004592	94.100415539087
-106.974027414311	96.796919384166
-116.322714176163	100.018662274816
-125.801137705008	103.625209810347
-135.366366722702	107.444641581464
-144.950448488026	111.303227899447
-154.47501970997	115.051103557533
-163.868221138416	118.567884510839
-173.072100493293	121.7573015073
-182.042960507302	124.540889408602
-190.749150090515	126.853458768907
-199.168494114734	128.640127638531
-207.286056110765	129.854339103601
-215.09235016997	130.456472761101
-222.581944594833	130.412827445908
-229.752364996246	129.694852282428
-236.603209969549	128.278558055081
-243.135405245714	126.144073022215
-249.313344201161	124.162563433188
-255.128122649246	122.320607265109
-260.56632244433	120.607042779447
-265.609208071908	119.012976031127
-270.2317875272	117.532088095199
-274.401739984432	116.161485531072
-278.078291759512	114.903532119264
-281.211386033022	113.769379473167
-283.742259523461	112.785082342077
-285.608233538905	112.000219068881
-286.755864328464	111.494254712597
-287.160265217547	111.368604525681
-286.833234301737	111.721016085518
-285.81054124041	112.624492431814
-284.134864964121	114.125610736309
-281.846860447821	116.252489099353
-278.98263488613	119.022290169347
-275.573663496011	122.445828757529
-271.647233889098	126.529910079054
-267.226840858783	131.27833434538
-262.332442187116	136.692218029915
-256.98061860286	142.770007411537
-251.184696600694	149.507377744514
-244.954877291404	156.897104260004
-238.298396451613	164.928934096997
-231.256917066101	172.702227654797
-223.84289560389	180.201279833301
-216.070416855992	187.408321342387
-207.955582101327	194.303576277597
-199.516949771052	200.865360154685
-190.77599311872	207.070210638004
-181.7575364444	212.89303491384
-172.490135064307	218.307248360283
-163.006380050337	223.28488030389
-153.343133595386	227.796653195832
-143.541711203992	231.812115218387
-133.647981258444	235.300001946281
-123.712230751528	238.229040663233
-113.788513617076	240.569289885894
-103.93321144117	242.293818923383
-94.2028072391252	243.3802525816
-84.6512875525473	243.811683973592
-75.327842906745	243.576752188994
-66.2754440927913	242.669064074165
-57.5305731944523	241.086339672721
-49.1242827841093	238.829620869887
-41.0551405613518	235.904807242041
-33.2053732972493	232.34905591348
-25.5758545428891	228.173004244684
-18.1682530040621	223.389767760664
-10.9847877394037	218.015325982373
-4.0269662066293	212.069297246043
2.70587488219097	205.575830041031
9.21798392472717	198.564581324886
15.5184089182519	191.071786661707
21.6218739037705	183.14139408758
27.5491975961571	174.826146693375
33.3271946378196	166.188377502702
38.9881250058987	157.300176885147
44.5689157187862	148.242586191556
50.1104633204718	139.103613010473
55.6572157679142	129.975117863307
61.2569319702455	120.948889530374
66.9602155780362	112.112438700015
72.8193732718517	103.545179924284
78.886460552603	95.3156784088232
85.2108662562457	87.4804023247532
91.8370980171832	80.0839660982269
98.8033691058437	73.1604132981796
106.141302376941	66.7349114103413
113.876963752354	60.8253352331961
122.003812828559	55.441364673691
130.398896716752	50.5585131295195
139.057920159782	46.1761272594617
147.977472795959	42.2884399810489
157.154803113627	38.8841319289091
166.58644996626	35.945512801594
176.266505153551	33.4477678816239
186.184770477489	31.3585324199429
196.325115344229	29.6380330029144
206.664481029864	28.2399562117519
217.173037138027	27.1130274620391
227.815814073431	26.2030905109459
238.555696245834	25.4554283607407
249.357170218486	24.8171994149607
259.370854096575	24.5830084109846
268.574877664057	24.7128377445843
276.948234022223	25.1563856385049
284.472089051381	25.8562359976521
291.1309191838	26.7509080719696
296.913321276152	27.7778953314519
301.812307404274	28.8766880914446
305.82496726816	29.991577593044
308.951567199962	31.0739571660401
311.194329118414	32.0839447320441
312.556181343642	32.9913526255636
313.039703943301	33.7761843140863
312.646386751097	34.4288843840555
311.376244404951	34.9505320790647
309.227807819191	35.3530939592948
306.198522286052	35.6597625965805
302.285603799465	35.9053074579723
297.487405430859	36.1362449536939
291.805285489303	36.4105042805506
285.24581291509	36.7961680978584
277.822895719716	37.3688886445269
269.55916038367	38.2078073553086
260.485809263879	39.3902426319678
250.64041020157	40.985919936019
240.062686252131	43.051834793329
229.608268873053	45.2856751260193
219.304892644103	47.7088342954674
209.176594013944	50.3443308506262
199.240342700036	53.2161365330128
189.50333725481	56.3479452060375
179.961093147239	59.7607499809689
170.596532328966	63.469018503468
161.380373092348	67.4755721490049
152.273160605009	71.7652869350421
143.22936740096	76.2970555016975
134.204362492345	80.9885428708245
125.199754477926	85.8570357015127
116.259291842992	91.0013195880835
107.426130140502	96.4776286622837
98.7587528663653	102.333391122435
90.3240836614142	108.598509470047
82.1901762491154	115.28281478662
74.4201248896127	122.377254317187
67.0677517386524	129.856863740821
60.1747182065725	137.68432546603
53.7685252328062	145.813722267851
47.8611356000042	154.194578109319
42.4483287374858	162.776327533676
37.5100841756046	171.512993433921
33.0120351487237	180.367290995477
28.9074250054176	189.313039855152
25.1386699529667	198.334919800433
21.6383217441598	207.42505237309
18.3309775588294	216.576633528499
15.1390912504206	225.776708349613
11.9937113361443	235.002764327372
8.84575501337094	244.226925049054
5.67158687423293	253.425896922747
2.47139099683471	262.591926613135
-0.737321159304862	271.743174372111
-3.92940635204729	280.939504162467
-7.11960614627241	290.141458725801
-10.3600437973493	299.228128586525
-13.698702603265	308.121127932775
-17.1963360172887	316.751048169877
-20.9204323468282	325.06673178034
-24.9386119778624	333.038877543463
-29.3129404181743	340.660688867898
-34.0952372990351	347.947914704612
-39.3218781993512	354.939808877008
-45.005311447851	361.700594110503
-51.1199844479109	368.316284527553
-57.589463506484	374.875669523985
-64.2972555273555	381.437379097526
-71.1211606028215	388.016060422189
-77.9534514421029	394.596741775369
-84.6980196074773	401.152363644552
-91.2605677096864	407.654994845493
-98.0350103729782	413.345705733832
-104.94701112701	418.239994039798
-111.914964970127	422.366658050953
-118.862505940091	425.765643931801
-125.725453228674	428.481195327794
-132.452202824727	430.555379393672
-139.000628680678	432.024455597389
-145.33424648707	432.917635129999
-151.418697721242	433.257080537516
-157.218567818957	433.058393213336
-162.694156982976	432.331338784473
-167.797699121835	431.081008864712
-172.468598483768	429.310217031231
-176.628092558482	427.024914410004
-180.177300513232	424.244933146398
-183.010036037249	421.016487967028
-185.047154167239	417.405530409098
-186.266081031656	413.461271523678
-186.705537768012	409.188800352439
-186.4603069714	404.561405146897
-185.659239007097	399.557978143816
-184.4255968979	394.182331004641
-182.85390817988	388.453172585621
-181.010404961437	382.390498080659
-178.940928327064	376.009217417205
-176.184807218408	370.055955762696
-172.736565670711	364.511001012444
-168.595898110211	359.353456924327
-163.767293235293	354.560670085523
-158.260264212667	350.107723933921
-152.090074020046	345.967005253045
-145.27895279417	342.107876247081
-137.857862790741	338.496537666887
-129.868875887521	335.096242624075
-121.368155669353	331.868089778548
-112.42933386878	328.772579467891
-103.146755504702	325.771689822579
-93.637824414022	322.830042811646
-84.0435122436808	319.911794671701
-74.5242305942918	316.969046420954
-65.2424052079346	313.924567890559
-56.3278963596556	310.670770343871
-47.8549675685399	307.098369397817
-39.8516915828645	303.122178837949
-32.3188264864623	298.684833608413
-25.2416011843984	293.750900752354
-18.5950098716347	288.301274360869
-12.34577077135	282.330041473149
-6.45167628413974	275.843787462585
-0.923337701208602	268.848103260317
4.13838337829067	261.350453786466
8.70694880783795	253.370341798313
12.7534640171492	244.933515647822
16.2517389210078	236.071313868977
19.181181224653	226.819763473229
21.5288986073185	217.218650554798
23.2914601265904	207.310694605105
24.4765810138558	197.140835453204
25.1048604303303	186.755496448167
25.2114835088666	176.201535385608
24.8474347849831	165.524502259478
24.0793001999102	154.765968379453
22.9864915266301	143.960290373169
21.6553413485126	133.132053408377
20.1711258020009	122.295675123028
18.6103960160742	111.457514392732
17.0355866086282	100.619270497334
15.4922765423155	89.7810393278432
14.0083344709942	78.9431148646177
12.5940143027673	68.10645572585
11.2423866962089	57.2721421802148
9.92980725017943	46.4402152505023
8.61617602913493	35.6081956297952
7.243910586792	24.7691745208531
5.80000421853198	13.9241991398833
4.35438610383071	3.07932948198848
2.8970127000046	-7.76401938670725
1.41701523565576	-18.6026947294924
-0.099261088008717	-29.4309541476673
-1.66784010885061	-40.240048098089
-3.30617368186095	-51.0184304720456
-5.03239523792929	-61.7524740125114
-6.86498966456899	-72.4274546463294
-8.82278418041297	-83.0286422412368
-10.9250169488791	-93.5424596452721
-13.1912071332029	-103.957739843098
-15.0256464561832	-113.626437477964
-16.4694692611407	-122.524953095415
-17.5732798252151	-130.627425732542
-18.396003749354	-137.9079774793
-19.0029327653202	-144.343088000508
-19.4627270887765	-149.913769576527
-19.843414569406	-154.607014096562
-20.2079039973657	-158.416019145593
-20.6098679577677	-161.339116798865
-21.0907082856188	-163.3778749248
-21.6778127895317	-164.535099784285
-22.3838763663669	-164.813339586018
-23.2069408057214	-164.21419248685
-24.130941271302	-162.738464356736
-25.1267529416352	-160.387037930088
-26.1538553437878	-157.162160372857
-27.1626813790568	-153.068728652287
-28.0974979610152	-148.115133923769
-28.8994231729938	-142.313398655175
-29.5091302045926	-135.678641245627
-29.8689853963997	-128.228131059879
-29.9246578181098	-119.980209799521
-29.6264143726531	-110.953205542434
-28.9303132991141	-101.164311089385
-27.7994090879633	-90.628345422682
-26.8199168912834	-79.9970261102529
-25.9491783007783	-69.2975984265452
-25.1423729890931	-58.5594576994595
-24.3523989937694	-47.8117493508659
-23.5301754607612	-37.0807372148361
-22.6258703514296	-26.3872762616096
-21.5912271734468	-15.7449766859899
-20.3825802608134	-5.15964081895288
-18.9637132680468	5.3698686560688
-17.307824865244	15.8497532669157
-15.3984757749299	26.2891483142732
-13.2305719214557	36.6986404439504
-10.7901838907843	47.0806054441716
-8.05889829040159	57.4309172205117
-5.03096446568684	67.7467422832314
-1.70776232436111	78.024488112057
1.90155257334334	88.2607586740646
5.77979850326793	98.4532371328296
9.90175637242454	108.601490032429
14.2344237607244	118.707625574934
18.7376102992959	128.77672129509
23.3649516195236	138.816932086014
28.0653764579839	148.839206908122
32.7849799679949	158.856594547398
37.4691602043708	168.883203964161
42.0648046408378	178.93297630002
46.522303526629	189.018481028448
50.7972208936146	199.149938809088
54.8515440900217	209.334605027832
58.654519784952	219.576556586795
62.1831416611005	229.876847258345
65.4223766407117	240.233950686331
68.3652123853642	250.644390541988
71.0125962184063	261.103449881123
73.3733386385322	271.605840331195
75.4641407049248	282.146168985889
77.3105797780495	292.718780048594
78.9274044199441	303.326007638132
80.3233868599104	313.975301770423
81.5186491572628	324.670480059959
82.5387736310229	335.413068190797
83.4145045349733	346.201002985691
84.1806188405428	357.027945879711
84.8744483882906	367.883309667642
85.5344222003877	378.75299843429
86.1988619808508	389.620707884871
86.9050691195474	400.469551213367
87.6885746015784	411.283780074652
88.5823480987796	422.050414928425
89.6157812501159	432.760637331364
90.3500656771014	442.653219687392
90.8339598083554	451.712307154636
91.1212847367194	459.922616888679
91.2692648286784	467.270761313455
91.336388861679	473.746382314385
91.3797944411666	479.342852296911
91.4524086057262	484.057314239144
91.6002481102627	487.89001245593
91.8602558826747	490.843114857019
92.2588473597836	492.91938315319
92.8111175368718	494.121038459592
93.5205469605495	494.449053833663
94.3790615654967	493.902973375291
95.3673917574601	492.481252218294
96.455771601293	490.182026232519
97.6050632662431	487.004138712309
98.7683517019696	482.948184446043
99.8929401687742	478.017320809976
100.92255772563	472.217674424617
101.799556911134	465.558312716058
102.466966431924	458.050864370282
102.870402942888	449.708889123138
102.959931058202	440.547030165995
102.691940850908	430.579917412939
102.031027986863	419.820806126248
101.415069246346	409.037636710982
100.799415245227	398.254304142925
100.138918926805	387.494269750019
99.3888505135092	376.778024648708
98.5062171709589	366.120893245907
97.4516348062198	355.531535055
96.1915926225393	345.011434179514
94.7007077629187	334.555451373873
92.9635478698456	324.153243021297
90.9757982205221	313.791177439821
88.7448485250143	303.454362227058
86.2903010467445	293.128464686411
83.6466234678274	282.800997607979
80.8091875987717	272.472238027095
77.7425682455271	262.153453881809
74.4358277655841	251.853350854906
70.8827247503671	241.582515746348
67.083865249549	231.351886672871
63.0475210298798	221.17126816788
58.7897344731579	211.047906771512
54.3338483542074	200.985252768509
49.709506463164	190.9820688985
44.9511838528713	181.032057683731
40.0963682167164	171.124143829261
35.183580827847	161.24344562722
30.2504436013449	151.372817294792
25.331943090769	141.49470513814
20.4589412761924	131.593000563796
15.656895287662	121.654612559811
10.9447118703018	111.670588164171
6.33367387948886	101.636728810665
1.82640953457583	91.5537455304644
-2.58409024080526	81.4270552497535
-6.91537250942596	71.2663514193333
-11.1962892602597	61.0850987244455
-15.4676017954795	50.9001121092244
-19.7826187662827	40.7313851172831
-24.2096994484028	30.6023781361255
-28.7775034404185	20.5304178341296
-33.48167559554	10.5292232742908
-38.3378328311107	0.622276707209153
-43.3593008381798	-9.16294909475693
-48.5573026947268	-18.7957792589195
-53.9408376669958	-28.2436522809869
-59.5170040039645	-37.4733859322757
-65.2917265082866	-46.4520978198609
-71.2706431163312	-55.1477499966539
-77.459928091642	-63.5294446350417
-83.8669141675185	-71.5676320650617
-90.500444393722	-79.2343522620512
-97.3709248262966	-86.5035656027239
-104.490075931539	-93.3515678964424
-111.870406976297	-99.7574437135528
-119.524465781222	-105.703498729336
-127.46393822366	-111.17562681726
-134.819988842702	-116.291946048931
-141.597519808779	-121.027616282802
-147.798265622548	-125.355980415839
-153.420444991983	-129.248586514567
-158.458683407247	-132.675477670182
-162.904244354861	-135.605945473623
-166.745600589066	-138.009921042305
-169.969352763916	-139.860065804894
-172.561444940805	-141.134380414875
-174.508529036953	-141.818812131788
-175.799215588721	-141.909098628248
-176.42488538098	-141.411201052679
-176.379816168772	-140.340202125421
-175.660611970641	-138.718150439166
-174.265176747962	-136.571604831437
-172.191588243298	-133.92948416739
-169.437170923911	-130.821490753191
-165.99792953342	-127.277093488526
-161.868378598231	-123.324914045955
-157.041721888103	-118.992327486215
-151.510292715625	-114.305116808144
-145.266147675618	-109.287074263068
-138.301707037614	-103.95950161961
-130.610353569268	-98.3406139322516
-122.186934943831	-92.4448866342498
-113.906844052206	-86.1540562600485
-105.771089178146	-79.4919433658019
-97.7825266630348	-72.4830571412321
-89.9456147521297	-65.1525320943621
-82.2660517217021	-57.5261132526175
-74.7503530619127	-49.6300813194962
-67.4054666218602	-41.4909916239031
-60.2385883251018	-33.1351281033848
-53.2573888152416	-24.5876753468911
-46.470825122648	-15.8717833504248
-39.8905380092491	-7.00786085406918
-33.5325730555851	1.98654861801862
-27.4189841317848	11.0961406488002
-21.5789691702873	20.3065832081658
-16.0496937419621	29.602823048839
-10.8787467250688	38.966501669365
-6.05323172808649	48.3947339812405
-1.50239784372245	57.8963086199488
2.79530365527114	67.4736155882314
6.85803295148589	77.1299377570229
10.6983583256837	86.8692576117696
14.3229152329463	96.6963082798503
17.7326954259365	106.616516726091
20.9235629173313	116.635719760228
23.8868233179517	126.759634003031
26.6097995896532	136.993111389059
29.0764570612161	147.339238660523
31.2681749774451	157.79836269179
33.1647710657428	168.367154497145
34.7458435280882	179.037858042582
35.9924098885771	189.797884522471
36.8887234287584	200.629886591125
37.4240765652772	211.51237779796
37.5943848457944	222.420874491346
37.4033819171001	233.329464346801
36.863317657534	244.212664437905
35.9951161798119	255.047415299196
34.8280239279142	265.815052437226
33.398908715399	276.503113830128
31.7517161704709	287.10696625489
29.9391554188637	297.63197801547
27.9515783177817	308.074186260348
25.719837200048	318.423491753461
23.2228671770907	328.681073390036
20.4425528102278	338.851331602173
17.3666185029086	348.941147866486
13.9895133496999	358.958701799484
10.312388642926	368.912224900994
6.34248345653839	378.808894491889
2.09207927613162	388.654001509648
-2.42285730010667	398.450461330459
-7.18424622410124	408.198654531725
-12.1735973385619	417.896489626502
-17.3737518040979	427.539496863133
-22.7705049075128	437.120730789438
-28.3538432820265	446.630327215256
-34.1184453785575	456.054756386359
-39.4541390237814	464.72983140713
-44.3128341570805	472.683963978826
-48.6502825712009	479.947732734259
-52.4276688235025	486.551766003277
-55.612374979556	492.524811395274
-58.1781146329606	497.892205292179
-60.1046861625108	502.674806766583
-61.3775613952194	506.888354569497
-61.9874554106896	510.543161429969
-61.9299538124044	513.644061165609
-61.2052200522562	516.190547030376
-59.8177674762522	518.177065904805
-57.7762546747827	519.593451449411
-55.0932467109326	520.42548472489
-51.7848815581537	520.655562076546
-47.870396280203	520.263432104126
-43.3715048712153	519.226948181469
-38.3116748896022	517.522786790492
-32.7154084762922	515.127118376868
-26.6076760879043	512.016288282612
-20.0136644271554	508.167658029657
-12.9589754716973	503.560848127447
-5.47033305094931	498.17967400829
2.42332895000028	492.01499964798
10.6898497559788	485.068409808959
18.6846775633653	478.002157122633
26.3207840051872	470.797734737005
33.5153637682922	463.445631209727
40.1962704873161	455.943925096178
46.3056057121897	448.295157963152
51.8002846955041	440.503156464742
56.6507213391056	432.570827035632
60.8389033351921	424.499047224575
64.3566371697925	416.286352842634
67.204267180381	407.929100885944
69.3899031745431	399.421907726129
70.9290774628502	390.758275700919
71.8447128297532	381.931392937827
72.1672664866116	372.935123454874
71.934899683633	363.765202533675
71.1935078697852	354.420615575663
69.9964486694866	344.905065736392
68.4038535246589	335.228336588208
66.4815295882725	325.407265425241
64.2996451076557	315.466017787176
61.9315873639331	305.4354437309
59.4535379965574	295.351517453606
56.9457810389616	285.253392259284
54.454551472396	275.161880911551
51.9975664462871	265.079594514479
49.6366708380975	255.015219157226
47.4428940615592	244.96937958577
45.4920093116355	234.935279289058
43.8591872078295	224.902165853882
42.6151463515192	214.860548163937
41.8241650721038	204.807167313874
41.5430705596055	194.748344993448
41.8203474726357	184.701317551904
42.6951212174671	174.693791710149
44.1962187834633	164.76224140905
46.3415745764699	154.949535779978
49.1380866630624	145.30239169749
52.5818652646278	135.868943776317
56.6587630276732	126.69652247989
61.3451254829066	117.829605324392
66.6087887245664	109.307879660256
72.4104196077135	101.164412261741
78.7052960624863	93.4240253310517
85.4455344215781	86.1020769029663
92.5825953699147	79.2038675992072
100.069694160608	72.7247897489462
107.863539154192	66.6510820595364
115.92424043513	60.9604885080359
124.25422202673	55.6418585180706
132.892330759087	50.692494757557
141.838862828522	46.0913313886566
151.085806750688	41.8117967931857
160.615160475523	37.822674302477
170.399005787283	34.0892537299334
180.400921104251	30.5743811211161
190.578596929524	27.2392905999824
200.887352030322	24.0443374278597
211.284024590958	20.9499221417787
221.730585102366	17.9178740879699
232.196870695869	14.9133532634896
242.662056469715	11.9070820214487
253.114741626357	8.87756714831917
263.551730778391	5.81292172507327
273.975741675654	2.71188541329619
284.392453552252	-0.416311525777814
294.807527245423	-3.55337795966147
304.339706953376	-6.59661049693074
312.985640412435	-9.59079699691372
320.744439647951	-12.5706568615992
327.61645024553	-15.5604703304338
333.602384922965	-18.5740907627339
338.70285938436	-21.6151367893961
342.918313629035	-24.677266723039
346.249280959108	-27.7445407373698
348.696947084565	-30.7919598970867
350.263900645678	-33.786321832851
350.954912315851	-36.6875292095684
350.777520090884	-39.4504086586362
349.74219487544	-42.0269550549972
347.861950605699	-44.3687732753827
345.151421991494	-46.4294356336989
341.625576805347	-48.1665444708399
337.298289297728	-49.5434307978443
332.180983186399	-50.5305380528559
326.281516309519	-51.1065816120769
319.60347085453	-51.2595419264095
312.14602968389	-50.9874622086869
303.904611839024	-50.2988944879108
294.872337421023	-49.2127020910224
285.042148431987	-47.7568757910174
274.409097110607	-45.9661911084677
263.856749285588	-43.9567384322079
253.392069609579	-41.6932583743967
243.020746670233	-39.1459869539102
232.748467888382	-36.2903632126299
222.581974968655	-33.10642788283
212.529858852053	-29.5781582427297
202.603111388362	-25.6929028292292
192.81545949481	-21.4410057464177
183.183490269067	-16.8156544451243
173.726550283418	-11.8129417034614
164.466382003219	-6.43209372367062
155.426455910203	-0.67577760634768
146.630977372257	5.44963283743292
138.103594810266	11.9339705347982
129.86589936733	18.7634868094497
121.935860467503	25.9214163723627
114.326354728119	33.3888507799793
107.043890007941	41.1457664442394
100.081074098023	49.1706556586105
93.0829688588883	57.0794923386795
86.041996572045	64.8600173789387
78.9523864714116	72.5092744761343
71.8109567057672	80.033345615512
64.6180138201732	87.4466986047234
57.378241657709	94.7709496713583
50.1013983119884	102.033002054761
42.8025922839266	109.262650619815
35.5019367391888	116.489903893523
28.2235112074092	123.742400684608
20.9937475831414	131.04330575976
13.839504547132	138.409941511524
6.78613143392023	145.853221713699
-0.144241179985087	153.377796039537
-6.93404804201759	160.982738470676
-13.5712188671535	168.662605941853
-20.0496814756319	176.408715535735
-26.369448518319	184.210507136135
-32.5363161040123	192.056862963757
-38.5612362711141	199.937253933697
-44.4594748025597	207.842591595421
-50.2497140130091	215.765694096995
-55.9532787185072	223.701318758173
-61.5936179430825	231.645750620078
-67.1896100548367	239.597253730367
-72.4227588746376	247.916339561686
-77.3326252987079	256.589556960266
-81.9707250001823	265.588802202437
-86.3985550312345	274.86785956886
-90.682847256244	284.360561145497
-94.8891355892811	293.982938118591
-99.0766286754871	303.639718498873
-103.29662378362	313.2326377028
-107.593891375015	322.667469570106
-112.008948367286	331.858467219764
-116.579731349638	340.73049189315
-121.342301567072	349.219559843644
-126.330838397549	357.272425140195
-131.577298498579	364.845635762994
-137.111011845135	371.904366714438
-142.958346615156	378.421234012413
-149.142475772788	384.375216352765
-155.683225808326	389.750757544469
-162.596966649017	394.537093502933
-169.896494647195	398.72784120533
-177.590856137701	402.320902275137
-185.685049638472	405.318772358985
-194.179523518035	407.729414743997
-203.069342835565	409.567959422655
-212.342814885595	410.859618777192
-221.979203905228	411.644285471722
-231.057548449188	412.016884493334
-239.534431838809	411.902591170228
-247.38111332497	411.23072275091
-254.58822561135	409.953242819176
-261.161387247854	408.056296851399
-267.113678878897	405.556573823613
-272.460488867701	402.489060530375
-277.216708270108	398.89567147589
-281.395069579515	394.818316028403
-285.005137828579	390.295755142573
-288.052759231802	385.362680297298
-290.539798125659	380.049858754727
-292.464016625387	374.384717706786
-293.818997772138	368.39208151321
-294.5940586782	362.094954874836
-294.774137911705	355.515328579052
-294.339675870869	348.675017824393
-293.266546587429	341.596544179584
-291.526151070852	334.304038610749
-289.085843748588	326.824055714368
-285.909908797383	319.18602177271
-281.961266512471	311.421791471043
-277.203890628031	303.563560074155
-271.605599656566	295.639422111981
-265.140816494044	287.66645023158
-258.680969017191	279.608380964687
-252.215555102604	271.600073881885
-245.71538216981	263.77505608008
-239.131322078805	256.24845167635
-232.404514046703	249.104295827708
-225.478995043096	242.394676041302
-218.308671168778	236.146291882998
-210.858843640595	230.367680436577
-203.105346916946	225.054489444055
-195.033268533725	220.192860018507
-186.635968961941	215.761604009986
-177.914503586227	211.733752116271
-168.877321911443	208.077831439383
-159.540056218465	204.759044958987
-149.925219824342	201.74037722319
-140.061683910005	198.983539150529
-129.983872497214	196.449601966522
-119.730679652741	194.099168296522
-109.344146190876	191.891980545554
-98.8679679915926	189.785905047819
-88.3357758487582	187.750565816837
-77.7539671756928	185.797005098792
-67.1544690683877	183.87713254853
-56.5655789058932	181.933831774958
-46.0105349272843	179.904338077336
-35.507478611902	177.724903237931
-25.0708618030044	175.335152878962
-14.7135223200878	172.681242697572
-4.44853896763757	169.717696297451
5.70965273285329	166.408258146861
15.7449820282191	162.726147088246
25.6401525904793	158.65396741497
35.3775148212243	154.183404810574
44.9401923896233	149.314755988241
54.3133005121058	144.056301087318
63.4851314556138	138.423506980144
72.4481988384946	132.438040629727
81.2000295362064	126.126578040303
89.7435857212287	119.519420806392
98.087211069713	112.648975273291
106.244041186931	105.548192954397
114.230899270734	98.2490927976189
122.066794624146	90.7814739748924
129.771229558053	83.1718998510672
137.362620441362	75.4430781049869
144.847044194312	67.5985891051299
152.20229262335	59.5920427274789
159.432540988389	51.4275491581721
166.54123238947	43.1111846577896
173.53091697192	34.6508079056142
180.402985761649	26.0553776799789
187.157399677253	17.3341963923696
193.792403031214	8.49624290850699
200.304234886037	-0.450293795183086
206.6868978567	-9.49821605554726
212.932068387653	-18.6412613958867
219.029209558801	-27.8738739955692
224.965883174729	-37.1909354918242
230.728189607327	-46.5875774548549
236.301232533523	-56.0591427565567
241.669524668517	-65.6012979265159
246.817301064962	-75.2102548735919
251.728758818065	-84.8830463315443
256.388276560571	-94.6178045808465
260.858456298783	-103.529402517867
265.124965201997	-111.619096797345
269.167883226194	-118.889675124497
272.962364171209	-125.345523191258
276.479439036199	-130.992663253648
279.686955947375	-135.83873971193
282.550652083439	-139.892936607211
285.035357769417	-143.16581665388
287.106332900226	-145.669068507766
288.730719246332	-147.415144367019
289.879053297766	-148.416777918577
290.526732318371	-148.686405406517
290.655283702848	-148.235565825101
290.253276558297	-147.074402962641
289.31674201001	-145.211396370312
287.849027529832	-142.653392017701
285.860089230463	-139.405903952796
283.365313853403	-135.473562999347
280.384041370991	-130.860546161137
276.938002555408	-125.570849110006
273.049873239343	-119.608340262797
268.742084243725	-112.976613276508
264.035943186781	-105.678701454079
258.951054146934	-97.7167264299151
253.504980013485	-89.091538423774
247.635302462041	-80.6869840219449
241.35509878665	-72.5001454109816
234.682121497593	-64.5260243832563
227.638853504747	-56.7572292974604
220.252574465587	-49.1835948174856
212.555393087047	-41.7917601329393
204.584190681393	-34.5647493822858
196.380419028127	-27.4816224117504
187.989706877478	-20.5172895504918
179.461258356978	-13.6425992379681
170.847069230208	-6.82479638270505
162.201027952186	-0.0284006371157091
153.577986243199	6.78352878382159
145.032866630773	13.6478677163323
136.619834436003	20.5998363426264
[truncated: 8,003 more rows]
