# Supplementary material for: Generalization of navigation memory in honeybees
Source: Front Behav Neurosci. 2023 Mar 6;17:1070957. doi: 10.3389/fnbeh.2023.1070957 (PMC10025308; doi:10.3389/fnbeh.2023.1070957)
Supplement: Supplementary Data Sheet S1 — Primary data. [file Data_Sheet_1.zip › S00_Primary_Data/Bee_S04.csv]

34.3780607247796	159.549461312439
34.4627958371325	159.985307264639
34.632266061838	160.85699916904
34.8864713988864	162.164537025642
35.22541184813	163.907920834476
35.649087408243	166.087150595799
36.1574980709381	168.702226311221
36.750643796604	171.753147988444
37.4285244319533	175.239915657269
38.191139477375	179.162529414829
39.0384875209442	183.520989535616
39.97056502544	188.31529670729
40.8179210608178	192.673755274532
41.5805650611257	196.596363403631
42.2585107041316	200.083118436395
42.8517756363089	203.134016943994
43.360379472552	205.749055115993
43.7843392279493	207.928229647741
44.1236614549588	209.671539266811
44.378330601517	210.978986993438
44.5482931632067	211.850583222654
44.6334355833051	212.286350039261
44.6335377051037	212.286330347381
44.5485995576797	211.850524141338
44.3788677971874	210.978883360603
44.1245910593982	209.671359705544
43.7013244693704	207.492051029009
43.1093412263315	204.440904618076
42.348817598975	200.517886556496
41.4197243166954	195.723002471174
40.3216853078397	190.056324838443
39.053802125263	183.518028169235
37.6144448749642	176.108433958403
36.0010134149215	167.828068218918
34.2096760644662	158.677735660296
32.4321143892059	149.524497582662
30.6704169063636	140.367873608723
29.0955582875207	132.079202128318
27.708208430663	124.658323867279
26.5078830811917	118.105353204141
25.4926233687573	112.420748719129
24.6586662814076	107.605366021809
24.0001048049073	103.660480020451
23.5085200095487	100.58776386784
23.1725184456664	98.3892138935176
22.9769131415792	97.0670155793997
22.8999348800284	96.6233642252766
22.9420393106133	97.0581988812637
23.1218378733167	98.3696933938104
23.4551854533421	100.555673170894
23.9610164820049	103.612746758025
24.6601252488645	107.536172842607
25.5744009479741	112.319774780691
26.7261863369336	117.95595575743
28.1377259213512	124.435825800206
29.830716602672	131.749434747375
31.8259807229355	139.886091060436
34.1432729870223	148.834736805798
36.8012183475507	158.584345120577
39.8173629172456	169.124307286438
42.4587076774915	178.883758555541
44.7462279807753	187.846035229929
46.7024626121608	195.995913873629
48.3511384069973	203.319877387112
49.716735726225	209.806236981407
50.8240472631522	215.445106136486
51.6977871047088	220.228249230525
52.3623032751917	224.148850300606
52.8414446969151	227.201260570911
53.1586601268899	229.380784583487
53.3375773138955	230.683554427212
53.4046193465721	231.106517395005
53.3608854019644	230.649455249663
53.2342119460933	229.308547400688
53.0122038297688	227.08577866743
52.6829494557147	223.984212543854
52.2354296641739	220.008322741035
51.659834233745	215.164253300772
50.947813658723	209.459960417598
50.0926888851942	202.905206399861
49.0896248698564	195.511400241497
47.9357721449337	187.291302709622
46.6303847910111	178.258631873317
45.1749277525554	168.427614667329
43.5731883548828	157.812531113213
42.3839874856431	147.122432257657
41.6018287288555	136.380532959406
40.8772923963474	126.42845649981
40.2002355004503	117.285567868306
39.5614170464375	108.968742062395
38.9533226277394	101.492300133431
38.3710337444853	94.8680984346739
37.8130805079833	89.1057181996636
37.2822292152978	84.2126890427268
36.7861746465079	80.1946773155809
36.3381307429927	77.0555760283535
35.9573632201248	74.7974393548561
35.6688943821511	73.4203618400964
35.4556063274515	72.9279875550609
35.346899553958	73.3159246168418
35.3752575023694	74.5755544721712
35.52706127572	76.7081625398827
35.7476799189347	79.7229083675301
36.0001230382076	83.6226071494765
36.2427122384245	88.4085104091524
36.4317978630493	94.0796610692433
36.5234222813958	100.63274576642
36.4745363894869	108.062229983631
36.2438881563276	116.360668185497
35.7926198222989	125.519100779711
35.0846078774697	135.527462143262
34.0865936868726	146.374940941463
33.1112570445771	157.231197104288
32.1347016198197	168.086989547415
31.1355689201167	178.934441656255
30.0949808715888	189.767227724946
29.3345991954912	199.759585985743
28.8098215959982	208.897165196799
28.4765439470129	217.168576308023
28.2913805275762	224.565163488462
28.211739229108	231.080788989134
28.1957992062695	236.711696456695
28.2024344397498	241.456505090844
28.1910687848648	245.316391664332
28.1212094491318	248.295599405861
27.9500243351367	250.402998486619
27.682915127593	251.63769957996
27.36980700109	251.991009575155
27.0483109299516	251.460901042107
26.76920597936	250.048209630796
26.5504750957456	247.751092698746
26.3223936107486	244.568897478997
26.081945031838	240.5077452605
25.8116340577419	235.579881131287
25.4827131802928	229.805867412981
25.0583980341658	223.21652441505
24.4981362752448	215.853746157291
23.7623372383369	207.769507172019
22.8163708601123	199.023079462488
21.6328904837173	189.677260034184
20.1922997133117	179.79466783483
18.1436571239236	170.255941957608
15.5096768762856	161.12707859086
12.3179307710345	152.466934144797
8.5986673452061	144.327157528581
4.38298236897652	136.752547317042
-0.29868044421584	129.781617816112
-5.417779316811	123.447230520617
-10.9487744209454	117.777202237877
-16.870176482387	112.794833490004
-23.1656359726656	108.519311859048
-29.1335848036664	104.408904493545
-34.7540785158837	100.501478484054
-40.016217522942	96.8415488399881
-44.9226513932521	93.4798923670306
-49.4483364535993	90.4796674129999
-53.4896987495702	87.9112884519212
-57.0222589143453	85.8433401266575
-60.0205785320888	84.3376880308163
-62.4595854633965	83.4411600001852
-64.313337791976	83.1790156492336
-65.5541613576874	83.5523134108088
-66.1533982970669	84.5394713558551
-66.0832962512611	86.1007758786181
-65.318862378721	88.1840187550875
-63.8389478153084	90.7297398448102
-61.6265087234862	93.6752646724202
-58.6682190052284	96.9572923616909
-54.9528801902603	100.512371903115
-50.4872406695742	104.294691800805
-45.291083088765	108.272802192208
-39.3831611170745	112.416590158918
-32.7830442568959	116.699895377228
-25.5094767741025	121.099581462955
-17.5794067710743	125.595144722653
-9.00750548347525	130.168692552606
-0.497665219584434	135.362281570524
7.92213611230494	141.137984749263
16.2248181057405	147.451321802231
24.3846856509663	154.251565436526
32.3783272038072	161.482762798716
40.1856411418222	169.085945378446
47.7901642797019	177.002824008826
55.1775355510297	185.180428521643
62.3316050337149	193.574895924405
69.2295469671794	202.152289647293
75.7346863016364	210.004123366438
81.8885800577928	217.102553769414
87.7200488078959	223.430801379712
93.244233326808	228.980595469737
98.4631132921732	233.750213566264
103.366780872465	237.743235867514
107.934857704301	240.968026826757
112.136914878883	243.43870188293
115.950194852363	245.158374084301
119.356388394093	246.123278531406
122.329065362835	246.336624730187
124.836901825401	245.806913941022
126.843433792469	244.549995488492
128.307655070213	242.59084275049
129.185490109923	239.965248119638
129.432330892987	236.721453995869
129.006923822517	232.921584678085
127.876968422998	228.642510020657
126.026757327331	223.975392663688
123.466832233588	219.022689060179
120.24475287512	213.891193702387
116.455448220625	208.680845044602
112.256324325118	203.47236755039
107.682637419455	198.243612563368
102.701913636358	192.918434492962
97.4395986058931	188.327209462737
91.8472460935755	184.432791371128
85.89219079589	181.203959234262
79.5562404530389	178.618778552618
72.8339520631058	176.666049488502
65.7313908007428	175.345460372572
58.2655695669123	174.666691203549
50.4643910391189	174.647460992129
42.3666396543742	175.310470777861
34.0214279889869	176.679409228077
25.4866313853236	178.774545084381
16.8262533821192	181.60862222351
8.10707402814981	185.183562116892
-0.604982721455784	189.487995827392
-9.24858815683697	194.495249763456
-17.77104127644	200.161296395488
-25.676164738459	205.660829768519
-32.8938630610336	210.94019227813
-39.3676722701163	215.935993198486
-45.0666923647055	220.574916487889
-49.997500176969	224.776158997369
-54.2138035214721	228.458107076317
-57.8292990644939	231.5477978016
-60.8305075919124	234.064345458398
-63.1300630615718	236.07249884283
-64.6899803504678	237.607991146728
-65.4861046787669	238.69601226069
-65.5096463328513	239.34628047722
-64.766509653745	239.55152975577
-63.2767459919773	239.288225028309
-61.0745266934382	238.51890033303
-58.2084115906997	237.195750221923
-54.7418407889623	235.265037938789
-50.756225635836	232.671393815352
-46.2680874931192	229.387123442128
-41.2470152424976	225.407706567488
-35.6998451208908	220.718060293651
-29.6370886160594	215.306211196312
-23.0728883194407	209.161481852639
-16.0237173683233	202.273157632711
-8.50713374225117	194.630000150501
-0.997642430065383	186.982676528527
6.43789832331547	179.290851093838
13.7217718710806	171.506794429339
20.7707176259349	163.580852004961
27.5016890812797	155.468057995988
33.8367738791605	147.134026187819
39.7064239031773	138.558616793215
45.0509709311581	129.737105093912
49.8209820482121	120.679554773924
53.9771285146291	111.409298999917
57.4900731293322	101.961131560934
60.3406367271514	92.3794260527635
62.5202825749751	82.7161323220166
64.0317714433347	73.0284839533326
65.5757698482014	63.9400962691057
67.1793589002311	55.5072181485528
68.876935247564	47.7833014402125
70.7129707365438	40.8167663437599
72.659346591844	34.6245294265247
74.6344606838624	29.1995791371918
76.5895072945754	24.5472826952538
78.4775170737904	20.6732331736434
80.2558844863424	17.5854591602301
81.8872662811984	15.2953654227472
83.3401364534392	13.8175308461293
84.5893469444534	13.1682588951786
85.6166226287918	13.3627893198633
86.4106656998575	14.411321366128
86.9665570431663	16.3144980797146
87.2845281667788	19.0595428547433
87.3687026102975	22.6183904277433
87.2265061953379	26.9486752800057
86.8688802252278	31.9975643950166
86.310732798229	37.7075900374416
85.5709578806814	44.0232046981802
84.6719301085156	50.8969702669657
83.6392428462746	58.2952614841384
82.4976224183218	66.1915575355853
81.2599232548193	74.5374758973158
79.2495213258495	82.7134147065199
76.4719439081811	90.6438025809914
72.9430124819714	98.2318482388909
68.6979985603131	105.367396524222
63.7961669512877	111.939754278873
58.318047106271	117.850100988188
52.3582380532871	123.018425382583
46.018316512947	127.384731960315
39.402072290261	130.907154747543
32.6130203819428	133.559302000767
25.7533961428326	135.327966510387
18.9239043502435	136.211550846429
12.2237005811663	136.219212247252
5.75022156701948	135.370589352841
-0.401448431135329	133.695866502869
-6.13991456615427	131.235789247801
-11.3795806787622	128.041084673928
-16.0432753401271	124.17068426145
-20.0647512727586	119.688374135665
-23.3902537871205	114.658042146668
-25.9786893388305	109.138243821931
-27.8006591357984	103.176886946622
-28.8374381658414	96.8060778136832
-29.076039364473	90.0490846190832
-28.497382421441	82.9493256624206
-27.084009216163	75.5557700387862
-24.8194423923499	67.9381118287494
-21.6967941147818	60.1841199657361
-17.7277560584054	52.3916664832898
-12.9470497710436	44.6557191700404
-7.40970912519501	37.055686261304
-1.18404814813612	29.6481877860697
4.83462241142752	22.8053681342085
10.609325950138	16.618633723144
16.1195726486477	11.1642592464954
21.3608038582097	6.50098811223097
26.3397674279871	2.66791897547819
31.0677298227344	-0.315249402844188
35.5543748475663	-2.44516573682739
39.8041363626303	-3.73031799351142
43.8148942336694	-4.18669135317032
47.5780584429433	-3.83441843032381
51.0791254560639	-2.69551171316456
54.2981629207114	-0.792467890641518
57.2099802962259	1.85247635121024
59.7839086627535	5.21756102489431
61.9831896652345	9.28119858255639
63.7640150879027	14.021033601625
65.0743044146049	19.4121092783186
65.8523801114785	25.4236736381513
66.0257498393983	32.0136948507757
65.5096489656186	39.1181296513588
64.310122532457	46.7347588021528
62.6106517207083	54.9396608471043
60.4467890693085	63.7353586520848
57.8657433367477	73.1258645239864
54.9216986388981	83.1147897933928
52.4932295605193	93.3651296528748
50.5998564229352	103.797967805806
49.2441647175187	114.331147613034
48.4119774142456	124.88632154421
48.0766110063975	135.395379233042
48.2055557043403	145.803901055466
48.7667142295712	156.071145892789
49.7323350700816	166.168008552782
51.0805800181648	176.074703509305
52.7955825900782	185.779139111277
54.8668025695649	195.2761837283
57.2881036694383	204.567672407473
60.0566673105588	213.662902429646
63.1717039580689	222.579312242881
66.6329639606263	231.342935408708
70.4393481149897	239.988132157388
74.5884716784252	248.55632875704
79.0784392135537	257.094500374126
83.623628725854	264.816231570033
88.3423153335492	271.761101314444
93.2497393610987	277.915830770191
98.1729535472636	283.195416693361
103.078016792538	287.594088863016
107.91214212489	291.110382404083
112.610002530388	293.749777409749
117.09842469242	295.526211936484
121.300541469858	296.46256481445
125.139372933445	296.590189533262
128.540731538457	295.947719568277
131.435471832059	294.579380846162
133.761182809993	292.53296135347
135.463397089836	289.857512075229
136.496329430225	286.600857419192
136.823143870032	282.80705817012
136.415814300409	278.514025638381
135.254749570544	273.75148374983
133.328439480444	268.53943368439
130.633401312169	262.887264597791
127.174639067063	256.793773625944
122.966560229493	250.248842657013
118.041481030949	243.217377105445
112.454407699527	235.636409154492
106.263433366685	227.464536275225
99.8248795220005	219.50403669738
93.1073513439745	211.752504790989
86.0961460424039	204.197968358416
78.7924953608312	196.821693570568
71.2125074421958	189.600007608435
63.3861229104987	182.505706650715
55.3559393863595	175.509373568512
47.1756334892074	168.5806358039
38.9078005278478	161.689192759292
30.6212265312079	154.80541182037
22.3877840154425	147.900431427299
14.2792246989677	140.945917373314
6.36413605824809	133.913756142607
-1.29471683181855	126.775955191222
-8.64250579835458	119.504872348153
-15.6338480928373	112.073706300082
-22.2337813550306	104.457051779271
-28.4184179385762	96.6313150085814
-34.1755889817102	88.5748903659291
-39.5058089861767	80.2681774822223
-44.423791236958	71.6937251771849
-48.8951346388901	63.7224360270255
-52.8410797616262	56.3435743488926
-56.1968796400331	49.5566590016378
-58.9016842282242	43.3320664054617
-60.9128207608331	37.6417604893978
-62.205496085674	32.4661983065138
-62.7703299288626	27.7982179292879
-62.6109233405139	23.644004932771
-61.7423120709546	20.0221905368638
-60.19020925911	16.9618746269896
-57.9906141659655	14.5000399743905
-55.1893820435919	12.6786998238293
-51.8415348242608	11.5421033635977
-48.0103209987576	11.1342651844631
-43.7661826219997	11.4969271483485
-39.1857778892996	12.6678649276947
-34.3510568478017	14.6793284881032
-29.3481909602303	17.5564268210645
-24.2660271052529	21.3154271088618
-19.1937669680954	25.9621632122718
-14.2178222309762	31.4908932287999
-9.41828209187747	37.8837734668823
-4.86639060579146	45.1100671025142
-0.53503022818915	53.1791690939431
3.87087935814462	62.1291278727247
8.35075665462491	71.0673064619361
12.8536419182586	79.9987996207063
17.3286049153565	88.9422712684824
21.7326757559371	97.92592642163
26.0353925283544	106.980039039114
30.2186837655674	116.130403686468
34.2744349347432	125.394765069469
38.2020291124375	134.781708861343
42.0067839519762	144.290829533822
45.6993273664557	153.913355127107
49.2956698354919	163.632858176899
52.8177146914302	173.425957219382
56.2939977325044	183.263049114714
59.7604917325077	193.109176543004
63.2613322717146	202.925165520267
66.8493175129792	212.669173377851
70.5860109005583	222.298756551551
74.5412476299254	231.773478066249
78.7918501588267	241.057914616183
83.4194581936817	250.124724068039
88.507641840834	258.957310641839
94.138936415386	267.551802248081
99.5679667597558	275.591567448003
104.784050844494	283.052973389528
109.522622389669	289.8812020791
113.766873475285	296.06209359438
117.501217967282	301.581681264456
120.716214662634	306.425334145677
123.409605254234	310.577548324315
125.586015782561	314.022287667663
127.255886864076	316.743752607241
128.433837153914	318.727375774963
129.136620171961	319.960813606528
129.380881264569	320.434742100408
129.180961651579	320.143362376126
128.546981383956	319.084635436167
127.483364705251	317.260345774857
125.987885449312	314.676114660455
124.051241303535	311.341453831525
121.657125500451	307.269894648773
118.782742580573	302.479171673454
115.399691521395	296.991401833402
111.475090781364	290.833199419839
106.97269117366	284.035750292246
101.853192096357	276.635307455155
96.1098041110314	268.650261797929
89.7922235732326	260.071380352524
83.7308672265829	251.240738125494
77.9339965190903	242.168127925406
72.4063240513749	232.86698323171
67.1471959146907	223.354443359895
62.1493070791844	213.651030851368
57.39787369896	203.78008647215
52.8703261660987	193.767032933744
48.5366385075532	183.638513002215
44.3604076597314	173.421444749052
40.300727328707	163.142042348576
36.314769030009	152.824848151279
32.3608342505419	142.491799902467
28.4015546433213	132.161322868896
24.4069519218451	121.847412724456
20.3572224360818	111.558684588562
16.2453182338974	101.297425466839
12.0795634513582	91.0588310288445
7.88655108833844	80.8308842240484
3.71419025090947	70.5957494776167
-0.366305296624652	60.3337897808044
-4.26224499849032	50.03029643793
-7.86753266640444	39.6819113823253
-11.4011502361216	30.1229943644828
-14.904482341913	21.3405178018591
-18.4626124782371	13.3511657613877
-22.105176591465	6.15029591794362
-25.8558816080151	-0.263003851370627
-29.7313451067175	-5.88716041506075
-33.7407817192047	-10.7188646613466
-37.8858905659073	-14.7536442521146
-42.1608938885258	-17.9863624342626
-46.5527711495719	-20.4117008044713
-51.0417476785318	-22.0246428575515
-55.602089615738	-22.8209258212491
-60.203229953619	-22.7973811017685
-64.8112031132882	-21.9520563393266
-69.3903113925537	-20.284021864578
-73.9049154542113	-17.7928158741817
-78.3212628937119	-14.4775606434532
-82.6093521330465	-10.3358626743151
-86.7449494746104	-5.36268807457577
-90.7119797615776	0.450481135041542
-94.5054883015244	7.1156779290917
-98.1349938375154	14.6467698719587
-101.626975211541	23.0549704350605
-105.023664314579	32.3414693200798
-108.375541728063	42.4901509254355
-111.402667252007	52.6396781394046
-114.032539600452	62.7902091074753
-116.202585256197	72.9344767080866
-117.858188732716	83.0555295160669
-118.951111712917	93.1250456598315
-119.438766277283	103.101589903647
-119.284782916045	112.92842860327
-118.461587985245	122.531016783002
-116.95591156576	131.815468552603
-114.777014254959	140.67155100092
-111.962948490608	148.984719433773
-108.575806716829	156.655027512061
-104.684744731243	163.610252635529
-100.348928514362	169.805918393819
-95.6090983120402	175.218863457713
-90.4860583249366	179.842282384668
-84.9821518460812	183.684892031697
-79.0840240593188	186.774361391893
-72.7671302691827	189.165436691943
-66.0043065144247	190.957550709558
-58.8301755287361	192.134606373246
-51.3559267335231	192.569895493744
-43.6818674087554	192.20496158795
-35.9322844249738	190.994667560401
-28.241567781633	188.919803317037
-20.7419674905735	185.988263425974
-13.5563192502628	182.230625632007
-6.79537383601991	177.694841968792
-0.557780555505722	172.44225419931
5.06893926884916	166.545451637792
10.0075116123586	160.087869093938
14.1909524731032	153.164861997518
17.5644689591314	145.885707463147
20.090255706093	138.374953814084
21.7550323383878	130.769422085784
22.575663305469	123.206250024619
22.5938222659513	115.804089856386
21.8584921379856	108.650084139755
20.4084500004914	101.799912832449
18.2634331364244	95.2842420827407
15.4223018194076	89.1136314345266
11.8642741107732	83.2792297968729
7.55156276773207	77.7491107106119
2.4339173466813	72.4598146550628
-3.54254488228552	67.2983346239279
-10.3703606485559	62.2619310092459
-17.9649723272652	57.4529783947206
-26.2507869981972	52.9003199775612
-35.1246412508535	48.6152613993805
-44.4681321380166	44.581233119909
-54.1591043090782	40.756140336164
-64.0795529420623	37.0810474129896
-73.500421159214	34.1253415623819
-82.3861459792137	31.8768890743075
-90.7041056461741	30.3102013991879
-98.423382953164	29.3914336007372
-105.51409421044	29.0815933869348
-111.947034875422	29.3384801760338
-117.693556296131	30.1178145673452
-122.725664992387	31.3739209809054
-127.016351345749	33.0602556460131
-130.540126568064	35.1300239882599
-133.273690186499	37.5370784130063
-135.196590319033	40.2372035440355
-136.291713720007	43.1897783098914
-136.545483476681	46.3596853019565
-135.947746034666	49.7192686090973
-134.491452480024	53.2501502225075
-132.17232917726	56.9447804595307
-128.988764741141	60.8076633788612
-124.942119931057	64.8562114186049
-120.037604473301	69.1211217969502
-114.285746682941	73.6460475068666
-107.704274818545	78.4862320996138
-100.319944855947	83.7058486811017
-92.1696891174725	89.3742662971051
-83.3011765342314	95.562886203741
-74.3686792403677	101.672983006087
-65.3313353948558	107.654807529653
-56.167738427278	113.485100515298
-46.8660248889527	119.149423958526
-37.4238287605374	124.642917486857
-27.8476552112579	129.970877645144
-18.1522088534048	135.14925267393
-8.3598337095067	140.204824138861
1.4999503920796	145.174772754247
11.3909576672692	150.105329331841
21.2711238671272	155.04933651574
31.0937979134907	160.062830083416
40.8096120672675	165.201109504657
50.3687495115022	170.514998967905
59.7232338584021	176.047931115448
68.8288777649799	181.834163171238
77.6467229296663	187.898079717693
86.1440281282098	194.25432798023
94.2949943529218	200.90849472028
102.081439806571	207.858093989915
109.493598402541	215.093708927954
116.531164519043	222.600161748516
123.204682302853	230.357529249477
129.537438297735	238.341583208363
135.568568495595	246.522252783894
141.333114393872	254.894370024429
146.8660374358	263.469297347974
152.225547879565	272.22721543943
156.893773069952	280.457433746114
160.814730475273	288.220312158569
163.954275189284	295.564073551995
166.295391877387	302.519154120041
167.833809767433	309.097260422833
168.575381203125	315.292875306221
168.534946622167	321.085904691278
167.735932913027	326.444934706393
166.209963617635	331.330785738208
163.996019854412	335.699960954793
161.139078965285	339.507519480552
157.688501927166	342.709051733758
153.696559959768	345.261747478805
149.217362719915	347.124830042039
144.306205294276	348.25974795292
139.019124822156	348.630471437049
133.412308467737	348.204100909442
127.540937246091	346.951809108538
121.457109606179	344.84995101795
115.206692820918	341.881068761057
108.825269628039	338.034614696355
102.333683001403	333.307579043057
95.73400681719	327.70570742538
89.0072945088193	321.246212601117
82.1153095888577	313.962049540193
75.5907860290821	306.575676181253
69.5012851043379	299.034164681528
63.8909929444601	291.290717238178
58.7874903177324	283.309514759162
54.2005676207526	275.064591617611
50.1064192930959	266.534915515003
46.5031088856256	257.714006394976
43.3825096086618	248.602474874414
40.7298915496384	239.206919588788
38.5230220544136	229.539268730718
36.7312553307612	219.616598540812
35.3148671347473	209.461358063318
34.2248437737596	199.101820389945
33.403277511642	188.57245434221
32.7844083705613	177.913824151901
32.2962147551253	167.171662312746
31.8623789735082	156.394967152726
31.404496387708	145.633299878281
30.8444965742573	134.933763656278
30.107256931111	124.338298217299
29.1232500199995	113.881827873554
27.8308938410549	103.591473927359
26.1782569974296	93.486636624284
24.1239594940518	83.5794770929117
21.6373807242377	73.8752905484794
18.698496650937	64.3724007770875
15.2977863712155	55.0614102103608
11.436724625889	45.9238749456038
7.12938704590317	36.9308406039854
2.41368262750527	28.0445206027554
-2.62332822669241	19.2256808447165
-7.89587251856582	10.4322645224566
-13.2971073115824	1.63884852114285
-18.7147284669993	-7.15621504571484
-24.2914021906047	-15.082167434148
-30.0414240176481	-22.1501794704815
-35.9590766644177	-28.3698254174332
-42.0232672479192	-33.7496109320466
-48.2014003607349	-38.298371961879
-54.4528799270482	-42.0266324401708
-60.7323570709638	-44.9474197419973
-66.9925785269706	-47.0763441042779
-73.1866068682789	-48.4310171129878
-79.2692789133604	-49.0300558806566
-85.1979349211079	-48.8919494231187
-90.932578113752	-48.0339861164016
-96.4356702919696	-46.471329862999
-101.671756075559	-44.2162421345697
-106.607076740302	-41.2773940692353
-111.209317920042	-37.6591915693133
-115.447655505418	-33.3610399925594
-119.293338373225	-28.3765133801787
-122.721187057211	-22.6925162284531
-125.712557545358	-16.2888647563415
-128.260263369167	-9.13949779987897
-130.374840355682	-1.21774448998585
-132.088346463482	7.49196279126562
-133.449378948573	16.9788122224903
-134.509681336431	27.1973386876136
-135.066963874513	37.2194072250819
-135.05171233853	46.9918230288422
-134.420753270491	56.4583800133485
-133.15193286593	65.5661980760932
-131.237788321264	74.2709340942995
-128.679694993052	82.5393882157256
-125.483610533502	90.3500094597266
-121.657642013374	97.6923758402221
-117.211126215075	104.566417595603
-112.154808733363	110.981710094513
-106.50178532039	116.956886669089
-100.268968829543	122.519156177028
-93.4789818335446	127.704162596602
-86.1630545284538	132.558030610619
-78.3444340703964	137.070245818375
-70.0409682683593	141.174688013
-61.2814497107531	144.843448058239
-52.09926897735	148.050159372983
-42.5323753031338	150.774808916716
-32.6226480699942	153.007001373626
-22.4150673561637	154.748793603535
-11.9568264584546	156.017509543168
-1.29635871288552	156.848666249449
9.51787525270997	157.298734791498
20.4389815439484	157.446795196509
31.4234313598424	157.393422442959
42.432280173269	157.255149284072
53.4307820404849	157.154514283426
64.3862900756305	157.208369181588
75.2657006618592	157.518249521104
86.0338448968172	158.165018987509
96.6532198731149	159.207534857227
107.084667327071	160.683797235321
117.288530395123	162.613108403691
127.226041738361	164.998369530135
136.860868927377	167.82817308524
146.160806736608	171.078601723116
155.099672505467	174.71449127982
163.660079476407	178.688350601731
171.816647869478	183.008339486574
179.538345081721	187.73803878234
186.804556630152	192.903435352187
193.598448836768	198.53044698102
199.906640918485	204.641084319323
205.718330236452	211.251345116018
211.024342584594	218.369792768803
215.816409904319	225.996450682288
220.08691710628	234.121823706362
223.829334649787	242.726021214153
227.039504801524	251.778188571638
229.71777002556	261.236730130559
232.046914459796	270.180433903358
234.003843491609	278.546592983202
235.573892832401	286.274588158803
236.751285179223	293.310614750803
237.538174450079	299.610564128706
237.943088226757	305.140640661582
237.979393694247	309.876287643587
237.663988908978	313.80034453499
237.0161709849	316.9011738695
236.056589110425	319.171148841266
234.806232327292	320.605610675185
233.28544783228	321.20224627555
231.513012353982	320.96077854855
229.505288534171	319.882863883973
227.275495892345	317.972119985073
224.833117298435	315.234240800572
222.183452167969	311.677182538735
219.327321350315	307.311421967714
216.260928795962	302.150295883379
212.975892530144	296.210430278442
209.459471525936	289.512259847927
205.695033425089	282.080621411092
201.662825812009	273.945375047471
197.341121407716	265.141960500205
192.707788882968	255.711734684165
187.566882147564	246.57239352507
181.941224610592	237.782478284952
175.860645568028	229.400829355001
169.36139132	221.48401898124
162.48443333289	214.083815662232
155.272938141684	207.245359666908
147.769809883974	201.00708664436
139.995202586059	195.357640041387
131.945058286794	190.22212352923
123.632759603344	185.593638786673
115.070821070836	181.475278248176
106.272969387527	177.881865082873
97.2567623351654	174.839565368037
88.0466054143133	172.383878028581
78.6764340137181	170.555963523845
69.1910666640771	169.397671989198
59.6455642316802	168.946319505659
50.1028020393356	169.230516370826
40.6302053659769	170.267805222053
31.2966365685906	172.063990711106
22.1699237669624	174.613526970276
13.3150087417525	177.900332698617
4.79243086273734	181.898666352015
-3.34317953894988	186.573970628511
-11.0448588987147	191.883797635557
-18.2754668095841	197.779045114852
-25.0102528319517	204.205754046099
-31.2397232278817	211.107583499136
-36.9726703907798	218.428714386193
-42.2393646430415	226.116285200617
-47.0950163892934	234.120489389637
-51.6228977982987	242.389091845994
-55.9116600333633	250.899588424722
-60.0393134705175	259.662453853957
-64.0889656870067	268.594413039076
-68.114998902964	277.596990922309
-72.1482597151553	286.571239574667
-76.2079391309088	295.422421370684
-80.3113758669794	304.059845187543
-84.4802888300401	312.397022737792
-88.7437473364383	320.353577804453
-93.1382376247862	327.858126942293
-97.7055913061439	334.850691074994
-101.662761251601	341.606548742191
-105.053481034421	348.088162241308
-107.917883705502	354.261732273643
-110.291517567086	360.095126120422
-112.20512681927	365.555401175112
-113.685095607039	370.606005266417
-114.754655909725	375.203576454915
-115.436303551117	379.294318074278
-115.756296665405	382.810509786415
-115.751971251398	385.66959398997
-115.479276230421	387.781520593288
-115.009304307807	389.068306837352
-114.403657319949	389.484204335114
-113.684606573884	389.020785693748
-112.825293113372	387.705219721283
-111.766294656592	385.600430070922
-110.446457112993	382.795385936512
-108.822251144182	379.382900690763
-106.866909731671	375.44285648969
-104.562237621524	371.038069450364
-101.892187150857	366.216772850939
-98.8393064108258	361.016497731097
-95.3829864000212	355.467539693968
-91.4986370528858	349.59574410028
-87.1573454031935	343.424744208793
-83.1530776395285	336.654973659431
-79.4484773618164	329.312917788816
-76.0037866465138	321.434640698004
-72.7775500516822	313.067407829452
-69.7275545628597	304.271461912837
-66.8118205489705	295.121871173217
-63.9891906363545	285.710370637795
-61.2186327711135	276.147062133688
-58.4558577140585	266.561406940517
-55.6459706336717	257.100350199625
-52.7143111115842	247.918560950982
-49.5665700970059	239.158116273861
-46.1093477035089	230.932332017699
-42.2508122008061	223.246894501195
-37.916529815462	215.993913802817
-33.067730215338	209.141582245972
-27.685610237703	202.656271093128
-21.7664974595099	196.507073438301
-15.3183732394728	190.666589379971
-8.35860554425329	185.110493738522
-0.912529299175667	179.816688003563
6.98742761452933	174.764328439167
15.3022936070223	169.932833519001
23.9869417502953	165.300897208647
32.9904479678432	160.845503468068
42.2565332687789	156.540929114884
51.7241973045359	152.35773060759
61.3286454904283	148.261735406997
71.0025989402613	144.213101125084
80.6780423872245	140.16556162974
90.2883963842118	136.066033283026
99.7709916395951	131.854775633624
109.069595434668	127.466248919758
118.136648026985	122.830660110834
126.934885567923	117.875959765839
135.438206212823	112.529801717161
143.632001175462	106.720675183917
151.51407389806	100.3762581527
159.070479913806	93.5035614549453
166.281351956704	86.2082928901479
173.14169263646	78.5160960571087
179.651535472233	70.4556322331573
185.816179767296	62.0557270115655
191.646351153777	53.3447724038056
197.158447945392	44.3508465657188
202.37488081191	35.1021856979878
207.064251366584	26.4769413490852
211.196877111725	18.4830151834568
214.745732547405	11.123054815587
217.688096939622	4.39533150207902
220.006862807539	-1.70491151111108
221.691250385185	-7.18389008164903
222.736863153305	-12.0477933496256
223.145200542332	-16.301608654653
222.922835129968	-19.9483457603311
222.080458101567	-22.9886287327683
220.631941711504	-25.4205615547869
218.593504574446	-27.2397638013195
215.983016981954	-28.4394922565172
212.819453043197	-29.0107929197135
209.122480096978	-28.9426542462626
204.912167999477	-28.2221528622661
200.208797253737	-26.8345974668779
195.032742723894	-24.7636867075846
189.404407181074	-21.9917040954682
183.344175199148	-18.4997786486475
176.872352636332	-14.2682443394842
170.009050677477	-9.27713423024375
162.773968259838	-3.50684532502621
155.186027173542	3.06099403772927
147.262828034186	10.4424330010462
139.280127546051	17.8008428211897
131.31579398259	25.1665084317016
123.448196659564	32.5711390196492
115.753898903582	40.0466429727127
108.306269825995	47.6235949638497
101.12597221071	55.3270516630133
93.9161695007264	62.9924276139825
86.6906408738259	70.6357231082617
79.4588543773257	78.2695668219787
72.2280006259882	85.904898654105
65.0040463623671	93.5516140350188
57.7924848651108	101.219002424876
50.5989102875585	108.916046170872
43.4294520917638	116.651545831011
36.2910672536024	124.434035380877
29.1916593977264	132.271475622063
22.1399769482734	140.170753499309
15.1452455685119	148.13706113589
8.216518658486	156.173268321791
1.36177815205343	164.279420047255
-5.41312970849632	172.452476351496
-12.1056013291775	180.686368326221
-18.7172912251399	188.972386347256
-25.2549140547047	197.299861361529
-31.7307392707587	205.657057284663
-38.1627214565035	214.032164119889
-44.5742564680633	222.414266623653
-50.993621857173	230.794165183875
-57.4532886438266	239.164953418852
-63.9896886233857	247.522336154916
-70.594141468407	255.867304992511
-76.9477123502823	264.388804486857
-83.0482967469947	273.092374743529
-88.8941899049474	281.983443045663
-94.484363890803	291.065434933181
-99.8176965890994	300.339280823556
-104.89197049042	309.803324943202
-109.70287987156	319.453381114018
-114.057169735804	328.414467124978
-117.96493247784	336.67337075441
-121.443552537619	344.213365864341
-124.516619330373	351.015343677478
-127.212470782654	357.05911715125
-129.562449266107	362.32468710853
-131.599006080038	366.793294376374
-133.353817926512	370.448156010034
-134.856064724927	373.27486928552
-136.130970575707	375.261537209588
-137.198650141568	376.398708665425
-138.073252044516	376.679235332255
-138.762360596358	376.098136422197
-139.266608837197	374.652543133595
-139.579465218556	372.341776108985
-139.687177938463	369.167594697018
-139.568891150173	365.134645717591
-139.19698475264	360.251127432785
-138.53773474305	354.529663101908
-137.552443223979	347.98833286876
-136.199234280303	340.651719549639
-134.435711837733	332.551661543473
-132.222537688019	323.727198782796
-129.527614936734	314.223097273931
-126.330026642039	304.086627484753
-122.808614137977	294.231374940557
-118.949571914809	284.700085535156
-114.740880166359	275.526481062459
-110.171195352596	266.732310998309
-105.229451552925	258.325579997107
-99.9056632185935	250.299482714343
-94.19314460814	242.63161189801
-88.0924030202976	235.283182179376
-81.6174983919094	228.198011430393
-74.8087042297902	221.299265132392
-67.6600633914196	214.595539397235
-60.1255749905164	208.184814263412
-52.1945089725802	202.134032240606
-43.8708339006018	196.523296374541
-35.1781642151105	191.434452319688
-26.1590157522924	186.94225054694
-16.8709475692859	183.108756907019
-7.38194551650015	179.980820119958
2.23364629749615	177.589491039846
11.8983950573872	175.950300560319
21.5345796291341	175.063780263977
31.0670167853881	174.916149401968
40.4262709300484	175.480551832185
49.5521869848301	176.719476155926
58.3971070373131	178.588784555451
66.9278183264121	181.043014039156
75.125679266617	184.040782869129
82.9852570969277	187.549016173012
90.5123855945571	191.545400461346
97.7224327681565	196.019309562312
104.639119290954	200.971889453546
111.293968231429	206.416077474057
117.726674322718	212.377264347488
123.987535039562	218.895258005325
130.146399067911	226.02962371182
136.217278906066	233.756449257948
142.162475768527	241.967359195803
147.966318742354	250.592422897004
153.612865874533	259.557489248702
159.088503579051	268.795609926195
164.378478587892	278.253434387166
169.461550723355	287.891015921356
174.307870847218	297.675918591021
178.882621007984	307.576248102242
183.15265340774	317.55744745096
187.091212504671	327.583366635459
191.007599844338	336.79390341669
194.94722930512	345.183419014329
198.943778263579	352.747965176354
203.020137912652	359.484429944318
207.189030750821	365.390095264268
211.453345372084	370.462500444037
215.806291838167	374.699586173462
220.231535952763	378.100128361415
224.703542808881	380.664450804885
229.188424591174	382.395311096578
233.645570706677	383.298685260778
238.030145103312	383.384010523888
242.296167754871	382.66345263545
246.399572354693	381.150067419145
250.30065807828	378.855186517823
253.965773176073	375.785642426848
257.368571735255	371.941421364358
260.4914383017	367.314218481384
263.327525836041	361.887478147135
265.883164063883	355.638851799834
268.179069316451	348.545976100607
270.247706409403	340.594877683325
272.125756447879	331.787480424816
273.845000806377	322.144444496162
275.426605759883	311.703403406061
276.551843771658	301.340342471182
277.163536642016	291.089564485098
277.215943347519	280.993762388338
276.675503180678	271.100998133729
275.520718497792	261.460674135711
273.740844670496	252.119664766212
271.333734321115	243.119550912592
268.303508162805	234.495263815063
264.658586513693	226.274899686419
260.410298092017	218.480266912993
255.572040464249	211.127781727228
250.158861477914	204.229459884633
244.187319495331	197.793861405413
237.675509070886	191.826910529105
230.643176174499	186.332544441736
223.11187943595	181.313157432647
215.105176623922	176.769812246733
206.648827905626	172.702192095794
197.771009911559	169.108265521483
188.502527857401	165.98362863852
178.876996412804	163.320459194976
168.930929206179	161.105848248327
158.704009008169	159.327360620292
148.238948890914	157.975176179608
137.57997389688	157.029926900378
126.771741788368	156.468500873355
115.857336807565	156.264445757796
104.876139580507	156.389785254561
93.8623450329176	156.818109313512
82.8448774678578	157.528209065974
71.8488692665162	158.507081632383
60.8981157619449	159.751340624593
50.0175592167108	161.266777634928
39.235029160891	163.066490860645
28.5819071119182	165.16830547883
18.0927988393824	167.59217262109
7.80454357575613	170.358004623768
-2.24505339015307	173.484136212494
-12.0184567772298	176.986398158384
-21.4794298479696	180.877689153826
-30.5937982186695	185.167914956204
-39.3299688687699	189.864190974394
-47.6592602588429	194.971242181472
-55.5561078393296	200.491966497065
-62.9982042389264	206.428154192622
-69.9666251930168	212.781395723463
-76.445984170944	219.554387518426
-82.4250325265139	226.744779616368
-87.8973179042012	234.342257573984
-92.8611836100434	242.339887368017
-97.3211653439824	250.727743281737
-101.289484247589	259.492597460423
-104.788125366287	268.617167571363
-107.851497662416	278.078842150015
-110.529356712283	287.847550185791
-112.888963016702	297.882419512272
-115.014431199502	308.127522582453
-117.001038439534	318.508831102281
-118.944989709456	328.936094918291
-120.933600627229	339.311005260207
-123.040823997335	349.537639442136
-124.483881600318	359.254171473453
-125.293922624923	368.461807706699
-125.505192172683	377.15685866146
-125.152597336277	385.332332053696
-124.270335802325	392.978801478643
-122.891198572132	400.084753942526
-121.046309796569	406.636599398389
-118.765161138386	412.61847189677
-116.075858873071	418.01190909318
-113.005541611823	422.795475153537
-109.580949250637	426.944393741937
-105.829125868766	430.430285046893
-101.778206649099	433.221156105547
-97.4581440471931	435.281870925487
-92.9010397303663	436.575390453318
-88.140479017934	437.065032379472
-83.209079538328	436.71774299926
-78.1337504577488	435.507941897084
-72.9292481957525	433.42130086323
-67.5922197435186	430.45822399573
-62.0990559210096	426.637109790982
-56.4102438344254	421.996261424739
-50.4802818183235	416.591491113746
-44.2674722387722	410.488200518613
-37.7381876818838	403.751649890879
-31.709744843492	396.71606390741
-26.1791047683956	389.356387900104
-21.1331282837476	381.656729026581
-16.5506803257002	373.609143071137
-12.4040386425528	365.213068199108
-8.66005813388949	356.475207702409
-5.28133310917693	347.40961316009
-2.22743377688411	338.03772039415
0.543854037628918	328.388130892506
3.07547694836484	318.49601739244
5.41051147691875	308.40215479889
7.59231733735427	298.151728380748
9.66612588942368	287.79348577763
11.6587164849887	277.362198004305
13.5915453015185	266.884925874851
15.509191009566	256.397417784187
17.4688363822543	245.934698472078
19.5379008017333	235.528912591733
21.7892559889859	225.208248124637
24.2955273628902	214.997716842172
27.1240355984854	204.921354426648
30.3332153135516	195.004654877681
33.9705140899092	185.276202935856
38.0714132841326	175.768103131808
42.6592354350246	166.515350856041
47.7455117644958	157.554531623705
53.3307481869728	148.922227824996
59.4054659562541	140.653392347184
65.9514377135251	132.779824656921
72.9430922216297	125.328812553294
80.3491000797419	118.321990048515
88.1341556454831	111.774487716178
96.2609272577101	105.694481320384
104.692069608823	100.083240979854
113.392111084086	94.9357236450436
122.328979275027	90.2416387243902
131.474887708821	85.986753159325
140.805911005911	82.1537483458619
150.32352544843	78.7394822976583
160.042514810486	75.7479356253038
169.962890518147	73.1723617003873
180.079424059377	71.0027453518602
190.381178921775	69.2262106468862
200.851896459954	67.827595794596
211.470952186496	66.7900388054204
222.214714935836	66.0956097640938
233.058088708017	65.7260651185805
243.975959509387	65.6637446181964
254.94428498708	65.8925175167288
265.940682485053	66.398587218214
276.090303878996	66.9284033856734
285.384178232841	67.4418743767467
293.816655535743	67.9016530804701
301.384527009361	68.2747565678196
308.086115072991	68.5337105743218
313.920451864646	68.6573103426908
318.886617723658	68.6311058133551
322.983275848379	68.4477068409914
326.20841971757	68.1069765858704
328.559342485626	67.616146927262
330.032836254269	66.9898522149414
330.625626490513	66.2500377575215
330.335034600161	65.4256584038144
329.159831169257	64.5520459228615
327.101187864211	63.6698055078108
324.163562315131	62.8231254029961
320.355284253372	62.057475083088
315.6886043177	61.4168298414407
310.179069711312	60.940743429237
303.844296865197	60.6616970396796
296.702426132877	60.6031044834623
288.770642170834	60.7781725150446
280.064074965517	61.1896121668969
270.595217214918	61.8300668894523
260.373805369158	62.6830765746316
250.261233778369	63.9669425251994
240.252296389286	65.6830075264973
230.337698916409	67.8274272013847
220.504888104916	70.3901545452063
210.739024048433	73.3540208703701
201.024065248735	76.6939427420968
191.34394203713	80.3762772207593
181.683784004347	84.3583311064379
172.031144933311	88.5879596245336
162.377163822136	93.0029169779012
152.717768887608	97.5282482459732
143.057206715473	102.150028452923
133.416992108343	106.933252654315
123.806943004403	111.872064826666
114.237082877227	116.958979652412
104.715611805582	122.18224600594
95.2474088199647	127.525840061469
85.8331416341336	132.970628729713
76.4691444329184	138.496066549138
67.1480461692054	144.08190309712
57.8599209645832	149.709502183554
48.5936237335266	155.362590139257
39.3380149708471	161.027472825442
30.0829118237306	166.692896006503
20.8197365184648	172.349752070898
11.5419134206331	177.99079827827
2.24508762358496	183.610495838124
-7.07277933074884	189.205031250786
-16.4114157247608	194.772545702119
-25.7683634806055	200.313568814903
-35.1392617024765	205.831623907691
-44.5183396610828	211.333945151648
-53.8991518083311	216.832239522817
-63.275550458954	222.343484790451
-72.642866754108	227.891031189454
-81.9994171934734	233.507668086356
-91.3506080401121	239.162337657632
-100.718703097848	244.74272834238
-110.114862219208	250.205648646698
-119.552132896853	255.508655268489
-129.044434389988	260.613918767458
-138.605772839454	265.489911951834
-148.249521143168	270.112322916038
-157.987757788765	274.464611529369
-167.830651033313	278.53841430313
-177.785846925014	282.333914081085
-187.857795271324	285.860223372593
-197.165325741773	289.029308622454
-205.714632146938	291.802135535367
-213.512965385303	294.142395401691
-220.568488674271	296.018183357863
-226.889717640632	297.403562098655
-232.484700898385	298.279705403694
-237.360185163928	298.63544434287
-241.520981225195	298.467205808272
-244.9696377952	297.778455813673
-247.706411197842	296.57880955249
-249.729441853361	294.882965632582
-251.035026184132	292.709593917436
-251.6178908155	290.080273756121
-251.471412970479	287.01854788152
-250.587768706048	283.549127578589
-248.958018954813	279.69725774141
-246.572159478659	275.488227898994
-243.419166866772	270.946998516017
-239.487072534661	266.097900900355
-234.763094003626	260.964362882273
-229.233850164903	255.568609972766
-222.885686267968	249.931292766637
-215.705135765437	244.070997488069
-207.6795499778	238.003611751129
-198.797931440109	231.741548488065
-189.933617432151	225.39933271473
-181.071611322055	219.046894657621
-172.195221670402	212.755232214183
-163.28652737308	206.594096933616
-154.327233648893	200.629795516116
-145.299765681222	194.923433720656
-136.188367998427	189.529793157446
-126.980007163649	184.496858908449
-117.664981642987	179.865900720952
-108.237268599051	175.672006371853
-98.6947871569157	171.945159602179
-89.0299076029877	168.684730956018
-79.2373147811211	165.624684878791
-69.3193639737996	162.758562616533
-59.2816697941019	160.076190416395
-49.1323811179198	157.565259005065
-38.8818200027982	155.211505960123
-28.5422038997077	152.99854707782
-18.1273945956053	150.907574300318
-7.65265078091535	148.917007261421
2.86562806209823	147.002152905218
13.4101712538137	145.134917880563
23.9631170382365	143.283614815435
34.5062918129844	141.412900346836
45.0214686572174	139.483876895841
55.49057868451	137.454379785776
65.8958461228297	135.279455802004
76.2198217307006	132.912019773774
86.4453004041142	130.303655123048
96.5551266617623	127.405506577272
106.531912688702	124.169201930683
116.357712863915	120.5477361057
126.013712046703	116.496252252119
135.47999206561	111.972652867717
144.735451529585	106.937944920012
153.758020211167	101.356057403452
162.515418338127	95.220146302475
170.973481272103	88.788017775548
179.102108713057	82.0575833055675
186.871515145752	75.0303973922814
194.252187301313	67.710149120837
201.215194815191	60.1024039055458
207.73255516734	52.2145833460028
213.777589209042	44.0560027812705
219.325245168793	35.6379177327024
224.352384510643	26.9735628053324
228.838031371842	18.0781751242334
232.763592021578	8.96899553707084
236.113052742324	-0.334760306627459
238.87316415729	-9.81197032172818
241.033617717725	-19.4397239788898
242.587216321781	-29.1934999273079
243.530036480145	-39.0474117947083
243.861574805928	-48.974527847111
243.584867706979	-58.947265981433
242.706570831511	-68.9378602689244
241.236984794792	-78.9188895626999
239.190016486163	-88.863853404701
237.217438527332	-98.1263712276391
235.333720323568	-106.677844929286
233.553280561019	-114.490582354355
231.889739746121	-121.538142378754
230.35499630433	-127.795624333256
228.958109293152	-133.239922397024
227.703964403956	-137.850000541298
226.591701164846	-141.607297453328
225.612912227927	-144.496450460668
224.749744408625	-146.506626855579
223.973328771454	-147.633806739187
223.243509478564	-147.884159846712
222.511362860094	-147.277816307231
221.725462119172	-145.850859292054
220.840287163812	-143.652894952045
219.822644769458	-140.740160641057
218.653283581913	-137.167629354655
217.324668324494	-132.983513282141
215.837502719208	-128.22688607682
214.197707288005	-122.927407622844
212.414350191706	-117.10601010641
210.498433739962	-110.775855290644
208.46229720652	-103.943260264464
206.319424608824	-96.6085018611311
204.08450350467	-88.7665048340281
201.139256179491	-81.0288594696297
197.507683759832	-73.3873563106062
193.218802078464	-65.8320626568737
188.307224662309	-58.3521885407748
182.813707016873	-50.9370052902954
176.785618705628	-43.5767515596785
170.277345124906	-36.2633951032988
163.350668480992	-28.9910447554991
156.075203874207	-21.7557336732582
148.528897016946	-14.5542337597603
140.798310679324	-7.38156566584286
132.977863458068	-0.227129881185476
125.166613169205	6.92973628597375
117.461657422399	14.1224938030862
109.949739183409	21.3956947625909
102.701170479244	28.7987365496711
95.768926506479	36.3785101088983
89.1923730474826	44.1743490104246
82.9861952429251	52.2152007688271
77.1461974145576	60.5196361489355
71.6708341116859	69.0980246840096
66.5536114280085	77.9529166759833
61.7836416788641	87.0799841839718
57.3455490004355	96.4687700484345
53.2191252649387	106.103262855105
49.3789295824847	115.962346652557
45.793964613395	126.020191665519
42.4275401069299	136.246661412153
39.2374202161987	146.607811525351
36.1763308123269	157.066540435114
33.1928659129879	167.583417010576
30.2327749576983	178.117658023362
27.2405419589354	188.62817342949
24.1611017148623	199.074562570439
20.9415006282029	209.417947359403
17.5323164169771	219.621569324012
13.8887002745146	229.651136676676
9.97097685316602	239.474959520479
5.74480502106688	249.063939191883
1.18094478397589	258.391480166592
-3.74532017906129	267.433378831208
-9.05512104669855	276.167723307146
-14.7677183487544	284.574816366332
-20.8861438164686	292.637938376593
-27.4001435136822	300.343337745961
-34.3057809967325	307.678998440284
-41.5967433896317	314.635472523292
-49.2643948207575	321.206140376307
-57.2975625547744	327.387577668278
-65.6822976150267	333.180034626529
-74.4016843287087	338.588037912604
-83.4357290137599	343.62111506426
-92.7613316763908	348.294621908084
-102.352314796108	352.630625275772
-112.179445405905	356.658756611109
-122.21034748564	360.416905049829
-132.409183195062	363.951558477243
-142.736023393558	367.31753141434
-153.145976149541	370.576771809237
-163.588402099934	373.796004668674
-173.357208481391	376.43779458181
-182.471270102324	378.49164045803
-190.949668455955	379.95570332392
-198.809567330649	380.835008415779
-206.065047615097	381.139432770074
-212.726641065244	380.88191543908
-218.801269109064	380.07705471841
-224.292370139174	378.740094161865
-229.200086907009	376.886233021243
-233.521450018509	374.530184212259
-237.250532859275	371.685912289037
-240.378575595964	368.366498772961
-242.894089058352	364.584095695498
-244.78295886544	360.349938092438
-246.028579714582	355.674391809713
-246.612061535731	350.567014072848
-246.512564276427	345.036600505426
-245.707835802242	339.091183656109
-244.175044126821	332.7379363747
-241.892002159539	325.982925058072
-238.838864461404	318.830668108808
-235.000308264122	311.283508972865
-230.368071430217	303.340933129821
-224.943500321582	294.999124877838
-218.739504288004	286.251159484239
-212.430755220318	277.693546657682
-205.973087206819	269.39285791893
-199.32756999224	261.402109382947
-192.461683628037	253.76118397891
-185.349505603621	246.497965119797
-177.971337744571	239.629642581544
-170.313157997455	233.163901299819
-162.366147158525	227.099884607841
-154.126418536717	221.428923947647
-145.594998370112	216.135073208021
-136.778060602867	211.19549965741
-127.687400915732	206.580773216587
-118.341144231928	202.255050715032
-108.764765622202	198.176009710971
-98.9929678199817	194.293793854513
-89.0385226154896	190.611031198169
-78.8826010068868	187.324696472416
-68.5505994704239	184.444149287366
-58.0720365329365	181.981728753667
-47.4801186268241	179.947750194121
-36.8107476925898	178.348458091831
-26.1011488596447	177.185166525245
-15.3883435994172	176.454313685523
-4.70774047015941	176.148320565512
5.90789394150122	176.25706486471
16.4289180173836	176.769670856821
26.8287452894062	177.676278778927
37.083364632112	178.969528048809
47.1706686965931	180.645626818646
57.0697985811803	182.70501331727
66.7606518844707	185.152693814232
76.2236329920465	187.998362881902
85.4396734342723	191.256394659083
94.390520823549	194.945762402077
103.059281341688	199.089913283718
111.431196171709	203.716604708024
119.494634886898	208.857704884847
127.242309646547	214.54899147981
134.672807415023	220.830112252786
141.793008194694	227.745455203107
148.587530487502	235.283871044339
155.009773850152	243.236480736183
161.058621868575	251.57824541821
166.73944139172	260.276939718832
172.06502909338	269.297720757583
177.056289870166	278.60478932326
181.742749615835	288.16195538854
186.162906311746	297.932381319868
190.364278862539	307.877542159581
194.402819575711	317.955497004511
198.341201918508	328.118831311371
202.245610260118	338.313056792283
206.181283081633	348.47652630391
210.207984521939	358.542497662998
214.376933424458	368.442830154192
218.729946221734	378.11188467665
223.300364824058	387.489378150099
227.233110574415	396.415943426287
230.545540784169	404.895631522218
233.25514880645	412.927991384095
235.379047880945	420.508826186289
236.933637943881	427.63073777173
237.934377192264	434.283481900733
238.395616829606	440.454163201857
238.330480537575	446.1272992003
237.75078461133	451.284784106537
236.667003850714	455.905788806803
235.088294229999	459.966647014741
233.022586406507	463.440803051823
230.476762232073	466.298939291527
227.456914253289	468.509464035864
223.968657659828	470.039615774563
220.01741188574	470.857489853374
215.608518501626	470.935226446105
210.747091748094	470.253273677408
205.437706561948	468.804982727238
199.684338712388	466.60003960734
193.490968663455	463.665049500544
186.862654999735	460.040558671859
179.806255558493	455.775533296409
172.330167142053	450.921416940302
164.443212609024	445.527514865414
157.034918681303	439.744155283892
150.115174512004	433.559385666719
143.687027990463	426.9664772748
137.747583594667	419.96303604153
132.288573194816	412.550525052858
127.296684762295	404.734118858055
122.753715096647	396.522826200241
118.636597703868	387.929833762469
114.917346027469	378.973032508223
111.562944125247	369.675687038418
108.535209966387	360.067194585516
105.79064962842	350.183851244477
103.280314845247	340.069497306392
100.949678096026	329.775854438935
98.7385641983306	319.362311237023
96.5812463953711	308.894903737383
94.4069289988094	298.444360385797
92.1409146032781	288.083472323363
89.7065338980898	277.884987822955
87.0614092229543	267.859419503769
84.4919231954296	257.820738921365
81.970830972465	247.777190402615
79.4797818725388	237.732596023789
77.0058900753787	227.688331117065
74.5404139608458	217.64457450758
72.0777420038263	207.601066587742
69.6145455307804	197.557503910689
67.149135944984	187.513701961961
64.6810565579446	177.469631374913
62.2109174841981	167.425390186939
59.7404670578599	157.381131642671
57.2728793654644	147.336931536857
54.8132186491945	137.29255592653
52.3690169575864	127.247083357441
49.9508769793495	117.198348121999
47.5729965243887	107.14220123053
45.2535131097387	97.0716275532899
43.0145910490771	86.9758011485973
40.8822187508029	76.8391949712489
38.8857457536246	66.6408745733585
37.0572589195711	56.3540854168714
35.4309642184397	45.946171292971
34.042801575806	35.3786854592591
32.9306453259123	24.6069972828551
32.1014714046921	13.6408281913082
31.2408849127314	2.67847017667961
30.3589445764851	-8.28240004102312
29.4696084943699	-19.2432017132182
28.594330065955	-30.2032381617108
27.7619450478795	-41.1581685610739
27.0071825268472	-52.098926010801
26.3686196093483	-63.0114320403456
25.8866880375354	-73.8771401454399
25.6021313299563	-84.6741767405153
25.5550306676251	-95.3787390041256
25.784289329476	-105.966457339543
26.3273679650156	-116.413546789385
27.2200804859538	-126.697673949676
28.4963337363884	-136.798525956458
30.1877725234795	-146.698097196048
32.3233478385761	-156.380726119596
34.1430856138988	-165.419240084109
35.6661149210612	-173.808643321864
36.910058308567	-181.542150722396
37.8905172434865	-188.610946031168
38.6206557043484	-195.003954780603
39.1108460661006	-200.707689973437
39.3683451554028	-205.706230147458
39.3969843520617	-209.981395350531
39.1968877748813	-213.513193565662
38.7642780135946	-216.280608559254
38.0914843564561	-218.262772876996
37.1673130585769	-219.440496919767
35.9779302603507	-219.798001172719
34.5082979882977	-219.324559954859
32.7439919053031	-218.015697635533
30.6730131735439	-215.873663775058
28.2871392647398	-212.907134743557
25.5825098636233	-209.130314872487
22.5594200985722	-204.561713074809
19.2215268688463	-199.222839135663
15.574768451161	-193.136973993825
11.6262654655617	-186.328090274049
7.38337769911722	-178.819953740586
2.85299434397959	-170.635413097908
-1.95893546633399	-161.795871549257
-6.26189734881684	-152.734611425935
-10.049393192132	-143.462569872272
-13.3187311073777	-133.991797815053
-16.0707905746243	-124.335257149435
-18.3098094329466	-114.506696280795
-20.0432023809996	-104.520574842403
-21.2814166598444	-94.3920094653422
-22.0378272480505	-84.136714070575
-22.3286703243857	-73.7709099602236
-22.1730090590457	-63.3111831987302
-21.5927194075521	-52.7742700823422
-20.6124756313806	-42.1767570524181
-19.259707085394	-31.5346906433476
-17.5644924338327	-20.8631070832681
-15.5593598871364	-10.1755096239027
-13.2789791471574	0.516658880260536
-10.7597729507218	11.2044884547921
-8.03958011217113	21.8819729750518
-5.1485099648792	32.5436790875571
-1.79969100571689	42.7502584963711
1.97741320519368	52.4975252853878
6.1558816027169	61.7793790086174
10.7115561062718	70.5876427537612
15.6229347286142	78.9112278607198
20.8707401608015	86.7352612480339
26.4371736341607	94.0403629596223
32.304880790566	100.80220512519
38.4556903156686	106.991480432138
44.8692455926969	112.574401760045
51.5217262426138	117.513808122028
58.3849141990575	121.770841181669
65.4258428067706	125.306995570204
72.607143710117	128.086204258217
79.8880109876104	130.076587277167
87.2255346115999	131.251602084823
94.5761023759947	131.590525838237
101.896635729807	131.078369512677
109.145546635932	129.705406698918
116.283411521805	127.466498895907
123.273423816911	124.360353009615
130.081713319224	120.388791770997
136.677632927403	115.5560711807
143.034165875836	109.868235761297
149.119560872839	103.335058191709
154.588827509101	96.4039920874636
159.417684215008	89.0904306196891
163.584134768163	81.4140393518547
167.068494916617	73.3981599511666
169.853546261614	65.0699352359101
171.924847021336	56.4605638066763
173.271233875195	47.6055180517039
173.885531908993	38.5445954771088
173.765448687509	29.3216621565165
172.91456000873	19.9839455114033
171.343210392893	10.5807768984992
169.069088173997	1.16179512680841
166.117248597962	-8.22521560463321
162.519481953031	-17.5365359823963
158.313121121375	-26.734417814841
153.539554329445	-35.7884422562382
148.242767954074	-44.6762764258456
142.468186891264	-53.3839424804233
136.261971279905	-61.9057921499442
129.670838021421	-70.2443695607937
122.742435537387	-78.4102779467
115.526304217834	-86.4220653913854
108.07547030453	-94.3060093670276
100.448685019738	-102.095491073676
92.713121897402	-109.829416790772
84.9468422733245	-117.549008336736
77.239578679731	-125.292656612883
69.6900843664401	-133.08983700781
62.399693315643	-140.956663414981
55.464479452552	-148.895389571566
48.9694945995811	-156.897531370509
42.9866199661783	-164.948205166616
37.5751827271022	-173.029662015397
32.1763455497843	-180.475669046664
26.7884451487145	-187.310093596767
21.4121491750564	-193.553187696416
16.0493941199917	-199.222029838604
10.7026841013405	-204.330823703386
5.37461402798753	-208.891049099943
0.0675272263673961	-212.911474805685
-5.21675674992938	-216.398045558132
-10.4771965521054	-219.353654045985
-15.7138158920488	-221.777806636447
-20.9280786119253	-223.666191181114
-26.1234209131795	-225.010160268016
-31.3060299841808	-225.79616079459
-36.4859815446695	-226.0051837182
-41.6788583859885	-225.612397169723
-46.9079202160757	-224.587284743862
-52.206679307656	-222.894827771871
-57.6212192543665	-220.498397704251
-63.2108234107974	-217.36465036038
-69.0451708318221	-213.469409271656
-75.1977489370732	-208.801948855926
-81.73787347928	-203.365358058959
-88.7247954144393	-197.173301943119
-96.2054284155531	-190.245578867925
-104.214846859627	-182.604487206031
-112.170559978251	-174.920345178682
-120.047735716471	-167.172803600077
-127.824240688885	-159.344449754579
-135.479455485901	-151.420241573107
-142.993441036887	-143.387068784913
-150.34631423985	-135.233442621688
-157.517735907004	-126.949302379027
-164.486436926153	-118.525927254527
-171.229715866413	-109.955949323948
-177.722836036797	-101.233478752343
-183.938232102747	-92.3543808983988
-189.844403795621	-83.3168002124995
-195.4043282118	-74.1221373493221
-200.573188738856	-64.7769166106488
-205.295334386202	-55.2964422067851
-209.501181008344	-45.7118756973417
-213.107686288909	-36.0823530882055
-216.031381675457	-26.5077221542236
-218.21679970105	-17.121605286288
-219.652226011414	-8.05501848613898
-220.354396919473	0.592520622158617
-220.348101235035	8.75468046628225
-219.65631223206	16.3893040312018
-218.297583091555	23.4703325927242
-216.286213528998	29.9826025371133
-213.633180825356	35.9187689805035
-210.347171168695	41.2775272044882
-206.435540868608	46.062598107933
-201.905195918528	50.2821688595615
-196.763424843611	53.9486125400195
-191.018731965253	57.0783840856803
-184.681722159773	59.6920300086695
-177.766092429571	61.8142711462291
-170.289792964087	63.4741297229296
-162.276431770101	64.7050806006302
-153.757012406176	65.5452196816654
-144.772112283151	66.0374755881413
-135.374621864582	66.2299786683441
-125.633140239323	66.1769187942544
-115.635923310185	65.9407037632577
-105.494394318006	65.5970449152062
-95.3422654798875	65.2447446152614
-85.321055450769	65.0161350182161
-75.5491944893346	65.0683957231986
-66.1031828504574	65.5464521632869
-57.0298434635848	66.5545585092636
-48.3643752820301	68.1560476284779
-40.1390519930889	70.3842227648203
-32.3863369149221	73.2520969021349
-25.0965800019192	76.7679625060338
-18.1066179376118	80.9274114023102
-11.4140443052439	85.7224307334527
-5.01955562358889	91.1400852569108
1.07272002500899	97.1634331417171
6.85602643324249	103.771882195804
12.3220238354065	110.941280170445
17.4619209202158	118.643863109046
22.2676682253194	126.848140320714
26.7332195232889	135.518776784769
30.8558755933851	144.616529542695
34.6377204803467	154.098300302892
38.087143174148	163.917379739261
41.2204015795261	174.023974850775
44.0631236749298	184.366117716714
46.6515523281822	194.891030468697
49.0332446995482	205.546938206007
51.2668879430181	216.285160782933
53.4209701560501	227.06210745441
55.5712984937185	237.840656681075
57.7977157943162	248.590473052666
60.1806389626123	259.287137426309
62.7980661026408	269.910393496424
65.7235428034253	280.442114325124
69.0256603620335	290.864722563213
72.724871054653	301.151181015412
76.6820628402597	311.276660675759
80.9131039275045	321.212014359976
85.4316489115352	330.926972653506
90.2500975058028	340.390618991322
95.3795738199667	349.572037504076
100.829786704739	358.440907234299
106.608893663349	366.967982451396
112.723373673239	375.125448729033
119.177895809953	382.88716744826
125.975173781734	390.22883167736
133.115803021828	397.12805997861
140.598082242078	403.564455106952
148.417824989587	409.519653718468
156.568169760569	414.977391939855
165.039400830946	419.923610065812
173.818797143438	424.346617266155
182.890533793128	428.237332963903
192.235669416254	431.589613962493
201.832261209413	434.400663761942
211.65565354179	436.671501837155
221.678980496721	438.40744730232
231.873901401903	439.61854885376
242.21154948124	440.31988128929
252.663623722146	440.531639762242
263.20350932371	440.27900170352
273.807292530287	439.591785046857
284.454551903074	438.503988968066
294.294007434292	437.355992686785
303.299748225262	436.147155870563
311.450778133414	434.872034373451
318.731761852545	433.519752177815
325.133838564059	432.073964156118
330.655376630463	430.5135927608
335.302388887443	428.814408783635
339.088258575064	426.951283494137
342.032556716286	424.90065020786
344.159055252049	422.642577562479
345.493359338852	420.162013837903
346.060674616938	417.449114482854
345.884067681746	414.498870107186
344.983331428633	411.310363185523
343.374385805944	407.885929725074
341.069072310356	404.230390579039
338.07520443925	400.350418839696
334.396771125254	396.254047372776
330.034227502766	391.950288779716
324.984835875331	387.448827010822
319.243037606683	382.759736192036
312.800845619251	377.893182847156
305.648249970885	372.859070622378
297.77362850532	367.666591629531
289.16415390973	362.32365602098
280.641035942681	356.5335257461
272.203857024292	350.341021337225
263.851290536461	343.795183248081
255.580377855868	336.948911212183
247.385565334876	329.858180144277
239.257692498496	322.580658424028
231.183266350085	315.17365165854
223.144413787912	307.691529190135
215.11976115603	300.183076198969
207.086155410797	292.689349550112
199.0208128392	285.242459730435
190.903381345002	277.865349971266
182.717554961583	270.57233881274
174.452125247981	263.370077760658
166.101544699384	256.258614272488
157.666189694794	249.23231795214
149.152690156281	242.280340514104
140.555938774417	235.408422849782
131.806882853802	228.742392363215
122.907398129374	222.287260296386
113.861113125918	216.048557123452
104.673718537872	210.030325618456
95.3527181625686	204.234335822719
85.9070102834012	198.659643191257
76.3464067446001	193.302346728343
66.6811535455077	188.155513937841
56.921504071999	183.209257859441
47.0773850907996	178.450950841251
37.1581806253236	173.865557418792
27.1726398218733	169.436069758414
17.1288939510666	165.144033501024
7.03454756898307	160.970156506822
-3.10320730329591	156.894993897829
-13.2775140321706	152.89969703714
-23.4818699488218	148.966802012558
-33.7102863125064	145.081019232703
-43.9576125108428	141.229977190011
-54.2200207339518	137.404877444753
-64.4956260272692	133.601038710472
-74.7852119658431	129.818348209149
-85.093066562581	126.06171242267
-95.4281151821446	122.34181142249
-105.786813386989	118.654398416812
-116.10177412896	114.877892620004
-126.377293484652	111.015442860828
-136.62047179957	107.074858558686
-146.841247627667	103.071901377542
-157.051092856781	99.032081567906
-167.260722086463	94.9913143700468
-177.477294486299	90.9950001010033
-187.702014316631	87.0953746598548
-197.929093146617	83.3477622181323
-208.146420707925	79.8069598341111
-218.337449456436	76.5247827782897
-228.483435720825	73.5490265755815
-238.565400150183	70.9234654276064
-248.565565559757	68.6883298485169
-258.468289367019	66.880834614428
-268.260593911525	65.535526176709
-277.932392568553	64.6843728908557
-287.476483427169	64.356613499315
-296.88836700657	64.5784218064928
-306.165944896849	65.372451813414
-315.309165947233	66.7573074371001
-324.319698488331	68.7469422134146
-332.714851601171	70.6066392858622
-340.475694944808	72.3550407900256
-347.576668676883	74.0115456306589
-353.984831816912	75.5977942837549
-359.65984311757	77.1400444882573
-364.555760327566	78.6725285367899
-368.626503690629	80.2408884243317
-371.836422470109	81.9022282544466
-374.172804228803	83.7164360164083
-375.650784657989	85.7298678163679
-376.306135890926	87.9636987240199
-376.183767046629	90.4148841552797
-375.329496552788	93.064539610807
-373.785786171685	95.8863488086349
-371.589788617745	98.8520838109617
-368.772575219459	101.934378683161
-365.358992430154	105.107723233058
-361.367847318265	108.34850602395
-356.812235457045	111.634616670725
-351.699897509707	114.944870789251
-346.033543323327	118.258375482266
-339.811118558654	121.553879652792
-333.026013297759	124.809123190317
-325.667229447166	128.000196404927
-317.719536817287	131.100942156055
-309.649521656669	134.825787374056
-301.457710203773	139.126601513349
-293.149584973537	143.944395585808
-284.737379496662	149.207359228757
-276.241451401122	154.828687161304
-267.689886936176	160.704265888962
-259.114199874452	166.711044224448
-250.539598669793	172.709257598807
-241.973175879371	178.553647084544
-233.399728873444	184.112691699054
-224.789474873428	189.283716310932
-216.109265468246	193.995596401813
-207.329507255171	198.20336406931
-198.426518545717	201.881308376507
-189.382673535311	205.017326722903
-180.185933482922	207.608772022537
-170.829392940559	209.659362709572
-161.310977308074	211.176750496671
-151.633263571928	212.170506005601
-141.803383833827	212.650418388347
-131.833016550161	212.625080145033
-121.738529539858	212.100745646377
-111.54140705891	211.080408384204
-101.269252503587	209.562844026593
-90.9585880513611	207.54018783021
-80.627820132533	205.044539573761
-70.2747234653826	202.155574736778
-59.9068635746137	198.943833880927
-49.5293047045149	195.495254896516
-39.1461869747245	191.907055401268
-28.7615764729552	188.282817535089
-18.3800792217142	184.726612296909
-8.00747694014697	181.337122400555
2.34856826635257	178.202923666812
12.6779152415533	175.39961617069
22.9676830641526	172.988800944572
33.2024459867911	171.018437588444
43.3648543969545	169.524025670624
53.4365679952442	168.530187814979
63.3993676729292	168.052416456642
73.236321666518	168.098882522653
82.9328959683662	168.672270839159
92.477915908014	169.771619438316
[truncated: 8,003 more rows]
