# Supplementary material for: Generalization of navigation memory in honeybees
Source: Front Behav Neurosci. 2023 Mar 6;17:1070957. doi: 10.3389/fnbeh.2023.1070957 (PMC10025308; doi:10.3389/fnbeh.2023.1070957)
Supplement: Supplementary Data Sheet S1 — Primary data. [file Data_Sheet_1.zip › S00_Primary_Data/Bee_S10.csv]

34.3780607247796	159.549461312439
34.8015447649879	159.682889199343
35.6485128454042	159.949744973152
36.9189649660216	160.350028633888
38.6129011267562	160.883740181817
40.7303213270253	161.550879618788
43.2712255640943	162.351446953482
46.2356138284238	163.285442216174
49.6234860938785	164.352865489815
53.4348423022619	165.553716959113
57.6696823466684	166.887996963373
62.3280060676982	168.355706008507
66.5628462843748	169.689985466009
70.3742028733564	170.890835727346
73.7620753862074	171.958258215793
76.7264628331665	172.892256072775
79.2673634444599	173.692834915623
81.3847745168038	174.360003325163
83.0786925867762	174.89377229596
84.3491143879891	175.294152198009
85.1960394019598	175.561144677448
85.6194755944786	175.694724446023
85.6194538509308	175.694793504552
85.1959741656643	175.561351870961
84.3489614562926	175.294637919138
83.0782832715418	174.895073305718
80.9602154559634	174.229998317697
77.9943655261362	173.30067924469
74.1801319929997	172.109083169178
69.5166382242406	170.658137148613
64.0026617185629	168.952051096032
57.6365682242255	166.996711734465
50.4162669556299	164.800153967178
42.3392127584079	162.373112690507
33.4024935873868	159.729650196641
24.4815251322131	157.017680210304
15.5766130912767	154.235100303122
7.53479547755384	151.648271487217
0.355828534625097	149.258890105137
-5.96097678558039	147.071520338288
-11.416979898496	145.09435704421
-16.0145979760039	143.340085045874
-19.7579610400015	141.826847080678
-22.6540041905722	140.579343291843
-24.7143021608757	139.630130264518
-25.9583706884887	139.021434557836
-26.4215680817372	138.809627586983
-26.1002336628335	138.989725190894
-24.9546845293239	139.494476737655
-22.963497382668	140.270229000379
-20.1098077796528	141.246388104572
-16.3884113107877	142.341132977654
-11.8097452118631	143.468320449748
-6.40017340985671	144.544632949946
-0.199160572094414	145.495012474465
6.74501795222958	146.25536680337
14.3794837131521	146.772828313458
22.6500784304384	147.004442862397
31.5036380854828	146.915102338341
40.8893470731626	146.475243799778
49.8808855432988	145.528750548884
58.4303108920594	144.075439177029
66.4933736781386	142.118268061408
74.2045053880004	140.532390877736
81.5241899316646	139.31941713861
88.410429391976	138.47365113067
94.8192434507639	137.98037796466
100.705571017828	137.813910696347
106.024807622483	137.935367116752
110.73537312426	138.29011784645
114.803151904762	138.804637434555
118.211078856158	139.380725494785
120.906640443359	139.969963468898
122.808059671792	140.573945331597
123.862404388696	141.168816984516
124.035879041132	141.737947364198
123.324449233402	142.269882120517
121.759940870213	142.756482987107
119.410730287895	143.191008430934
116.378907449775	143.566445072391
112.803105428642	143.872511013088
108.735185531757	144.157784622048
104.173099480351	144.499414111134
99.137727981118	144.955028499697
93.6495053445923	145.580001742747
87.7300329805747	146.427594283941
81.4027509244701	147.549693188161
74.6936313087164	148.997343128843
67.4570813539875	149.950126841776
59.7292974450043	150.45982335685
51.557200039703	150.581682527943
42.9979606886421	150.373496890751
34.1178923973974	149.895028842531
24.9907999756005	149.208002316915
15.6959082294642	148.376717617874
6.3154276970785	147.469198245422
-3.06827233290188	146.558652947029
-11.8253848413937	145.028205107664
-19.8880556138346	142.965516137497
-27.1985545294512	140.4740750664
-33.7138437310281	137.671731740495
-39.4098176101474	134.687492467406
-44.2844060010415	131.65691514185
-48.3592732818078	128.717142090408
-51.6814489164875	126.003056210211
-54.3324106605595	123.646912260185
-56.3111005684598	121.714406049825
-57.5720117152096	120.233573036333
-58.1053676103881	119.241030054979
-57.9146739578914	118.762299702199
-57.0167411976517	118.809366245239
-55.4388804184728	119.378752673626
-53.2156137698498	120.451595355967
-50.3869856263167	121.996054528616
-46.9414977155821	123.95109095848
-42.7707843765974	126.190621328705
-37.8805892259111	128.654609672226
-32.2878816553097	131.290700098189
-26.0214784483935	134.056882833904
-19.1215936737044	136.92217272067
-11.639468490595	139.866029317433
-3.63720864769587	142.876653657397
4.26185423016406	146.64493328304
11.9795126069777	151.167147554757
19.4284997824998	156.429627355879
26.5159897786681	162.405122992413
33.1483558362385	169.050501222143
39.236266488244	176.306213113137
44.6992337579837	184.097329975584
49.4692082125145	192.335594230676
53.493283099503	200.92204270443
57.4153993689443	209.178629921293
61.2382821647955	217.023530998201
64.9746942951746	224.373783172823
68.6467895156605	231.149684693323
72.2835418592428	237.279014270694
75.9166930953173	242.699967136072
79.5764584459059	247.362124697736
83.2889276139923	251.225455301574
87.018332900664	254.278410238737
90.6215095648663	256.575987854654
94.0592323382567	258.11095176725
97.2942374104478	258.8743159798
100.293140011451	258.854408634174
103.0274701536	258.037474597773
105.474809459011	256.409144509404
107.620059342368	253.956757728835
109.456541130484	250.672625244109
110.986432521957	246.558176908929
112.220063125739	241.628595164502
113.173987611377	235.91717611016
113.868473317649	229.47861793082
114.325678870991	222.390873943806
114.569975794588	214.755759438275
114.631624591381	206.698483013099
114.55447114958	198.365136887918
113.726829441869	190.486396515107
112.227917909101	183.188727666545
110.168122221701	176.572796998848
107.660673351024	170.701287063901
104.792769127669	165.607316453193
101.593167731832	161.308006088565
98.0289067615235	157.807158154464
94.1653723309884	155.129592654099
90.1126002111138	153.297431584159
86.0116104765992	152.310079931106
82.0099447643198	152.132509961578
78.2385609350268	152.700642844617
74.8026686388486	153.935218491721
71.7838058622085	155.752687368996
69.2455162097461	158.070488836596
67.2386241023324	160.808583171678
65.805137599297	163.889108594604
64.9808688297579	167.235175221847
64.7970299849921	170.76922966983
65.2809750387197	174.411136037955
66.4561081343062	178.075993785414
68.3407933900853	181.67169191945
70.9458569358769	185.096316369165
74.2699954899053	188.235956725381
78.2924169894476	190.964569184655
82.9635841404226	193.149547667789
88.2002058960064	194.667369987543
93.8966952656896	195.426180641924
99.9563559822429	195.378663868438
106.324402222497	194.515914277673
113.025958668301	192.859867791257
119.523468947125	191.078906794208
125.68957455284	189.025431052409
131.411389684043	186.543448459728
136.588215909843	183.540722786239
141.123181404106	180.00522300746
144.932459934156	175.984594230831
147.952504877413	171.560254567055
150.139574657312	166.829645835464
151.4663274401	161.897250464206
151.918867965584	156.870987653241
151.495229732925	151.861242516645
150.205373418837	146.980957495216
148.072638569929	142.345865725755
145.136620567201	138.074125744239
141.457393816944	134.284475574031
137.120653989593	131.091685916722
132.242471394954	128.597829896536
126.971057111451	126.878337023321
121.483337983125	125.963062794772
115.754751710622	125.866548746276
109.452234771441	126.426669489243
102.547215169341	127.59382729687
95.0114390920681	129.312134280149
86.8142895569613	131.527110970543
77.9140657487642	134.183685434781
68.9008679275005	136.609309359808
59.8620634956586	138.942417152847
50.8318715711387	141.348396543388
41.8092396048553	143.966427920329
32.79384859521	146.901831513277
23.8029473079528	150.235481256923
14.8738403744897	154.027812578197
6.05934741424288	158.317870975648
-2.57964968912119	163.122078530906
-10.9815917954516	168.434801929447
-19.0902027511731	174.230302862874
-26.859216055044	180.465109910511
-34.1194029021331	186.203070197088
-40.8595365916254	191.37434867395
-47.0809752199923	195.90598120013
-52.8046359526644	199.728372998541
-58.077779141144	202.786081224216
-62.97840719443	205.053656297178
-67.6153974663582	206.555775582042
-71.9027856863608	207.336692344627
-75.4576078366999	207.61906361937
-78.2171245891134	207.509920689451
-80.1376500949265	207.113132684264
-81.1942045897091	206.514546214694
-81.3746901439958	205.774887062388
-80.6744606624241	204.927003922221
-79.0931877933222	203.975327514318
-76.6344858544738	202.896455273071
-73.3081624524855	201.640744842335
-69.1345290530413	200.134912459877
-64.1398710729405	198.329038893532
-58.3571103717611	196.221209414798
-51.8337533866643	193.776069829302
-44.6218007490444	190.967202087537
-36.7726769814246	187.773224226454
-28.3336249498071	184.172930582827
-19.3462258613033	180.140199434621
-9.98443388609358	176.516872551537
-0.281269430873195	173.253546131977
9.7155658687872	170.282872874892
19.9399029924773	167.523532894474
30.3066516707244	164.887350223305
40.7165028974973	162.286308336909
51.0642450383172	159.636457223368
61.2475082228904	156.85898303541
71.1736359103125	153.880888768988
80.7635898198814	150.636983305757
89.9526487145942	147.072909044039
98.6886102129081	143.147840185341
106.928893561314	138.835836345123
114.637855005599	134.125760799166
121.785026353821	129.020218033359
128.344422343615	123.534000161916
134.631798906409	118.51402015178
140.620034728454	113.998284259287
146.272128616193	109.991436921372
151.540188185163	106.446623069268
156.374778034387	103.352632495842
160.718032844487	100.693311410764
164.501540530463	98.4480208399522
167.645392962637	96.5882525653262
170.062570286247	95.0717523754235
171.67389125491	93.8404583809742
172.429857996812	92.8337906046522
172.321276068144	92.0141810002059
171.372005682292	91.3810434415066
169.62646363041	90.9649924077178
167.139411767676	90.8149119967257
163.968774828836	90.9887200028179
160.172100652062	91.5501838755694
155.807110205948	92.5696209447914
150.936108313727	94.1256753618539
145.63388355052	96.3058205737814
139.998861321432	99.2032977994975
134.16836853476	102.908035954107
128.14342132306	107.389671499376
121.794500627708	112.329922172292
115.149533039158	117.642716669647
107.910443962306	122.418243848586
100.134758587754	126.577468112868
91.8880750636824	130.058611472346
83.239110013849	132.817623259631
74.2568566805158	134.827894756358
65.0094975428437	136.08126848966
55.5643870096335	136.591862030387
45.9878548152606	136.403900558897
36.3420723154096	135.60280727736
26.6756337581161	134.321959779823
17.0123784624945	132.730119387439
7.35376177785179	130.998640335313
-2.30497015718967	129.272226666485
-11.9621534178657	127.657147783426
-21.6070981693659	126.221181973541
-31.2233054659096	124.997371854226
-40.7938006690795	123.987629084524
-49.5353087282928	122.726647969234
-57.4401016263096	121.182393097966
-64.5168650207232	119.320841625417
-70.8058254065282	117.113745460484
-76.4005043073841	114.550383213904
-81.2806484084369	111.750917384523
-85.3215797522063	109.12087190335
-88.5739451797662	106.814727538164
-91.1016693900554	104.96327463502
-92.9663201415827	103.663068214921
-94.2161519668647	102.978896900869
-94.8806641955221	102.948803842308
-94.9684460990533	103.587799163314
-94.4667158038383	104.889205919638
-93.3420221302483	106.82341889919
-91.5425537584775	109.3340636167
-89.0035213935099	112.331940705895
-85.6579562213697	115.688390758032
-81.454954060707	119.231904409006
-76.3849865592314	122.753316253012
-70.5097498834133	126.024255398768
-64.000191224982	128.834328510827
-56.8516222782462	131.134699349938
-48.9442106860063	132.99314814709
-40.2403860296275	134.458796811999
-31.4945202908368	136.026135319126
-22.7122146848662	137.72045142526
-13.9090183074046	139.528134568362
-5.10035254336633	141.389095165563
3.70556598696851	143.189263483269
12.5064837765977	144.759263969307
21.2891859499344	145.896172043496
30.0111626764299	146.416782444635
38.6089783088433	146.201061290509
47.0156288468972	145.190090011357
55.1655500808291	143.364995316686
62.9931161178881	140.731182446669
70.4308625814238	137.31043999479
77.4087898563373	133.138079178705
83.8547650030753	128.262994679119
89.6961157685152	122.749560171858
94.862881704322	116.680790757468
99.2936887863687	110.162240628746
102.94585579364	103.325521476505
105.811929324475	96.3286618475407
107.944778417638	89.3472841507569
109.496715326656	82.5460423655067
110.438963370977	75.9392662745374
110.626595866837	69.436310535944
109.99924323695	62.9755032656034
108.520797924635	56.4969501958576
106.174402256345	49.9567951192282
102.953578708038	43.3331518609749
98.8562006758122	36.629611949101
93.884360319298	29.8796601438135
88.0546917473401	23.1498986840998
81.4209257806986	16.5279214188059
74.9127301665404	10.4110824405961
68.5783684318028	4.97722345567172
62.4041606310409	0.359548957954587
56.3331282889631	-3.37979264215898
50.322133685714	-6.23881212249015
44.3626428795393	-8.23922014540031
38.4732195502908	-9.40553618212132
32.6903474544846	-9.75920573142366
27.0632403986673	-9.31859977270764
21.6514069100621	-8.1009778910441
16.5233060695973	-6.12528944864604
11.7546981794428	-3.41538610940782
7.42549992821805	-0.00294604101185314
3.6145569663503	4.07124255549209
0.393113147513489	8.75913522434897
-2.18091406775068	14.0106591963333
-4.06606551366247	19.7805799694754
-5.2380296039731	26.0346183228392
-5.68964421431364	32.7535428195209
-5.43255386221389	39.9354640399508
-4.45560716589779	47.5611931620279
-2.60243873036163	55.3107755979137
0.128017359314015	63.1633922054364
3.73355668899628	71.0985775282639
8.20594036786299	79.1056283258129
12.7022605929466	86.8620808524968
17.2791529509709	94.2302531119237
22.0458977535196	101.08392613695
27.1385616052731	107.351723064382
32.6665763875756	113.019420783731
38.6970067839064	118.101548354338
45.2652297315131	122.625920292114
52.3844251281799	126.631823413836
60.0477206127939	130.172138022912
68.2249687211366	133.313322330591
76.8590909034208	136.130649888009
85.8674755628569	138.700870710782
95.1499656798909	141.097166174167
104.600418366075	143.387869602718
114.118002772012	145.636011819993
123.61554945632	147.896959654959
133.023833715493	150.214424065092
142.292671141425	152.616771470432
151.391038572965	155.114929280937
160.308797974701	157.701824229521
168.860233035121	159.514307745484
176.864083846133	160.869874126326
184.288759007071	161.796294169683
191.09921725463	162.334487621606
197.257320699569	162.535489446191
202.721352636642	162.460120609802
207.445457069268	162.180939172034
211.381104387412	161.786608525163
214.484347825678	161.385838478802
216.729931713642	161.101179859731
218.120360338143	161.044013883217
218.675808599784	161.285768626652
218.416629394126	161.8473996799
217.35616058771	162.704240283709
215.504328690737	163.796410842971
212.87427697415	165.041941746185
209.485259865599	166.35016043309
205.360619307077	167.630690494924
200.524409022703	168.79595187395
194.999979010246	169.759109799668
188.811472429578	170.430436128408
181.987954489899	170.714176842406
174.569654926036	170.507376719283
166.615497574381	169.702048360457
158.21030399732	168.191826875553
149.62512250342	166.757070408599
140.854093011486	165.417807858494
131.789342027158	164.616166907879
122.48150256143	164.385293599401
112.989162549027	164.745516066987
103.373293273569	165.693623239072
93.6927258702467	167.196143120276
83.9990310953803	169.181413892235
74.3276936154233	171.531808911735
64.6856513704584	174.085977151551
55.0479751115384	176.661588956135
45.3766442059038	179.086294089909
35.6460025623397	181.215454895569
25.8546291414333	182.936564775726
16.0240862338799	184.167870128979
6.1928993165119	184.854903394248
-3.58934391931047	184.966835521087
-13.2666395995539	184.493684230496
-22.7803450506622	183.444651036482
-32.0727817517629	181.847403957602
-41.0913201501107	179.747872689777
-49.7934887008979	177.209873378001
-58.1533945519915	174.313514832993
-66.1691260212362	171.150954131767
-73.8697814992849	167.818199891412
-81.3207250292919	164.403234193399
-88.462766470767	160.8807462847
-95.1318027315199	156.801740400207
-101.318757736708	152.12310411237
-107.018301881531	146.809240016326
-112.222617725281	140.839409103656
-116.917001714601	134.209280153626
-121.07757337425	126.931748866211
-124.671410199475	119.038473038269
-127.659843095895	110.581760302529
-130.425668296783	102.41688989705
-132.936073952258	94.6344738565484
-135.172414738714	87.3298363621224
-137.13042340475	80.5923886018359
-138.8159428578	74.4990125322313
-140.239867696448	69.112237554379
-141.414411303999	64.4812318817848
-142.350929908778	60.6436950193457
-143.05883771685	57.6276875848751
-143.545151669483	55.4530927141562
-143.8143694707	54.1326861998995
-143.868519869444	53.6728774859553
-143.707306625151	54.0741931357322
-143.32831320585	55.3315625360995
-142.72726010151	57.4344517870848
-141.898320625084	60.3668817798119
-140.834509413326	64.1073617145394
-139.528162727006	68.6287699212352
-137.971531306649	73.8982197549751
-136.157503658216	79.8769591839159
-134.080467662716	86.5203671221454
-131.737298130415	93.7781241224169
-129.128425130164	101.594642961118
-126.258894415043	109.90983564755
-123.139286730227	118.660256406701
-119.366022152381	126.998348338399
-114.967359511151	134.857100924103
-109.979406536685	142.172605909133
-104.445279416804	148.885621680696
-98.4139642206555	154.942713966934
-91.9391471687999	160.296846232397
-85.0783724108623	164.907356727752
-77.8932125925358	168.739139005824
-70.4024369911919	171.800139625601
-62.4963998422111	174.475397590064
-54.2083791439607	176.783599649978
-45.5738379586758	178.749581830834
-36.6300561321729	180.40145500588
-27.4159949208368	181.770411026277
-17.9722490166598	182.89113460038
-8.34104399112777	183.802384533574
1.43375969060376	184.547576731541
11.3067027043267	185.175268046301
21.230860301924	185.739458970197
31.1581398972822	186.299640416804
41.0398105412555	186.920518353638
50.8273148715128	187.671366070541
60.4733701235509	188.62498012239
69.9332932428036	189.85625311668
79.1664007106769	191.440424374166
88.1372678180842	193.451126479257
96.8166222532897	195.958404127379
105.181714806114	199.026922756074
113.216142508819	202.714583631324
120.909250987273	207.07170773022
128.255368125344	212.140863728768
135.25323450796	217.957357490078
141.90633590168	224.550532117575
148.176148231648	231.906743277467
153.896544061302	239.635774434478
159.312974887983	246.868063796199
164.411635991274	253.57881521094
169.17861025123	259.743061415215
173.599907353599	265.336275044631
177.661647519881	270.334400337386
181.350361613205	274.713737086898
184.653384925884	278.450835229101
187.55931600771	281.52248509486
190.05850138913	283.905859786051
192.143494369859	285.578845984864
193.809425423138	286.520575589635
195.054219612073	286.712139696225
195.878609120961	286.137432280316
196.285918981826	284.784042834997
196.281646259847	282.644106199306
195.872895199266	279.715030126331
195.067759438463	276.000053486393
193.874749595203	271.508628571138
192.302352165421	266.256655870446
190.358782895341	260.266619811812
188.051975165694	253.567677510862
185.38982886557	246.195743104035
182.380740609476	238.193592642741
179.034441497907	229.610992116672
175.36318191852	220.504824293446
171.115462256122	211.785807242272
166.308177151038	203.522199658549
160.969749062176	195.787583163946
155.143355558814	188.659823616749
148.891132175616	182.21908123419
142.300266307036	176.544528005543
135.496890395755	171.709747793662
128.495958818248	167.710060264715
121.226001408283	164.474541947522
113.662535621004	161.944222602252
105.787694464385	160.04265260563
97.5979419638926	158.682618491928
89.1065002153224	157.772443601968
80.3425658858586	157.221153205635
71.3487940646656	156.941930220253
62.1781921123856	156.853903744417
52.8911085998781	156.882655632222
43.5526123561041	156.959880255225
34.2303169740768	157.022543987135
24.9925908929226	157.011778521307
15.9070506178152	156.871652523789
7.03922556373956	156.547907478192
-1.54871471893694	155.986710938464
-9.79927718125963	155.133467570035
-17.6611126970985	153.931731712126
-25.090746754548	152.322284379618
-32.0546958077287	150.242475113859
-38.5321055248546	147.625988546714
-44.5180742939663	144.403276773843
-50.0279371864172	140.502983366543
-55.1034325573391	135.854697055832
-59.8266631560333	130.393057079541
-64.1700369822008	124.129967509335
-68.0210790124248	117.14214707069
-71.315891267006	109.492537906848
-73.9988107688471	101.259381655038
-76.0301259437758	92.5291928855591
-77.38845994149	83.3902036463966
-78.0698784803729	73.9270135185523
-78.085176350297	64.2170340049097
-77.4564623301825	54.3286973707009
-76.2137150253779	44.3210492079292
-74.3916173507666	34.244281254895
-72.0267806190474	24.1408344830556
-69.6754951936173	14.766577455317
-67.3548557111813	6.16351063758736
-65.0839326896361	-1.63613707769042
-62.8837853596286	-8.60860014173164
-60.7770752744139	-14.7371610224343
-58.7873130427586	-20.010776517005
-56.9378648218953	-24.422835449805
-55.250869347627	-27.9700868777412
-53.7461918620821	-30.6517491321829
-52.4404956182662	-32.4687985054502
-51.346465882522	-33.4234330201743
-50.4721873240603	-33.5187058594949
-49.8206569157497	-32.7583233272541
-49.3894093405023	-31.146604260594
-49.1702369127698	-28.6886022031032
-49.1489981742473	-25.3903981002105
-49.3055270896992	-21.2595785704881
-49.6136780664832	-16.3059205616675
-50.0415713174834	-10.5423033079642
-50.5521376035473	-3.98585621340951
-51.104095886772	3.34068329195711
-51.6535172317859	11.4074959186888
-52.1561041611717	20.1762909301316
-52.570204275961	29.5993264825943
-52.8603474324105	39.619245546566
-52.4806927531717	49.4502809952056
-51.4348181755273	59.0091963632816
-49.7345284561214	68.21544843802
-47.3987210662395	76.9935859741218
-44.4523939226797	85.2728329070843
-40.9076709176571	93.0551762273383
-36.7683232025459	100.424528220926
-32.0454327659378	107.391834084559
-26.750257236668	113.964728172312
-20.8946691249103	120.145179610596
-14.4916863235842	125.929107309034
-7.5561414007668	131.306670424446
-0.105450881709913	136.262916367639
7.83957394484658	140.77868297715
16.2539386549846	144.831712733877
25.1077638234721	148.397951364407
34.3657299425807	151.453003052167
43.9867247482554	153.973712924095
53.9237487022982	155.939847708996
64.124144553174	157.335842075437
74.5302369610943	158.152558842209
85.0804869094444	158.388961280897
95.7112561376224	158.053507459514
106.359198172846	157.164966767965
116.964110356391	155.752290082795
127.471818870791	153.853246574648
137.836461765613	151.511862820352
148.021597989081	148.775218523024
158.000037365904	145.690706666234
167.753273633926	142.30588041314
177.25244961554	138.599700468731
186.462468803536	134.472703451
195.100748738442	130.751491139931
203.155545335997	127.421118680855
210.613623944759	124.47149584536
217.459990275287	121.897478875217
223.677914864725	119.698395968494
229.249204420761	117.877320877788
234.154647887755	116.440195245881
238.374564707926	115.394842283556
241.889395293487	114.749905832885
244.680295548892	114.513757030133
246.729724258524	114.693421175196
248.022037592744	115.293584129371
248.544120815462	116.315740716034
248.286086274391	117.757550176265
247.242044439642	119.612467029381
245.410911269308	121.869715085252
242.797158293253	124.51465635617
239.411360261359	127.529562240258
235.270377272245	130.894719303837
230.397049051726	134.589716516426
224.81937899598	138.594704705301
218.569309305455	142.891426863089
211.681281832672	147.463890040541
204.190805476606	152.298648823277
196.133212690469	157.384750364112
187.799023653164	161.863206211584
179.20722247195	165.723914984157
170.37713476575	168.960531879578
161.328794138066	171.569543065342
152.077437459372	173.559886513735
142.624394806995	174.972534018024
132.986914257563	175.821457916249
123.182709581167	176.124510085713
113.229848588622	175.903925088538
103.146502855017	175.187157394369
92.9507116585148	174.007709763909
82.6601919222954	172.40582686098
72.2921876047051	170.428946976397
61.8633248791191	168.131795377901
51.3894221779096	165.576000753948
40.8852079315116	162.829141100622
30.3639337337639	159.963188512578
19.8369319572686	157.052421460343
9.31322649437111	154.170987693052
-1.20067719019734	151.390393660773
-11.7007437952003	148.77722648916
-22.1851154459862	146.391361143032
-32.6536752783641	144.284786190164
-43.1076061434567	142.501046224461
-53.549064795175	141.075198335533
-63.9810404644612	140.034138271728
-74.4074128548436	139.39716489806
-84.8331929612634	139.1767089975
-95.2649665207583	139.379301392044
-105.705332157295	139.99599996136
-116.143575770229	140.982899660418
-126.585105287968	142.320369686603
-136.200481368289	143.680252315509
-144.974433059133	145.09404389085
-152.89523737805	146.587556486903
-159.95391846986	148.178878888104
-166.143383316166	149.877124636265
-171.457781003424	151.681987979417
-175.89222385886	153.584004369923
-179.442856315749	155.565380956935
-182.107150777904	157.601267316727
-183.884264079763	159.661336491615
-184.775299264374	161.71153423118
-184.783369483481	163.71584586406
-183.913429439189	165.637942412412
-182.17189979691	167.442603495233
-179.566145870969	169.096863070937
-176.103882046996	170.570869664648
-171.792566079454	171.838485235154
-166.638833102571	172.877664054109
-160.64800572032	173.670657725416
-153.823707896183	174.20408854533
-146.167607783981	174.468922909612
-137.679317811139	174.460358677419
-128.356488209804	174.177610139768
-118.195143378497	173.623513644073
-107.190348791636	172.803696080836
-96.1681624375175	172.045450712823
-85.1364889922651	171.46507664085
-74.104351861104	171.034392090827
-63.0783076841462	170.73459422009
-52.063676085144	170.55611600664
-41.0659420006132	170.498779862581
-30.0920677162401	170.571573306423
-19.1516316712947	170.792019766873
-8.2577702893764	171.18518044973
2.57209738183233	171.782315065309
13.3158037752253	172.619236098063
23.9462837830924	173.734429761589
34.4317898772349	175.167074076436
44.7364733724295	176.955131858174
54.8212683617749	179.133704936524
64.6449581159989	181.733794871211
74.165281399532	184.781539863383
83.3399544923921	188.297917991355
92.127529773045	192.298849722836
100.488061962534	196.795607888617
108.383592684574	201.79544611009
115.778487774135	207.302376750841
122.639673524915	213.318060827237
128.936828363668	219.84282606828
134.642627016603	226.87699500111
139.72905543177	234.404616238582
144.167193368933	242.258113000368
147.935836676403	250.41693140519
151.016977996884	258.855535393914
153.395890698165	267.544720763477
155.061454504739	276.452004922352
156.006629219806	285.541938983341
156.229050930429	294.776558212823
155.731713957093	304.116089651437
154.523679305556	313.52000216603
152.620736072856	322.948451563907
150.045958468016	332.364132349246
146.83017545386	341.734510950307
143.689893564305	350.460168103563
140.628437520289	358.477842250474
137.636074988663	365.725000937169
134.681436899411	372.143812015767
131.70393338999	377.691547461876
128.61830492513	382.357878279364
125.340819310887	386.173635178348
121.816895743066	389.19474803063
118.025249134483	391.478561439111
113.967529246857	393.07209277548
109.65816819047	394.010278085799
105.118131398166	394.317716792416
100.371620620426	394.010859173591
95.4444695378332	393.09980134276
90.3634462827367	391.589606695029
85.1560407857558	389.481250765253
79.8505178072132	386.772297982983
74.4761218799542	383.457394772333
69.0633745636673	379.528638745365
63.6444321104935	374.975865360051
58.2534845919483	369.786881275253
52.9271800740944	363.947666409077
47.7050485020199	357.442563201164
42.6298720173022	350.25447076268
37.7478822338463	342.365062056134
32.4311577201687	334.329281500496
26.7763497148106	326.175548637677
20.9037269840417	317.944889725702
14.9636751739162	309.691051778031
9.14002371597367	301.473925148471
3.6382863046428	293.343973649789
-1.34978444182391	285.330224192943
-5.68135695785369	277.446686775034
-9.26838446833946	269.703033143729
-12.0632361313372	262.105434166988
-14.042819761635	254.652027752423
-15.1987585242511	247.32772183774
-15.5253070173076	240.143637895381
-15.0857298657535	233.407774575023
-13.9051284644475	227.158194259661
-12.0291963470835	221.451942924311
-9.52296904535646	216.352237425706
-6.46753211513555	211.918393431938
-2.95402490325687	208.199197983046
0.922829559415341	205.230658124099
5.06947910286505	203.037108884279
9.39589393934272	201.633798413776
13.8159767554981	201.029516292295
18.2467903510355	201.228584631666
22.6072183429259	202.232006884381
26.8164895406791	204.03774067035
30.7929421264483	206.640073532027
34.4535404100626	210.028080844535
37.7150035721598	214.183309192042
40.497834489748	219.077412684514
42.7344657111994	224.671586020686
44.3811276721634	230.920341750714
45.4299962323428	237.779934926462
45.9164364687485	245.216087908874
45.9166416666431	253.203420554195
45.5321600385645	261.71783767582
44.8663810863873	270.735126172411
44.0001752770744	280.197464277276
43.0568868737899	289.752176018734
42.1002303440403	299.323879922551
41.1986980168728	308.826865901432
40.4284702304018	318.177291325593
39.8727715337678	327.302067694905
39.6174411028887	336.144274427108
39.7453185062271	344.664320007519
40.3318759421703	352.837870323887
41.4429277504375	360.652377916704
43.1340375330535	368.103576941809
45.4509135290708	375.192538107388
48.4302207805226	381.923378423144
51.2130261010941	388.269282563255
53.8217763045964	394.219791350773
56.2739910629232	399.757800660687
58.5827920609539	404.857815471114
60.757051747051	409.484107128124
62.8009350800549	413.588920658855
64.7124964209908	417.111334118146
66.4810867256109	419.978355484201
68.084371769619	422.111316816385
69.4886824414157	423.440539141647
70.6580556501385	423.924609544958
71.5686263384614	423.560800959668
72.2146427365355	422.378946166142
72.6024364067796	420.426944213368
72.7414717214373	417.757924471887
72.6387271227101	414.422383938676
72.2965063806347	410.464558162852
71.71201323799	405.921381473997
70.8775172270539	400.8227509437
69.7805907961017	395.192352723933
68.4042546008305	389.048693617545
66.7270170968226	382.406191731207
64.7228498202622	375.276279676629
62.3611604341194	367.668511976294
59.6068353067897	359.591672712649
57.3078558920826	351.087095826959
55.4194525616523	342.181036365941
53.8915227084818	332.907423317055
52.6690484520847	323.309232541063
51.6924402388262	313.439683873796
50.8974892863174	303.363203836097
50.2143302170065	293.156363769498
49.5636716169124	282.910814772867
48.9055733852195	272.672823838131
48.224683261039	262.451963696192
47.4704199664103	252.273394732855
46.5843868797238	242.150475410805
45.5072666079428	232.08376513022
44.1862794746703	222.064213826904
42.5786206055398	212.078990109611
40.6507178693433	202.116806357947
38.3754366674026	192.171431294757
35.7290551712721	182.243741246549
32.6889495101835	172.343083699865
29.2324497723167	162.488481383194
25.3371947602643	152.709750413741
20.983176667556	143.048100695212
16.156223537861	133.55543146966
10.8519503485276	124.291696241967
5.07877309493738	115.320521685946
-1.14102035135581	106.704148666289
-7.77218952615424	98.4989340178203
-14.7688005649088	90.7521032508065
-22.0770794623438	83.4998094571236
-29.6383288457852	76.7662270769813
-37.3915425046577	70.5632982227743
-45.2752521088935	64.8904804767518
-53.2269889655087	59.7319405782215
-61.2354580711919	55.1158452101258
-69.3283657911447	51.1023650097685
-77.5123151551302	47.7258578256541
-85.7949893558295	45.0165050830336
-94.1827624557647	42.9990735845571
-102.679422206595	41.6927418419292
-111.285376416083	41.111118286436
-119.997204109863	41.262089446894
-128.807563159633	42.1472280586961
-137.705592992077	43.7604630980563
-146.678113861743	46.0856015513419
-155.712092880111	49.0920520858447
-164.798762154635	52.7275801354101
-173.938369903017	56.9059371104435
-182.297942088471	61.2016673267017
-189.821268322756	65.7271145603875
-196.51883561405	70.5777953399843
-202.433254799537	75.7930712585941
-207.6064614658	81.3689144897857
-212.071322176205	87.2798307978244
-215.852447454541	93.4918903612368
-218.968195101151	99.9688702270356
-221.432194181933	106.674866684383
-223.254343355371	113.575248902339
-224.441453851246	120.636852572277
-224.997667663988	127.827833273906
-224.924727863976	135.117373638966
-224.222142797252	142.475331803868
-222.887265381321	149.871867802611
-220.915296376454	157.277060414232
-218.299212320609	164.660516557267
-215.029612530557	171.990973842757
-211.094474192361	179.235905370836
-206.478800272301	186.361162723713
-201.164144372034	193.330761782993
-195.128010240134	200.107084961535
-188.34319351109	206.652182850692
-180.777440182643	212.931806400552
-172.395119612665	218.925614775468
-164.008230098033	224.933636894146
-155.674769794067	230.706658016149
-147.411277690777	236.014361952837
-139.220175614889	240.698542562546
-131.10941850728	244.667078855957
-123.089758361155	247.87065310728
-115.168291607098	250.285035012961
-107.34486513236	251.900896538735
-99.6107771517478	252.719045545933
-91.9486160488777	252.749105305449
-84.3327685388731	252.010377222174
-76.7306460607642	250.53414571587
-69.1049093437727	248.36696219622
-61.4168875941114	245.574820749964
-53.6307411920636	242.250661264129
-45.7701288381464	238.398523038931
-37.9324420010278	233.933550605821
-30.1728166048672	228.846372252655
-22.5517313797462	223.134502951895
-15.1283102571586	216.80692657024
-7.95565079592308	209.885119192915
-1.07719937552195	202.403029841333
5.47648906760424	194.407095112583
11.6913261213669	185.956640269118
17.5741638282829	177.124268369243
23.1579550886313	167.99485920753
28.5053947829884	158.661115862432
33.7063742950072	149.215157183506
38.8659771940037	139.740085438414
44.0870724231861	130.30681617425
49.4559095911974	120.975904602726
55.0348532044549	111.800048802254
60.8610339024391	102.824803231534
66.9481884887083	94.0876126968573
73.2896985316285	85.6158604251262
79.8619221832138	77.4242670808648
86.6277021688797	69.5116894370897
93.5403258460958	61.8573044416991
100.548181448626	54.415957423476
107.599681578632	47.1100420551362
114.70015861163	39.9444720315221
121.925615349917	33.0055282087211
129.305215775131	26.2952734357522
136.865962474013	19.7996064244166
144.621795813371	13.4853749132663
152.565160395036	7.30537860450511
160.663893062497	1.2090690163505
168.437128915727	-4.06850846449152
175.941167597404	-8.50221215190064
183.20580764493	-12.0810508840153
190.235333924784	-14.8037411247934
197.011069817524	-16.6772905154733
203.494895146739	-17.7176073429127
209.633829080805	-17.9507923067178
215.365421721437	-17.4137726861493
220.622931225727	-16.1535501143912
225.339094868822	-14.2254462352413
229.448161341863	-11.6914479331585
232.887008876112	-8.61940807070263
235.596669299971	-5.08276901023316
237.525048600574	-1.15943139336079
238.630265109601	3.07176552293475
238.882797145542	7.53714808328104
238.265024271334	12.1751314128603
236.768617080007	16.9417426482164
234.391537337154	21.8139369318924
231.136239024854	26.7913078870231
227.00994065916	31.8970004655361
222.027322905345	37.1778558117456
216.215379640381	42.7025928613323
209.618611068221	48.5560593187974
202.300772934047	54.8291968135012
194.769018804656	60.830915677133
186.989087445836	66.5837585358213
178.950720135644	72.1270742881663
170.668938260036	77.5098125602409
162.18422184426	82.7844589622497
153.562359810184	88.0014792566313
144.894797136579	93.2040873649914
136.176877197288	98.3881680433116
127.176317887384	103.067427218024
117.931147811508	107.227944320422
108.488385031633	110.859843064541
98.9011856063108	113.964346431606
89.224915796487	116.556918151758
79.5120031005947	118.667634775342
69.8065643864458	120.338210564135
60.1407725383737	121.616050310921
50.534401397419	122.547453294909
40.9970985128444	123.172407574102
31.5316825806489	123.521907172921
22.1370445722005	123.617208687251
12.8100932624623	123.470016971463
3.54674585931047	123.082873842176
-5.65786932720564	122.449418438051
-14.8098541830184	121.554461550575
-23.9175430476404	120.373971016163
-32.9930203799057	118.875154929242
-42.05410203409	117.016892796881
-51.1266674953967	114.75081237099
-60.2471116598192	112.023318191202
-69.4645485253483	108.778786509604
-78.8424329787878	104.96388516601
-88.4601648899499	100.532628826108
-98.2921266911407	95.487015320247
-108.076657472788	90.3130286776582
-117.814432773563	85.02778343949
-127.507890817957	79.6500242219708
-137.159935759868	74.1954545833724
-146.772904625484	68.6755013615629
-155.64447183068	63.6393123246117
-163.784897784093	59.1038140451101
-171.201304659124	55.0802235280462
-177.8975268432	51.5745043186416
-183.874216635054	48.5878886710281
-189.129150022342	46.1174355989274
-193.657675530034	44.1566181316233
-197.453248842079	42.6959414228189
-200.507997805708	41.7235906922516
-202.813268418971	41.2260990061285
-204.360113633003	41.189014785246
-205.139702372548	41.597542264
-205.143643134615	42.4371275594494
-204.364231082941	43.6939685416876
-202.794636720698	45.3554361596231
-200.429056812706	47.4104052977681
-197.262844924558	49.8495021886962
-193.292631692724	52.6652816788826
-188.51643621367	55.852351205581
-182.933762219594	59.4074598280601
-176.545668130765	63.329570839435
-169.354800139201	67.6199359088659
-161.365382743538	72.2821875853728
-152.583171057237	77.3224653817001
-143.015382253466	82.7495888111896
-133.373933327827	88.0331250727001
-123.657666172996	93.1739164095674
-113.867945362303	98.1784477316061
-104.009181785419	103.059570893932
-94.08998405468	107.838058154846
-84.1097544155305	112.510358060924
-74.0514220870838	117.018545984882
-63.9139291099664	121.347054743927
-53.6966476510106	125.473381165552
-43.400851376082	129.370055276583
-33.0308584048195	133.005869647925
-22.5949288642396	136.347194266399
-12.1058090145668	139.359472514763
-1.58082665358857	142.008784228013
8.95847595681574	144.263286665417
19.4870923777767	146.094356167967
29.9775452318069	147.477321978149
40.4009708224579	148.391768579682
50.7281720951236	148.821450044299
60.9305626487847	148.753895385948
70.9809682709201	148.179791771294
80.8542852393673	147.092224002793
90.5280158601659	145.48583425207
99.9827147004757	143.355951493477
109.202387474395	140.697727417089
118.174891481185	137.505304012685
126.892394789165	133.771023744516
135.351967924825	129.484663532968
143.556436386751	124.632573912
151.515908217705	119.196089964362
159.234760913279	113.183874350109
166.704727421678	106.662229890682
173.937615034974	99.6588128020533
180.949722631967	92.212535362023
187.762942494131	84.3722961490698
194.40504195583	76.1963782592028
200.909171656155	67.7514421482049
207.312624834513	59.1107480962682
213.655079054572	50.3515632645259
219.97672905785	41.5520191644167
226.31671512413	32.7879108388452
231.876550024218	24.4307417348799
236.675387792993	16.4972083237854
240.735653354202	9.0068696610206
244.081576724195	1.98155123032109
246.738224703967	-4.555046367969
248.730922239723	-10.5775948796635
250.084959301446	-16.0593315203568
250.825481682985	-20.9722919048353
250.977459461594	-25.2876686993609
250.565616421296	-28.9763612275584
249.614196504115	-32.0097444580086
248.146454693153	-34.3606333595847
246.183804855133	-36.0043627768381
243.744638605863	-36.9198680648027
240.842928050032	-37.0906608120079
237.486807368128	-36.5056480530002
233.67736754359	-35.1598123359696
229.407893000739	-33.0548080062524
224.66373122598	-30.1995025814147
219.422918395467	-26.6104012447871
213.657566658763	-22.3117800349462
207.335841172296	-17.3352992219877
200.424165853307	-11.7189500843612
192.889210302704	-5.50540283351293
184.699313963445	1.25995304155609
176.660765411009	8.23011065198185
168.762218011495	15.4065499880676
160.988805678657	22.78157885593
153.323437286871	30.3392871968369
145.74764212927	38.0565305022554
138.241990015068	45.9038365597844
130.786018699476	53.8459938686722
123.357077042606	61.8410264343693
115.945732404077	69.8682922419476
108.549102371342	77.9195554761179
101.15707168907	85.9776408366503
93.7566384159063	94.024370525566
86.3319957241365	102.04113359054
78.8652724767316	110.00983659641
71.3376658922723	117.913802494137
63.7307515027314	125.738449830704
56.027771125061	133.471716716695
48.2147481928093	141.104278826239
40.2813482482751	148.629647924817
32.22146387164	156.044233233937
24.0335421401809	163.347420010393
15.7206882339065	170.541685916989
7.29057884456263	177.632746921128
-1.24478722480179	184.629704294747
-9.86947945651166	191.545152745098
-18.5641459707918	198.395206092713
-27.306617323784	205.199401483276
-36.0725664329006	211.980457137917
-44.836173743876	218.763883827864
-53.570732457506	225.577489734441
-62.2491079907753	232.4508864267
-70.8438931963096	239.415286885095
-79.326583425632	246.504960160238
-87.6833298214442	253.729675627514
-95.9085275211704	261.084339313266
-103.991086485306	268.571227747914
-111.918525537887	276.193074982006
-119.676436172743	283.953556779983
-127.248257598932	291.85727538667
-134.615205587372	299.909535742842
-141.756316083699	308.115995826314
-148.445020826098	315.617862762393
-154.681879961901	322.414897297869
-160.46726168288	328.507058118559
-165.801550066424	333.894187705411
-170.685287683028	338.575730100083
-175.11925208478	342.550494570859
-179.10447246075	345.816477127311
-182.64219729979	348.370749350924
-185.733825552962	350.209421163084
-188.380812922118	351.327680968591
-190.584562450574	351.719913099326
-192.346305760279	351.379888739853
-193.666979208103	350.301022849295
-194.547098701979	348.476686527819
-194.986638167129	345.900562449514
-194.984919374933	342.567030934609
-194.540524340681	338.471576172159
-193.65124493425	333.611205752959
-192.314087051122	327.984881241117
-190.525348298189	321.593961779602
-188.280788597524	314.4426651535
-185.575912424054	306.53854954953
-182.406379292164	297.893012486036
-178.768554518305	288.52178908104
-174.660202852363	278.44540870821
-170.284882440075	268.553902148368
-165.620367338143	258.883419335814
-160.647217610201	249.473833211735
-155.349767394086	240.367855892221
-149.716928153136	231.609674410066
-143.742609152575	223.243201314147
-137.425620428525	215.310151253242
-130.769052883565	207.848213036766
-123.779271418593	200.889548506166
-116.464744146162	194.459731226574
-108.834933291386	188.577098113785
-100.899408531254	183.252372798506
-92.6672368822073	178.488290819965
-84.1487525959885	174.285523173003
-75.3984460720047	170.734334112247
-66.433722917081	167.837455454463
-57.2778687587663	165.602022580197
-47.9593856050219	164.037255369406
-38.5114994571234	163.152596908731
-28.9714117637336	162.955900204532
-19.3791908976337	163.451714110427
-9.77630847552857	164.639775488308
-0.203884149329397	166.513780993596
9.29928245455411	169.060447469252
18.698830455311	172.258809775608
27.9670615647375	176.079666546246
37.0851988617549	180.485065610283
46.0455026480501	185.427712060042
54.8528449424013	190.850196598514
63.5250312669344	196.684060710384
72.0909310747312	202.849091721095
80.5857948210862	209.253894085936
89.0444576555053	215.799115685322
97.4948322357272	222.383649571931
105.954215285631	228.911998283935
114.428928733508	235.30013963356
122.915941847085	241.478630381104
131.404938299632	247.393518404216
139.88217561268	252.999712300104
148.374779390114	258.168139783039
156.870383408629	262.861625028717
165.360640001843	267.041802682118
173.840913371426	270.670422245285
182.310056809994	273.710316600076
190.769916056573	276.126417511294
199.224506943672	277.886742747163
207.678916633763	278.963234077026
216.138035260539	279.332374716262
224.605240982148	278.975600515125
233.081144279696	277.879607398821
241.562472940856	276.036730562455
250.041183752723	273.44562744727
258.503960167751	270.112538083264
266.932434516055	266.05340031598
275.304758617976	261.296986497385
283.599379379751	255.888891786414
291.801554177888	249.895727051561
299.911535680392	243.408960664017
307.950295098279	236.549279957987
315.9550420852	229.472388576643
323.075194245257	222.468178493964
329.32249208655	215.459764612
334.738903294197	208.400032337577
339.371251965435	201.271142855984
343.260515806295	194.073627380749
346.439694180889	186.818013568702
348.934419492764	179.520142301508
350.764080990386	172.198819164883
351.942837824777	164.8747359527
352.480406033051	157.57007454713
352.382640387914	150.308497394808
351.651961210581	143.115382245248
350.287680102314	136.018236590866
348.286281785244	129.04726396923
345.641729648451	122.236063104681
342.345881598138	115.622419310411
338.389123735591	109.249078586422
333.761325626799	103.164248548026
328.453125489588	97.4213226925535
322.457257274635	92.0770218811873
315.769094802784	87.1870062542109
308.38516155756	82.7983515779876
300.299011490405	78.9389980008302
291.496680837309	75.604667076
281.95876891477	72.7452096709062
272.55980942524	70.1608180581215
263.313367967169	68.0018915609076
254.200578629615	66.3736292285901
245.193436587598	65.3384750332745
236.264586383943	64.9289008087758
227.389302146201	65.1572256054898
218.54519415646	66.0212542031935
209.711704147995	67.5071583562109
200.869931524973	69.5907731302119
192.002872447364	72.2380071856402
183.096034587208	75.4047597476015
174.138359086946	79.0365457319697
165.123372555442	83.0678521801164
156.050526841231	87.4208923423549
146.927004371745	92.0019172633598
137.76924508019	96.7915187341515
128.62322557199	101.882877842321
119.516120774066	107.262093053478
110.476679300992	112.91203502568
101.531535350066	118.808651196866
92.7022020500422	124.9217530275
84.0036195742883	131.218543434435
75.4452207896388	137.668258740214
67.0342225602031	144.24583933816
58.7795647013346	150.933357403313
50.6949155178313	157.719454612618
42.80014524611	164.597870035881
35.1215114868782	171.56599576603
27.691064719566	178.623912998903
20.5456876383288	185.773997626718
13.7260052416312	193.021017623842
7.27526320059636	200.372598544853
1.23818802083805	207.839936428563
-4.34019939240964	215.438652468861
-9.41585946277257	223.189699018642
-13.9471381917063	231.120244300647
-17.8963259243286	239.2644987404
-21.2313874908039	247.664541670367
-23.9279197523477	256.371520684553
-25.9717288960252	265.44908412677
-27.361427815824	274.882639782861
-28.1302651372368	284.540556212514
-28.3000124924079	294.393345715541
-27.9043591760515	304.409724973345
-26.9888558062329	314.561142429207
-25.6113659859562	324.823169648413
-23.8424423451482	335.175247423132
-21.7650979364013	345.599032642341
-19.4732223002874	356.075669792
-17.0679962306089	366.58286759028
-14.6524859136985	377.093136919689
-12.3258000749896	387.574169035402
-10.1786102127402	397.991085831949
-8.29095013765122	408.309313988518
-6.7319837249069	418.496930463148
-4.87681727990257	427.959792136992
-2.75027812460562	436.707624611673
-0.378185644723928	444.747182387762
2.21332674386458	452.082371001444
4.99816427364115	458.714278147234
7.95039390164054	464.641131576797
11.0442024679844	469.858210905659
14.2537368541931	474.357745842607
17.552867114829	478.128840934804
20.9149205031545	481.157479565184
24.3124578861137	483.426677989393
27.7172092228355	484.916880018548
31.1003523450407	485.606693931385
34.4333923479473	485.474056262247
37.6899212358559	484.497842910534
40.8484022519159	482.659842920078
43.8957221311614	479.946920096508
46.830623952443	476.353166957879
49.6656119979457	471.881818639483
52.4260828235658	466.546450800142
55.1466107405941	460.370686146259
57.8658894854944	453.385920172698
60.6224342779533	445.627588717324
63.4522576107988	437.131272485186
66.3884053463487	427.929730147064
68.7775213857805	418.617459843807
70.6233771291362	409.184538293092
71.9378601278682	399.623566635366
72.7399259934606	389.929780972378
73.0547304571761	380.101322791315
72.9128042470808	370.139578486558
72.3491998175864	360.049474076614
71.4026067408034	349.83960651571
70.1144906596065	339.522110297046
68.5283407653132	329.112194257724
66.6890961667727	318.627326402496
64.6427566827511	308.086081043405
62.4360768792238	297.506692749618
60.1102493765596	286.905089532998
57.6351865225082	276.296694604708
55.063672635506	265.688873708164
52.4542566440329	255.083035665108
49.8678928223627	244.475079026097
47.3645305865403	233.856902865722
45.0002100569854	223.218573240363
42.8249345608286	212.550525441013
40.8812648548029	201.845279943564
39.2034179061637	191.09841972822
37.8166559405683	180.308830172822
36.7368222663515	169.4783506959
35.9699473909936	158.611037261252
35.5118948561621	147.712230770078
35.3480528351354	136.787608672099
35.4531207585032	125.84238871119
35.7910997299554	114.880856115069
36.3156700847628	103.906376570023
36.9712073132985	92.9219940063483
37.6946922419419	81.9315545649995
38.418630902367	70.9410653563171
39.0747820174306	59.9598161448829
39.598123317749	49.000835758393
39.9303304335152	38.0805474967056
40.0222378179678	27.2178224560932
39.8410249901367	16.4330906409518
39.4354223127702	5.74366952725677
38.7797403164142	-4.83113559358307
37.8481286136509	-15.2737469118244
36.6146033274268	-25.5692368875999
35.0533733445551	-35.7061885564904
33.1395380924706	-45.6774711935026
30.8501560719763	-55.4808804185243
28.1656434350382	-65.1195855863579
25.0714474091975	-74.6023344314412
21.5599462059141	-83.9433635306582
17.6325304737871	-93.1619295925498
13.30177123421	-102.281308619576
8.5934186650927	-111.327060189153
3.54770753667908	-120.324455227781
-1.41954328039292	-128.484138835483
-6.34699636600293	-135.782671106897
-11.2581160558769	-142.204909396543
-16.1583268452141	-147.742431260791
-21.0349765802068	-152.39234658535
-25.8594120592162	-156.156889459663
-30.5902969313763	-159.043415205889
-35.1772984436514	-161.064266812622
-39.5643867760987	-162.236283385048
-43.6923356862161	-162.580110808223
-47.5004855699236	-162.119613188703
-50.9281754984089	-160.881520157176
-53.9163013746837	-158.895149393678
-56.4092189051932	-156.191834041444
-58.3568356249813	-152.803716974126
-59.7164733740652	-148.761855011083
-60.4541203658808	-144.093917658669
-60.5449813251231	-138.821923607219
-59.9735390343037	-132.96036977576
-58.7334810071447	-126.514913872799
-56.8278130446308	-119.481639980288
-54.2693508880243	-111.846932715585
-51.0815928749351	-103.588077313008
-47.2997189275422	-94.674795814418
-42.9711484535726	-85.0718699112977
-38.5161076633722	-75.5538629776717
-33.8972620622503	-66.1254071476755
-29.0894281373079	-56.7801989690732
-24.0829841471885	-47.5045525724913
-18.8852619128621	-38.281068598
-13.5207533367841	-29.0917396194833
-8.03082984587383	-19.9204523439955
-2.47326824753397	-10.7551040631276
3.07848507046661	-1.58955292727836
8.53663865257463	7.57448024797745
13.8014466547751	16.7255678506683
18.7651200528152	25.8408910450549
23.3173838691673	34.8847398780611
27.3520542350674	43.8064828122931
30.7726124985148	52.5324501489701
33.5477810240538	61.0875260534856
35.6912746707901	69.5606141473196
37.2092082226884	78.005158035293
38.1162061122666	86.467918645465
38.431310097452	94.985556555751
38.1751328075435	103.584163331098
37.3679283129141	112.279940822818
36.0284207806173	121.080282729685
34.1732381045084	129.984897669805
31.8168265137967	138.986813271329
28.9717682954934	148.073217582768
25.6494681267741	157.226169593659
21.8611991354098	166.423267515429
17.6194967132673	175.638409981215
12.9398506909049	184.842816920862
7.84257964212473	194.006480962537
2.35469310622592	203.100186304589
-3.48851681199466	212.098161790774
-9.64244689443243	220.981341302686
-16.0530101515219	229.741096900706
-22.6575713910556	238.383185013136
-29.3871191208641	246.931516866056
-36.1695109224594	255.43136262297
-42.9330881395049	263.952280772203
-49.6088824062934	272.595974932724
-56.1829261646289	281.373160147742
-62.6734039277459	290.235413093705
-69.0765886712636	299.171110800933
-75.3829710861707	308.172624778654
-81.574892199151	317.235782909174
-87.6269423693305	326.357251451629
-93.5080145834503	335.532348125996
-99.1837528819466	344.754179325832
-104.618435281455	354.013974930713
-109.775979628872	363.302063465769
-114.620266886354	372.608996416282
-119.115152580468	381.926560365412
-123.224491462434	391.248580669143
-126.912378091309	400.571479370501
-130.599977085849	409.132737333513
-134.261334950467	416.939558355815
-137.867828685713	423.999419743462
-141.389382324037	430.31947770431
-144.795406846202	435.905782034892
-148.055431005464	440.762422307174
-151.139469352572	444.890732059741
-154.018240663357	448.288655999186
-156.663392880754	450.950361397668
-159.047909655565	452.866167953909
-161.146866628821	454.022886888837
-162.938653898739	454.404690067999
-164.406646151171	453.994640025415
-165.541054965124	452.776935490462
-166.34039935738	450.739684403005
-166.811904420843	447.877618669262
-166.970448999215	444.193862082393
-166.836361011852	439.700042409225
-166.432876279951	434.414737333819
-165.784019901732	428.360937077311
-164.913226163628	421.563391380125
-163.842624818915	414.046431246693
-162.592773609128	405.832471971415
-161.182634168859	396.941147649543
-159.62965471803	387.388926100336
-157.493582361682	377.950859441895
-154.781536785019	368.632004258194
-151.504555482238	359.436717629215
-147.677324156001	350.368831834188
-143.318011696023	341.431800575828
-138.448187248909	332.628787178259
-133.092799398976	323.962666374186
-127.280194529932	315.435912094306
-121.042141522122	307.050346122313
-114.413812383569	298.806730086818
-107.433645064884	290.704201379553
-100.142992942358	282.73958829521
-92.5854613280561	274.906693162324
-84.805868738206	267.195693421098
-76.8488705733973	259.592844598824
-68.7574560489417	252.080606940318
-60.5690569119867	244.64073268134
-52.31339389259	237.256489103799
-44.017940614679	229.908001594574
-35.704504555558	222.576897700228
-27.3893249161533	215.247589655967
-19.0833303637904	207.908285646993
-10.7924533253076	200.551711441675
-2.51792417495985	193.175616220596
5.74347100095758	185.783155494791
13.9991318177011	178.383230605415
22.260306933562	170.990833295172
30.5415766957024	163.62739875127
38.8600474345996	156.321110496162
47.2341790279636	149.107030263449
55.6822476122145	142.026867432593
64.2205767993599	135.128199054827
72.8618117422104	128.463047407437
81.6135771578375	122.085913736847
90.4777838364799	116.051568439222
99.4506504399724	110.412987188636
108.523301743268	105.219747272509
117.682698658391	100.517022140825
126.912670474752	96.345145833728
136.194907226811	92.7396323315782
145.509893464037	89.731551961619
154.835234312129	87.3456569167862
164.145221581869	85.5998713428667
173.417356811082	84.5118460816118
182.629341460287	84.0960790039592
191.759085797237	84.3640446230601
200.784585828855	85.3241596983899
209.683749527834	86.9816279867891
218.434223656599	89.338170214355
227.013277402325	92.3916375853212
235.397815154703	96.1355077882216
243.564613881421	100.558272074218
251.490906734069	105.642744287017
259.155455527915	111.365358794752
266.540257198145	117.695563674698
273.633001332898	124.595422372988
280.430345042581	132.019436344721
286.942038138944	139.914273804612
293.195919680339	148.217368524086
299.243407985527	156.852032850145
305.162354268926	165.715279956831
311.045417023098	174.659126301221
316.961641148415	183.491498691408
322.928032516253	192.024091997222
328.929353218061	200.113362808531
334.944808473982	207.659383192547
340.958098098813	214.59149661584
346.958619747748	220.857494876198
352.940358102712	226.417224762079
358.42899788368	231.991339665173
363.443916586224	237.565872634536
368.00084933301	243.127242005724
372.112350523427	248.662305042802
375.788055547651	254.158302293645
379.034789411144	259.602742925726
381.856542379815	264.983255799457
384.25431284713	270.287419256538
386.225799009233	275.502578854412
387.764898855962	280.615665719342
388.860946972429	285.613042520756
389.497569361749	290.480440850941
389.650965582052	295.203142536936
389.287334016258	299.766771178394
388.359125858574	304.159569753514
386.800333648386	308.378140665447
384.524050579667	312.43998670057
381.434588999301	316.401764118117
377.467192355984	320.357248910046
372.619269424127	324.388621204066
366.934855817108	328.526969186649
360.481398060332	332.759667633126
353.338142580266	337.055116215682
345.586695069843	341.38256975305
337.3016836485	345.720985495785
329.016461928271	349.307076155079
320.758378659332	352.12587466064
312.546169221616	354.171710137031
304.390671321071	355.445540252873
296.2959866488	355.953530388247
288.260736779612	355.706429193291
280.279346318189	354.719382389898
272.343378254384	353.011916430027
264.442940657882	350.607887133093
256.568130752156	347.535248143502
248.710418671985	343.825574332257
240.863834527911	339.513380263373
233.025833185489	334.635380119802
225.197765858596	329.22990640491
217.384948258631	323.33671847165
209.59633240201	316.997395065822
201.843727342026	310.256432758403
194.140362045304	303.163042533483
186.498379957091	295.773339497536
178.924802139534	288.151953555081
171.416176298139	280.371046995433
163.95419305418	272.504450240896
156.50650794987	264.617543095075
149.034426201872	256.758405643518
141.50318626224	248.955163658967
133.871479261133	241.238301492964
126.062064615708	233.695493398328
118.056309927265	226.340526004923
109.845629673993	219.181951403558
101.430831879467	212.222519192434
92.8209444909636	205.458854563545
84.0319808631979	198.881088606341
75.0857090793748	192.472587324915
66.0084352011088	186.209964157793
56.8298335335354	180.063536684896
47.5818928465123	173.998324377835
38.2980567822956	167.975582963099
29.012598384328	161.954755012325
19.7601946401363	155.895624055341
10.5755986881402	149.760420681618
1.49328635578663	143.515648531639
-7.45300996553956	137.133459884758
-16.2308987350362	130.592492218701
-24.8100138690795	123.878158217189
-33.1627099201808	116.982446878852
-41.2646919578657	109.903335076416
-49.0955287098231	102.643929465306
-56.639038343805	95.2114701498463
-63.8836072656072	87.6163581158683
-70.8227203681066	79.8715366636025
-77.4378949922399	71.9726021604718
-83.6671422148434	63.847140646127
-89.5002117505546	55.4892287987144
-94.9320059012101	46.8929276293985
-99.9643872093914	38.0540405962571
-104.607739572001	28.9711737932285
-108.882763010641	19.6469206517896
-112.822546740453	10.089610483538
-116.474563657761	0.316089496637346
-119.901506260636	-9.64415972566704
-123.179016713107	-19.7442158993455
-126.388687307755	-29.9169192508107
-129.60798217871	-40.0777999653482
-132.902520555107	-50.1340192920535
-136.324444632675	-59.9944825377168
-139.915231175212	-69.5765131076692
-143.709417363863	-78.808469608081
-147.737334439463	-87.6298655787728
-152.026594850636	-95.990422554564
-155.730707041172	-104.016740253607
-158.878627107497	-111.699752550947
-161.496783306064	-119.029326579379
-163.608714762564	-125.994303905556
-165.2348273085	-132.582288471603
-166.392228458439	-138.779249718417
-167.094611112462	-144.568972552083
-167.352168010263	-149.932356901917
-167.171540251687	-154.846547960205
-166.555842671974	-159.283866675819
-165.504886634283	-163.210522936533
-164.015873770111	-166.58517780046
-162.085105591816	-169.357708939258
-159.711576989046	-171.469341233279
-156.903032770417	-172.857049307219
-153.682191884129	-173.466778390138
-150.085457141364	-173.275189402765
-146.150528777622	-172.304919041326
-141.905684824757	-170.618017581313
-137.369955013233	-168.295220483633
-132.557336399602	-165.417288662154
-127.4789224411	-162.054959685573
-122.143016051951	-158.265923079736
-116.554644211887	-154.095397938321
-110.715114701575	-149.577964276678
-105.493691723355	-144.5716245126
-100.877908187922	-139.070862515514
-96.8511769304585	-133.072395362138
-93.3926654725999	-126.575412105488
-90.4769859297465	-119.582096295569
-88.0737786496693	-112.098460848099
-86.1472812268253	-104.13554768705
-84.6560140398263	-95.711041572914
-83.5527619486435	-86.8512942370286
-82.7850352738432	-77.593623144493
-82.2960387106274	-67.9885412368107
-82.0257292525593	-58.1013743310517
-81.9108195349336	-48.0126474164619
-81.8820269715158	-37.8164851559305
-81.8576543887529	-27.6153153361097
-81.736778789542	-17.507645572938
-81.4021283527163	-7.56925190367062
-80.7384300287391	2.15973267620288
-79.6521775951885	11.6704263933493
-78.0782362232185	20.9717809843368
-75.9763148577665	30.079863613036
-73.3249267595033	39.0120638131102
-70.1161915288426	47.7842792986259
-66.351954690892	56.4094393573797
-62.0409404075334	64.896633531554
-57.1895852246008	73.2412101481395
-51.8138354572471	80.9084309440854
-45.9294640847459	87.8935382492963
-39.5534576809967	94.1960064597713
-32.7035819210231	99.8217578692606
-25.3988686337462	104.785203500377
-17.6608977190941	109.111268925047
-9.51574120892435	112.837171201715
-0.996153367406826	116.013499905015
7.85677794394601	118.704089590669
16.9934579551545	120.984320466992
26.3576260469964	122.937800342093
35.8898199190776	124.651752224635
45.5312412977244	126.211803963364
55.2267549673782	127.697135832064
64.9264618189406	129.176852385775
74.586067627997	130.707980200216
84.1665983034414	132.334974327878
93.6339203618948	134.090340244947
102.958290190985	135.995962060077
112.113963941063	138.064831479821
121.078798995937	140.302976748173
129.833754087687	142.711451600141
138.362227341725	145.288264890447
146.649252134208	148.030120279008
154.673566884891	150.943262574437
162.42011038643	154.560740162064
169.870673440488	158.883219209879
177.005371340348	163.90561021839
183.802130064689	169.615777960073
190.237011682518	175.993534664204
196.285361343247	183.009815414779
201.923807891503	190.626302565247
207.132941513541	198.795902610189
211.900174153866	207.464389576384
216.222067417757	216.573157414857
220.105526061537	226.062539926838
223.567705526562	235.874907650341
226.634965630447	245.956916823459
229.341418535241	256.260688519721
231.727543176722	266.744033529888
233.839138077385	277.369970584183
235.726703599037	288.105753468497
237.44522239313	298.921520724353
239.054213839799	309.788578475876
240.617826604583	320.677266871065
242.204571267722	331.554398082072
243.886117913947	342.380473978265
245.734580267274	353.10734781844
247.818214968049	363.677481768951
250.196553315891	374.025825789244
252.916826347629	384.084114242756
256.013002956297	393.785883211663
258.62051154261	403.021625869922
260.751647329599	411.818588760757
262.418087314494	420.19762292558
263.629931727711	428.174103764905
264.395135057088	435.758758450671
264.719184228828	442.958362309666
264.604925740537	449.77630960229
264.052476953333	456.213080410923
263.059178474272	462.266628996104
261.619556896004	467.932717828971
259.725272776274	473.205219646822
257.365030184101	478.07640973686
254.524424200551	482.537274098689
251.185705214552	486.577867857683
247.327449624333	490.187773526286
242.924155535647	493.356729732301
237.945845327511	496.075521007638
232.357876619093	498.337215541009
226.121354232942	500.138756340894
219.194758537566	501.482661526124
211.537478974408	502.37811684742
203.115547574378	502.840266608557
193.908957657769	502.886727827398
183.919333031594	502.531916552768
173.177220649151	501.782199308741
162.634977520745	500.68552101175
152.394042315691	499.164341599315
142.569532739348	497.174407500844
133.265838829134	494.706226341663
124.560588918008	491.770772269451
116.504536362314	488.384688466057
109.128124342467	484.562725262848
102.447653291546	480.315443200457
96.4693737541809	475.649179514197
91.1918267760269	470.566732953349
86.6069965095692	465.068203690113
82.7006842013688	459.151851896779
79.4523593939929	452.81500616247
76.8346625228244	446.055125816885
74.8127282182124	438.871159667218
73.3435743420183	431.26534822575
72.3759514913868	423.245539607377
71.8511975499354	414.827849181606
71.705574852496	406.039065565528
71.8739924430026	396.917829351353
72.2939946085725	387.513825238771
72.9082022888245	377.885240240149
73.6637542099835	368.095713308065
74.5082703818454	358.211780916276
75.3826545488895	348.300175317796
76.2125900440256	338.421869330282
76.9054618547632	328.619223133044
77.3635342638095	318.901045331742
77.5103046005251	309.241614439331
77.3087742290719	299.596388098909
76.7645417785601	289.919401041952
75.9259281611799	280.175277664378
74.768236723254	270.354084654606
73.1877749551759	260.477070965266
71.1508006788912	250.561415656535
68.6267579940541	240.635229022064
65.5925780218299	230.735147744076
62.0350988815659	220.903809813033
57.9525890029307	211.187149332485
53.3555998440606	201.631588712088
48.2671809614237	192.281138797072
42.7222835624486	183.174401703373
36.7659580428802	174.341646993339
30.4499378732868	165.802533746936
23.8276937170072	157.565429923116
16.9489684920333	149.629079337353
9.85537214371821	141.98635095974
2.57806939588065	134.628749473114
-4.86260735586598	127.550260314247
-12.4565474194525	120.74982600288
-20.2031651045674	114.232465477244
-28.1111552726224	108.00932395704
-36.1989030441089	102.096882671001
-44.4955628223782	96.5153855989101
-53.042788835185	91.2863798253207
-61.8974242471553	86.4291361000921
-71.1380083087911	81.9552820912836
-80.7550494541896	77.8553826622225
-90.6489495892343	74.0924190540788
-100.78100946101	70.6356087778676
-111.107398436979	67.4439311241858
-121.583244157144	64.4672406347785
-132.164163594864	61.6477817143255
-142.806478165074	58.9222186441649
-153.466694334693	56.224097278192
-164.100804771701	53.4866068247418
-174.663913091492	50.6454082794823
-185.110475742465	47.6411700645405
-195.395137322066	44.4214306386422
-205.473874347241	40.9415653619079
-215.305093334231	37.1648895261796
-224.850439822659	33.062126669161
-234.075244844137	28.6105308452086
-242.948659847657	23.7929030725264
-251.44358146746	18.5966561854752
-259.536465556328	13.0130076784533
-267.207106278131	7.03633224085726
-274.434260368476	1.55168394235784
-281.207846968615	-3.44184327463643
-287.515296565306	-7.94362262504526
-293.341590217703	-11.9515419943677
-298.669314004159	-15.4620175359641
-303.47877028492	-18.4699895892184
-307.748206086592	-20.968925835984
-311.454240413126	-22.9508642519331
-314.572589925394	-24.4065336724368
-317.079191361476	-25.3255902816196
-318.951774711519	-25.6970004580505
-320.171826886522	-25.509579681354
-320.72669906191	-24.752659226753
-320.611413704521	-23.4167963463732
-319.829653902795	-21.4943820793173
-318.393590328105	-18.9799706650796
-316.322584554591	-15.87020260191
-313.641180656712	-12.1633235423564
-310.376938645083	-7.85844444676948
-306.558546144192	-2.95475921000892
-302.214410845925	2.54908890496864
-297.371733913708	8.6553798938769
-292.055953644105	15.3673986115664
-286.290418213405	22.6892542825443
-280.096163381046	30.6255003430546
-273.495878805517	38.2926275921668
-266.501318702262	45.6948332995952
-259.126593975728	52.8358276330097
-251.387835659334	59.7183855351293
-243.302948746091	66.344082682019
-234.89146464691	72.7132246114404
-226.174482323014	78.8249704520652
-217.174662752123	84.6776463462609
-207.91621272799	90.2692329319586
-198.42476906766	95.597989085738
-188.727085829872	100.663137282012
-178.850452558852	105.465492955707
-168.821842406314	110.00789759066
-158.666891267335	114.295348978363
-148.408893324046	118.334827252502
-138.068006899646	122.134954331415
-127.660786577686	125.705722570868
-117.20005032665	129.058545925391
-106.695030292067	132.206901433769
-96.1517850713387	135.168368201556
-85.5740851808815	137.950573426839
-74.9644188939521	140.54135361005
-64.3248603281327	142.921081256258
-53.6589294083435	145.057968804056
-42.9736924492161	146.91018591109
-32.2819772248951	148.428604395143
-21.6042004323124	149.560385594469
-10.9692594796725	150.253122297239
-0.414179268171424	150.458884207038
10.0173575561208	150.137451303415
20.2771139739244	149.25830571331
30.3144899501155	147.801376203037
40.0784373003945	145.756821970524
49.5189699712626	143.124211202464
58.5882992093469	139.911368791246
67.24167773094	136.133045902966
75.4380233257631	131.809468378809
83.1403521534276	126.964772188124
90.3160157287469	121.625327895997
96.9367213550097	115.817976291226
102.978330290871	109.568222243145
108.420466296896	102.898440734904
113.246015469211	95.8261153777578
117.440641955251	88.3620016165327
120.992486493325	80.5074343609307
123.89239527441	72.2682066651849
126.134388793267	63.6646128151373
127.716114916841	54.7196096619127
128.640382892844	45.4642048858947
128.916981959247	35.9361722996858
128.56461714343	26.1782279631042
127.612430480881	16.2354100662776
126.100542103006	6.15191721822825
124.079292936599	-4.03197001579815
121.607313832329	-14.282193615267
118.748906737536	-24.5720511986014
115.571298708313	-34.8821970410854
112.142167604827	-45.1998556658882
108.527621445223	-55.517665608004
104.790664210005	-65.832481146375
100.990113969753	-76.1443181300148
97.1799193370624	-86.4555082678573
93.4088162049716	-96.7700495173857
89.7202657515615	-107.093105842327
86.152615292267	-117.430604251739
82.7394267201948	-127.788886557984
79.5099226649832	-138.174387249703
76.4895066234779	-148.593321371788
73.7003186899413	-159.051375069821
71.1617924103913	-169.553396490075
68.7713406844155	-179.223197846597
[truncated: 8,003 more rows]
