# Supplementary material for: Generalization of navigation memory in honeybees
Source: Front Behav Neurosci. 2023 Mar 6;17:1070957. doi: 10.3389/fnbeh.2023.1070957 (PMC10025308; doi:10.3389/fnbeh.2023.1070957)
Supplement: Supplementary Data Sheet S1 — Primary data. [file Data_Sheet_1.zip › S00_Primary_Data/Bee_S12.csv]

34.3780607247796	159.549461312439
33.941151692291	159.470390264358
33.0673336273139	159.312248168194
31.7566065298511	159.075035023934
30.0089703999351	158.758750831396
27.8244252377649	158.363395589482
25.2029710440982	157.888969294004
22.1446078205762	157.335471935895
18.649335566987	156.702903516324
14.717154264127	155.991264141403
10.3480638118747	155.200554364358
5.54206385735534	154.330776135048
1.17297441048459	153.540060802352
-2.75920294601971	152.828399619493
-6.25446553457625	152.195777786732
-9.31280934176289	151.642173115405
-11.9342290804908	151.167556365409
-14.1187188567672	150.771894926996
-15.8662738351487	150.45516203667
-17.1768934054213	150.217354316319
-18.0505865734959	150.058521607061
-18.4873811525503	149.978817629798
-18.4873445086484	149.978613438479
-18.0504766178663	150.057908901649
-17.1766719993727	150.216122229031
-15.8657867937824	150.452452735688
-13.6806918862756	150.844729890149
-10.6210824901093	151.391199315021
-6.68656213360296	152.0895137154
-1.87664038305287	152.936657189699
3.80926250623636	153.928882459634
10.371802425305	155.061668789156
17.8116890157371	156.329708182499
26.1296545260353	157.726927136079
35.3264158900355	159.246550466113
44.5175392013984	160.809276055554
53.7032908771919	162.411966025489
62.0102336505647	163.892378031847
69.4388898927383	165.245462331482
75.9899460567626	166.465302201116
81.6642714842677	167.545238314546
86.4629273674805	168.478038573804
90.3871610190156	169.256105901553
93.4383824037838	169.871709212954
95.6181248222211	170.317208248647
96.9280063481517	170.585195678948
97.3697925698849	170.668171771813
96.9435463190273	170.565783941139
95.6486046889595	170.280769812854
93.4848885913138	169.813600715876
90.4527085807569	169.163194700638
86.5528351754593	168.32680838682
81.7865929482706	167.299959142991
76.1559653266025	166.076485769073
69.6637095121908	164.648726299173
62.3134698816964	163.007800679182
54.1098711132095	161.14398178933
45.0585690366921	159.047129519479
35.1662386139952	156.707153341686
24.4404844097343	154.11446244264
14.5397925092619	151.78318132009
5.46959127350549	149.70649231203
-2.76403282337498	147.876415574127
-10.1546993391214	146.284013329593
-16.6961016181886	144.919612005399
-22.3823491735268	143.773043502127
-27.2082558774532	142.833903485276
-31.1695488843175	142.091821833727
-34.262981148583	141.536740319983
-36.4863432429402	141.159199383868
-37.8383928487631	140.950668185778
-38.3188080516108	140.904201231428
-37.9261293500428	141.00687213609
-36.6597057757428	141.256064897626
-34.5199504201012	141.655661962593
-31.5070249845319	142.204720588845
-27.6212232256539	142.899626244029
-22.863264529888	143.733194720975
-17.2349270831675	144.693763132008
-10.7401279720301	145.764284445511
-3.38652937570616	146.921624787398
4.8123672901602	148.136419391185
13.8349212121105	149.373923304712
23.6494491760335	150.596146922095
34.2134992846575	151.765095499298
44.7097944644372	152.395444707927
55.0825536596662	152.453809521393
64.8499512422454	152.699615285145
73.9945706489781	153.141006462256
82.4956047006123	153.785316162635
90.3294780082639	154.638369998479
97.4704862696555	155.703646479992
103.89144816886	156.981313785417
109.564377462231	158.467170224829
114.461197046651	160.151524608853
118.554532372925	162.018069958754
121.818635568902	164.042864579502
124.230483652699	166.193927175395
125.772259290636	168.419040701323
126.432304783011	170.654727014221
126.206663174606	172.836365035685
125.102652590539	174.896728657108
123.143244240924	176.76825899835
120.372839119747	178.386736343533
116.86460243668	179.697511699498
112.728962218252	180.666156571217
108.121117992298	181.296598345877
103.240886516125	181.661176852062
98.3088605075961	181.948878634949
93.3276524114634	182.180203231528
88.078645912355	182.283169622669
82.4854400684544	182.305805878897
76.9134928587153	181.53603183029
71.2920585106953	180.029315619149
65.5793792142823	177.844717694959
59.7562567154178	175.037702760098
53.8203573508719	171.656361846133
47.7821377099571	167.739055129849
41.6626305942844	163.312341682109
35.4935623518221	158.388803684521
29.3206832970116	152.965534932265
23.2105819618359	147.026413921708
17.2569211101354	140.553518645378
11.5753326787991	133.54752291921
6.28282763010688	126.042737173224
1.39197303655907	118.989649615729
-3.11762853848456	112.46172667199
-7.26578693463552	106.540434151771
-11.0810958363163	101.311735956318
-14.6094600147249	96.8592569913274
-17.9221742141945	93.2523590914296
-21.1219635530149	90.525679201315
-24.3410232480946	88.6451304127848
-27.7161811954628	87.4537388210483
-31.1515673924941	86.9492833069822
-34.3207874087041	87.2011335356638
-37.0400352912553	88.1345779967565
-39.1573991553635	89.6339681467606
-40.568621106529	91.5720121424403
-41.2103508454313	93.837286781236
-41.0458767377171	96.3517621028945
-40.0534184663714	99.0812425058771
-38.2231751611504	102.049075958239
-35.5526273745611	105.247806263003
-32.0504471229692	108.611280239685
-27.7571940328518	112.084248181257
-22.7658634459158	115.61633081958
-17.229535982429	119.177359382026
-11.3443349110379	122.754057870383
-5.31562999900778	126.337510405902
0.754469461838283	129.034965589549
6.79599687329802	130.855647472639
12.7339911914441	131.8188017577
18.491941580505	131.950341030726
23.9928620624093	131.281380545937
29.1592319312503	129.847979344446
33.9124729495443	127.691841794343
38.1724474009903	124.861938685299
41.8575399245524	121.417036164367
44.8861563665049	117.428850641682
47.1806802127074	112.984699890208
48.67426740996	108.187062399781
49.3183338798949	103.146824361166
49.0857377187913	97.9700712094174
47.966516925541	92.743748552723
45.9593477223915	87.5257488265433
43.0648463241727	82.3388689567201
39.2860185913254	77.1602745102548
34.6251088468461	72.012915068381
29.0867144634018	66.9967346619265
23.5578976956811	62.0144542767722
18.0964811035269	57.2111101474531
12.7873682276006	52.7194489843515
7.7292564661647	48.6427002013007
3.01975798854263	45.0521331312768
-1.25354977468611	41.9928920663828
-5.01662323694306	39.4913944074475
-8.20963850214525	37.5615981062984
-10.7866808080721	36.2097150306052
-12.7153057794465	35.4375913666213
-13.9763211707302	35.2450212759651
-14.5639088968684	35.6311647511316
-14.4861080318058	36.5951271304168
-13.7656103632292	38.1356431293011
-12.4407093040778	40.249696134271
-10.5660170364593	42.9298309668033
-8.21216017704099	46.1600152231425
-5.46315600158591	49.9104502238264
-2.41008959747883	54.1329986127107
0.858852762746906	58.7603430181656
4.26875253740521	63.7113953822127
7.76322087867016	68.9006520590645
11.3427201154613	74.3098884712956
15.0405155447446	79.961485394584
18.839861877223	85.8211657415249
21.8415454751283	92.0359893067044
23.9969888854034	98.4921506383773
25.2711020236406	105.044991519015
25.6598894055767	111.536456722809
25.1928502746515	117.817823801544
23.9231450257536	123.762451470403
21.9168590915122	129.26716840045
19.2462076895659	134.248573629062
15.9862499858267	138.638529016729
12.2137477042628	142.380343423011
8.0072378536171	145.425935563003
3.44782812917402	147.733938459269
-1.37953297368585	149.268697628302
-6.38447044007984	150.000199594523
-11.4694823448093	149.905075258758
-16.5285235251729	148.968896071037
-21.446667278542	147.189883896158
-26.102147101519	144.583606456878
-30.3721674307437	141.18695732088
-34.1424476585277	137.058260158528
-37.3172948670772	132.270913007625
-39.8247639062744	126.902783184598
-41.655199997063	120.962816519069
-42.8379967329796	114.415344194668
-43.3607589051118	107.273947631137
-43.2048886751724	99.5658686173484
-42.364918400352	91.3330731839666
-40.8923678191604	82.6281261725454
-39.0062794921816	74.4127474854554
-36.5283024862983	66.7627707441096
-33.3996596205463	59.7040652693943
-29.6349127818219	53.2645079645947
-25.280499588866	47.4770125069504
-20.3970082593465	42.3756783414525
-15.0521972187862	37.9934227486819
-9.31834848998716	34.3608425720409
-3.27149783616271	31.505599674072
3.00842233564329	29.4519060933977
9.43693476552364	28.2198432788015
15.924078015004	27.8242897281598
22.3733842478895	28.2732093044102
28.6811430907024	29.5650330678035
34.7366836449407	31.6849883021721
40.4249139156145	34.6007837758075
45.6324963830746	38.2593893737729
50.2576011567996	42.5882765929091
54.2197871055962	47.5039582482142
57.4647528280334	52.9260951553048
59.9625056906904	58.7912810898301
61.7030684410268	65.0625724932512
62.6989022305519	71.7515225798659
63.0032774813715	78.9473206615034
62.6939161793696	86.6887901596887
61.9853690599704	94.1080777554567
60.6643827443056	101.207110132221
58.6187490870064	108.013129307922
55.8026940898563	114.529389469752
52.2019310666493	120.739246932272
47.8182545959904	126.617039995404
42.6627012443711	132.136049161307
36.7523829278157	137.273930681102
30.1095104847441	142.016799653546
22.7623359665039	146.362612729202
14.7481020668256	150.323755824194
6.11775783140154	153.927996762073
-3.05894811492391	157.216856093182
-12.6906344868435	160.241876330097
-22.6660211489707	163.061473462909
-32.8605924604301	165.741018548227
-42.5462609586455	167.701633873066
-51.6372811561315	169.003021629115
-60.0582055593151	169.724710361477
-67.749595247204	169.953306384541
-74.6667240840473	169.77117997959
-80.7750466430263	169.250613618655
-86.0504217208445	168.43680311701
-90.4897394102172	167.32459856249
-94.0729355964612	165.98730725737
-96.7851751040443	164.513647851042
-98.6202847303371	162.998083004852
-99.5807830740132	161.530600039495
-99.6747576121542	160.188065190026
-98.9112845449976	159.028333896654
-97.2961806186016	158.086740567919
-94.8291868722534	157.373776611147
-91.5031351436031	156.87276537148
-87.3055620973843	156.536554607176
-82.2236835442622	156.281312601753
-76.2577329303519	156.085848614861
-69.458449212258	156.047230737382
-61.8638909913675	156.147222240208
-53.5353990182209	156.370029898001
-44.5526340806398	156.700685512213
-35.0051663691943	157.125501863169
-25.5845438632252	158.285840374387
-16.3443939464796	160.19558576101
-7.33958126643746	162.854179860353
1.37683163926211	166.248726045928
9.75613246234184	170.35540949014
17.7566297788164	175.140314242682
25.347028980258	180.55992796134
32.5108946164484	186.561819270462
39.2520335322761	193.085978162519
45.5995990217343	200.066729895198
51.6103814337937	207.433881241239
57.3647366882495	215.111368434228
62.953489731112	223.014855815688
68.4588608445617	231.054262140969
73.1682751620619	238.703929264755
77.0636000217879	245.999981463151
80.1290619489476	252.981548477768
82.3503131110094	259.695150672302
83.7172327534427	266.201716425654
84.2343495409265	272.47821292977
83.9543479553924	278.364383789503
82.910832736932	283.801458000427
81.1523478752712	288.722274070696
78.7391055045119	293.061075766753
75.7390057490159	296.758574721874
72.2235686451436	299.763905006664
68.2646626074288	302.034481147755
63.9323467592802	303.53479944028
59.2936558609531	304.234983993878
54.4119502266585	304.109556413837
49.3464313465639	303.1366846731
44.1514598821764	301.298091288971
38.8753508233557	298.579868302066
33.5583977279453	294.974657254841
28.2301677905923	290.485982536424
22.9069693634195	285.13570576897
17.5919702123988	278.974575424085
12.2809175799603	272.092221112144
6.97158028733194	264.619067728436
2.43941892574131	257.156401572543
-1.26090968093429	249.774123136123
-4.10790040766923	242.560152353682
-6.10894459665943	235.606623300821
-7.29419369886216	229.003143416356
-7.66522548541282	222.753843543865
-7.2107162649254	216.828836339246
-5.93721552453422	211.24139158301
-3.85879431712944	206.022510235823
-0.998913294933132	201.220501766038
2.60710290376643	196.897687484263
6.90999990928669	193.124827630084
11.8463933777142	189.974215698545
17.3410326606269	187.513277799607
23.3106529510699	185.800362451229
29.667851919983	184.883102744388
36.323949454516	184.798541610038
43.1906832627787	185.573919140582
50.1811389371642	187.22732370105
57.2104807491392	189.767775031266
64.1970870163734	193.194516334041
71.0647866693682	197.495347610227
77.7470975582129	202.64378205056
84.1945369592796	208.594648085435
90.3854952667377	215.277429763434
96.3378126704507	222.58655875397
102.110380234634	230.371450808305
107.094823288867	237.879454872661
111.254042971659	245.082386280921
114.595627087227	251.939955174431
117.108640114618	258.482904761247
118.773152772402	264.765026045513
119.588307468653	270.789011632547
119.560896489326	276.533922219474
118.706925034151	281.95685598011
117.054174445011	286.996949143644
114.644613770576	291.581299160027
111.535177923151	295.632005167444
107.796348064464	299.072609783693
103.509472223483	301.832404389942
98.7644373731353	303.848442408778
93.6586580367996	305.066433210977
88.2970769220016	305.442115629617
82.791528243182	304.944249578691
77.2566676707685	303.558866731581
71.8000867525556	301.291770908254
66.5081011992646	298.164930053301
61.4330143300962	294.206482077122
56.5855410414683	289.440439163738
51.9304016194268	283.883059747246
47.3834025147059	277.549605119495
42.8153714952379	270.46958171659
38.8335703567478	263.297921090007
35.6872306852122	256.350951287555
33.3970806373583	249.606147150034
31.9678616741397	243.07227863184
31.3936148714086	236.77837732309
31.6603756538637	230.765603460017
32.7481512740332	225.081255951957
34.6327864535733	219.774690683978
37.2876784521519	214.894812861702
40.6851346244357	210.488680744247
44.7972066396636	206.60070968264
49.5958968731164	203.271987568742
55.0526358685189	200.539247790806
61.1368829749098	198.433055415394
67.8136933434218	196.974768049869
75.0403436672061	196.171962152241
82.7629771070563	196.012581072939
90.9157367542665	196.459529468172
99.4253761701248	197.4496134824
108.221044678499	198.900884592132
117.243964213123	200.727315292162
126.452472795807	202.853839449836
134.962188606573	205.442497247909
142.778893883736	208.492808307876
149.930881542703	212.011448507445
156.401748378989	215.96861490436
161.986409778065	219.946944102942
166.685069518565	223.883071950788
170.505031446639	227.696116928168
173.46363109957	231.295208285703
175.589677711722	234.585971165061
176.922676473527	237.477214239782
177.509482943186	239.887166706629
177.398853072735	241.748135897366
176.635186565462	243.008860531576
175.252924537385	243.634821569274
173.272465748997	243.607547175241
170.697747495148	242.924052631627
167.515333071536	241.597201278698
163.694980310337	239.657306087006
159.191973157227	237.15482083347
153.951634047408	234.163506617047
147.916030241739	230.783436155953
141.031824306108	227.146260829144
133.292129739935	223.302770272682
124.741759071732	219.221586489131
115.417205090128	214.913092626638
106.229509499715	210.163372036553
97.2256481974036	204.943042449224
88.4544156174475	199.239298608733
79.9618129325467	193.055202594749
71.7870317472793	186.40812050952
63.9588911218633	179.327827057013
56.4924253626956	171.854462351431
49.3854577097457	164.036282339089
42.6153912157691	155.927174896451
36.137005222822	147.584381547367
29.8825921045309	139.067623785114
23.7661835268715	130.440918286277
17.6935118396651	121.776295208254
11.5769978045673	113.155087753116
5.35006699472103	104.662746919931
-1.02599426657402	96.3794730895384
-7.56318992451764	88.3724416009367
-14.25169577076	80.6918141628689
-21.0651460307323	73.3690825040734
-27.9654318332863	66.4158110359401
-34.9073175833392	59.821320242323
-41.8432413976713	53.5457067114406
-48.7630655342424	47.6284635219791
-54.9327583248476	41.737228599159
-60.3767248565876	35.9269519529211
-65.1282441631233	30.2542365284126
-69.2250530340359	24.771121458862
-72.7052570328091	19.5229224687197
-75.6038526405633	14.5483175328011
-77.9501037329539	9.88060251483591
-79.7656547847503	5.54932287392737
-81.0630594064315	1.58174901772543
-81.8443745320461	-1.9961750350688
-82.0995731541941	-5.15977015124687
-81.8048067925032	-7.88693145789671
-80.9211806881948	-10.1613895806767
-79.3958159755332	-11.9780522743783
-77.167784175029	-13.3486859194865
-74.1794688738707	-14.303531039916
-70.388447981185	-14.8855097425581
-65.7732134192094	-15.1401874762767
-60.3319199965669	-15.1078765136789
-54.0781729144045	-14.8203695719983
-47.037082019686	-14.300954753214
-39.2425601968631	-13.5658474641642
-30.7357263454605	-12.6259852808871
-21.5640444743969	-11.4887952577829
-11.7808877494583	-10.1598603034087
-2.21187457581495	-8.19627258234246
7.08585216609603	-5.59447000711734
16.0501640779109	-2.35809755286508
24.6147697620447	1.50079005005304
32.7105333281136	5.96051274004679
40.2674052956307	10.9887929951292
47.2169530257976	16.5423784612325
53.4952574986091	22.5676157957255
59.0457066132155	29.0021644540403
63.821113061634	35.7777018757877
67.7847344047219	42.8231122703069
70.910118308955	50.0674627444079
73.1800143198884	57.4420512343165
74.5845953562098	64.8802550715011
75.1297395799387	72.3542465990089
74.8317168213287	79.8593997835381
73.7016299551038	87.3673002542624
71.7515174352715	94.8443063331902
68.9945030070994	102.25122846784
65.4454336672475	109.543716204798
61.1217901870177	116.672954297326
56.0447408093409	123.586616842783
50.2402143681113	130.230086638463
43.7398683536709	136.547935619477
36.581837797627	142.485632067354
28.8111723609329	147.991414860876
20.4798904974526	153.018263777509
11.6465876018519	157.52589110573
2.37552636584309	161.482663966126
-7.26487111927587	164.867317955063
-17.2041808332598	167.67023798001
-27.3727245318519	169.893997147897
-37.7046457991834	171.552840108876
-48.1408296100261	172.670959648889
-58.6310873083053	173.279744515564
-69.1351832427754	173.41452718319
-79.6226264866842	173.11154093709
-90.0714696560037	172.40580836374
-99.7228154707008	171.8167346931
-108.561545103934	171.316359601561
-116.582602803417	170.852263646354
-123.775409153377	170.395381438825
-130.12976680179	169.922287107335
-135.635653539451	169.41632175809
-140.283374833192	168.867925735803
-144.063904424976	168.274550992462
-146.969330958677	167.640209455846
-148.993330258186	166.974679581878
-150.131576820727	166.292422475543
-150.382017615135	165.611299257903
-149.744961026064	164.95120849002
-148.222974878311	164.332764526492
-145.8206250857	163.776115305387
-142.544109114595	163.29996175223
-138.40084313121	162.920803797859
-133.399052775819	162.652408898128
-127.547402306175	162.505479701828
-120.854682238123	162.487482759142
-113.32956829693	162.602573339034
-104.980482137751	162.851445240276
-95.812194599047	163.248037449472
-85.9695322184759	164.208455673512
-75.4590914644493	165.741000484067
-65.0306286284044	167.367189661162
-54.702977906942	169.115650012238
-44.4915048445353	171.014347844314
-34.4073328469368	173.089460135309
-24.4568286269504	175.364275715555
-14.6413590442155	177.858158907579
-4.9573340017674	180.585619951784
4.60345365022023	183.555538811256
14.0531855663764	186.770596456514
23.4070825041873	190.226982717336
32.6822215329406	193.914461751327
41.8962070836802	197.816865298035
51.0658539446315	201.913033676116
60.2060654384437	206.17813938258
69.3290585867106	210.585240306144
78.4440062285338	215.106861349678
87.5570703144307	219.716416516337
96.6717312832536	224.38934520157
105.789293696968	229.103913776647
114.909461090499	233.841701136223
124.030907217211	238.587846517509
133.151826689767	243.331257107762
142.267085358872	248.047870175264
150.658831147117	252.556812533611
158.324172449301	256.831977059797
165.261956172071	260.844937507706
171.471641234308	264.566655057322
176.952778161418	267.968613497305
181.70452707633	271.023885119669
185.725145956444	273.70817307494
189.011482361986	276.000797984579
191.558550689583	277.885574007367
193.359303699294	279.351511537075
194.404708577721	280.393277523362
194.68420766844	281.011336343571
194.186581055884	281.211691336794
192.901143415503	281.005166333241
190.819128305188	280.406222772601
187.935076302929	279.431396938806
184.248074049239	278.097532557286
179.762780785376	276.420036352321
174.490287430717	274.411379617671
168.448936681906	272.080025222182
161.66526943657	269.429916436486
154.175256936277	266.460657899006
146.025945623619	263.16857064211
137.277609347435	259.548924482676
128.006577317074	255.599886364511
119.163266981554	251.084252974679
110.716201010966	246.026850527309
102.311471931329	240.69331916056
93.9276544689321	235.169458144789
85.5481037442847	229.560145564825
77.1689494583959	223.977293928324
68.8006612436661	218.530861214539
60.4660122202372	213.322380620984
52.1965070789526	208.44137209502
44.0287668371623	203.964199803948
36.0015673246831	199.954557887607
28.1536486592199	196.464853194731
20.5221494092421	193.537993355655
13.1414599887444	191.209295537618
6.04231547189071	189.508363146744
-0.749008910672231	188.460849561636
-7.21150221968722	188.090062236517
-13.3303053873935	188.418372533571
-19.0977580737672	189.468393660942
-24.5146817286853	191.263872232005
-29.5919792579246	193.830204946299
-34.3526319912913	197.194433946259
-38.8341660873773	201.384482369632
-43.0916493060301	206.427248817773
-47.2013572799136	212.344932484524
-51.2660921866937	219.14824421177
-55.2655276062673	226.837130650946
-58.8647546711627	235.171935933497
-62.0691278619398	244.092521214597
-64.8955692524376	253.517622590258
-67.3784867209506	263.355435262946
-69.5684009107728	273.511932389951
-71.1770957673663	283.081475069666
-72.2102558341867	292.012946783079
-72.6923486758526	300.261972891242
-72.6611514435414	307.789691780276
-72.1634249915301	314.561981825133
-71.2516536201967	320.549087879991
-69.9814754288529	325.725553900706
-68.4094322215174	330.070324280807
-66.5908044312256	333.566838260944
-64.5774724188551	336.202949165313
-62.4158870949036	337.970572668716
-60.1452876961027	338.865080320431
-57.7962695221426	338.884551840562
-55.3897248740336	338.029042355728
-52.9361122451932	336.300008261245
-50.4349828916441	333.699994037156
-47.8747111040738	330.232638264879
-45.2324209269399	325.903021741347
-42.4741631290593	320.718351397765
-39.5554600909596	314.68894039476
-36.4223868097517	307.829395303254
-33.0133548581349	300.15985456445
-29.2616144188351	291.707101837228
-25.0978604707243	282.505827628537
-20.488101400843	272.562176200072
-15.8115285884431	262.654165940688
-11.1069512281663	252.762008910329
-6.39757977122864	242.872654585867
-1.69049069180046	232.981940640643
3.02269651860355	223.094912383407
7.76465513091727	213.22557754178
12.570527022767	203.396576324223
17.4851169014497	193.638869200046
22.5589488969814	183.991275152329
27.8434346715576	174.499538011817
33.3858739344909	165.21466535084
39.2252281471174	156.190595893652
45.3893631258245	147.481597870779
51.8939034930655	139.139900060098
58.742369627985	131.213865212101
65.9271062739983	123.746735546762
73.4306057843002	116.775805322311
81.22700981485	110.331847568796
89.283722225614	104.438686439372
97.5631394308602	99.1128987881268
106.024498310613	94.3637012100035
114.625762397683	90.1930882381096
123.325302887941	86.5961550866826
132.082662402045	83.5609035567246
140.893814996795	81.1049145289672
149.816656429213	79.290341166485
158.854165042123	78.1306592462572
168.008240790452	77.6347632136414
177.277205479932	77.8053829816575
186.654830973274	78.6380580942207
196.130189779014	80.1198879928749
205.688285043221	82.2278659136226
214.590800261029	84.4081025052857
222.776467132902	86.6788934301711
230.188426519236	89.0577478375053
236.779749700874	91.5602434122715
242.5174030153	94.1985037407228
247.383421917705	96.9796563562174
251.373283408447	99.9048418720243
254.492575710103	102.969119522752
256.753307379791	106.162151444647
258.170736053495	109.469270730594
258.761018747988	112.872559452908
258.539628589759	116.351721361805
257.520356579266	119.884677118434
255.714717695446	123.447890032522
253.131625371933	127.016459862255
249.777247569176	130.564025012022
245.654999090372	134.062506226164
240.765658044205	137.48171654141
235.107622897438	140.788857202659
228.677354694407	143.947920326066
221.470081117375	146.919029829685
213.480879354602	149.657778542904
204.706306832028	152.114671753002
195.146814529039	154.234881612567
184.810257311305	155.958671412855
174.437655604366	157.741837873091
164.112464736877	159.454304610814
153.949113905307	160.957790217087
143.946669014595	162.205475666971
133.988884778569	163.289213891434
124.048819647823	164.219923999907
114.103984131142	165.027908769872
104.143749447656	165.752829503887
94.1702581348923	166.436656699838
84.1962168226594	167.119261349158
74.2416800783824	167.836321663757
64.3309153868456	168.618798574178
54.4896986671924	169.493269048211
44.7430099403622	170.482617667295
35.1129508252887	171.60676044358
25.6166622500915	172.883147448769
16.2640262260459	174.326750902862
7.05501840175358	175.949078102841
-2.02309211939963	177.755460271542
-10.9974965828037	179.739716362327
-19.9072507429528	181.8765246883
-28.7918878933497	184.116957192774
-37.6744536888679	186.398215577402
-46.555293352539	188.667368854975
-55.4236222074114	190.899685537723
-64.2749341676297	193.101348623634
-73.1260054616409	195.302718413909
-82.0309833628857	197.548424738722
-90.938340069602	199.795998180481
-99.6923554322158	201.869668163499
-108.237218413193	203.682423981111
-116.53002127784	205.138035948256
-124.545238387331	206.142283164907
-132.27285337009	206.609927571037
-139.714041464596	206.468191425677
-146.876611591816	205.657578721148
-153.771160068051	204.131147982055
-160.408093421672	201.853127250242
-166.79533118665	198.797429770394
-172.936406090706	194.946395412838
-178.828684382899	190.289988712237
-184.461471788799	184.825721638525
-189.813881969272	178.55974092661
-194.852698218404	171.509813332349
-199.531485508196	163.711096395133
-203.79434089448	155.224343752894
-207.693889466337	147.02283231824
-211.172132494092	139.221960651367
-214.197460873809	131.93359223938
-216.756935087619	125.24723245644
-218.844532728991	119.225802443286
-220.454474924745	113.909303051066
-221.579584007757	109.319821453366
-222.21237216071	105.466043718379
-222.347107361369	102.347389341147
-221.981703788789	99.9579432868662
-221.118781394292	98.2899384126115
-219.765746547939	97.3363376459539
-217.934118914457	97.0922318200336
-215.638445387797	97.5551002475456
-212.895071587522	98.7242339514342
-209.720932766036	100.599706381704
-206.132457567758	103.181227129081
-202.144646889288	106.467099558314
-197.7703684773	110.453382751497
-193.019882865593	115.133267937275
-187.900591732344	120.496630826476
-182.41698357477	126.529706714209
-176.570746955099	133.214840608832
-170.361026863071	140.53027765598
-163.784811792263	148.449972502987
-156.732407043394	156.061629714619
-149.226355248097	163.327909857747
-141.294409608164	170.208781418757
-132.970750915127	176.662064978976
-124.297110214942	182.644163759296
-115.323680953128	188.110902131185
-106.109778668373	193.018329293465
-96.7243922679191	197.323380669838
-87.2469920383035	200.984553780075
-77.768984252204	203.963264282081
-68.3957901295334	206.227062890341
-59.2486943421283	207.75602924315
-50.4647539429072	208.553229373541
-42.1931701024235	208.659910361236
-34.3841385162253	208.0639437688
-26.56768423328	206.939651553173
-18.7054024622985	205.359558715911
-10.7710173657445	203.408097644932
-2.75554790968113	201.171139389278
5.33434563154981	198.730924055793
13.479753710455	196.164202525003
21.6528563024036	193.542212957853
29.8197092520256	190.931537308324
37.9424789460501	188.39528573155
45.9812713648238	185.99433225868
53.8957149123348	183.78847792671
61.6464335687754	181.837489995871
69.1965217251957	180.201992317444
76.5131136669922	178.944181850253
83.5691293856823	178.128328288231
90.3452709682389	177.820979245749
96.832333753019	178.090739237646
103.033871441769	179.007410455
108.969191004739	180.640170674245
114.676509770145	183.054320954614
120.215821685825	186.305996042869
125.670545010623	190.434190495451
131.146487553086	195.449634119856
136.766874754911	201.3198797936
142.459725348158	208.061844212776
147.735242336092	215.503316440765
152.536238336875	223.572577123671
156.817578073979	232.185899334079
160.550480360274	241.258969634464
163.720284278252	250.712660679252
166.322767658378	260.475396090881
168.360798581426	270.483552639947
169.841798039791	280.680917978264
170.775988844136	291.017805170397
171.175262051227	301.450132556047
171.052483476742	311.938606906132
170.421093441693	322.448057406784
169.805472244255	332.220374835328
169.221425189665	341.229317081662
168.683076030401	349.451979761922
168.20242479199	356.868318599227
167.788932403886	363.460767734945
167.449126151893	369.213952831512
167.186222363905	374.114502770305
166.999765386254	378.150969763618
166.885286547016	381.313874499202
166.83399560769	383.595899779347
166.832533007615	384.992261029865
166.862837201714	385.501280487068
166.902219311366	385.125174906402
166.923782320935	383.871020140273
166.897353309988	381.751765086637
166.791069065881	378.787034603454
166.573609574641	375.003338093942
166.216800445622	370.433305265258
165.698027763333	365.113813729342
165.001857016617	359.083296174615
164.120534408608	352.378844643763
163.053494271234	345.033723744678
161.806298669839	337.075613860686
160.389473144231	328.525581696595
158.817572832769	319.397598160223
156.598075179618	310.42495143424
153.750738200774	301.605141473764
150.301098727712	292.928385434755
146.281816669948	284.378353840348
141.734484679768	275.933156812324
136.711978884208	267.566656861348
131.281879608324	259.250071988049
125.534710148495	250.953180590034
119.491376423409	242.685555674466
113.116652937299	234.490506111041
106.406493934471	226.400953731716
99.3601081538597	218.4550583831
91.9845861169447	210.692320136411
84.2965788016155	203.14980906141
76.3220062049808	195.858626952287
68.094194202516	188.841043020252
59.6508506211423	182.108743257333
51.0304573897591	175.662496172273
42.2688290207339	169.493221321698
33.3965650594663	163.584003097724
24.4378071931565	157.912272631181
15.4102822725666	152.451417863383
6.32636808935476	147.171436983102
-2.80503647318942	142.038710889913
-11.9758807116631	137.015420858211
-21.175618955823	132.059595834917
-30.3877209074944	127.127098277247
-39.5876233627534	122.176415274894
-48.7442007251006	117.175305004059
-57.8253522866753	112.106314012891
-66.8058259693524	106.968499574833
-75.6751445273031	101.775298594853
-84.4482056246816	96.5508730041624
-93.073261662255	91.2860262671263
-101.444909620286	85.9417149331911
-109.490501036287	80.4910428698803
-117.141298590928	74.9018118814939
-124.33641078858	69.1387578347649
-131.024197109926	63.1657463762367
-137.162307486565	56.9478692447553
-142.716899633268	50.4532015366095
-147.661444362756	43.6541211183425
-151.975425717563	36.5282321996833
-155.643143446244	29.0590117617506
-158.652755124959	21.2363187480454
-161.442684904455	13.8241907032705
-163.989223217918	6.8364605385662
-166.265138064677	0.296866826778142
-168.239417563929	-5.7602124788641
-169.877645748375	-11.2896625046012
-171.143116534327	-16.2372844378048
-171.998440864861	-20.5448857321753
-172.407056929856	-24.1601647045792
-172.334827457076	-27.0501596664498
-171.753900075225	-29.2123226532968
-170.649770478364	-30.6748540955173
-169.026371481789	-31.4845210441488
-166.903960483192	-31.6910721523029
-164.312362199327	-31.3372894848177
-161.284696442011	-30.4555500864534
-157.853590751271	-29.0678678408274
-154.049517247139	-27.1870486624408
-149.900421555701	-24.8179197120162
-145.432037520783	-21.9583264931255
-140.668549733785	-18.5998753114828
-135.633437069289	-14.7284867506156
-130.350418299784	-10.3248481345699
-124.844454771689	-5.36485884358407
-119.142762314426	0.179833885090972
-113.275751550231	6.34111092618556
-106.830739486607	12.3860900652062
-99.8645210985298	18.3407972791751
-92.4448922082434	24.2292274288801
-84.6510065591189	30.0717832364444
-76.573242323447	35.8843552499233
-68.312743201242	41.6787819987059
-59.9808013592186	47.4654881284766
-51.6976802901068	53.2588388251727
-43.5892334153958	59.0845884772244
-35.7796753433605	64.9857704084496
-28.3400114544764	71.0265712185902
-21.2874734480641	77.2796274572724
-14.6489593698643	83.8087666492656
-8.4395335356358	90.6636665105501
-2.66914740926931	97.8786121280391
2.65366547662142	105.47409040743
7.52047602473787	113.458987783532
11.9231511599501	121.832551248394
15.8548878941463	130.585964345549
19.3116801509569	139.703605492732
22.2939845169333	149.164080122787
24.8084561585776	158.941092440128
26.8696765423201	169.004200292188
28.5017963791773	179.319491886675
29.7399723843806	189.850234614237
30.6313937360936	200.557566056014
31.2356018902511	211.401310720355
31.62376407727	222.34098997405
31.8766460857324	233.337022688074
32.0812955614528	244.351991713692
32.3268402157457	255.35173417286
32.7001470886942	266.30599812371
33.2821936746782	277.18854395602
34.1458985265109	287.976802117763
35.3565178757307	298.651514812401
36.9329800722425	309.190913182684
38.8575290008058	319.572254419219
41.1401557269582	329.776162935107
43.7916710918546	339.784833815301
46.8244367219037	349.582103091506
50.2520879884465	359.153502871627
54.0888580442928	368.486278746298
58.348695404595	377.569316294879
62.2356391449571	386.025984119542
65.765802494014	393.836814469089
68.954127492577	400.981917476695
71.8132526403204	407.441264045629
74.352432900735	413.195042877146
76.5765506423845	418.22413704679
78.4852913598051	422.510751875806
80.0726025621404	426.039198766696
81.3265861006198	428.796791757048
82.2299623360476	430.774744466619
82.7611623980911	431.96888666055
82.8959573880436	432.379997768156
82.6093776872307	432.013620155264
81.8775973902519	430.879357057857
80.6795062022337	428.989807579418
78.9978297506669	426.359366660532
76.8198056054719	423.003100087967
74.137513088007	418.935830709231
70.9479791411755	414.171493272704
67.2531632930969	408.722761229929
63.0598894954666	402.600923450931
58.3797581311306	395.815983303529
53.2290437149075	388.376956351067
47.6285628747993	380.292348152078
41.6034817226542	371.570795405307
35.9916692432981	362.588803420564
30.8202870331696	353.368620316372
26.1174795720054	343.936332623896
21.9118488493174	334.32204044742
18.231821248037	324.559910007009
15.1049673484449	314.688082533491
12.5573832857173	304.748485233776
10.613320258821	294.786753717126
9.29550414679664	284.85302591062
8.58229399688913	274.951668151289
8.11700553173967	264.958313394516
7.87291772420847	254.883496646774
7.82064186729099	244.737520151967
7.93065576053344	234.530629662237
8.17360166944834	224.27320767679
8.51995298223773	213.975991085642
8.93941080710201	203.650317283467
9.40018205122221	193.308393605028
9.86823508821837	182.963578233493
10.3066113700394	172.630653796499
10.6748649264471	162.326065466066
10.9286967643816	152.068082616057
11.0198414156265	141.87682861122
10.8962437543117	131.774112470904
10.5025346466529	121.782997783083
9.78077859146491	111.927067388543
8.67143505116794	102.229390204385
7.11445739662005	92.7112607263222
5.05045123333844	83.3908419175213
2.42181804783617	74.2818728169842
-0.826194579331563	65.3925812722716
-4.74464166039796	56.7248517509105
-9.38040443161418	48.2734940231764
-14.7765220446052	40.0248639661948
-20.9294742909947	32.0067498793189
-27.4987346704524	24.3710927967894
-34.4720984713094	17.1301901210904
-41.8334410272658	10.2916793119888
-49.5656705070402	3.85814962344713
-57.6514179492139	-2.17339162948437
-66.0729891293689	-7.81226599397729
-74.811823390129	-13.075128700456
-83.847445529546	-17.9872152387414
-93.1557916274383	-22.5836859073934
-102.706780514443	-26.9106783441898
-111.652712087701	-30.6580262966984
-120.0063174548	-33.7749109065665
-127.785772584939	-36.2228542339257
-135.00919982426	-37.978663246414
-141.690195786577	-39.0339957369802
-147.835624668034	-39.3929304470537
-153.445383441689	-39.0690289203037
-158.5132623899	-38.0826817673323
-163.028155364942	-36.4589715259399
-166.975192595199	-34.2260449237942
-170.336628380363	-31.413928002421
-173.09247398205	-28.0537124163655
-175.220944279716	-24.1770388619094
-176.698813940402	-19.8157940255041
-177.501776155235	-15.0019232193135
-177.604876751305	-9.76724607734357
-176.983064529186	-4.14315218143253
-175.611859099643	1.83994553149012
-173.468098371651	8.15350063399973
-170.53070469943	14.7721209941153
-166.781421527561	21.6752413176518
-162.205535043087	28.8490896893287
-156.792702157226	36.2887747048119
-150.538120343697	44.000208046321
-143.444311764667	52.0013807435373
-136.33209142224	59.9549244672808
-129.162024789761	67.7832579592827
-121.889153016837	75.4208069840158
-114.468499854432	82.8160077077691
-106.859806724807	89.9298598658746
-99.0301943118936	96.7324457515742
-90.9549466141608	103.198707995354
-82.6205872167122	109.329184940257
-74.3014027928466	115.465712561448
-66.0070436986887	121.611753188012
-57.760344303405	127.775225234241
-49.5951855400271	133.96704609625
-41.5555771110529	140.200139268149
-33.6946086393015	146.48841026195
-26.0728947334508	152.845690037208
-18.7563893406512	159.284795255617
-11.8136607108239	165.816889726667
-5.31291624852328	172.451255979018
0.680828596855008	179.195443104372
6.10807671645347	186.055639485981
10.9164525368657	193.03710088586
15.0615407651708	200.144543178208
18.5070689872881	207.382521132059
21.2246373032219	214.755896334783
23.1932408980563	222.270525682998
24.3988428106774	229.934290445148
24.8342664231012	237.758555738288
24.4997283059966	245.760099966364
23.4044525720551	253.963429169794
21.5699643429381	262.403036717808
19.0355351400869	271.124302945385
15.8647425986192	280.180419786614
12.1511804502953	289.597679459436
8.28548418794645	299.043534799808
4.38309421619591	308.500452944411
0.547619322888309	317.931069358018
-3.13311552676959	327.290693099487
-6.5830436480118	336.535110857182
-9.7331313807377	345.624411016072
-12.5182975988883	354.5248091639
-14.8761497018548	363.20954430925
-16.7470819833024	371.659144537336
-18.0751498771619	379.86107953851
-18.8091703721748	387.808837644539
-18.903646019521	395.500577089211
-18.3193134802357	402.93756730548
-17.0233012169939	410.122615225349
-14.9889958343476	417.058594010791
-12.1957627042965	423.747104779196
-8.62867399270778	430.187234534233
-4.27840102226474	436.37433277986
0.858542616470096	442.298714902656
6.77894067548039	447.944224735823
13.4709820945704	453.286707707001
20.0230968795451	458.318148713216
26.3938539569295	462.98249919611
32.518684528198	467.216078582702
38.3078348785519	470.959052362398
43.6571558213753	474.169714240066
48.4696788129439	476.828773886908
52.6722860740107	478.930124334733
56.2204634632317	480.468798239669
59.0974145756249	481.433688038236
61.3137178987833	481.80570808685
62.9086479823571	481.56124663641
63.9494379149233	480.68139674763
64.5219383169186	479.16377181722
64.7123324072888	477.027553542754
64.5911306755972	474.30704882265
64.2079101035089	471.040996122827
63.5937714929568	467.265166874058
62.7657887691149	463.009270291035
61.7307389223752	458.29640235991
60.4876236504793	453.143574494435
59.029216176961	447.562593502504
57.3429546448182	441.561009342777
55.4114398564561	435.143046231373
53.212728589022	428.310505386115
50.7205711123824	421.063641313779
48.7923683932942	413.376664125523
47.3941485226461	405.26313468179
46.4879109712857	396.741126738981
46.0323251355539	387.834282023932
45.9834656942202	378.572670689965
46.2953485234074	368.993400018078
46.9199117831302	359.140956617074
47.805989251381	349.067254184502
48.8967938955374	338.831152106747
50.1256770673949	328.496618909988
51.4111125861204	318.127770711404
52.654816657405	307.779078607264
53.749339596276	297.483387773065
54.5954208240812	287.246793197302
55.112181221403	277.058237580348
55.2327465819016	266.905981691643
54.9123344720559	256.778869074736
54.1171363948775	246.6737848734
52.8212728778905	236.596300207584
51.0049036786439	226.560325720614
48.6533904332538	216.58735083195
45.7571856918025	206.705476334872
42.3121447038106	196.948275381058
38.3200030076476	187.353470755337
33.788800667207	177.961430916291
28.733069008783	168.813529049591
23.1736385413368	159.950458821805
17.1369850307516	151.410643783589
10.654106961433	143.228901106966
3.75901549054051	135.435510537715
-3.51300154828093	128.055786898066
-11.1271348827545	121.110165289692
-19.0506330270211	114.614708801364
-27.2540758177904	108.581875063316
-35.7123043344737	103.021354312283
-44.4050518013987	97.9408160391249
-53.3173733178716	93.3464533587974
-62.4400079176083	89.2432769412649
-71.769931622985	85.6352219455331
-81.3055958613779	82.5218214756709
-91.0380065960723	79.8919986660637
-100.961659158857	77.7294716363116
-111.067854971723	76.0073536394715
-121.344791253361	74.6867869991317
-131.776767318725	73.7155104344158
-142.342442684357	73.027107610069
-153.012336125192	72.5419898261806
-163.746546130093	72.1710989888601
-174.49439078378	71.8221922627927
-185.197100453402	71.4067417393104
-195.198075000282	71.5043480296608
-204.509830234204	72.1039640284245
-213.141061029534	73.1868248846862
-221.097099928293	74.729331388175
-228.380478789652	76.7051305837212
-234.99137905505	79.0865599332163
-240.927916730646	81.845618996493
-246.186275967198	84.9545991467923
-250.760726634771	88.3864696967363
-254.643563621397	92.1150947305632
-257.825002272003	96.1153388137887
-260.293061775377	100.363110593382
-262.033469472092	104.835390679429
-263.02962588021	109.510294345902
-263.262684457951	114.367230942646
-262.711823701228	119.387239787623
-261.354823874789	124.553601597853
-259.169105877054	129.852828694157
-256.133435231783	135.276087048863
-252.230500836837	140.820929415713
-247.450441573953	146.492854653325
-241.794934873031	152.305736756641
-235.280620395573	158.28006020802
-227.939983545535	164.438851402949
-219.818547889129	170.802935602343
-211.564013855995	176.728326842829
-203.15845528596	182.166300746227
-194.590367188247	187.081249131883
-185.853429618755	191.448156323122
-176.945340555789	195.250566222767
-167.866933889781	198.478972007391
-158.621607518161	201.129536422003
-149.215007760687	203.203063098204
-139.654894580685	204.70416043735
-129.951115230552	205.640560922342
-120.115626420865	206.022576172941
-110.162520743692	205.862677073916
-100.108033627671	205.175176589322
-89.9705717215079	203.975879097184
-79.7689036758948	202.285349868148
-69.5207603327387	200.131216246076
-59.2438648456802	197.545284503497
-48.9544395350993	194.565370119875
-38.6664998565525	191.235018768836
-28.3910681237979	187.602835062993
-18.1354493485086	183.721264326304
-7.90275474996743	179.644805872798
2.30813872361905	175.427795777717
12.5020912497316	171.12204827261
22.6867217164411	166.774705895695
32.8711522321769	162.426576553614
43.0647361400241	158.111074067786
53.2759800832211	153.853720639233
63.511764047275	149.672081747851
73.7768614413221	145.575993214413
84.0736969761674	141.56797577221
94.4022558269697	137.643780826556
104.760062235744	133.793051883868
115.142167925482	130.000111843777
125.541122789489	126.244895839797
135.946936634916	122.504043612664
146.347075307672	118.752147935681
156.726563540465	114.963140783919
167.068323007339	111.111875760473
177.351946962923	107.172140685387
187.553179355056	103.115555501006
197.646099400305	98.9154352561572
207.603005408393	94.5455928289713
217.395225553925	89.9807882915374
226.993868472639	85.1970090797813
236.370487251862	80.1716784265815
245.497632340444	74.8838465497655
254.3492826576	69.3143968723486
262.901156833962	63.4462805960473
271.130916755024	57.2647781502465
278.842603207644	51.6282384031274
286.023646289924	46.5280893869903
292.660513431172	41.9573695445057
298.738823614679	37.9110064226014
304.243492259872	34.3860204981434
309.158936662621	31.3816442418856
313.469367244337	28.8993434616131
317.159181015494	26.9427235760272
320.21345964042	25.5173001533184
322.618554990015	24.6301145046758
324.36272179744	24.2891856368911
325.43673492121	24.502812357122
325.834415670584	25.2787723061053
325.552995560146	26.6234998759749
324.593269524786	28.5413484088294
322.95952796533	31.0340405891542
320.659294821076	34.100380666927
317.702924175255	37.7362524598131
314.103115132221	41.934875845517
309.874397182051	46.6872580480281
305.032623802069	51.9827618398051
299.594497516542	57.8097184718007
293.577138466161	64.1560308242897
286.997701219017	71.0097335213529
279.873040281834	78.359495610874
272.395103104968	85.3246035224504
264.573731951566	91.8956234323368
256.420840179708	98.0664903152853
247.950165609376	103.834794703848
239.177068868359	109.202086516479
230.118378160789	114.174199046219
220.792282928953	118.76159304781
211.218280857363	122.979719115638
201.41718675754	126.849400378312
191.411222722685	130.397261071274
181.224246978771	133.656327636585
170.882370781804	136.667452644152
160.405061760661	139.44159681339
149.803352485346	141.916134148754
139.096688558671	144.094724009606
128.304256817053	145.977277783944
117.44511752455	147.562434072075
106.538090777953	148.848758200664
95.601448361994	149.835624533304
84.6524329278027	150.523958874381
73.706640124118	150.916884385301
62.7773155318467	151.020302241299
51.8746288809667	150.843461080997
41.0049981107045	150.399599216793
30.1705591359186	149.706764964202
19.3689318056954	148.788915295376
8.59353144827121	147.677325341152
-2.1652018849005	146.412143414454
-12.9172567142801	145.043525190987
-23.669128510351	143.631256762141
-34.4194080052872	142.24165294884
-45.1558018701895	140.941593650878
-55.8552484160765	139.791535767077
-66.4869087271171	138.840153682543
-77.0162699819337	138.121862705253
-87.4088267376673	137.656535659646
-97.6330414071236	137.44953443262
-107.6528423451	137.531090901253
-117.426620078889	138.001420192413
-126.924527617175	138.89188393689
-136.120083386905	140.23568364453
-144.990474548924	142.06573221919
-153.5165384051	144.413564361661
-161.682482295365	147.308403171842
-169.475371625263	150.776273627747
-176.884436214218	154.839175407204
-183.900270498161	159.514325068616
-190.514022297099	164.813439605704
-196.716682770831	170.74198966037
-202.498622798592	177.298317775049
-207.849590665815	184.472512184117
-212.759512165136	192.244982111678
-217.22060678526	200.584854839109
-221.231449515834	209.448658547021
-224.803411021116	218.780130613252
-227.969155707471	228.511727941263
-230.791815543568	238.566379613002
-233.372092776924	248.85419031541
-235.845089277621	259.258006216438
-238.350049087985	269.619278824087
-240.122865135879	279.547729194965
-241.187060793162	289.112263401621
-241.580489004927	298.351725506031
-241.341528715436	307.285155502478
-240.504933068224	315.919816907474
-239.101096324188	324.255860996616
-237.156333422389	332.288876633889
-234.69338754322	340.011266998818
-231.73192574876	347.412975561023
-228.288958686301	354.481834272302
-224.379176049411	361.203675030181
-220.01520568205	367.56227605246
-215.207807356582	373.539177099815
-209.966011175884	379.113376301616
-204.297207928413	384.260910125212
-198.207194516946	388.954315996951
-191.7001691326	393.161989855271
-184.77865027921	396.847495495446
-177.443240888008	399.969000009317
-169.692028056376	402.479291863034
-161.51912927882	404.327473470562
-152.911534768684	405.464712938195
-143.844128791586	405.858382466225
-134.279059876127	405.517925081669
-124.186274744734	404.517342236733
-114.438492491785	403.187679227742
-105.10997059595	401.422118046132
-96.2447167656334	399.158490315729
-87.8695761672672	396.3629215709
-79.9998347418737	393.017655093695
-72.6419383808123	389.114035886819
-65.794986611452	384.648851511623
-59.4515760283506	379.62262187437
-53.5982536765128	374.039022880382
-48.2157405896878	367.905010273648
-43.2790486316703	361.231419064779
-38.7576009628889	354.033917573006
-34.6154636638245	346.334233891291
-30.8117907046555	338.161566868279
-27.3015590125791	329.554056033238
-24.0366025082805	320.560132523065
-20.9668253373507	311.239538222715
-18.0412891976294	301.663831847636
-15.2086687347897	291.916360391476
-12.4163936775144	282.09213686408
-9.60728407309986	272.300581962301
-6.74446336810962	262.595864298644
-3.79485289306275	252.997215941239
-0.702686279358417	243.537309639717
2.59692677886994	234.239525729844
6.17027392205162	225.117130572229
10.077621140085	216.176354187695
14.3694246728948	207.421659038443
19.0857997491683	198.860452988668
24.2573603276939	190.506055617101
29.9060314495653	182.378952777598
36.0453079213124	174.506697446051
42.6800085226478	166.922764501657
49.8058324752043	159.664615591011
57.4090600486917	152.771247805088
65.4666387769793	146.280521487429
73.9467542148925	140.226527600925
82.80988109023	134.637169835191
92.0102770251839	129.532054837867
101.497888792509	124.920751734074
111.220635600758	120.80150199358
121.126971253646	117.160489257999
131.168500306796	113.971741832667
141.302267656813	111.197544765144
151.492174421238	108.788669499281
161.708353035273	106.680996569358
171.954906858965	104.863041806375
182.255035997419	103.351231273314
192.62267539392	102.135102174338
203.068927891176	101.19423506485
213.599133990199	100.497816828223
224.210988188346	100.006097412429
234.89385823142	99.6727575107032
245.629483956713	99.4474867697267
256.393928373739	99.2782073269417
267.160361775854	99.1127116827803
277.902156655137	98.8998698838423
288.595832637652	98.5907661401954
299.223512694717	98.1400839127107
309.05328953719	98.0257256877008
318.067601050791	98.1928411406765
326.249157253503	98.5811340560555
333.582113809128	99.1260313638954
340.053388888312	99.7601278897235
345.653949805019	100.415324741726
350.379615268257	101.025793552015
354.230910677359	101.531399661621
357.211881106321	101.880873624116
359.328243905222	102.034131245881
360.585481998819	101.963577758732
360.987370232466	101.654611126417
360.535190002147	101.105651356893
359.227699498497	100.32791319255
357.061815669923	99.3449423512672
354.033867813509	98.1917596859611
350.141149281279	96.9133904553974
345.383352451871	95.5626691627822
339.763444552596	94.1974937469901
333.287734759181	92.877989344611
325.965226127314	91.6640963562818
317.806606604405	90.6138545976225
308.823248461508	89.7822982981234
299.026406785996	89.2206354161676
288.426597675318	88.9753386586199
277.754405972024	88.5690238396018
267.032398764084	88.0567898313876
256.288581867099	87.4990768725581
245.553885753069	86.9605075397069
234.859093649261	86.5084256561136
224.231720469323	86.2108467254471
213.693571484225	86.1337662791267
203.259615826511	86.3382121140691
192.938344340257	86.8777359780515
182.733237985871	87.7969232022025
172.644728526182	89.1310704038953
162.672156195346	90.9068080659053
152.81553727107	93.1433500281067
143.06990529697	95.847260864305
133.313801424079	98.5843014037899
123.549184618143	101.348080355224
113.780770379123	104.123757158172
104.015818652423	106.888567278767
94.2640575753491	109.611830517982
84.5376104223836	112.255059310329
74.8508713457856	114.772359725058
65.2202624233279	117.111241222626
55.663800233001	119.213895793363
46.2004307137868	121.018934181034
36.8491625862887	122.463479123892
27.6281202015647	123.485432359237
18.553698901074	124.025677433706
9.63999442028527	124.029972745051
0.898586414681724	123.450336599348
-7.66137073196803	122.24582052333
-16.032894702918	120.382681508616
-24.2109350282895	117.834060520442
-32.1922898165246	114.579325639287
-39.9757622627228	110.603240277005
-47.5625792199153	105.895086967943
-54.957048966934	100.447836478455
-62.1674103672456	94.2574101397114
-69.2068448701652	87.3220160625973
-76.0873352106547	79.6483595190797
-82.7077365892112	71.6809337806701
-89.0930885988014	63.4344613834641
-95.2729913189897	54.9310137108566
-101.280033141883	46.1997816420976
-107.148140112726	37.2766329610609
-112.911072918262	28.2028180897589
-118.601382445946	19.0228593159882
-124.249929811523	9.78190333206274
-129.885794499835	0.522862014564879
-135.536205423158	-8.71640874869908
-141.226097930987	-17.9057249101897
-146.976979280375	-27.0248357306872
-152.804906130478	-36.0651094783839
-158.717541199798	-45.0302372486354
-164.102024089139	-53.2885811891229
-169.024622169458	-60.7920929903532
-173.554294650594	-67.500388204413
-177.757807747001	-73.3827972928986
-181.695026172695	-78.4183190977972
-185.415567631763	-82.5940331913403
-188.957101077545	-85.9029964444772
-192.344891127051	-88.3424060663604
-195.592043887522	-89.9123682928023
-198.700072998707	-90.6153114632332
-201.659629229407	-90.4559512262781
-204.451412202838	-89.4416636948127
-207.047378755044	-87.5830753628526
-209.412361840134	-84.8946151613073
-211.506103696576	-81.3947299128758
-213.285518225222	-77.105511504238
-214.70683770313	-72.0516624139362
-215.72729846897	-66.2589686657323
-216.306208750499	-59.752606658217
-216.405506075857	-52.5555884011789
-215.99010722558	-44.6874954159195
-215.028426938686	-36.163489384242
-213.493426534577	-26.9935160817004
-211.364486013923	-17.1816873389022
-208.630234842408	-6.72606123673904
-205.900653115438	3.73389636072582
-203.107434215463	14.13706255253
-200.180361936113	24.4260457078306
-197.051941650876	34.5507714437027
-193.661594316361	44.4698932930313
-189.958244304969	54.1503240809211
-185.901102584256	63.5657450040174
-181.459150689198	72.6948094401607
-176.609976834459	81.5193954898061
-171.338450306881	90.0230086693644
-165.635512558259	98.1893334404539
-159.497222786597	106.000911448029
-152.924128291929	113.437930327677
-145.921010615111	120.477117360068
-138.497064427566	127.090744940275
-130.666583367679	133.245775030674
-122.450249335027	138.903200900368
-113.87715471306	144.017675399375
-104.987790621427	148.537479613895
-95.838820664317	152.404453653542
-86.4423506116025	155.655518801845
-76.9072246023378	158.810423948828
-67.2973872059404	161.914985933333
-57.6898601070045	165.02102501768
-48.1675377703329	168.178526967776
-38.8136223869045	171.432529500038
-29.7068461812461	174.82211836147
-20.917843721434	178.380578034462
-12.5068215856518	182.136097103787
-4.52234424983443	186.112714023607
2.99914451402806	190.331398161011
10.0335053205705	194.811233554042
16.5691973295494	199.570622549977
22.607988495991	204.628288962619
28.1661954001511	210.003657919523
33.2761601159077	215.715980213816
37.9868966771855	221.781610807593
42.3619333326998	228.209741285353
46.4727218595541	234.998890026551
50.3891077147928	242.137627752464
54.1717753734108	249.610391790319
57.8703484265035	257.405122519787
61.5266046622682	265.519105110753
65.1804831791101	273.961980174227
68.8779436460823	282.757011205907
72.6127990538503	291.839879794007
76.4700679903428	300.670924505078
80.4860730128642	309.191777284087
84.7080067510968	317.34522660437
89.1882647290195	325.082717835616
93.9803641797935	332.366924587028
99.1355112401049	339.171992923474
104.700049660908	345.482503572644
110.713825057069	351.291952810851
117.209233032779	356.601337071296
124.210581304136	361.418219912665
131.733338063878	365.756530896503
139.78277655577	369.637295221088
148.351420225673	373.09044501181
157.414639818833	376.157633520159
166.924205730362	378.895253032736
176.801554655267	381.375593927668
186.936231446568	383.683652678159
197.19592421335	385.909795244808
207.446388957474	388.142030876713
217.57008977825	390.460826255401
227.475371207089	392.936682049441
237.097299428993	395.629787332152
246.220944971923	397.720075940486
254.814490928098	399.252711964018
262.837669285927	400.272680427653
270.240096648512	400.828725467879
276.961525308236	400.979036488277
282.936533456368	400.796892262967
288.104813258709	400.37148487179
292.422274673096	399.799493274862
295.864806744441	399.17116808165
298.423682679315	398.560060245656
300.098447699151	398.019729211524
300.891525470192	397.584647891258
300.805232637375	397.272103701126
299.840570986182	397.083501063544
297.997275690267	397.004574069702
295.275062633543	397.004552205943
291.676445549117	397.034815792015
287.211545835338	397.028492429213
281.904191754749	396.903647911722
275.795845882012	396.572255477642
268.942628992998	395.952421965897
261.405737259056	394.976622189712
253.24162898294	393.592127413248
244.496634209777	391.756613567048
235.205586605447	389.433163163784
225.566348592073	387.457325139298
215.604721020379	385.790512411046
205.364972281675	384.385206031106
194.911566432141	383.181287100647
184.330001989064	382.101121268992
173.723931747968	381.045619739861
163.206536211909	379.896739048671
152.889122612572	378.531164157218
142.872886014798	376.840123014599
133.244576326062	374.742922341186
124.073723753177	372.188293214135
115.41161410818	369.147527280046
107.292523962415	365.605976897454
99.736194518746	361.556576914874
92.7502789222347	356.996005641526
86.3321516718311	351.922878617964
80.4700104265033	346.337284858227
75.1434344803806	340.241205200512
70.3236257951535	333.63955962991
65.9735600353942	326.541749253154
62.048255367669	318.963602174078
58.4953124675198	310.929634230375
55.2557291787931	302.475568952909
52.2645554286298	293.651385020894
49.4489928035583	284.527460193141
46.8097042136487	275.130650686941
44.4085892307512	265.454415269534
42.2700591843953	255.521972923712
40.416601545391	245.363390100319
38.8625845069661	235.016884363787
37.6095989852451	224.52750531739
36.6430442506615	213.943490212151
35.9313568776527	203.310358368681
35.4298624012184	192.664210116762
35.0893513061848	182.027572969096
34.8657747042125	171.41036573066
34.7265706070257	160.814728568578
34.652415719437	150.240256451158
34.6361252579202	139.68745856039
34.6806790769966	129.159212244041
34.7974217559844	118.660785697673
35.0047292954375	108.198991876752
35.3270805074309	97.78081911166
35.7943493959306	87.4117150820965
36.4411070834175	77.0936207012192
37.3057356046575	66.8228401182832
38.429219039945	56.587857283187
39.8536486735736	46.3671908616558
41.6209456568582	36.1270505490617
43.7742894769447	25.8162212581344
46.2765724140281	15.4312575322755
49.0226414782338	5.00769708093884
51.9381712305821	-5.44197890282601
54.9440937397796	-15.9048887031102
57.9622926728875	-26.3694915199227
60.9191534469075	-36.8261886453475
63.7478602562627	-47.2676469115173
66.3897614028658	-57.6890508661813
68.7950984246987	-68.0883257737069
70.9233980941185	-78.4663353489979
72.7438031622846	-88.8270490609471
74.235584457741	-99.1776541945642
75.3890473339848	-109.528535073131
76.2070045456501	-119.892932200011
76.7068653469524	-130.285903607871
76.9230243749733	-140.721970021545
76.948425998047	-150.323686685005
76.7073585245377	-159.095227640145
76.1311330032688	-167.050246222744
75.1646858420068	-174.208134502639
73.7696524696132	-180.588953716643
71.9242874401051	-186.209426628774
69.6218289906957	-191.080886533624
66.8685225418334	-195.208916196406
63.6817649661395	-198.594081690629
60.0883644132664	-201.233228742412
56.1227737665241	-203.120915714583
51.8252313211844	-204.250633349542
47.2399062374473	-204.615555687339
42.4132819105243	-204.208716961434
37.3930383245024	-203.022686792452
32.2276139316683	-201.048955936826
26.9664994866232	-198.277316165764
21.6611902612349	-194.695551302965
16.3665737417501	-190.289807016235
11.1422403913679	-185.046075636145
6.05263432943789	-178.953149959366
1.16425483136318	-172.006743704856
-3.46169301892613	-164.2130213142
-7.78028477187862	-155.58891952316
-11.7730856586593	-146.158917576654
-15.4928797316635	-136.83887744435
-18.8352229835495	-127.656505942996
-21.7109401690984	-118.620443654618
-24.0495312131983	-109.723202638667
-25.7997731200785	-100.946674580384
-26.927962702581	-92.2671618706941
-27.4152822622386	-83.658746169431
-27.2554155021705	-75.0951784413091
-26.4528678523168	-66.5508730360687
-25.0220298491902	-58.0015047667289
-22.9868651952799	-49.4245367171531
-20.3810743922152	-40.7998801153172
-17.2485904716809	-32.1108132318772
-13.6442653083598	-23.3452380463314
-9.63459158629997	-14.4973010711271
-5.29828179646808	-5.5693174758612
-0.726511334534145	3.4262124587292
3.97734345645043	12.4649273761471
8.69857167303029	21.509946309775
13.3126578689435	30.512992953092
17.687682345133	39.4175556677539
21.6878903833364	48.161951146146
25.2464069666928	56.7730326321321
28.4670443939164	65.3976505640793
31.3201851626334	74.0806912926937
33.7955420021162	82.8659774752501
35.8964705111927	91.789285504169
37.635729651619	100.875771996286
39.0324035808789	110.139827102083
40.1101109080814	119.585979716682
40.8962721328961	129.21005819909
41.4221039288705	139.000253310064
41.7230487534297	148.937980721063
41.8394161770176	158.998563820308
41.8170693002148	169.151818950681
41.7080320628918	179.362661837385
41.5709265156492	189.591879428031
41.4711758227613	199.797223412657
41.4809241893947	209.93496867062
41.6786188329101	219.962027451633
42.1481662464776	229.838608042382
42.9775323086996	239.531255867979
44.2566550475042	249.015938583066
46.074653584376	258.280701825867
48.5165908739725	267.327465999476
51.6604490118202	276.17300176492
55.5755885253385	284.850838378726
60.2561271473361	293.321445394871
65.5283098052135	301.440620414707
71.3627775620408	309.176331193927
77.7253500742713	316.500621501654
84.5818952361777	323.390981657727
91.8998572960248	329.830166907482
99.6486552473128	335.805784078067
107.799552621306	341.309995486595
116.325266048189	346.33944933457
125.199463299609	350.895464769293
134.396246058646	354.984469076037
143.88967863634	358.6186686935
153.653393855845	361.816918360143
163.660270614608	364.605723871937
173.882129672955	367.020266909564
184.289342712401	369.105270743328
194.85022417013	370.915434718085
205.530130710579	372.515074832441
216.290383806811	373.976587925451
227.087428798589	375.377537701731
237.872844092596	376.79663213031
248.59461897354	378.309451239504
259.199507679567	379.985024198078
269.635703441779	381.883952899292
279.431034519201	383.277798922973
288.599927738477	384.181755005379
297.152253856987	384.613134135288
305.093962673918	384.589947964052
312.427669080836	384.130000807519
319.153130597343	383.250314447078
325.267612002972	381.966752254038
330.766151122125	380.293753875788
335.641744121083	378.244121087949
339.885469373127	375.828814280918
343.486570820082	373.056730740663
346.432527180974	369.934443246288
348.709143837908	366.46588326044
350.3007208592	362.651960578858
351.190373523903	358.49012602707
351.360607887739	353.973913817695
350.794272455006	349.092555963848
349.475991652487	343.830848950111
347.394092239168	338.169555271166
344.54281660605	332.086665484559
340.924309216187	325.559690971851
336.549662461421	318.568707196383
331.438503314016	311.099299402125
325.617211738841	303.144358764905
319.116438759355	294.7041341981
312.392679510624	286.564982230873
305.420690460261	278.764976393404
298.183751228921	271.333992300619
290.672024557382	264.294067723035
282.881012809872	257.65959608922
274.810292247378	251.437463064909
266.462602662695	245.627161653011
257.843311540237	240.220889897245
248.96024285319	235.203635854954
239.823847023513	230.553272946126
230.447677518827	226.240715076925
220.84911975752	222.230207458657
211.050281615	218.479845941274
201.078902348297	214.94240884253
190.969086753642	211.566528230572
180.76167673311	208.298098441658
170.504265857563	205.08157910596
160.251838383317	201.860191566449
150.019818940077	198.617282766347
139.775553756471	195.391051483583
129.53208258664	192.163621354571
119.303466452388	188.91136061816
109.10560562228	185.602807008131
98.9566181572241	182.198198847209
88.87761540029	178.650055511887
78.8941293928137	174.90477787559
69.0380307551881	170.905374125751
59.349312200228	166.59536933635
49.8767951934854	161.923607919536
40.6770097544665	156.849071461086
31.8113081728496	151.344501859068
23.3421500041942	145.398026549175
15.3296938057199	139.012877895107
7.82932081006469	132.205930270196
0.890090741441426	125.005811221889
-5.44618561913362	117.451029143991
-11.1455808269188	109.588235372047
-16.1825806939888	101.470543477052
-20.5405390475914	93.1557652716537
-24.2119622711418	84.7044669352624
-27.1984924818885	76.1778898026873
-29.5106325462577	67.6360416793652
-31.1682248498281	59.1369470930715
-32.1534966655356	50.6947961714475
-32.4027115536244	42.264838887264
-31.9002854584142	33.8541069226823
-30.6345981286214	25.4711425362502
-28.5993547293124	17.1284414174445
-25.7944486207773	8.84362268464395
-22.2270338871693	0.639814382808993
-17.9129778966297	-7.45486821361766
-12.8785363492515	-15.4090500004355
-7.16172843594813	-23.1912519960641
-0.812638011464287	-30.7742606755091
6.10792947124077	-38.1397953681425
13.5312339485851	-45.2821202840758
21.3838369425549	-52.2095732997298
29.5902178928168	-58.9438355120442
38.074374832438	-65.5174286291666
46.7607954283064	-71.9701284326585
55.5755311302877	-78.3449932533287
64.4478994236756	-84.6847305791831
73.3128031827249	-91.0290326693162
82.1132100505279	-97.413153759489
90.8022785786111	-103.867524329499
99.3448775680945	-110.417892734612
107.718521198294	-117.085452842083
115.913828493122	-123.88654646897
123.934490984747	-130.831703140186
131.796482197044	-137.923999903043
139.526032847607	-145.157078608844
146.575419177087	-151.841721303478
152.906588880229	-158.02035340165
158.487804204333	-163.734061513719
163.29430863583	-169.019849281075
167.307991623277	-173.90853427822
170.516591966255	-178.423417853593
172.912882209213	-182.579577100481
174.494089755999	-186.383555673055
175.261663907535	-189.833292720256
175.221409105181	-192.918242838752
174.383937189569	-195.619758594926
172.765301615562	-197.911900552264
170.387543892092	-199.762860470711
167.278748144676	-201.137064345818
163.472188505751	-201.997741332875
159.004396198438	-202.309432315574
153.912413564086	-202.039830908969
148.230841772261	-201.160637573278
141.98926848198	-199.647570366214
135.210356370443	-197.479988779913
127.908573072948	-194.640631471979
120.089445452562	-191.115849582873
111.749341002564	-186.896551188745
102.876028385393	-181.97985639273
93.4504801696466	-176.371109297045
84.0308605501695	-170.757329370245
74.6686688381908	-165.09271424867
65.4118613029786	-159.33158750842
56.3039556042878	-153.431048465233
47.384163699321	-147.352903943109
38.6880430041978	-141.064739698793
30.2482632610882	-134.540284174076
22.095279989396	-127.759310322017
14.2578522352834	-120.707291087049
6.76341687813477	-113.374957815911
-0.361644565800404	-105.75785205129
-7.09181242592447	-97.8559205865514
-13.4022851414176	-89.6731786364729
-19.2688734584409	-81.2174511557457
-24.6679302542118	-72.500193391698
-29.576320441369	-63.5363858891268
-33.971439621724	-54.3444946956559
-37.8312922372577	-44.9464834645569
-41.13464014905	-35.3678599873732
-43.8612308161798	-25.6377352620149
-45.9921102259526	-15.7888688167654
-47.510018977232	-5.85767059434573
-48.3998600854152	4.11587094952611
-48.649214285022	14.0883597380891
-48.2488637749034	24.0132711446971
-47.1932699737318	33.8413111806242
-45.4809346761712	43.52073862896
-43.1145430087449	52.9972556054461
-40.1006208949023	62.2116004518815
-36.4637642831779	71.1554840543176
-32.2447554346715	79.8639355895435
-27.4764123305845	88.3451777311423
-22.1929151070119	96.6088268839161
-16.428529962886	104.663884435448
-10.2167226147933	112.517916047789
-3.58947031295255	120.176619112571
3.42325329543688	127.643553264972
10.7938180162586	134.919942354857
18.4970912179865	142.004506540326
26.5103903701782	148.893315102546
34.813215507365	155.579681231401
43.3867494076329	162.054153105055
52.213137079823	168.304686198775
61.2746027094175	174.317096307538
70.552524988056	180.075872560902
80.0266465029468	185.565363279244
89.6746047192949	190.77124745365
99.4719189756714	195.682112236501
109.392462965481	200.29092098983
119.409339311185	204.596200687514
129.495995167308	208.602890752325
139.627388321683	212.322967925744
149.781003227215	215.776300335294
159.937381606649	218.993688005155
170.095179007543	221.961553138864
180.27002011099	224.630325475129
190.470934082663	226.985521468721
200.709990667705	229.020842559732
211.000823320257	230.741912482566
221.356627998954	232.169188681654
231.786893006088	233.340353733337
242.292476904144	234.3111027046
252.859839226037	235.152347417581
263.45727453106	235.942729207601
274.036385732033	236.758908586283
284.53847595078	237.668715007579
294.901925239774	238.729679310031
305.067443150174	239.991238570582
314.980848777222	241.497819289438
324.594301460074	243.29119449407
333.866771239906	245.411691090687
342.764100499598	247.89839910997
351.258747911359	250.788726097234
359.329244352678	254.117651727725
366.959424174117	257.916958271263
374.1375348432	262.214593687735
380.855335361315	267.034210430155
387.107272790412	272.394841726136
392.88979712939	278.310631883471
398.290147598854	283.907003917518
403.288105260692	289.185754767683
407.857898306337	294.142885757163
411.967415821909	298.767995789307
415.57779759682	303.043525362076
418.643909243259	306.944069222472
421.116535805206	310.436386896585
422.947205898624	313.481384358894
424.095648704271	316.039602158087
424.537614445387	318.079990894587
424.269119689729	319.587711421404
423.304994771728	320.565361079082
421.673281584443	321.027222215649
[truncated: 8,003 more rows]
