# Supplementary material for: Generalization of navigation memory in honeybees
Source: Front Behav Neurosci. 2023 Mar 6;17:1070957. doi: 10.3389/fnbeh.2023.1070957 (PMC10025308; doi:10.3389/fnbeh.2023.1070957)
Supplement: Supplementary Data Sheet S1 — Primary data. [file Data_Sheet_1.zip › S00_Primary_Data/Bee_S13.csv]

34.3780607247796	159.549461312439
34.7022643336457	159.24609065909
35.3506715513791	158.639349352395
36.3232823780171	157.729237392392
37.6200968140333	156.515754779589
39.2411148629539	154.998901517752
41.1863365433866	153.178677626768
43.4557619322627	151.055083188852
46.0493912950525	148.628118487703
48.9672254301633	145.897784376562
52.2092664942469	142.864083160216
55.7755198283777	139.527020546745
59.0175485959652	136.493306188196
61.9353372886243	133.762923508054
64.5288611979011	131.335846092576
66.7980840714744	129.212035179628
68.7429577552003	127.391439266902
70.3634266154378	125.873998832129
71.6594411005571	124.659660841722
72.6309869131682	123.748409990396
73.2781398854579	123.140327439627
73.6011672792517	122.835698909559
73.6007646807149	122.835265667712
73.2769313164528	123.139026891787
72.6284526687914	123.745686074391
71.6535283985563	124.653302045949
70.0250253604596	126.162036446583
67.7386169873657	128.267032079609
64.7882879172308	130.961290012101
61.1660716801766	134.235066885692
56.8618813731011	138.075163135883
51.8635172817495	142.464116917883
46.156954813534	147.379353399781
39.7270196359771	152.792397934376
32.5585208290866	158.668337647821
25.493817791224	164.729511389737
18.5316818632545	170.97156757478
12.3180043866062	176.779251292172
6.84848740484194	182.139351557444
2.11640252553131	187.03355965893
-1.88838273438683	191.438130995078
-5.18078178546943	195.323688801792
-7.78239200713607	198.655283448225
-9.72407630222266	201.392913876463
-11.0494192809626	203.492864737293
-11.8194066408174	204.910440324749
-12.1196412248861	205.605116480606
-11.9122533546365	205.591598746435
-10.937477458632	205.267277115058
-9.19832994684252	204.701559443183
-6.71252216788471	203.978277401201
-3.51402187651	203.181322436789
0.350238487383564	202.386229311319
4.82597018266191	201.656373240584
9.85703151037966	201.042828867911
15.3895684580032	200.58644356277
21.3745342521977	200.320853714374
27.7687784676571	200.275637698757
34.5349720087056	200.479155234178
41.6405972343629	200.960785724062
48.200231363524	201.988591895027
54.1763897173515	203.554314106666
59.5369023484387	205.651689089181
64.7000117540965	207.509092171676
69.6313072411041	209.123801167471
74.2955538765339	210.502199218006
78.6582529586281	211.66089458576
82.6878906723373	212.627643375399
86.3590474470251	213.441844081738
89.6565829604135	214.15422124871
92.581266083312	214.825080928379
95.1581846477144	215.520060557436
97.2900593891294	216.259736268437
98.6619934955824	216.694097958444
99.2291688494787	216.81418695375
98.9710786745573	216.609016780896
97.896978616	216.080178042035
96.0468490016243	215.250992377829
93.4826268801432	214.032225527207
90.5582448041812	212.004007983074
87.3793046213094	209.125736882038
84.0554942598258	205.371585264319
80.6911739533034	200.730402355093
77.3810613726227	195.202862631648
74.2079584144836	188.798039438865
71.2415409141015	181.53011667421
68.5376031783475	173.41553575184
66.1372833739998	164.470731664852
63.62085734386	155.479084622119
61.0093079941374	146.457165920317
58.3108955712041	137.41664367358
55.5191546960398	128.367668855679
52.7741006245326	120.19818646078
50.1797452829876	112.897363455816
47.8256986901285	106.447685749677
45.7881650237762	100.826958459862
44.1306908625465	96.0083556532133
42.9038980550956	91.959298595338
42.1440181853314	88.6397317513511
41.8702759741702	86.0001069079481
42.0812763661364	83.9791450629847
42.7506301513681	82.5010412462608
43.8218756319486	81.4705399094594
45.2113763146397	80.9048068180371
46.5343622122488	81.1422873970518
47.6474975630475	82.1167821410319
48.411941368628	83.6986130285054
48.8179670994546	85.9640468776366
49.27407391395	89.1099327564313
49.8715762393723	93.0901004964201
50.6939116067258	97.8197144673662
51.7983046368434	103.196700075423
53.2187869778364	109.120347706227
54.9761067110564	115.500996958701
57.0878947604117	122.263100277345
59.5773417641316	129.343891795722
62.4794114506623	136.688411335536
65.682452870154	143.368168419679
69.1124955604348	149.355587404753
72.7127253983597	154.62983617686
76.4430188050492	159.172892064993
80.2793066285546	162.967779454429
84.2136307661098	165.998319993141
88.2551646069921	168.250037832407
92.432254638759	169.71227705891
96.7954281319414	170.382044219224
101.420981502579	170.270650237856
105.76359081815	170.019740288471
109.835686947042	169.546071780141
113.694131573971	168.785827720538
117.429557606883	167.734403764474
121.133712421618	166.477205552083
124.772236917765	164.915500075779
127.895114461714	162.847307643829
130.374025017797	160.328700407764
132.096203190887	157.468993035555
132.98684484968	154.409749919085
133.011235132562	151.306489371019
132.171276738433	148.318064058921
130.502899878054	145.600104793515
128.075320058844	143.299044386322
124.993011222138	141.545861696282
121.263159985622	140.37579039613
116.778532449187	139.665351622393
111.547630764112	139.404393613749
105.582033198026	139.577009925216
98.8957420449963	140.170792722998
91.5020517677134	141.181549133225
83.4106295071489	142.616011271516
74.6258747300075	144.493155513995
65.1471467842972	146.843398808774
54.9709564822076	149.703340192129
44.7444396460482	152.497968898305
34.5879528481739	155.39202309045
24.6026473528399	158.545261415174
14.8671821752894	162.082050332033
5.44577456255791	166.081936175943
-3.60473792766511	170.585181078817
-12.2319008282154	175.601391626395
-20.3873434247792	181.116286558095
-28.1711256890827	186.219687521399
-35.5564720235894	190.864779983719
-42.5180165516763	194.993041667585
-49.0364670066456	198.537071729293
-55.1036010736578	201.425306010828
-60.7270642614111	203.589385357747
-65.9361769427495	204.973765594113
-70.6524511890263	205.621037323552
-74.6763351857699	205.741549928794
-77.9246932906764	205.44838519436
-80.3312590356559	204.878552247761
-81.8606801429565	204.172193991322
-82.5084465750341	203.443831330885
-82.2858982148327	202.7608160386
-81.2052825956909	202.137308123498
-79.2749983758908	201.536034612367
-76.5046405635483	200.871036701769
-72.9168748502878	200.010412283272
-68.5657863636664	198.778728665456
-63.5734620720768	196.95812310984
-57.9809091442639	194.559126072562
-51.8456558840202	191.894529736405
-45.3260659177175	189.103173871388
-38.6265593411406	186.280406828268
-31.9471687796032	183.458600394754
-25.3160561893843	181.502532333056
-18.8633714411625	180.371701537179
-12.6993569856045	180.009365379948
-6.91820197722851	180.349175148551
-1.60189828742001	181.318508359177
3.17623443017008	182.83955099659
7.34848167428255	184.828487444445
10.8504959194376	187.192737825767
13.6209835417589	189.826197869054
15.6055823860402	192.603753856845
16.7670023336317	195.380351361481
17.0970081846064	198.003381232899
16.6168319462381	200.337204221739
15.3623278738301	202.28202404991
13.3675764653889	203.777970413018
10.6563272248936	204.802444922355
7.24090488249452	205.369088473172
3.12739955108659	205.53142193756
-1.66964532543965	205.391395651195
-7.08942389543081	205.109849328219
-13.1709752578948	204.644075913208
-19.9556307688841	203.681524958343
-27.4043562500266	202.131417001419
-35.4362917972064	200.020713197376
-43.9217323803489	197.503997356839
-51.8908715024317	194.359887730426
-59.2739764135072	190.575628753831
-66.0071696240841	186.189758515808
-72.0338283989211	181.266537544886
-77.3058563231415	175.884395773058
-81.783935960301	170.130478316463
-85.4373123327264	164.098195805946
-88.2435929174626	157.886556602506
-90.1890079561452	151.600788060052
-91.2697160090498	145.35398439311
-91.495049497344	139.269265044476
-90.8937138010208	133.48071710356
-89.5222095012803	128.12879373077
-87.4682742428879	123.345024469463
-84.8370440017196	119.231284703386
-81.7231835696488	115.851785366832
-78.1896934569296	113.241318104456
-74.2601788304222	111.414965348231
-69.9168938365357	110.369639888786
-65.0989816494258	110.074724373788
-59.7016262210829	110.446557948517
-53.7320985979956	111.497463275239
-47.5099310866916	113.257596103898
-41.086590337004	115.553161865968
-34.5515817146788	118.10712353256
-28.8176298773456	121.043867854851
-23.8843689379891	124.307901740504
-19.7412685220149	127.820061507702
-16.3734141086948	131.498614979069
-13.7646881775115	135.265698432662
-11.9000116113638	139.048246922481
-10.7669632241923	142.77681542294
-10.3569222432388	146.383508854575
-10.6657581256253	149.799497692539
-11.6939095742724	152.952519121251
-13.4454290458135	155.765390727569
-15.9253978815585	158.158629046961
-19.1357518454925	160.064625728209
-23.0700950011045	161.462788735794
-27.6996668328275	162.420159489706
-32.9508111715338	163.068977216395
-38.7274544455905	163.529178345995
-44.9575240122174	163.882514315373
-51.611074751354	164.18909251748
-58.7008808388314	164.51091483257
-65.9525947531763	164.115812665573
-73.3123775808371	162.971054679404
-80.3837131252233	160.992798043385
-87.0239356395149	158.238209204892
-93.096406097533	154.811924871624
-98.5020251729439	150.844454323229
-103.180163376193	146.469340556708
-107.097936378813	141.812406034767
-110.239769419762	136.989940823723
-112.600128915974	132.111179821134
-114.179350046905	127.282858515288
-114.982566471358	122.615086476824
-115.02277168972	118.227589483422
-114.329467216387	114.252422595917
-112.959147364115	110.82351042268
-110.989939013041	108.048003991448
-108.489477290837	105.980814365884
-105.482172609317	104.61909982729
-101.941318052333	103.896748287324
-97.8182095251722	103.673651141308
-93.0956956028987	103.768715647999
-87.7892866046897	104.027224802846
-81.910422441302	104.331860967878
-75.4532354702198	104.576434336997
-68.4019333198344	104.640128479008
-61.0750806490991	105.191980214275
-53.4945016899914	106.26578104366
-45.8532920567908	108.103913358843
-38.2560355804536	110.741457527374
-30.8241176223923	114.192626394563
-23.6778696287596	118.445448817083
-16.9272986607137	123.466265356813
-10.6691237296486	129.205694139304
-4.98708062753895	135.602857526372
0.0467812398204757	142.587193492262
4.37125287022524	150.07792118679
7.93686702484037	157.981366270625
10.710399868806	166.187037645709
12.6849712500718	174.566345693973
13.8924394369674	182.983441091703
14.400871770386	191.322636678364
14.2865694040059	199.509644807222
13.6060869086431	207.50669377716
12.3870591478204	215.297202544134
10.6298979446831	222.875470444547
8.31146417793239	230.242837879748
5.38824122821168	237.408229612925
1.79961636517548	244.391893661015
-1.69877085118868	250.911504587382
-5.17919263280994	257.041538016556
-8.69505427894973	262.908724345053
-12.2419811453899	268.465131488156
-15.6481341664116	273.453107516304
-18.8335017813318	277.819703302624
-21.7044909584489	281.528820671221
-24.1718958945202	284.565207979713
-26.1604072413195	286.928703787041
-27.6118937201247	288.626973298092
-28.4854307267534	289.669789742268
-28.7562005320286	290.065311255551
-28.4143327330028	289.817999713508
-27.4641160768656	288.927788146223
-25.9237118254734	287.39026774271
-23.8253617232549	285.19785315653
-21.2159943920953	282.342065487566
-18.1580173118891	278.817255966848
-14.7298723200424	274.626293668526
-11.0255713924813	269.78898449959
-7.15194691855408	264.354545593014
-3.22228583039774	258.423324381776
0.782149940589953	251.984275280972
5.02626895272117	244.939152652117
9.60766346046827	237.276541800979
13.8099237723774	229.331583444315
17.7398705199767	221.140098076568
21.4898951579743	212.75230657159
25.134837683675	204.227606150259
28.7327011376952	195.630252932945
32.327077547097	187.026572171362
35.9500315962302	178.483416007504
39.624884243788	170.06741984063
43.3687239660794	161.844696950569
47.1946466769011	153.880733680645
51.1137883904698	146.240337314724
55.1372286811625	138.987538388214
59.2778381314061	132.185366216222
63.5521313243593	125.895408277535
67.9821703064657	120.177033721478
72.5975360925605	115.086106748948
77.4373332247331	110.672930973648
82.5520866454751	106.979043128565
88.0051843805509	104.032306513029
93.8731579179676	101.83951868009
100.243601014992	100.375178621329
107.209439137708	99.5611678074409
114.731052620413	99.4307475521821
122.622646647103	100.105808545046
130.766059782182	101.624132652242
139.029313713696	104.001244300993
147.283095972739	107.227146578701
155.410227011285	111.270981447912
163.30941520315	116.087675651952
170.827151181627	120.738309474238
177.905978468884	125.165425636943
184.500663943718	129.312780975584
190.575848644744	133.126999605744
196.104008675956	136.558556385043
201.063767584949	139.562335739991
205.438537151117	142.097922665666
209.215443716935	144.129723201814
212.384495969918	145.626974423629
214.937955760511	146.563681480174
216.869881076334	146.918506008659
218.175817537977	146.674622885016
218.852620795876	145.819558682775
218.898396512946	144.34502421034
218.312546890515	142.246754340463
217.095912708799	139.524370423061
215.250997597303	136.181283138215
212.782257201419	132.2246556474
209.696431382163	127.665446992113
206.002894989868	122.518552567305
201.714005517941	116.803051595338
196.845437856064	110.542561796216
191.416520457313	103.765691547793
185.450624943738	96.5065728186194
178.975712785072	88.8054541340109
172.09351386434	81.5947052959543
164.831288059118	74.9282193008178
157.226125993974	68.8647149297271
149.329074418178	63.4673354721148
141.210384398264	58.8012040463258
132.964155979245	54.9269059796417
124.707180250034	51.8890743515059
116.56572625122	49.7055784289336
108.65405735037	48.3680330241095
101.05938518768	47.854288647992
93.8393102626746	48.1414706881861
87.0254282837585	49.2125489325732
80.6269379536578	51.0571482154832
74.6323115659241	53.6688809484246
69.0089565125239	57.0403705823273
63.6988471035481	61.1555966367309
58.7265796866875	65.9921899293466
54.1998417870957	71.5181703451541
50.1598884522495	77.701389938273
46.6480520797087	84.5053716766981
43.7018326093744	91.8901118667318
41.3525449972108	99.8130103448383
39.6236253128275	108.229751848651
38.529214854831	117.09493971976
38.0727290127996	126.362324675439
38.245149465074	135.9845202951
39.0228034691039	145.912171384066
40.3644219768407	156.092722856242
42.2073576522424	166.469378444259
44.4632747120716	176.981696753502
47.0151747656848	187.570222076534
49.7208433898484	198.18643422672
52.4285773330132	208.802864831497
55.0009061896962	219.412722571276
57.3312344870315	230.018148860082
59.3472511268244	240.618202407554
61.0075382456539	251.203311387108
62.2977452639846	261.755326009484
63.7137137844914	271.50713868794
65.2893273965244	280.435904332991
67.0795096170528	288.524703160592
69.0520989076333	295.760921463241
71.0874335897694	302.140212026772
73.1281195895547	307.657722426916
75.112990467283	312.312816977356
76.9816937206407	316.1086159429
78.6778338272848	319.051081930209
80.1514054466878	321.1477626607
81.3606845096908	322.406389032682
82.2736455477026	322.833559098326
82.8689498204	322.433748918849
83.1365182283126	321.208872293877
83.0776384348793	319.158546463122
82.704472313293	316.281091425066
82.0387924506269	312.575093516465
81.1098689007192	308.04115163417
79.9516660149562	302.683319994534
78.5997664603383	296.50987829685
77.0885012588258	289.53337829218
75.4484216893829	281.770355392098
73.7164237193252	273.232170685104
71.9389563219898	263.921770424551
70.1465313326072	253.85010352938
67.8807279814027	243.770952175467
65.1658080752307	233.693047171273
62.0293897883752	223.626257995652
58.501785047808	213.581091866886
54.6151439658949	203.568174815784
50.402350381414	193.59777465373
45.8956612802319	183.679462618777
41.1251501961368	173.82203851707
36.1170998100454	164.033838232971
30.8925714673223	154.323484866374
25.466425799827	144.701036065831
19.8470465173694	135.179344424021
14.0369110721817	125.775328330214
8.03396553544284	116.510801137319
1.83354388971967	107.412575289109
-4.56958604084166	98.5117525809833
-11.1794751498232	89.8423607487915
-17.9978121622791	81.4396729719662
-25.0233480161884	73.3385634805474
-32.251781971107	65.5721294698104
-38.7878769162841	58.1768822664647
-44.6225578743674	51.1574926955489
-49.7580051725335	44.529698252042
-54.2115434492736	38.3222903576046
-57.9904900970044	32.5596287405428
-61.1046038459894	27.2696542927378
-63.5659525362694	22.4832908867592
-65.3890454511177	18.2339235930597
-66.5909955754851	14.5567500279101
-67.1916264258345	11.4879007258029
-67.2134339987779	9.06324144142661
-66.6812758240066	7.31679926751607
-65.6216301877529	6.27882872975783
-64.0613009310762	5.97366105808064
-62.0255831686447	6.41762362373669
-59.5361406824241	7.61739818196938
-56.6090643989087	9.56913885147881
-53.2536207334951	12.2585106185946
-49.4719820485668	15.6616278173805
-45.25985582355	19.7467342197824
-40.6076023776938	24.4763597349643
-35.5013176250485	29.8095949515013
-29.9234484351503	35.7040807559913
-23.8525354787981	42.1173331590972
-17.2931524660628	49.0114645618683
-11.5988687046017	56.0432276163283
-6.77360616378192	63.1884582852644
-2.82215137988367	70.4124512774983
0.251938886270388	77.6739967147435
2.44751805990776	84.9276513430857
3.76661113367046	92.125643833271
4.21488566079277	99.2195946795755
3.80194908164599	106.162090268941
2.54159070463535	112.908168421445
0.452056863532277	119.416810097937
-2.44361380762464	125.652537082562
-6.11724838280685	131.58715747648
-10.5353219098188	137.201563348696
-15.659039860312	142.48728391082
-21.4448823868572	147.447313873954
-27.8456997514545	152.095716907696
-34.8123531182096	156.45577027793
-42.295806672033	160.5569116954
-50.2494926594516	164.431197706656
-58.6316992151577	168.110097395978
-67.4077252825129	171.622192499046
-76.5516446020671	174.99195963077
-86.0477036755635	178.239516327369
-95.3078051715756	180.712090742531
-104.305980262931	182.42338686132
-112.555470923408	183.694202224819
-120.030474855561	184.563134535033
-126.702977172821	185.08158956575
-132.546163498744	185.309638423476
-137.536971707907	185.312809197886
-141.657896145226	185.158279497717
-144.897706945404	184.910504571037
-147.250920522337	184.626833015825
-148.71626451318	184.353774032052
-149.294716163629	184.124322493044
-148.98775097888	183.956358981043
-147.796263502688	183.851899000205
-145.720382815105	183.796959780451
-142.760202293285	183.761962499465
-138.917272336817	183.702759635347
-134.196535883776	183.56245409487
-128.608244760441	183.274082780173
-122.169373012025	182.763983474579
-114.904220926183	181.955366871034
-106.84427785992	180.771357636963
-98.0281948866553	179.136065322837
-88.4738624240659	177.03239410527
-78.1742206220379	174.531152002776
-67.7265804273685	172.304570767735
-57.1451001615248	170.35520873712
-46.4481625971489	168.676256626618
-35.6570042836717	167.24954063295
-24.7940963078498	166.044518231634
-13.8814556817143	165.018270802066
-2.93910787022831	164.116725171161
8.01597197946754	163.277266326246
18.9701096444666	162.432576211229
29.9122788902746	161.515117151886
40.8328358333413	160.461467101436
51.7221896879982	159.215858612909
62.5699070704102	157.732635276077
73.3644821954653	155.977672852546
84.0937472100488	153.928989515145
94.7457664204158	151.576799108102
105.310039441151	148.923202104093
115.778861731399	145.981615407851
126.148703489078	142.775954451989
136.42145579631	139.339532076175
146.605385767852	135.713667893588
156.715737380539	131.946201534886
166.775518830099	128.090987100793
176.060862976102	124.659052092147
184.530214261479	121.536565011116
192.169903290001	118.686701594665
198.971036253016	116.078956753384
204.929057112583	113.693090834783
210.042901825906	111.52039886173
214.314270261393	109.563631326352
217.747130314606	107.835989805679
220.347404582014	106.359424345493
222.122722764986	105.1623994483
223.082112508927	104.277284230584
223.235524075051	103.737533532697
222.593131939447	103.574845466157
221.164430800828	103.81648639084
218.957234476727	104.482941730549
215.976763016602	105.585976258108
212.225036902002	107.127103456126
207.700783985896	109.096420479286
202.400019681063	111.471795793948
196.31738864868	114.218497849484
189.448237167763	117.289481158227
181.791201770359	120.626600091005
173.350928265661	124.162807815812
164.140811794191	127.82445655412
154.148802882638	131.621697727631
144.135517126386	135.38547752025
134.126691933842	139.156404566593
124.14178047152	142.966233078992
114.189573681311	146.83083309147
104.266359838634	150.746669367159
94.3563348754215	154.687988539205
84.4351888521593	158.60465937882
74.4775682054593	162.422593727023
64.4667620119002	166.049646608474
54.4019146266289	169.38719343437
44.2991409439624	172.342641009853
34.1879405827836	174.837640268803
24.1066632336576	176.811066326024
14.0991397487645	178.218823993203
4.21264365423844	179.032536575422
-5.50336064196505	179.238209103102
-14.9982170411907	178.835248273868
-24.2211942015617	177.835865655614
-33.1229542815399	176.264712874245
-41.6575000044457	174.158478741093
-49.7845897017243	171.56509060235
-57.4724124404056	168.542168718519
-64.7001336596322	165.154658252818
-71.4602001286601	161.472560338007
-77.7234694078095	157.480838623508
-83.5091347497908	152.83361313025
-88.8093290241931	147.517851565103
-93.6169559537819	141.52490105436
-97.9211347987724	134.856023442602
-101.705168290379	127.525105391417
-104.946946568473	119.56129452578
-107.622811083067	111.01152203069
-109.715609974187	101.940898915152
-111.225315046111	92.4280477761157
-112.17754454676	82.5552382539314
-112.626351588024	72.3983491914687
-112.652292317397	62.022454877795
-112.358223394062	51.4845262764757
-111.664676736107	41.7062690216187
-110.524509734454	32.6914655568322
-108.914817198901	24.4290004939132
-106.83497684594	16.9062977986599
-104.300251410867	10.1156620918644
-101.336199145793	4.05576238238834
-97.9750782147165	-1.26893044558483
-94.2538024009345	-5.84933003799324
-90.2128029466136	-9.67305047663274
-85.8952917319807	-12.7257297805953
-81.3465684506197	-14.9923297403095
-76.6131337425177	-16.4583564999335
-71.7414880502809	-17.1108927624101
-66.7766234773772	-16.9393045805998
-61.7603301388695	-15.9355151865027
-56.729497904304	-14.0938208512152
-51.7145746481117	-11.4103203105716
-46.738258107276	-7.88209533959582
-41.814391579832	-3.50629916386256
-36.9469414753494	1.72069779253789
-32.1288775442257	7.80394478845616
-27.3407771279256	14.7500912775821
-22.549105460653	22.5666877168684
-17.7045533718289	31.2599450883964
-12.744934568653	40.8310450598128
-7.80571237517719	50.4063065693919
-2.97591452168026	60.0166799976588
1.68367899968968	69.6990034553908
6.14028322379989	79.4839703843794
10.3837689278572	89.3907113676964
14.421651442964	99.4257577103868
18.2755930476587	109.583648102087
21.9789164410282	119.847893994204
25.5744390163663	130.192024641146
29.1121736779309	140.580861729748
32.646741862884	150.97224498427
36.2345975453096	161.319280302108
39.9313037473093	171.572937348297
43.7891187802863	181.684638966385
47.8550812072193	191.608471761409
52.1696905799442	201.30279859196
56.7661982096745	210.731265451839
61.6704562031065	219.863358560072
66.9012265512606	228.674736426638
72.4708262164979	237.147553528313
78.385970382671	245.2709499765
84.6486540263007	253.041840166093
91.2568522767674	260.466103791984
98.2046801081152	267.560240550866
105.484601944082	274.352713646883
113.093686603153	280.884023941866
121.00070593033	287.211911613203
129.150985962099	293.403886002214
136.954623288414	298.797673789933
144.46659774817	303.357155934226
151.722908189896	307.066276517326
158.738702429931	309.922363852394
165.510502080764	311.931833141418
172.019775984616	313.108148723756
178.236739523957	313.470987412197
184.123958189309	313.045719009062
189.639480485474	311.862716082962
194.739257499216	309.95638035492
199.378711759973	307.364034980322
203.513486730118	304.124933340931
207.099557302816	300.279600052251
210.092962164882	295.869622464422
212.449445567185	290.937911623952
214.124314264121	285.529359795032
215.072856366044	279.691695219566
215.251709886934	273.476102924164
214.62149117755	266.936807656138
213.150597849301	260.128465755713
210.819374895241	253.10042771174
207.623435257627	245.8882994542
203.575814992115	238.505341470001
198.709123844154	230.937709858247
193.077991184325	223.147527263163
187.266803728839	215.812494546246
181.207464835305	208.970926261282
174.84296648223	202.629008833913
168.130665965198	196.768503849385
161.04316144105	191.351566766968
153.570110197513	186.320743653878
145.705784759285	181.685998064368
137.452936738924	177.538039171887
128.825852213297	173.913009942565
119.848334155097	170.849037247167
110.551927190072	168.379678975739
100.973422739377	166.530097608649
91.152208468248	165.314522970627
81.1278554585467	164.73429105232
70.9381283067759	164.775864669095
60.6174865976699	165.408410616396
50.1961533817003	166.580853760459
39.6998998181299	168.218982842843
29.1506758616298	170.224191162693
18.5679131023141	172.476278674401
7.9698830586769	174.842022584369
-2.6254168000947	177.188125853169
-13.1996556019252	179.394002672568
-23.7333937895082	181.360209274017
-34.205234932066	183.011614867449
-44.5913784666618	184.297014945111
-54.8659202266487	185.187305624512
-65.0020198217158	185.6735752701
-74.9739658395639	185.765693402629
-84.7602246565646	185.491744464794
-94.348132356184	184.900191702095
-103.724025574903	183.973720357883
-112.87921562656	182.616136696527
-121.814794517839	180.787659395629
-130.541162683318	178.448345747905
-139.077723848775	175.564809196137
-147.451847988777	172.114608239034
-155.697581880967	168.090009798351
-163.854096460152	163.502113530634
-171.301305676246	158.978035321068
-177.980849680696	154.449871217437
-183.845527126561	149.855205775869
-188.86195680741	145.151458982206
-193.00861520474	140.325014159266
-196.274086771222	135.39165334182
-198.657092763695	130.390137016949
-200.166363601247	125.372720777455
-200.818780954998	120.396492296438
-200.636304981475	115.517819732123
-199.643033569335	110.789960210251
-197.863165372441	106.26268562372
-195.319912522324	101.982799756515
-192.035092828111	97.9948645578376
-188.029109372149	94.3418235132266
-183.321097554036	91.0654136458721
-177.929091337333	88.2063472043115
-171.870109854573	85.8042747419832
-165.16009594478	83.8975426609684
-157.81365713357	82.5227407931336
-149.843574300484	81.7139992816765
-141.260064483156	81.5019342852266
-132.069835938398	81.9120552237302
-122.275110631207	82.9623455977876
-111.873114420638	84.6596961224151
-101.518917729411	86.4030367960878
-91.3037336927255	88.2948658152239
-81.3061480113685	90.4416188189211
-71.5930138525534	92.9404685636446
-62.1559338820918	95.8471157052468
-52.8314610152948	99.0921995181764
-43.6000330124055	102.686204553815
-34.4412509023252	106.623031046721
-25.3378607599185	110.885931000838
-16.2767699322363	115.451221038667
-7.2489727289286	120.291034075393
1.75102184485422	125.375453683476
10.7259718917205	130.674209694941
19.6767147368558	136.158052487868
28.6028812511286	141.799880752605
37.5034180403743	147.575652060297
46.3768589287307	153.465052509238
55.2213393071078	159.45184804322
64.0344242298775	165.52380625904
72.8129160141464	171.67209603659
81.5528826736226	177.890170346687
90.2501450740909	184.172301953195
98.9013408389704	190.512094754469
107.50548869191	196.901330580179
116.065822089948	203.329392459895
124.591642598613	209.783299513747
133.100078021585	216.24820494556
141.617933423849	222.708095270026
150.184743431554	229.146315573367
158.784838796233	235.569305734157
167.261875029171	242.087791232109
175.614080294042	248.712634726491
183.847876333635	255.452198203492
191.42540167173	261.613290201883
198.286252547159	267.262813072498
204.380179541092	272.47104168386
209.669560383344	277.305186907487
214.129020101497	281.823428752142
217.743215444889	286.070940941709
220.504251133036	290.078076974853
222.409673839716	293.860089185395
223.461348141029	297.417719923971
223.665142988823	300.738289115338
223.03119521889	303.797165250563
221.574443776836	306.55963119211
219.315100061402	308.983132867125
216.278762743503	311.019773012986
212.496027569971	312.618781331007
208.001641940608	313.728668770275
202.833401439633	314.298896115254
197.030996550721	314.281080865406
190.634907983991	313.629913679662
183.685306902788	312.303995442659
176.220825332364	310.266759652448
168.277060211067	307.487575213932
159.884764182806	303.943091657541
151.067851272098	299.618920983301
141.841616896929	294.511814267578
132.767415195636	289.325288226711
123.931270892017	284.005947467009
115.411267723943	278.498499040682
107.275420310154	272.75076784573
99.5833522366766	266.718735978727
92.3340190105835	260.364870663353
85.189543343492	253.807126263049
78.1419897939686	247.040220146741
71.1782768902229	240.072524954784
64.283604988458	232.922824986226
57.4427125429552	225.618714136109
50.6404730616789	218.195272204554
43.8621386349482	210.693729564025
37.093296662287	203.160014306258
30.319545437714	195.64314557924
23.5259039373818	188.193469116243
16.6960171048679	180.860734603533
9.81127869235344	173.691997464991
2.85005575661079	166.729306583284
-4.21274231332244	160.007136826921
-11.4054490359654	153.549567102102
-18.7584193180397	147.367330193953
-26.3014093646814	141.455143183869
-34.0593178164351	135.790257251102
-42.0467626030044	130.333822429963
-50.2635208987371	125.03656357807
-58.6940718869798	119.84800095206
-67.3126725092399	114.725077010147
-76.0913433840658	109.636067045267
-85.0073046302326	104.559478295911
-93.9915308369084	99.4857208582096
-102.650644571402	94.2661029959661
-110.931045546693	88.8889769041981
-118.781514465561	83.3404208459922
-126.154962759972	77.6054697262646
-133.008607740388	71.6681393706047
-139.303964090892	65.511535940231
-145.006839378729	59.1182430164884
-150.087306957949	52.4709954735418
-154.519590099932	45.5535875136047
-158.281811563949	38.3519384167159
-161.355608161675	30.8552451796849
-163.725661169923	23.0571820521108
-165.379242756599	14.9571513402077
-166.87624519404	7.2422965652523
-168.200915918727	-0.0667162241671519
-169.337088672764	-6.93784736780475
-170.269592459498	-13.3260743238012
-170.986927729965	-19.1727690681212
-171.484834018936	-24.4076408150528
-171.768816803094	-28.9548494206381
-171.852451306187	-32.7427951538836
-171.75009449078	-35.7139270934273
-171.466946361221	-37.8312018920893
-170.991335155207	-39.0819163158009
-170.293177024863	-39.4815923605646
-169.331645360946	-39.0769675556275
-168.070855069459	-37.9413389009096
-166.493097814617	-36.1587311667054
-164.600072112862	-33.8063126006687
-162.405907181443	-30.9452800502324
-159.930020517287	-27.6197707120911
-157.192811347385	-23.8591215228282
-154.213756823061	-19.6805730852232
-151.010916980923	-15.0914607370002
-147.601174367847	-10.090784927428
-144.000854854617	-4.67029699376096
-140.226561768319	1.18472747138438
-136.296141432999	7.49486819005278
-131.659408517153	13.6052801564453
-126.347556877264	19.5406628735311
-120.399666291402	25.3280310174435
-113.863855019447	30.9952416445523
-106.798087887914	36.5692199856072
-99.2704593910532	42.0740985605337
-91.3589061390786	47.5296938576028
-83.1505527558619	52.9509149880257
-74.7411310067813	58.3487689059736
-66.2348615327753	63.7336191751217
-57.7445135776006	69.1212485500198
-49.3902810485624	74.5414402086742
-41.26013176652	80.0439154064534
-33.4119013209403	85.6982811487538
-25.9003372550701	91.5839557374938
-18.7622870569783	97.7722418030525
-12.0247494632112	104.317649732368
-5.7121636265793	111.256678825039
0.14972687453978	118.60964718392
5.53289746550032	126.382918761713
10.4078465109955	134.570798245901
14.7453402547211	143.157151758003
18.5185547925731	152.116957380138
21.7052909870835	161.417924355947
24.2901101333205	171.022239696428
26.2663673686147	180.888467676067
27.6381950939388	190.97363198564
28.4225067310036	201.23550720585
28.6510623756573	211.635074617966
28.3725725591072	222.138890200346
27.6546826006693	232.720725803145
26.5853274248005	243.361363538092
25.2721355972596	254.045321598184
23.8376085900025	264.754587824263
22.4087178939596	275.462413151452
21.104010148596	286.131607704446
20.0252935235781	296.718054628907
19.2234937441699	307.177528208777
18.7173364040793	317.468251108239
18.5356039927377	327.549112515473
18.7053839976172	337.381808503229
19.2544827900321	346.931039957384
20.2124614819535	356.164746767817
21.6107616419913	365.054431322072
23.482139175718	373.575470666642
25.8595995894325	381.707255145765
28.7750525121263	389.433014427234
32.2579096835125	396.739272794385
36.3338048252131	403.614970422729
41.0235213974453	410.050353323491
46.342106627335	416.03575430233
52.2980572143668	421.560374601086
58.0182206691539	426.767321143643
63.4948499915959	431.637010090623
68.7104052862426	436.143953056734
73.635149508181	440.257098159822
78.2245163366379	443.941831512538
82.4176904359465	447.164438634223
86.1400785386615	449.898611419527
89.3116294936834	452.130856109709
91.8586052955757	453.860543142586
93.7229839251522	455.09423097193
94.8665933271968	455.83826868634
95.2719495519867	456.093129611956
94.9431059406542	455.850384340873
93.9086265272951	455.092582888658
92.2265672558482	453.797723403057
89.9866710456708	451.950977283712
87.2995979106114	449.560546101682
84.2718655274093	446.662908022095
80.9857471585046	443.310655558837
77.4963023109793	439.556998993006
73.8376300323365	435.447534528891
70.0296231607575	431.018161586184
66.0826456937492	426.29566388044
62.0003243175491	421.299019819001
57.7810889373187	416.040726030439
54.2931194647495	410.371786705231
51.5263368197244	404.298376277819
49.4658001562157	397.825443102447
48.0914773549465	390.957614073377
47.3778502577923	383.700144977903
47.2933828817668	376.059987458501
47.7998691595471	368.047050822015
48.8516731935985	359.675745784534
50.3948765088303	350.966901042019
52.3663468402981	341.950125896122
54.6927239470478	332.666616420654
57.2892413666057	323.172193071224
60.0581248753453	313.539869444963
62.8861397554983	303.860255374469
65.6415439399983	294.236531913349
68.1743026509137	284.770341929416
70.3283554789886	275.541802075955
71.9662632391811	266.599609548212
72.9869627393501	257.970235662506
73.3342957775958	249.618757592608
73.0021259682375	241.433618531619
71.9710132198286	233.397548828063
70.2290400355718	225.507353020591
67.7686897079875	217.773890838063
64.5858877482433	210.221073021995
60.6803971254201	202.88454360595
56.0570434670219	195.810006343675
50.7272942332656	189.05106516967
44.7107347629106	182.666572213826
38.0360819342342	176.717664058858
30.741571353925	171.264783152497
22.8747658733906	166.36494891591
14.4919555992832	162.069393177068
5.65730833428736	158.421508459567
-3.55818387144056	155.454964122112
-13.078069871076	153.191863439391
-22.8223570799418	151.640951895341
-32.7102631040247	150.796135182137
-42.6639286577332	150.635866647487
-52.6127881250698	151.124136952159
-62.4976962785191	152.213552287954
-72.2735737215664	153.850190244109
-81.9097075861704	155.978921389496
-91.38777324829	158.54699497718
-100.707473360996	161.559289876966
-109.897731174936	165.10238256688
-118.959713591402	169.176356453995
-127.891732843278	173.775159200849
-136.688161035212	178.88610914502
-145.339156151624	184.490394696051
-153.830930518489	190.563981341738
-162.146400070941	197.078828107063
-170.265998254125	204.004331847572
-178.168427795719	211.308812222371
-185.427688513077	218.169732095185
-192.05510049563	224.540362541637
-198.068162937805	230.375439314338
-203.488440100924	235.633027548216
-208.339406885971	240.275698099336
-212.644518670008	244.27108604405
-216.425645184453	247.591992380961
-219.701900182806	250.216203409243
-222.48883092161	252.12617211303
-224.79790307733	253.308661877189
-226.636215770419	253.754412200368
-228.006395164086	253.457854912621
-228.906634339323	252.416887469307
-229.330866154374	250.632694494314
-229.269071246399	248.109597318504
-228.707732952381	244.854902763155
-227.630453041661	240.878718069559
-226.018736289794	236.193702173393
-223.852940034573	230.814739069273
-221.113371831328	224.758549823533
-217.78151003337	218.043303912585
-213.841320646834	210.688338943382
-209.280642941202	202.714134653803
-204.092602929853	194.14269108311
-198.276978897393	184.998405798944
-192.244937111186	176.10043257161
-185.978329428389	167.498310130687
-179.461764419926	159.247768522029
-172.68530931629	151.409051886757
-165.646761535912	144.044438250656
-158.352877375748	137.215031688861
-150.819055026839	130.977261955872
-143.067419137841	125.379832981897
-135.12384881978	120.461798027509
-127.014820154261	116.251974278268
-118.764795973522	112.769387417134
-110.394490570919	110.024195136245
-101.919981494568	108.018602616271
-93.352463477283	106.747468535381
-84.6983620969199	106.198415647977
-75.9592483245831	106.351001617737
-67.1560339170064	107.199700368837
-58.3623301350133	108.777341214642
-49.610816965366	111.078584007551
-40.93913502567	114.096996003607
-32.3868366631804	117.822640841108
-23.9930859582138	122.240648251154
-15.7944722501743	127.330230172063
-7.82283571775551	133.063953554861
-0.10306800116409	139.407124780605
7.34914011362567	146.317172886559
14.5295776326961	153.74298424341
21.4476372945996	161.624250692412
28.1278267632163	169.891047009237
34.6098917771925	178.464027973526
40.9466830902035	187.255744269431
47.1994062992105	196.173450400543
53.4310281794443	205.123273011785
59.6996232009795	214.014898812005
66.053393904447	222.765595453939
72.5280675267011	231.302762388321
79.1463315940323	239.564966537555
85.9185544530904	247.501943726152
92.8441191513506	255.074154646887
99.9128917793395	262.252393657251
107.106232968656	269.018121382119
114.422070925504	275.339904420643
121.90897664176	281.149381947438
129.57314567312	286.417208595794
137.424849803642	291.115415219719
145.475941484264	295.219276161039
153.738145754653	298.70821332468
162.221551331645	301.566277380087
170.933250517506	303.782417555278
179.876144179265	305.350734899734
189.047928642745	306.270926270416
198.440300011607	306.549122882158
208.038478496947	306.199283881039
217.821267360458	305.245176033037
227.761954849544	303.722690755595
237.830291892671	301.681813508618
247.995376816951	299.187172819289
257.371886365531	296.549596923899
265.916223218471	293.762899409127
273.600606860587	290.82735355376
280.410790143324	287.750844850765
286.341986622744	284.548977584121
291.394890460272	281.244296269897
295.572772769702	277.865066749335
298.87980552355	274.443942226544
301.320356674973	271.01661092624
302.898893118247	267.620386508725
303.620149473992	264.292692176411
303.489293065073	261.069457295159
302.511919113524	257.983524190129
300.69382704439	255.063197276145
298.04062662768	252.331038642559
294.557274646278	249.802946580211
290.247646887861	247.487486252428
285.11422616926	245.385402612972
279.157958395816	243.489240601468
272.378309860473	241.783018986742
264.773553439661	240.241943219423
256.341314295358	238.832195947254
247.079405982853	237.510913095135
236.986966142671	236.226538316111
226.06582894167	234.919831648355
215.178716006429	233.292428509315
204.356266514009	231.368743655806
193.623904971629	229.170519921436
183.002899122384	226.713907981752
172.51182846471	224.008204756014
162.167566972409	221.055988577596
151.985723474593	217.853802580523
141.964769197182	214.404668866788
132.088947672561	210.71733591997
122.363456046987	206.778993465079
112.799081972524	202.569113936396
103.412195531567	198.061508710839
94.2246346017802	193.22699795734
85.2635731881025	188.036325131901
76.5611984527348	182.463029239567
68.1540039959725	176.485997683645
60.0816212000558	170.091457126979
52.3852707652874	163.274245006578
45.1060292050671	156.038329916834
38.2831209113896	148.396668754654
31.952384839405	140.370553344692
26.1449841014362	131.988594760134
20.8863764131267	123.285443857888
16.1955602134089	114.300291827029
12.0846424208961	105.07516877081
8.55880890106953	95.6530781557133
5.61678261250058	86.0760643213536
3.25180242732331	76.3833786244858
1.45305147343594	66.6099426883263
0.207343251947563	56.7852750575506
-0.499229717333662	46.9329715411872
-0.680168903087463	37.070845506676
-0.332162332166632	27.19980197859
0.561790405515374	17.3062163463436
1.99655593164058	7.39098702190461
3.9594518039511	-2.54241559794337
6.42956136090031	-12.4880376850043
9.37737254064019	-22.4381694232583
12.7646811447973	-32.3844688795512
16.544879623873	-42.3192905547746
20.6637335226285	-52.2369710898878
25.0606443280202	-62.1347995169668
29.67027530863	-72.0134590106082
34.4243439625765	-81.8768660948712
39.0755135760347	-90.8614787725764
43.6168206046896	-98.9649236120085
48.0400634019087	-106.189990244215
52.3359687539572	-112.543069772233
56.4943321316653	-118.03276012501
60.5041214724268	-122.66871324
64.3535439368704	-126.460736751951
68.0300821824363	-129.418130265562
71.5205114761314	-131.54922406121
74.8109122982638	-132.861087079758
77.8866957903786	-133.359374724576
80.7326619271037	-133.048291459798
83.3331125991381	-131.930646253437
85.6720432867569	-130.007979675674
87.7334365394544	-127.280739863729
89.5016765333042	-123.748481437421
90.9620950832826	-119.410058609537
92.1016449867148	-114.263783847742
92.9096774896251	-108.307529309061
93.3787801307288	-101.538761416387
93.5056138364073	-93.9545180553563
93.291678261237	-85.5513580577087
92.7439342022831	-76.325326632869
91.8752210016821	-66.2719815097763
90.7044234200824	-55.3865100017773
89.434244617625	-44.5339551616157
88.0330318844381	-33.719874810153
86.4772172643032	-22.9455723487078
84.7516190534434	-12.208970720487
82.8495106800312	-1.50549266735337
80.7726054456123	9.17110468460891
78.5312301961053	19.8279981601648
76.1457918818153	30.4728490985851
73.611300066932	41.1048944939195
70.8946963453321	51.7132999482521
67.9862934875774	62.2921661423891
64.8777940354591	72.8341490728882
61.5640892690767	83.3313472443151
58.0441126314107	93.7761137215511
54.3212653354618	104.161875930853
50.4035363080114	114.483915361507
46.3033710323326	124.740032726149
42.0373355212696	134.931022862613
37.6256238687205	145.060894211161
33.0914568495952	155.136787476514
28.4604095605451	165.168576806757
23.7596874402269	175.168173423186
19.0173469590315	185.148592745681
14.261439667083	195.122885472318
9.51905669990945	205.103061956045
4.81526942097428	215.099147795694
0.171993473368353	225.118490238017
-4.39316803542351	235.165391419021
-8.86803765972691	245.241086779429
-13.2468895831835	255.344030085256
-17.5314086683267	265.470399113878
-21.7317822265699	275.614688554339
-25.8690011334321	285.770120977685
-29.9401312757558	295.93752974025
-33.916305648901	306.126912681756
-37.7947180301707	316.342196254317
-41.5770258894289	326.58720173549
-45.2712528561363	336.864154944846
-48.8923224948346	347.172153256105
-52.4616267129482	357.50568394208
-56.0057638998831	367.853504959619
-59.5547252751366	378.198210421715
-62.583572339155	387.824556738059
-65.0735293418184	396.748525254494
-67.0149384547054	404.980234839677
-68.406531528617	412.523699600904
-69.254695604628	419.377114725317
-69.572753336329	425.533524310222
-69.3802202007131	430.981736365258
-68.7019882359098	435.707360691703
-67.5674061628714	439.693857383369
-66.0092583527945	442.923506075449
-64.0626698087345	445.378241454035
-61.7639681239171	447.040340544456
-59.1495173961503	447.892977714681
-56.254517404211	447.92067469146
-53.111751684601	447.109667567387
-49.7502810211904	445.44820345435
-46.1941125781582	442.9267804959
-42.4609186908927	439.538362470847
-38.5609216854329	435.278625265211
-34.4960961670237	430.146306585014
-30.2598648137479	424.143707324091
-25.8374646345978	417.277316059703
-21.2071049838995	409.558406929461
-16.3418904732608	401.00335080071
-11.2122555342875	391.633371724865
-6.34487110375147	382.165712278474
-1.7620914832783	372.584256678668
2.52052770451304	362.87651168038
6.49313239497473	353.033953966955
10.1506255457232	343.052052696042
13.4919612845909	332.930086286558
16.5197022168783	322.670836097793
19.2398350207253	312.280203871113
21.6618434923406	301.766774071346
23.7964261125767	291.141276810928
25.5081700002061	280.439480881508
26.8125378602479	269.675400906135
27.7254732070059	258.864153704638
28.2628757326209	248.021428716594
28.4397029154645	237.163134745691
28.268936697212	226.305233533534
27.7605537350888	215.463806723069
26.9206511724414	204.655370617426
25.7508820710035	193.897395482896
24.2483226681319	183.208922957361
22.4058250412542	172.611128398225
20.2128157329427	162.127664939651
17.65640813215	151.784663711045
14.7226350166108	141.610343771255
11.3976011766683	131.634279079749
7.66840493077303	121.886441492353
3.52375648756869	112.396162415712
-1.04570423010695	103.191130747847
-6.04734084680609	94.2964913362586
-11.4866395243948	85.7340508684705
-17.3674521343589	77.5215521369142
-23.6923108278923	69.6719463333921
-30.4627642083943	62.1925725292813
-37.6796850761061	55.0841391776635
-45.3408422433774	48.3394494811969
-53.2928539144862	41.9182672039507
-61.5265225272886	35.7915180794069
-70.0233446612529	29.9160223583308
-78.7501530664514	24.2342937917054
-87.6528269419476	18.6785021121807
-96.6535037148604	13.1803565984297
-105.656228666838	7.68317984416976
-114.559198623094	2.14807891347502
-123.265470581629	-3.44848127524392
-131.687760819642	-9.12100032041261
-139.748958492207	-14.8805472120173
-147.381130237173	-20.7382447615367
-154.524482780141	-26.7069116060672
-161.12665324121	-32.8014400138421
-167.142235586384	-39.0383890369444
-173.006859460365	-44.6845391177754
-178.700962871261	-49.7661620447622
-184.206455610768	-54.307006939404
-189.506605250762	-58.3275804052583
-194.585722925054	-61.8445089296238
-199.428748791159	-64.8699489197085
-204.020817277311	-67.4109796860779
-208.346873172102	-69.4688954508298
-212.391421993682	-71.0383003408915
-216.138544634575	-72.1059098617146
-219.572403636249	-72.6490005370941
-222.678623855431	-72.6336061999653
-225.447069841092	-72.0130131824063
-227.876296430542	-70.7280862180156
-229.978430414558	-68.7121518365882
-231.780181914191	-65.9023667170754
-233.315091608846	-62.2542352852453
-234.609148276653	-57.7518495850335
-235.669058250015	-52.4119764507712
-236.480624999336	-46.286486402638
-237.020133213284	-39.4629223439163
-237.274168746706	-32.0538567761039
-237.25140210535	-24.1729293811078
-236.977355327273	-15.9146498777129
-236.483062867695	-7.34889055324365
-235.323047307971	0.725152436394893
-233.508079537519	8.28421390749742
-231.047427324655	15.3159535960116
-227.948817499702	21.8164890450747
-224.218914113934	27.7889404572335
-219.864026615895	33.2426665618037
-214.890969192852	38.1929569679733
-209.308085188114	42.6610131861116
-203.12649249806	46.6740760426432
-196.361616119961	50.2655401430005
-189.035042791479	53.4748403925012
-181.176629279669	56.3468238781718
-172.82659138129	58.9303042410981
-164.03703594283	61.275674648646
-154.87227874554	63.4319568391664
-145.407625898517	65.4443674908616
-135.727072660776	67.3539106737053
-125.920856505295	69.2002754920599
-116.082940872186	71.0285875086171
-106.305923084897	72.8990031644888
-96.6687491482717	74.8935871376125
-87.218598402157	77.1092882535722
-77.9614334183415	79.6349275492786
-68.8690562077817	82.5291985808135
-59.9508175704221	85.861709372772
-51.5649619950359	89.7423068192456
-43.7382138733718	94.1820795261055
-36.5113224085673	99.1728087912828
-29.9305902725303	104.690000786837
-24.0427136970486	110.695658338001
-18.8911835990219	117.141189434185
-14.5140356533136	123.970194019552
-10.9426425465515	131.120807989105
-8.20110074113848	138.527467239116
-6.3057779127191	146.122189458184
-5.26472487849036	153.835661685947
-5.07687805792142	161.598545148985
-5.73127976460294	169.343430351583
-7.20687973313555	177.007691883106
-9.47365440176462	184.537006799518
-12.4954804901083	191.888664511399
-16.2343981315325	199.033529404015
-20.6551773222262	205.956022820518
-25.7291137213995	212.652420444191
-31.4366169884157	219.128367611044
-37.7687669173128	225.396536487374
-44.7282289309065	231.475077448894
-52.3298685405475	237.387313608723
-60.6015641045885	243.163430350961
-69.5259559987374	248.793488133648
-78.7381658803911	254.200895772534
-88.2101115357007	259.385852370563
-97.9057316860448	264.349375462085
-107.788552396066	269.092606645997
-117.824998046094	273.615738101505
-127.985630611389	277.916703582371
-138.244926822789	281.990241602034
-148.580286131914	285.827700501535
-158.970960427634	289.417502109958
-169.397325692996	292.745879100351
-179.840576902402	295.79749941886
-190.282723440474	298.555782100214
-200.706728775447	301.002908784193
-210.311509998313	303.534439981467
-219.096430190397	306.154045732675
-227.060974996091	308.858037818122
-234.204833794218	311.636088258931
-240.528042948903	314.472130942938
-246.031092258491	317.345467286682
-250.714896227877	320.232051849692
-254.580560094689	323.105879972467
-257.628928041911	325.940362772624
-259.85997144696	328.709577093089
-261.27213303686	331.389320190803
-261.86177209693	333.957958009893
-261.622858944098	336.397099271392
-260.547057119403	338.692131462455
-258.624315577018	340.832612463673
-255.844057318002	342.812435481782
-252.196966416092	344.629611919461
-247.677224464573	346.285511608119
-242.284865550183	347.78352938646
-236.027804705205	349.127407203592
-228.923135736402	350.31969736871
-220.997461478889	351.360908276419
-212.286190304937	352.249641623535
-202.831845364275	352.983618848248
-192.681549403131	353.561128520216
-182.669204572309	353.567511918312
-172.828176058448	352.980907922733
-163.189241437096	351.787624005606
-153.778840873719	349.981054112265
-144.617959708381	347.560517038023
-135.72154120699	344.530269571426
-127.098266259036	340.898832430322
-118.750556656636	336.678673181215
-110.67471177857	331.886235295032
-102.861144543488	326.542275452058
-95.2947283876868	320.672454929789
-87.9552976377775	314.308111463064
-80.8183535265146	307.487108164624
-73.8560079074356	300.254618699309
-67.0381356512422	292.663681302279
-60.3336008044485	284.775380814482
-53.711277721402	276.658689219812
-47.1403596889339	268.390662928535
-40.6200412253881	259.997482480591
-34.3153719307293	251.352007943084
-28.2231527429486	242.488968648061
-22.3332388684662	233.44484280968
-16.6241402910895	224.257954644922
-11.0618046495178	214.967210283729
-5.60019234067244	205.611053443962
-0.183306988254813	196.22737523064
5.25157028629859	186.854597502914
10.7696682108257	177.533515221563
16.4338325262265	168.308947059608
22.2995554822382	159.230171101474
28.4108560829123	150.349687357763
34.7978302867278	141.720709053464
41.4760773338912	133.394276644351
48.4475799991367	125.416735164656
55.7023967812688	117.827848177683
63.2206739098538	110.659464562151
70.9747458710122	103.934539399532
78.9312894402138	97.6663565813746
87.053580826917	91.8578983250768
95.3038892462021	86.5013790534029
103.645945206091	81.5779449162134
112.047266586188	77.0573362972027
120.48085458495	72.896558152208
128.956250104054	69.0966670035437
137.656353512325	65.8013965276032
146.602754665972	62.9758258224816
155.812358884741	60.5582612722385
165.280518278901	58.4542893761997
174.961927207387	56.5468571389474
184.766868599529	54.7259434144519
194.582884958149	52.9111766590803
204.297718503808	51.0485262666189
213.808427641419	49.096488857236
223.023101202188	47.0156848702519
231.861479703955	44.7640780060661
240.255759674857	42.2963645981824
248.150911980056	39.5656980456288
255.504001038735	36.5261248244036
262.282640978611	33.1346680571904
268.463053154209	29.3526600125838
274.028137053673	25.1463790513543
278.965774121728	20.4872191786782
283.267424021658	15.3516213272723
286.926987351208	9.72094165440396
289.93987942838	3.58138531514749
292.302262284727	-3.07588412014459
294.010405532995	-10.2543322357184
295.060199785462	-17.9511504060518
295.446970035911	-26.1555575165665
295.166044140291	-34.8458379412018
294.215282799075	-43.9845897639906
292.602315398434	-53.5125060647915
290.360583513066	-63.3450304873889
287.572804181138	-73.3833031097153
284.560088925305	-82.6712069771894
281.283249666506	-91.1320999957796
277.674373290229	-98.7716416745461
273.680611095232	-105.659408247945
269.287731383359	-111.877435491394
264.506750524085	-117.491266654547
259.358445240822	-122.546790197908
253.865722223021	-127.074486395603
248.050775844792	-131.093655018184
241.934282855723	-134.615401229969
235.535374961996	-137.644585207634
228.871888761669	-140.181068728106
221.96070351165	-142.220502378675
214.818098853817	-143.754810397018
207.460110834728	-144.77247326199
199.902879551306	-145.25867475513
192.162981435663	-145.195362201548
184.257727508033	-144.561260168985
176.205383667032	-143.331874607596
168.025223471331	-141.479521551597
159.737246396312	-138.973406129446
151.361267477138	-135.779758897168
142.914878885553	-131.862018165715
134.40945192868	-127.181107816421
125.842851127961	-121.696309187344
117.011596279315	-116.239458627855
108.085924215746	-110.802351840496
99.2543240192114	-105.331956151683
90.6712547137129	-99.7358647410705
82.4342764342651	-93.9232907880236
74.6004685530341	-87.8277727185504
67.2049380260683	-81.4068237797501
60.2709921981671	-74.6357010394417
53.8150760660295	-67.5020527630306
47.8493165579341	-60.0023065624823
42.3830037332834	-52.1393876102275
37.423555137804	-43.9213108577335
32.9771806824382	-35.3603290076518
29.0493328720873	-26.4724348110501
25.64497581506	-17.2770922644023
22.7686921852921	-7.79711691159559
20.4246592458186	1.94134587248871
18.6165831865294	11.9087636563196
17.347922297137	22.0719893926019
16.5937703978998	32.404972423384
16.1037748744882	42.8956528100386
15.8412008615716	53.5122009919973
15.7608460518066	64.2224138136364
15.8119740764303	74.9951897895205
15.9402334057525	85.8018147660712
16.0897053146112	96.6170062144458
16.2050895486523	107.41952452573
16.2337658187783	118.192252657713
16.1274338485228	128.921803641728
15.8431420587919	139.597835478915
15.3436717419557	150.212279244473
14.5973655546053	160.7586334309
13.5775433343345	171.231396786137
12.2616479636288	181.625645056358
10.6302381636377	191.936719676673
8.6659158595817	202.159985184969
6.35225319268363	212.29061711312
3.67276997105329	222.323394422396
0.610004155860025	232.252484548447
-2.85528759061829	242.071222452514
-6.74476994628335	251.771898363765
-11.0829994492083	261.345586437928
-15.8977753266766	270.782082460698
-21.2206622375768	280.070141978516
-27.0590178194267	289.187023112284
-33.1988595936816	298.092202575862
-39.6436373126631	306.762186221105
-46.3915608281049	315.1726120247
-53.4375976132026	323.298613798351
-60.7740883926768	331.115474682106
-68.3911944097885	338.599299186967
-76.2773753650518	345.727599313399
-84.4199114121519	352.479745385001
-92.8054320887933	358.837276023558
-101.42040860038	364.784095196414
-110.251577047806	370.306604416927
-119.286276031542	375.393826487083
-128.5126959132	380.037578381211
-137.920046269751	384.232750522328
-147.498652078086	387.977752887879
-157.239986985083	391.275199743501
-167.136639794877	394.132929055067
-177.182176940472	396.565494191703
-186.49394212612	398.736744569801
-195.057217039364	400.603975743923
-202.863289386146	402.11378285489
-209.914761334274	403.203018970322
-216.230848664428	403.804548041855
-221.848197515717	403.858259595041
-226.814015750032	403.322138792759
-231.175270290939	402.176521736182
-234.970789226084	400.421086212995
-238.228566583027	398.069042224073
-240.966460967958	395.141879133376
-243.194080132854	391.665588449101
-244.914631393943	387.668168365818
-246.126301959098	383.178040665618
-246.823112115185	378.223105102572
-246.995320835874	372.83026001661
-246.629491014425	367.0252859563
-245.708310391701	360.833033435982
-244.210249307917	354.277890502374
-242.109138201679	347.384535244042
-239.373784159101	340.178995435998
-235.96783643613	332.690014418794
-231.850265693905	324.950593182374
-226.976987862506	316.999231646608
-221.304117822741	308.879761011564
-215.669532812016	300.497638580064
-210.052673083	291.971195836036
-204.437734088617	283.42877452702
-198.806166012156	275.001343868234
-193.127346311569	266.813226240987
-187.354098136066	258.970473758148
-181.427383056184	251.55076426189
-175.286463829871	244.600433191148
-168.877311970477	238.138420311659
-162.156558701969	232.162475014294
-155.092504845393	226.654357016449
-147.665209808183	221.583370616046
-139.866744423782	216.908778874666
-131.701879778434	212.581853791586
-123.188989655591	208.548160498769
-114.360666143849	204.750344258201
-105.263532555131	201.131196412576
-95.9572458698332	197.636154736787
-86.5148488049571	194.213324322112
-76.9615375171069	190.85492733461
-67.2928352128069	187.579640512513
-57.5393808455577	184.373561989073
-47.7426940315984	181.207187148029
-37.9555975493055	178.031032852846
-28.2407232672531	174.774448654187
-18.6678146466869	171.349071326988
-9.31063525049922	167.658127264864
-0.244361976884178	163.609858061217
8.45653326897021	159.130100031814
16.7204155903307	154.169411154087
24.4804610647366	148.703931647691
31.6758961245318	142.732323495368
38.2523942169071	136.271551802378
44.1620070036052	129.353124936331
49.3630806324616	122.020284903445
53.8204620750185	114.326034915904
57.5061381382452	106.33166112104
60.4003121536836	98.1053371302143
62.4927770021153	89.7203953065538
63.7842637533606	81.2529174989316
64.2872800121881	72.7785094723339
64.0259684953573	64.3685268566885
63.0350347889521	56.0865768196083
61.3599782984381	47.9871371047044
58.9958105004605	40.0722658597968
55.9054652790688	32.3067923446934
52.0855091303265	24.6741153064281
47.5442119129795	17.1552792865086
42.3067104685881	9.72931893908051
36.4217225989794	2.37226291719003
29.9700109810829	-4.94283286500487
23.0705224091117	-12.241876736807
15.8758437500668	-19.54183629739
8.55352428508399	-26.8460900263557
1.26387051495693	-34.1487379592172
-5.85342446624636	-41.4428720596921
-12.6827363912893	-48.7260687879164
-19.1307919464495	-56.0020836319557
-25.1234417971007	-63.280520960654
-30.6025697003012	-70.5759527299448
-35.5236917041104	-77.9071610193114
-39.8543938078647	-85.2967159890466
-43.5736799497397	-92.7709105507276
-46.6723845587074	-100.359981065213
-49.1549807254917	-108.09839837966
-51.04330146199	-116.024612222699
-52.3824821840417	-124.178648727969
-53.2474144842657	-132.594430825806
-53.7423003918268	-141.284654061051
-53.983161663598	-150.226350259321
-53.5522940649005	-158.643007337318
-52.3974946200733	-166.573255390948
-50.4947364728723	-174.03502221641
-47.8415852884536	-181.023098612039
-44.4563039391413	-187.509973219213
-40.381246769791	-193.449951436054
-35.6862181178338	-198.789137532261
-30.4642373248518	-203.480544467022
-24.8167028993905	-207.495323859165
-18.8373130752831	-210.822254692281
-12.6046803306543	-213.459808432885
-6.18299651491963	-215.408652981185
0.374170826798711	-216.667239986102
7.01989340371822	-217.229760481469
13.7105734163281	-217.085404223984
20.4033878238316	-216.218342003279
27.0545099252184	-214.608259743501
33.6184069640739	-212.231477417196
40.0489449154945	-209.062664290499
46.3034033353677	-205.076908173854
52.3503538937564	-200.251701997486
58.18109429114	-194.569182593478
63.8212477712068	-188.021265161338
69.3335137651624	-180.620650767332
74.8009838424452	-172.410944316503
79.7805800812202	-164.180888409959
84.2001567260472	-155.892815063469
88.018215810663	-147.516159123876
91.2132620866878	-139.028018910653
93.7771949842572	-130.411618089684
95.7115061369934	-121.654819065933
97.0250903290562	-112.749151451812
97.7329435212886	-103.689319407663
97.8553469200369	-94.4730544697539
97.4173244275829	-85.1011852115138
96.4482711528254	-75.5778156852166
94.9817201328467	-65.9105213228304
93.0552599440628	-56.1104801435116
90.7106415366386	-46.192456112573
87.9941130328701	-36.1745356958241
84.9569807376038	-26.0774848083425
81.6562853732846	-15.9235515911375
78.1552746806505	-5.73453884942802
74.5230689557464	4.47088017361006
70.832746560832	14.6801999754909
67.1574302834715	24.8894579076686
63.5593034049327	35.103863263295
60.0699620967716	45.3355385927554
56.737830453837	55.600468690127
53.6046611269701	65.9148732438033
50.7066870709147	76.2925265463221
48.0763139413735	86.7430527072201
45.7437435576448	97.2709312046299
43.738189301389	107.874886427689
42.0885346110322	118.547448138097
40.8233850696546	129.274620653207
39.970537993447	140.03572650332
39.555983609846	150.803562407411
39.6026550027688	161.544996730384
40.1292157198312	172.22204672082
41.1491652084887	182.793341223622
42.6704444336161	193.215768010331
44.6955815564217	203.446074652598
47.2222941052359	213.442239041916
50.2443989733375	223.164512736625
53.7528758337557	232.576125227024
57.7369610880919	241.643696368637
62.1851936212151	250.337434269463
67.0863736357571	258.631204636717
72.430422704418	266.50255551867
78.2091361228147	273.932777809173
84.4225256779309	280.906928633446
91.0940247214511	287.414591561628
98.2204020960792	293.450236430727
105.794710729429	299.014533820227
113.80592161744	304.116251425858
122.238165254393	308.775163737293
131.068920413286	313.026262934413
140.264880670932	316.925086332964
149.773640207267	320.551986582392
159.511568301967	324.008677876155
169.357906285892	327.399523873526
179.169756045389	330.807353745932
188.808559969712	334.286692898178
198.155443985014	337.873330196367
207.113296185788	341.594709375049
215.60374937975	345.47549116613
223.563612713648	349.53953357378
230.94188662585	353.810159012306
237.697396500535	358.30978958787
243.796901255164	363.059440772829
249.213557324436	368.078257694276
253.925656367203	373.383137986336
257.915578492033	378.988426316535
261.168916097265	384.90564315899
263.673732451787	391.143201234871
265.419927611768	397.706055423133
266.398695192749	404.595218832332
266.602071663125	411.807053400144
266.022615566155	419.332201844453
264.653331230381	427.153964663466
262.488123381692	435.245853068944
259.523440634354	443.568055683629
255.762453171824	452.063013087496
251.223730124715	460.652248911396
245.954159186131	469.241048696199
240.0361542802	477.738393740354
233.574491215041	486.082214492497
226.672102596384	494.246970108748
219.417374858124	502.234640499165
212.571702525914	509.501612417994
206.147148997346	516.018403192068
200.12777673936	521.752948810885
194.464488147719	526.674103110515
189.072543770592	530.764121939379
183.845025096792	534.036098622476
178.683790301502	536.536668896872
173.521128781776	538.327315727227
168.318967587996	539.465692984625
163.05921376788	539.998242440246
157.735594997214	539.959816744093
152.348674639047	539.375456141047
146.903096507515	538.26231641925
141.406113845374	536.631225841604
135.866825836689	534.487833558703
130.295806818455	531.83342652977
124.704959106851	528.665498429833
119.107496052509	524.978136326859
113.517999441887	520.762272029662
107.952511331928	516.005829442368
102.428622185013	510.693786292966
96.9655064491664	504.8081559706
91.583830837746	498.327879954055
86.3054118101525	491.228600291011
81.1524113955207	483.48225384208
75.4591208874893	475.619585423335
69.2980600706313	467.664436170686
62.7621600770016	459.647976595346
55.9720742645126	451.604434942435
49.0795580094781	443.558433639067
42.254025848627	435.507387193975
35.651132716043	427.418381108803
29.3905160273176	419.246146456882
23.5560914751853	410.950791049666
18.2054449742325	402.504155615589
13.377976369116	393.889222977638
9.1000662411744	385.097530609149
5.38813117413293	376.126634646374
2.25043896126995	366.978151145775
-0.311792585809989	357.656390681187
-2.30372782889686	348.167477016547
-3.73651824366689	338.518831006354
-4.62708825894197	328.718917073378
-4.9980531736723	318.777164023854
-4.87777310679788	308.703975725654
-4.30068761374537	298.510729758645
-3.30879113887229	288.209551168087
-1.92157016315426	277.820406540763
-0.134272282097172	267.37171233971
2.03308387029909	256.885504772363
4.55749859789751	246.383055759535
7.41193674309588	235.88362893923
10.5651609863811	225.403367551338
13.9821195344632	214.954336729073
17.6247713207792	204.543850335246
21.4532100149455	194.174213206696
25.426899886398	183.842949000783
29.5058275906418	173.543488091616
33.6514244201235	163.26619978692
37.8272039592437	152.999604422379
41.9991497029809	142.731603094134
46.1359427106634	132.450598868523
50.2091308209237	122.146427984814
54.1933183298662	111.811056328025
58.0664161221483	101.439021764671
61.8099532261765	91.0276208986355
65.4094225534265	80.5768543753514
68.8546221807098	70.0891604807606
72.1399633728017	59.5689827272421
75.2647605157767	49.0222343667675
78.2336621809311	38.4557510269431
81.0581067189298	27.8769366042916
83.7261572465289	17.2860482727997
86.2006322851941	6.67491671418401
88.4679998634248	-3.95895205273916
90.5165650157736	-14.61877160373
92.3376710070033	-25.308030160586
93.9262480441525	-36.0301322180142
95.2810727917019	-46.7880479251075
96.4048211416251	-57.5839803288668
97.3039391825201	-68.419080738052
97.9883431722539	-79.2932471642543
98.4709573647144	-90.2050377402967
98.7671004450879	-101.151720894574
98.8937338976994	-112.12946676284
98.8685877705267	-123.133660993025
98.7091818254326	-134.159295879196
98.4317655478404	-145.201369472192
98.0502122429659	-156.255206493532
97.5976044825534	-166.428887582036
97.1002627975094	-175.719385627643
96.5877367839501	-184.124883198624
96.0915839334876	-191.644939094618
95.6440963763333	-198.280538063594
95.2770393312222	-204.033998601293
95.0204686975277	-208.908737003159
94.901690095839	-212.908911209222
94.9444055652431	-216.038989130512
95.1680703469009	-218.303297172127
95.5874578511681	-219.705603402067
96.2124129098852	-220.248778626766
97.0477651351385	-219.934562458891
98.0933748884972	-218.763445014961
99.3442906007405	-216.734661028768
100.791003889209	-213.846282941531
102.419794805221	-210.095393052686
104.213161887196	-205.478312220613
106.150330663817	-199.990864370618
108.207831815104	-193.628662634043
110.360139478297	-186.387413855163
112.580364122017	-178.263251358321
114.841003997024	-169.253117371446
117.11477181345	-159.355221354728
119.375521978114	-148.569593904744
121.576615895941	-137.78645818988
123.677044067587	-127.010707373474
125.631823625227	-116.249893612839
127.393822772412	-105.513959668172
128.915757965514	-94.8146343226164
130.152158238178	-84.1645585545505
131.061090347924	-73.576275494012
131.605498584385	-63.0612471403686
131.754108158558	-52.6290397272312
131.481930684617	-42.2867616230969
130.770465487656	-32.0387730492328
129.607705377081	-21.8866401999279
127.988040959224	-11.829284995479
125.912129380558	-1.86327917946105
123.38676524292	8.01676391577627
120.424774499392	17.8177458694395
117.044962557651	27.5476479457944
113.272239814693	37.2152201543101
109.138564829163	46.8301793860198
104.655635735926	56.3862020291987
99.8064647220519	65.8536016270556
94.6035292134791	75.2211525134905
89.0620885650405	84.477656284891
83.2016105776579	93.6138170460061
77.0462337997963	102.623632696953
70.6247428187954	111.505568136846
63.9701726763731	120.263473013961
57.1191170459344	128.907133932048
50.1108409792258	137.452340598969
42.9863349434967	145.920382734456
35.7874546767151	154.336973197996
28.5562478429339	162.730689479723
21.3344815074418	171.131106942626
14.1632938641783	179.566839747578
7.08284611260674	188.063706808074
0.131867988715094	196.643210027103
-6.65294194083274	205.321459054722
-13.2376217896908	214.108607411336
-19.5916666319635	223.008790149118
-25.688664050915	232.020488810165
-31.5067757140746	241.137205775374
-37.0290587218574	250.348302435039
-42.2437542813298	259.63980965638
-47.1452138997628	268.994771717789
-51.7064360179355	278.410806883802
-55.8703952836619	287.90798049988
-59.6079089595175	297.487526789131
-62.8906854618172	307.15082224251
-65.69256346074	316.898038394132
-67.9899393375806	326.727245309745
-69.7619332115889	336.633655311581
-70.9904681426321	346.60897365496
-71.6603574810135	356.640878379129
-71.7594605317627	366.712670264073
-71.2789349556884	376.80314297085
-70.213576593876	386.886724459108
-68.5621952140815	396.933928092688
-66.3279370282447	406.912119793725
-63.5184460794991	416.786556581703
-60.1457704103996	426.52159317995
-56.2259685663162	436.08190857238
-51.7784432722077	445.433595358828
-46.8250943134617	454.544989488915
-41.3894159098691	463.387183237109
-35.4956567259763	471.93423335615
-29.1681245192999	480.163125555555
-22.4306727360057	488.053576780289
-15.3063695937584	495.587753247777
-7.8173280638399	502.749965929615
0.0153335828710581	509.526385967267
8.17143110895865	515.904805991821
16.6315802100869	521.87446127706
25.3770114211037	527.425916677739
34.3893535738385	532.551020120741
43.6504044790127	537.242919670065
53.1419084786027	541.496137758067
62.8453624961225	545.306692295898
72.741873795378	548.672249713532
82.8120920491858	551.592289776847
93.0362337561101	554.068257258235
103.394207519244	556.103672900364
113.865834810733	557.704177650849
124.431145261195	558.877491335977
135.070712505941	559.633279572695
145.765990448899	559.98293827675
156.499612655071	559.939319414223
166.431997253804	559.848392544951
175.546708360208	559.719120327823
183.82903817138	559.559581715313
[truncated: 8,003 more rows]
