# Supplementary material for: Generalization of navigation memory in honeybees
Source: Front Behav Neurosci. 2023 Mar 6;17:1070957. doi: 10.3389/fnbeh.2023.1070957 (PMC10025308; doi:10.3389/fnbeh.2023.1070957)
Supplement: Supplementary Data Sheet S1 — Primary data. [file Data_Sheet_1.zip › S00_Primary_Data/Bee_S15.csv]

34.3780607247796	159.549461312439
34.0127905439675	159.801888387699
33.2822501823436	160.306742538219
32.1864396399122	161.064023764006
30.7253589166867	162.073732065079
28.8990080123952	163.335867441045
26.7073869234034	164.850429886644
24.1504956250909	166.617419366251
21.228334000055	168.636835709978
17.9409016078402	170.908678280472
14.2881970691585	173.432945081836
10.2702166398266	176.209630695939
6.61752114931827	178.733910591439
3.33012244102975	181.005801909117
0.408038949350249	183.02533133223
-2.14870345299752	184.792536317841
-4.34007252177773	186.307463558828
-6.16603424601723	187.570162320316
-7.62656317632377	188.580669475216
-8.72166144229024	189.338981937716
-9.45139104342665	189.845009894003
-9.81592968223023	190.098496181758
-9.81569930318545	190.098831729966
-9.45069961182361	189.846016962933
-8.72026487122781	189.34101385734
-7.62346437896603	188.585176405372
-5.79356256086504	187.328231396275
-3.22845410348479	185.573321636577
0.0747241288074676	183.324816404117
4.11970356899225	180.588584034861
8.91116800542386	177.372291117775
14.4547893755402	173.685717104755
20.7571909135304	169.541066730391
27.8258134273804	164.953253259711
35.6686658568486	159.940114319285
43.4596265239809	154.82659063795
51.2002453183332	149.616864686008
58.1625418452564	144.822461298003
64.3503549426801	140.452806636934
69.7690751736249	136.520190189378
74.4259823460388	133.039777420253
78.3306224836317	130.029484075064
81.4952018011928	127.50969742201
83.934973609859	125.502854264436
85.668631980834	124.032945998842
86.7189287852536	123.125196807257
87.1150341420854	122.807065615082
86.8557845419869	123.077795670662
85.917792059441	123.915622423171
84.2899312099348	125.30876249781
81.9626351828148	127.246346337632
78.9292976791271	129.720283224846
75.1872414033563	132.726756528332
70.7386845492252	136.2672896536
65.592012269312	140.34926857012
59.7634757044332	144.985609638503
53.2791350304131	150.193110813972
46.1763730905746	155.989088480365
38.5038675883356	162.386473397832
30.319137710457	169.388588574029
22.5847966451039	175.795902655013
15.2998306074859	181.604278858912
8.47011392181119	186.807742879945
2.10758897286029	191.398645499124
-3.77048946062902	195.368254956529
-9.14228598615426	198.707771841432
-13.9821532669858	201.409796687256
-18.2615195864611	203.470303385277
-21.9500234688269	204.891171446407
-25.0171411645807	205.683282844544
-27.4348896425438	205.870000689936
-29.1837092343858	205.489868090308
-30.2215672628499	204.631105187436
-30.5025787272112	203.426690311499
-30.0276189998622	202.023633927397
-28.8596858490181	200.586988981079
-26.9683953454622	199.083586623536
-24.3065467126043	197.189689736243
-20.9174712397367	194.797282519481
-16.8795026348651	191.798711696165
-12.2958688941862	188.103129792616
-7.28481858780697	183.639489189051
-1.97365720220839	178.355429457152
3.50495653218072	172.216694273737
9.01692386246009	165.207660177086
14.3651940303443	158.216983723608
19.4962102177725	151.26471351944
24.3553682656176	144.37443287047
28.8869081463965	137.571578019183
33.033726326204	130.88177609646
36.7371782173465	124.32913137629
39.9369510421406	117.934380341111
42.5711105279796	111.712826570834
44.5764689723049	105.671957985573
45.8895010901615	99.8086477289372
47.2941444030754	94.3758501561738
48.7279617451113	89.3453866439279
50.1326275518814	84.6678082702308
51.4634741948679	80.2687978052817
52.7050509504401	76.0481366046972
53.8972431134738	71.884817797482
54.9777336919324	67.8503971097604
55.8571349777058	64.2988473041633
56.5249318664352	61.3579427191586
56.9923479890162	59.1425334186678
57.2804284142479	57.7365282281602
57.4085039376997	57.1892795602353
57.3876155891774	57.517459117393
57.2186419598034	58.7077503303543
56.8938251893116	60.718839816312
56.4006950281942	63.4827672289304
55.7276516363349	66.9061076374397
54.8705383566722	70.8706394396423
53.8407766771938	75.2272725012692
52.6733495568466	79.9524883370154
51.4163335046517	85.1052586432193
50.1147013705954	90.7055904262809
48.8164091721501	96.7714330557247
47.570188938496	103.314672771766
46.4235956092112	110.340282356761
44.5755404556841	117.57672159405
42.0724393460784	125.010267647454
38.9628688455962	132.622192526023
35.2973317112636	140.390002324508
31.1282502729109	148.28866003632
26.510103173226	156.291791751352
21.49963627549	164.372907597335
16.1560850178013	172.506685867252
10.5413407915941	180.670377278293
4.71997646029175	188.845387454313
-1.0931502761429	196.143465543622
-6.78694009791973	202.56945383016
-12.2475705152354	208.143196794884
-17.3612569527093	212.901179019104
-22.0178647239194	216.897844074562
-26.1154502479064	220.206327133599
-29.5656307467869	222.918408123511
-32.2994959369002	225.144379827798
-34.2748902071737	227.019331451462
-35.4835407568085	228.546774225658
-35.9398791917527	229.641740589752
-35.6644037196236	230.252248834771
-34.6897416190022	230.322383579445
-33.0591626523417	229.796112365792
-30.827717532697	228.616741379726
-28.0270371624367	226.755988090035
-24.6628483692147	224.215254858003
-20.7457107191146	220.997910146911
-16.280450288566	217.119614623838
-11.2688453961183	212.606585835279
-5.7118665306219	207.493863272095
0.388485508081345	201.823179975479
7.02798471500962	195.640510709811
14.1997921583821	188.993572954779
21.8948583817281	181.929596743914
29.9551137174533	175.369211306927
38.3282860112242	169.34460458149
46.961763148922	163.879298320918
55.8048769766906	158.988751992391
64.8108920987146	154.681467356178
73.9386068798056	150.960351662746
83.1535762728836	147.82408766121
91.7028409753799	144.757216098919
99.5454992409536	141.790539593065
106.648981041685	138.966288509929
112.991181650946	136.3379424115
118.562617526986	133.968353914727
123.367856986927	131.926176491888
127.425738039595	130.281520037466
130.769944076426	129.10321258405
133.411667417708	128.426677582076
135.334638958111	128.250694560853
136.523960077405	128.563896277225
136.954612518803	129.333211432185
136.594340197508	130.503640685544
135.40747326303	131.996624373089
133.360583595518	133.706146427997
130.433049148544	135.485688974576
126.618506532576	137.288984562187
121.925016529793	139.159616292687
116.381896051728	141.133618280527
110.046244735793	143.257327998626
102.999978220989	145.571571665253
95.3403454478024	148.101924605935
87.1691252370508	150.856217355042
78.584366059504	153.826969540537
69.6754169861533	156.995679695883
61.2465728087479	160.848235045813
53.3860836250158	165.319072953289
46.1700921018049	170.329556985062
39.6610709849624	175.790820117777
33.9065206151113	181.60762945026
28.9387333087816	187.683478869915
24.7764117891469	193.926284641445
21.4281954157451	200.253440643265
18.8972030563729	206.595241249856
17.1853653913726	212.896618473758
16.2967152395464	219.117938366351
16.2393618285548	225.23582743295
17.02612283036	231.244871857255
18.6736322436216	237.160958457182
21.1991332795486	243.027603289995
24.61164916877	248.932228286661
28.9113225568299	254.869408019662
33.2038849021876	260.682850321325
37.4798120155766	266.205993733055
41.7307851769094	271.253616165192
45.9595135660324	275.651055149803
50.1799176964647	279.266541812488
54.3997173525523	282.025765189379
58.6051825378778	283.900484500426
62.7601777127163	284.889704948582
66.8118245353085	285.006814885585
70.695675609141	284.273251338562
74.3387233606917	282.716222926141
77.6607210007891	280.368891574419
80.5746772642554	277.272357294204
82.987448163566	273.479280088752
84.8015429063716	269.059079683125
85.9196055884083	264.10434262653
86.2532070579852	258.737377972426
85.7372132030693	253.116485436418
84.3717589010561	247.237356773833
82.3443720785746	240.882809916567
79.7049720486767	234.048450094932
76.5039395074168	226.735050441901
72.7789035001595	218.948261732149
68.5472123613585	210.693983741527
63.8002820801454	201.974605920224
59.3838839461394	192.86221276829
55.210410018301	183.466988568351
51.1470814802196	173.942553510901
47.0358054435832	164.474529426297
42.7233170825514	155.23937241473
38.088830718007	146.372491311962
33.0568341500235	137.969508373479
27.593570978192	130.10106047339
21.6978669117022	122.823911293172
15.3933777906083	116.186206838023
8.72359280284471	110.22892692474
1.74890234634989	104.985035860997
-5.45524835854107	100.47695511841
-12.8001131329606	96.7124995962642
-20.1864703171503	93.6793140317462
-27.5100159576205	91.3381588423772
-34.6709859732637	89.6160843628204
-41.5892954869169	88.3999098456173
-48.2472432489872	87.7345647488135
-54.8123421156822	87.8730658493485
-61.3130144712402	88.8504988981934
-67.7773619246708	90.6911569624986
-74.2206594863658	93.4081380561419
-80.6385261634681	97.0069245738471
-87.001894183964	101.487491478652
-93.252627449611	106.84172322882
-99.3350254428184	112.156212574463
-105.114030867627	117.374836394841
-110.456132234938	122.414318380307
-115.249042927932	127.186190539755
-119.399202795917	131.622842290408
-122.820184146256	135.697367491308
-125.431963386493	139.442871370377
-127.188830453077	142.957572700571
-128.109907736679	146.354351700372
-128.251862109872	149.7001536998
-127.668796127095	153.013590067502
-126.399677511996	156.283528914895
-124.469362394763	159.481052936536
-121.892393060258	162.564471668953
-118.677013612454	165.480648766304
-114.829398846844	168.164706610483
-110.358557589176	170.539499681778
-105.282120069003	172.516270846519
-99.6323111986212	173.998110339519
-93.459914786671	174.887259362459
-86.8332485468191	175.09495639907
-79.8315613920829	174.549402336362
-72.4682227607218	173.257408704112
-64.6433284172305	171.519612366311
-56.3751305775559	169.332837511511
-47.6480232885395	167.560052800242
-38.5110354925515	166.150148698017
-29.0331840582184	165.024319520303
-19.3136810297579	164.08438598401
-9.4854849096811	163.223024212017
0.290850844552544	162.324094092411
9.84523858020064	161.246676100125
19.038223709452	159.814884317099
27.7976128183347	157.861468189403
36.0936387286626	155.282553068472
43.8995507506445	152.035678216915
51.1790104932234	148.118090575641
57.8868203500497	143.552562566346
63.9723651796949	138.380762154092
69.3832882707427	132.660716428279
74.0694227673011	126.466174513558
77.987445114086	119.886391382371
81.1064583892168	113.024860506623
83.4138046106359	105.995336265184
84.9189099074443	98.9140766956934
85.6521845228363	91.8895884043037
85.6583960160509	85.0142819084352
84.9198992870432	78.3024598272262
83.3093726308575	71.4747421193106
80.8215105252436	64.5553347707975
77.4532780581441	57.589124289054
73.2081236261363	50.6455206081899
68.1041271386697	43.8151178481237
62.1816814716475	37.198254267055
55.5038449110527	30.8886396437759
49.0361215589887	24.9519775780545
42.8583600505278	19.468350532536
37.0429966187831	14.5003057360047
31.6514169540217	10.0967091356798
26.7328500104396	6.29600835979016
22.3245541516225	3.12839968404762
18.452626659657	0.617085251379621
15.1331267342174	-1.22104745935943
12.373349376664	-2.37502708150734
10.1731272465045	-2.83946769228191
8.52604562068331	-2.61418580556412
7.42047003474736	-1.70372929107108
6.84031687784815	-0.116846559154027
6.76553776984775	2.13403749088783
7.17232808071456	5.03325724356486
8.03310104845898	8.56217207689278
9.31629013704039	12.6991853090571
10.9860561838298	17.4194428203181
13.0019851243237	22.6941333731283
15.3188621593105	28.4892899367358
17.8865678435542	34.7639050121742
20.6499096060431	41.4667839462691
23.546727693527	48.5290040807506
26.5842453795953	55.9401402707785
29.8352468834876	63.7399810586734
32.4559935469037	71.9473342772103
34.5019952887955	80.5424871384184
36.0379375007742	89.4977059542918
37.1344240169344	98.7763101958324
37.8651732005453	108.333435075154
38.3047741113292	118.117912391949
38.5270518800703	128.074711868289
38.6039585624535	138.147455033554
38.6048531600808	148.280652895575
38.5960622508832	158.42147383674
38.6406699955919	168.52098288812
38.7985301764141	178.534892788215
39.1265074427	188.423927678277
39.6789455643098	198.153925643507
40.5083405033386	207.695805894492
41.6661760685431	217.025512387129
43.2038638390979	226.124029554896
45.1737158502492	234.977556107503
47.6298662908909	243.577926041286
50.6290519273516	251.923393482803
54.2311920646088	260.01999513435
57.6559418115802	267.607975547854
60.9774871782379	274.711080769182
64.2006912211376	281.298675004611
67.2646412626992	287.293923089907
70.1366589944348	292.653523774234
72.7743088292515	297.338726967569
75.1303138994921	301.318729207734
77.1565770705627	304.571543516279
78.8077674245581	307.083384427668
80.0442747444081	308.847162973083
80.834420974164	309.86063397528
81.1559947056961	310.124642653192
80.9972731764398	309.641780034437
80.3576947409807	308.415634644602
79.2482712065277	306.45074670943
77.6917122375366	303.753316682799
75.7220948263243	300.332652417386
73.3837854984066	296.203208436123
70.7292942701037	291.386848251045
67.8159458301934	285.914714071606
64.7018278727858	279.828087117652
61.442589031172	273.178545002614
58.0254266136219	265.976475643176
54.2418544624513	258.163705686826
50.0793101230191	249.754453464031
46.3740845469965	241.040668974588
43.1218026693924	232.050525326898
40.3266970620751	222.810583229676
38.0029035747791	213.347016914156
36.1747088815642	203.687847902911
34.8752926989075	193.865891762535
34.1436154556545	183.921665787103
34.019668865752	173.905194570215
34.5391145483977	163.875905735867
35.7287092952871	153.900672380763
37.6034240389595	144.050876506277
40.165250970815	134.399487274401
43.4031081158181	125.0186794963
47.2932119357804	115.977995178499
51.7995487412652	107.342775330989
56.8743782618056	99.172548516857
62.4589479928499	91.519162984426
68.4847616016925	84.4246464392799
74.875777068889	77.9190598600473
81.5516941565684	72.0189017680486
88.431904682852	66.7266484022898
95.4385576463324	62.0311074662356
102.562419053591	57.9595155270408
109.989956607854	54.6056074358412
117.711615198356	51.989423503372
125.71282062466	50.1288847532138
133.970881060393	49.0396997314901
141.892055274964	48.0469387955379
149.432562893128	47.1624102791968
156.538684739786	46.3951870539999
163.1481664865	45.7492286214153
169.193262362272	45.2211479302619
174.605232299687	44.7991035398122
179.319306523527	44.4635515992218
183.278754294887	44.1897382983205
186.437176478038	43.9510032163216
188.759048298862	43.7218462316747
190.219127230492	43.4801738966914
190.801398872727	43.208652729996
190.498015414146	42.8953614346057
189.308449333686	42.5339780319588
187.238936256739	42.1236820767081
184.302208250489	41.6688773547751
180.517489402006	41.1787769548585
175.910712028774	40.6668446399051
170.514896616955	40.1500513425298
164.370610205381	39.6478830712436
157.526370132616	39.1810332562447
150.038795540567	38.7697441489291
141.972249136846	38.4318485231332
133.397705520859	38.1807118068901
124.390695480375	38.0234477523606
115.589849378179	38.6479019377012
107.071837888044	40.0442725879539
98.9083229952468	42.1939629911605
91.163682501846	45.0716094710496
83.8937859430156	48.6473569241502
77.1458082009353	52.8888515380847
70.9591760628905	57.7624660432037
65.3464589976311	63.2433406151518
60.2996437861636	69.3126505944747
55.8309385951346	75.9409331923679
51.9546439865778	83.0953554587048
48.6864763524661	90.73967577116
46.04231618944	98.8343747050309
44.0367230313626	107.336924358793
42.6813443752592	116.202230790035
41.9832969483281	125.383271151717
41.9435693741659	134.831925349424
42.555468872481	144.499990079125
43.8031195016649	154.340364286671
45.6600301116211	164.3084010894
48.0877985945446	174.36341435253
51.0351076288079	184.470285650016
54.4372786324053	194.601021017248
58.2167356839295	204.735964744748
62.2847088661684	214.864255170043
66.5443046105728	224.983133208195
70.8947039098981	235.095994793258
75.235864654692	245.20954259235
79.4729080311005	255.330757169612
83.6534130389162	264.586563312026
87.7532666682644	272.988386139255
91.7499515047803	280.546431952362
95.6419967260652	287.259618003904
99.4429403959468	293.118413468405
103.140654377567	298.121716356886
106.715502183209	302.269858203296
110.14095568575	305.564971635294
113.38471009393	308.011242278113
116.409966760482	309.615080959182
119.176768051959	310.385193226912
121.64331944605	310.332542668827
123.767268416811	309.470233055507
125.506946387298	307.813353432967
126.822613600705	305.378835309332
127.677766284486	302.185366368413
128.04056119666	298.253399620148
127.88537754171	293.605298577251
127.194466552301	288.26566947993
125.959538406005	282.261941295198
124.183026990271	275.625243619961
121.878710765296	268.391592221449
119.071439949795	260.603389243942
115.796025714956	252.311654967498
112.103844683616	243.494757352178
108.357988234395	234.672978903829
104.575576743405	225.846569743677
100.784323270808	217.018718607385
97.0170178692305	208.195541354679
93.3096307879831	199.38565149136
89.7004433612682	190.599585076947
86.2296488584619	181.849196716019
82.9392105263241	173.147080446238
79.8728598931613	164.506037370446
77.0761545984567	155.93859421144
74.5965315309168	147.456567455278
72.4832993778397	139.070663385054
70.7875195595095	130.790103486587
69.561729081899	122.622266664015
68.8594659554824	114.572344181427
68.7345702616466	106.643010135555
69.2402539072777	98.8341190538991
70.4279602810374	91.1424512245517
72.3460693212741	83.561531891768
75.038537997253	76.0815460578186
78.5435909830575	68.6893462653347
82.8925783776148	61.3684877739604
88.1090790949449	54.0990666993099
94.2081975779383	46.8565892268124
100.299758932008	39.6976520191498
105.934252574877	32.9969837118867
111.088154202749	26.7668155890472
115.733086188661	21.018469342425
119.84096052614	15.762437479543
123.385615276279	11.0087193144595
126.343534852633	6.767184232761
128.694199243972	3.04787255253061
130.42025777281	-0.138805724107101
131.507625693147	-2.7819911963058
131.945565071981	-4.87041998822068
131.726793738339	-6.392593650707
130.847655414502	-7.33707262202347
129.308375226935	-7.6928920726364
127.113414102297	-7.45010018194742
124.271919902765	-6.60042016216298
120.798249640744	-5.13803731467615
116.712503943939	-3.06050859164893
112.04097332361	-0.369780088421066
106.816352960571	2.92672887697765
101.077555232414	6.81506387543439
94.8689633610578	11.2738505015295
88.2390527496116	16.2738047639919
81.2384652887456	21.7778720776716
73.9178172031154	27.7421425580247
67.2136812790014	34.1135894429536
61.170092013425	40.8580666668795
55.8255862599518	47.9372651389648
51.1750206766419	55.33911461504
47.1659900338248	63.0775985749263
43.7903780630906	71.1379412761378
41.0441225816503	79.5014174368166
38.9284730941461	88.1445991419993
37.4497930650462	97.0389395047398
36.6185588925076	106.150378055086
36.447702361344	115.439074206966
36.9504307333276	124.859500991519
38.1377676211325	134.361121048842
40.0161557235323	143.889740660709
42.5854537172958	153.389460016734
45.8375278808095	162.805013957204
49.7554591289977	172.084293806156
54.3132533067908	181.180935663568
59.4758947163089	190.056975663522
65.199587403811	198.685636313583
71.4320174959581	207.054277638044
78.1123780234811	215.167386705748
85.1707177368855	223.049117768511
92.5260981756747	230.744214436891
100.083692173706	238.315219843981
107.733071770843	245.833878403638
115.351902389009	253.368109932499
122.815562743484	260.97195640138
130.00748400205	267.766677961977
137.009086125016	273.721867202565
143.844467434542	278.835676691981
150.523273827364	283.108668018487
157.041335577112	286.544144314721
163.382117369598	289.148594270766
169.518486414496	290.932332488669
175.414783178081	291.910128586811
181.029155532183	292.101556974108
186.31597986254	291.530843566651
191.228077467334	290.226131768537
195.718436593751	288.21828110085
199.741285738231	285.539445907179
203.252558375297	282.221691547453
206.209949030637	278.295809778296
208.572847627707	273.790364324796
210.302481333	268.730892828588
211.362645191936	263.139142344083
211.721502343377	257.032251147469
211.355049663457	250.421992461071
210.252745419103	243.31472695493
208.424842093574	235.713577494733
205.908450874529	227.624492660501
202.766978236411	219.064901437246
199.080722157075	210.068843962375
194.973580555637	201.571144502327
190.424051010301	193.623030133952
185.42568783509	186.26482499361
179.981423297998	179.526920828881
174.099412112223	173.430837687566
167.790384321809	167.990278327242
161.066167698163	163.211991579024
153.938944562651	159.096229784517
146.426894287108	155.647320574887
138.920602009857	153.085876499798
131.449203638358	151.410602917219
124.04941009812	150.618556912125
116.763198919408	150.70439992153
109.636728115726	151.659687865744
102.719617737798	153.47214303152
96.064422030587	156.12486154639
89.7261881581491	159.595413396182
83.7619852629681	163.854811570442
78.2302555441185	168.866374232793
73.1898138511002	174.584591231159
68.6983401926559	180.954240159804
64.8103256221055	187.910152086065
61.5746910992453	195.378106037063
59.0326454493222	203.277166425692
57.2165393479996	211.523273131202
56.1502099904135	220.033273811994
55.8506421748746	228.728356377928
56.3302050027965	237.536238371203
57.598686035718	246.392133770161
59.6647169914648	255.238925507256
62.5365746980211	264.026995383143
66.2225411425419	272.714011438915
70.7310765915427	281.2649081465
76.0649850206049	289.641541768116
81.8550511243786	297.59050921573
88.0940737228845	305.081192327094
94.7680795901005	312.08520025893
100.981671539108	318.714786560382
106.716175637744	324.956115225191
111.952139294159	330.79436523658
116.669868526613	336.21376831099
120.849798527762	341.197629131293
124.472742649967	345.728358371762
127.520074426287	349.787545727389
129.973911657764	353.356094765008
131.817387163341	356.41443503795
133.035104677638	358.942820615825
133.613885388729	360.921720008277
133.543900744474	362.332305429995
132.820243723018	363.157068736614
131.444889572521	363.380636739995
129.42881006045	362.990922805735
126.793721512806	361.980775937813
123.572638160952	360.350137283897
119.808329144773	358.108260195804
115.549339052705	355.274967956828
110.844436131081	351.879865742435
105.737285727013	347.959347497729
100.262814901273	343.552452425683
94.445507331856	338.696995993113
88.2989400500616	333.426863066443
81.8257132831875	327.770675309579
75.8944021555685	321.61361862501
70.4820078392768	314.965412953918
65.5511375143013	307.837556889647
61.0484569626695	300.24711919108
56.9026700831778	292.222859909427
53.0202423133541	283.816627844496
49.4143912625589	275.046418827486
46.2256861103329	265.907559147394
43.5161750229061	256.43096308191
41.3538965172131	246.663039729417
39.8003265519982	236.666285255501
38.902809176484	226.51572970411
38.6907226026078	216.293792296491
39.1742654394204	206.085173125653
40.3447294037368	195.972250647451
42.1756915382285	186.030733995333
44.6252681888875	176.32525318589
47.6399499425711	166.905061293442
51.16015375874	157.800701856233
55.1264927939757	149.022630362641
59.4847962897267	140.561934296273
64.1881292133415	132.392268484495
69.195226882213	124.472219254612
74.4660930289175	116.748684243431
79.9571868704446	109.16311506012
85.620490638483	101.66118505223
91.4096687488756	94.2019974979297
97.2908498043487	86.7608802955758
103.252100734104	79.3242277656211
109.308900612272	71.8790264864098
115.508536989995	64.3972595568798
121.799820707469	56.889844963163
128.010954881521	49.3935152705489
134.054134742669	41.9112991382656
139.840210054724	34.4316981260661
145.290997239137	26.9272959038097
150.612073137878	20.2051783534971
155.696795128145	14.2344864771552
160.433122143193	8.97696923504796
164.700670575005	4.38162454407703
168.375944733335	0.376591208375572
171.34958136988	-3.13111852062465
173.543305836772	-6.23955185759723
174.911397075491	-9.03095726167987
175.431428527043	-11.5605306242788
175.095502418848	-13.854157471541
173.906041358917	-15.909566332835
171.875923045628	-17.6983466752171
169.031776409756	-19.169397260965
165.418130641998	-20.2558325287008
161.098320636479	-20.8859753349364
156.149014551745	-20.9946268651392
150.650781626075	-20.5288703408364
144.680493924554	-19.447301686847
138.308237018371	-17.7161964075531
131.597576243664	-15.3058127559865
124.607245885541	-12.1879283116286
117.393063446822	-8.33454452271727
110.009536588857	-3.71744583507584
102.510910563555	1.69161859065207
94.9514076830747	7.92022957185239
87.1196037862192	14.1463660466134
79.1371889111485	20.3732083401729
71.1513340284034	26.6000737307949
63.3340923646515	32.8280034361166
55.8715124488154	39.0675484439204
48.9392538144514	45.3394912475871
42.6781549792268	51.6612706371425
37.1867080512638	58.0309037082355
32.5273300194833	64.4210221904414
28.7000534002059	70.8888339220719
25.2375664198655	77.7036927270043
22.1180505434966	84.8688495953153
19.3195803589073	92.3776830964484
16.8249956298455	100.217232057265
14.6224097667175	108.370474444717
12.7045666945977	116.817682320207
11.0677880504287	125.537111506844
9.71072182613327	134.505252209823
8.63294020391553	143.696839239413
7.83339305945321	153.084802056373
7.30873459271979	162.640318643535
7.05157147098479	172.333115564709
7.04871269432779	182.132128570031
7.27952699566185	192.006609839524
7.71453931975345	201.927745778376
8.31444018802621	211.870829486737
9.02975620093171	221.817991726296
9.80153188369619	231.761387927488
10.5634467310309	241.706511900729
11.2456998977312	251.674951984222
11.780556925148	261.705577899405
12.1086489509067	271.853243880595
12.1843807825294	282.185047048843
11.978887020723	292.776130994235
11.5158669363299	303.598714872988
11.2825998268743	314.396950428681
11.3202505736566	325.167859406356
11.2744014739037	335.112517205267
11.1623223274153	344.234414744414
10.9930212227561	352.536037572298
10.7680554551684	360.018280848429
10.4826935522894	366.680276717109
10.1272099417274	372.519515013357
9.68824099335967	377.532148921898
9.15017450629522	381.713386429486
8.49654476237952	385.057880318002
7.71138953389708	387.560050874203
6.78051227775898	389.214307845263
5.69259274804165	390.015175175326
4.44010327288384	389.957353776571
3.02000899703458	389.035776657111
1.43424916779875	387.245715758565
-0.309993541931405	384.582994302923
-2.20022959592826	381.044347107181
-4.21880901689653	376.627957338604
-6.34329715678652	371.334181806249
-8.5471154009629	365.166455740146
-10.8004924072055	358.132338408567
-13.0717656950045	350.244620402687
-15.3290391035876	341.522365001087
-17.542127819983	331.991713326973
-19.6846119032196	321.686271575734
-21.3393066494538	311.441576268727
-22.4715184364625	301.293849592179
-23.0506227045266	291.280925245733
-23.0508027795726	281.440942190786
-22.4511571432187	271.811694586262
-21.234974716123	262.43227175884
-19.4032796680248	253.30006268474
-16.9703720706061	244.383572955808
-13.943999796067	235.673937865923
-10.3337100707692	227.164273930127
-6.15088076201393	218.850109703391
-1.40917394703777	210.728859118677
3.87482358265541	202.798935059659
9.68085262613272	195.058689083966
15.9841659755897	187.505278995034
22.7546705210879	180.13354898387
29.956057429062	172.935008216384
37.5449773975799	165.896997605725
45.4703676497908	159.002130464884
53.673099982944	152.228069236531
62.0861669054463	145.547650400052
70.6356131222327	138.929303302176
79.2423174339669	132.337660968904
87.824541670566	125.734271498322
96.3009496681627	119.078387255557
104.593648212385	112.327874881089
112.630778413739	105.440275732113
120.348300429674	98.3739352175598
127.69081536054	91.0889549267485
134.611446691846	83.5474787707952
141.070704368186	75.7117323108604
147.049544371586	67.5867535778369
152.544434789054	59.2073548950693
157.547119636404	50.5864090658751
162.052661034221	41.73529516641
166.059276284765	32.6632479043033
169.568720839488	23.3776429441957
172.586987691542	13.8846289602687
175.326611439488	5.05482552821286
177.748889182376	-3.09492473915398
179.812707801353	-10.5499982341001
181.476719069471	-17.298617688567
182.702259989399	-23.3322074066558
183.456605030466	-28.645229900432
183.715855468405	-33.2345042227118
183.466780894643	-37.0982992209325
182.707255059074	-40.2355893029397
181.445365090922	-42.645685422255
179.697591876935	-44.3281846389404
177.48657349662	-45.283027940896
174.838906061383	-45.5104735963521
171.783284491491	-45.0109003140432
168.349118362123	-43.7844520775926
164.565629783023	-41.8305822201292
160.461370377546	-39.1475568770692
156.064073719259	-35.7319625933133
151.400768387393	-31.5782483452838
146.498097838158	-26.6783266150659
141.382815955986	-21.0212630086855
136.082446371375	-14.5930991308428
130.62610718337	-7.37687996585979
125.045508969793	0.647002018792534
119.376130860329	9.49997290552599
113.457204313439	18.3388095330483
107.39214451911	27.1720918509444
101.302826320703	36.0051468315399
95.3321111706396	44.833865452285
89.5017654707644	53.6705210568614
83.5552697079038	62.4467660121461
77.4902349063207	71.1411388066064
71.2955361463869	79.7170391251593
64.961905706828	88.1266509079673
58.4868254788552	96.3152796451406
51.8759956101264	104.225793252376
45.1425654490146	111.80212337902
38.30528404244	118.991430408785
31.3863984809639	125.74509758029
24.4097172440241	132.01891619999
17.3989663685778	137.772791616652
10.3764194737506	142.970200932474
3.3617273596265	147.57754683382
-3.62913870469404	151.563496483017
-10.584911466773	154.898366455117
-17.5000934335085	157.553606716823
-24.3761298524289	159.501443474582
-31.222747539563	160.71476061352
-38.0595078549071	161.167333636852
-44.9176038751241	160.834582061566
-51.8419016023335	159.695082055346
-58.89319661103	157.733195107587
-66.1507514474173	154.943394915895
-73.7162167440941	151.337786566419
-81.573432158775	146.921083158847
-89.4331959737097	141.787437062612
-97.2671178812011	135.991616677853
-105.04518634841	129.608758118476
-112.745721658635	122.727649166336
-120.358895557918	115.443542062111
-127.886603067201	107.851145875387
-135.340280940328	100.039031028276
-142.738017335936	92.085907474216
-149.331785432639	84.5009442136048
-155.13991290741	77.3291345078813
-160.186515546593	70.6136956372106
-164.499286803711	64.395396924023
-168.107769217898	58.7119620427652
-171.041911785407	53.597531951329
-173.330787718498	49.0822072929736
-175.001416015796	45.1917002171074
-176.077681677621	41.9471143294803
-176.579376824401	39.3648469749565
-176.521391429077	37.4565829477113
-175.913077335073	36.2293327117076
-174.757803336608	35.6854651445455
-173.052719630573	35.8226941775073
-170.788758816155	36.633998949698
-167.950913982304	38.1074877670919
-164.518842680733	40.2262569671355
-160.467834310691	42.9683422709822
-155.770133535738	46.3068978942573
-150.396532107559	50.2107420542505
-144.318050313812	54.6453523788013
-137.507475829681	59.5742832760625
-129.940554335224	64.9608527958458
-121.596729754176	70.7698701107899
-112.459459878924	76.9691760822911
-103.286214201785	83.0884587422963
-94.0734899539116	89.1137223293032
-84.8151676166055	95.0244524516872
-75.5081298524087	100.816591635726
-66.1535958533422	106.505239164988
-56.7467187161193	112.086188404563
-47.2820179515557	117.554838451578
-37.7537057277591	122.906296561158
-28.1561420081784	128.135752225337
-18.4842630900168	133.238741162557
-8.7339118777122	138.211223797236
1.0979646461014	143.049479603051
11.0132544562999	147.749842452147
21.0127333916851	152.308306344227
31.0961879728732	156.720029101589
41.262547619125	160.978762506108
51.5099546541082	165.076247098328
61.8356986156134	169.001631757627
72.235956475334	172.741010297018
82.7053217428901	176.277198441395
93.2361759128565	179.58988198183
103.818039362405	182.656223344912
114.437095355606	185.451909351617
125.076064035466	187.95249028561
135.714501429117	190.134772206465
146.329456979603	191.978049575077
156.896308899639	193.465142961678
167.389501318522	194.583765538318
177.788378781743	195.305003755304
188.078701912474	195.581805014497
198.24226779595	195.388399018927
208.262177194956	194.702141786254
218.122844401582	193.503974112231
227.810059294349	191.778419575216
237.31102933849	189.51352158363
246.61440014917	186.700828112161
255.7102657048	183.335465658049
264.590183320288	179.416320329706
272.858387621008	175.744694356935
280.485207935938	172.314992133728
287.438521114173	169.121787952712
293.684572236418	166.159932767593
299.189255220174	163.424829374492
303.919853623654	160.912942078667
307.84709956425	158.622553782237
310.947243495008	156.554672039524
313.203724039449	154.713858826138
314.608069575622	153.108708812854
315.15986110988	151.751793959402
314.865848586743	150.659084230283
313.738512313664	149.849017091471
311.794421904705	149.341431684825
309.052678927704	149.156523062587
305.533603800541	149.313882935248
301.257710580804	149.831633379338
296.244940882345	150.725640796833
290.514102778386	152.008803155816
284.082466879807	153.690414732693
276.965491352191	155.775618509868
269.176666897908	158.264955902561
260.727485003015	161.154020678806
251.627536660046	164.433223415684
241.884745511835	168.087676842323
231.894554574885	171.298857270201
221.687065909103	174.054507237726
211.29629324628	176.342429872943
200.760178272425	178.151476721632
190.12027072166	179.472469419661
179.421140695325	180.298681255319
168.710140116453	180.625048066395
158.005511325977	180.491983700511
147.264285502257	180.094607994426
136.498588882084	179.476082367691
125.716803421744	178.676959074506
114.924562296746	177.731545475436
104.125525451287	176.666405690854
93.3220333523368	175.499905246514
82.5156349580853	174.242457972379
71.7075162215798	172.897268137754
60.8988743465577	171.461420059869
50.0912732892723	169.927206694263
39.2869860474679	168.283613538353
28.4892935372076	166.517887076179
17.7026822338884	164.617121130843
6.9328728494926	162.56979336961
-3.81337712402436	160.367181914017
-14.5287274881507	158.004592768603
-25.205962251318	155.482335395204
-35.8389120187796	152.806396662612
-46.4235262858211	149.988782066493
-56.9590090188317	147.047519238203
-67.4489209273067	144.006359229339
-77.9021685463416	140.894281499709
-88.3338980117878	137.745054946639
-98.766758823803	134.597585856627
-109.20028098049	131.45118037426
-119.579515995387	128.1550805226
-129.911341105876	124.713882786961
-140.2048092826	121.137240589131
-150.470611808916	117.442993981232
-160.719778379041	113.658496963469
-170.961956794861	109.820920829746
-180.318877862836	106.052910425214
-188.789196096515	102.323344933928
-196.374373259103	98.6098175970866
-203.077805837568	94.8986959475056
-208.904176105627	91.1846445746511
-213.859029845964	87.4697819086747
-217.948517593173	83.7626202152706
-221.179215143845	80.0769113390635
-223.557950870894	76.4304989719037
-225.091596808322	72.8442582075016
-225.786813520979	69.3411797768716
-225.649765104618	65.9456285698252
-224.685835352937	62.6827771456462
-222.899379708261	59.578189628337
-220.293544135212	56.6575127258796
-216.870176440973	53.946218898147
-212.629851640161	51.4693402697066
-207.572032739577	49.2511288757769
-201.695392075505	47.3145789445282
-194.998324717887	45.6807529825923
-187.479690900636	44.3678725977217
-179.139821540252	43.3901786668325
-169.981796227862	42.7566451233444
-160.012937632076	42.4697452410355
-149.246346599505	42.5245839845963
-138.586870310287	42.8323459570002
-128.065327665075	43.4585380876058
-117.711410613278	44.4596107856416
-107.55321732059	45.8822286485495
-97.6166206206209	47.7633422464448
-87.9246151114632	50.1308286249678
-78.4967737227734	53.004440240716
-69.3488857302715	56.3968342717015
-60.4927855837949	60.31451848935
-51.9363272791305	64.7586159581291
-43.6811821801512	69.7247142533491
-35.7254101292882	75.2039271260155
-28.0748841321761	81.1866514805983
-20.7387184229915	87.6611588874101
-13.7282447951214	94.6132577173107
-7.05597124895505	102.025966995728
-0.734479053277035	109.879242603482
5.22473249425205	118.149802134326
10.8124279817024	126.811088301669
16.0228083644261	135.833403964546
20.8546265701827	145.184246483264
25.3121825975114	154.8288629992
29.4061126356036	164.731035407407
33.1538647376099	174.854076680209
36.5797449757793	185.1619749502
39.714440860167	195.620565738708
42.5939943635858	206.19856863344
45.2582951309563	216.868322981496
47.7492603851009	227.606114976131
50.1089198010547	238.39209084033
52.3776114504828	249.209854531542
54.592433893432	260.045910400419
56.786023899931	270.889115082989
58.985665726476	281.730262238521
61.2126848915943	292.561868458408
63.479800618352	303.378868754106
65.7933771432238	314.178069448036
68.1646373060437	324.954854000001
70.6049657592083	335.70498477833
73.1248222271652	346.42525062842
75.7326769515352	357.114007151643
78.4339100468838	367.771556734114
80.8779835666651	377.584909218244
83.0988300645171	386.543096138663
85.1307345205155	394.63654266535
87.0070033836069	401.85742767984
88.7586598059557	408.19983522525
90.4132535892941	413.659710641909
91.9938671348436	418.234666508135
93.5183747567166	421.923704288493
94.9989813954367	424.72692080353
96.4420382163775	426.645255053727
97.8481125367853	427.68030696408
99.2122780332431	427.834233385528
100.524584907183	427.109704971478
101.770665300104	425.509894579187
102.932425641579	423.038465234901
103.988776116625	419.699532572245
104.916350428615	415.497589956808
105.690177975769	410.437399901323
106.284284777682	404.523868706087
106.672216332032	397.761930068184
106.8274916839	390.156467609544
106.724010650664	381.712307777712
106.336443987228	372.434316174176
105.640638982113	362.327634641134
104.6140704696	351.398104928307
103.588058290279	340.468335706565
102.506858046487	329.563257235482
101.31141237217	318.711699913138
99.9405439906081	307.947134202658
98.3324356122689	297.308885176597
96.4263929791622	286.844071342814
94.164853348262	276.611133249232
91.4953591944329	266.690491882513
88.4023652369904	257.079971690534
84.8976690160418	247.717113307517
80.9974559950183	238.555519803533
76.7316260848243	229.546165572316
72.1426465854699	220.642997961363
67.2836227634894	211.806543221723
62.2156899749577	203.006097285446
57.005180719476	194.220596374735
51.7210261287465	185.438370148152
46.4326855969068	176.656107270317
41.2086985685184	167.877380715516
36.11580789795	159.111008974175
31.218535728556	150.369428589442
26.5790808268448	141.667164564745
22.2574227280691	133.019422734187
18.311542374003	124.440790301171
14.797690223532	115.944010010481
11.7706467116628	107.538782615949
9.28392536659432	99.230546041672
7.38986625213992	91.0191735452863
6.13955806032768	82.8975207294722
5.58251464704206	74.8497129960338
5.76602622494891	66.8489233332689
6.73414277513154	58.8537426159032
8.52651174798611	50.7975456628371
11.1471747719116	42.6931524452445
14.5745344262873	34.6106004332426
18.7845198984001	26.6008430384493
23.7413116049982	18.7144261104453
29.3984058071693	10.9958159295496
35.7003502160223	3.47969148480442
42.5850677252536	-3.81133648194208
49.9863420534566	-10.8676166251289
57.8360489795281	-17.6920956950121
66.0659068522787	-24.2989773979204
74.6087431934284	-30.7117233302118
83.3994248775065	-36.9607045275458
92.3756389284151	-43.0807820596022
101.47865497312	-49.1090604720583
110.654097500544	-55.0830029393709
119.852664598475	-61.0390122913683
129.03068942196	-67.0114849976787
137.643943468665	-72.3028756258489
145.683614107966	-76.9268331741856
153.139583494721	-80.8994615204331
160.001071690571	-84.2380355232269
166.257367296757	-86.9599453096148
171.898547693255	-89.0817974900968
176.91612850986	-90.6186286307442
181.303606161337	-91.5832141476258
185.056874741523	-91.9854760895962
188.174511456613	-91.8320034871426
190.657933237649	-91.1257002573546
192.51143167677	-89.865571211475
193.742095614405	-88.0466503431995
194.359632555497	-85.6600711247089
194.376102168629	-82.6932793088423
193.805575054059	-79.1303962075304
192.663722980507	-74.9527519238096
190.967329519493	-70.1396149448941
188.73368656704	-64.6691343419966
185.979827684338	-58.519475487773
182.72156361966	-51.67007731361
178.972337919077	-44.1029151753068
174.741995324493	-35.8036489861701
170.035617529219	-26.7625808687206
164.852601052739	-16.9754171005493
159.69264038451	-7.17327893057083
154.519745663303	2.62013613017805
149.299230625029	12.3793543403755
143.997663935986	22.0753035313286
138.583089303858	31.673741738033
133.025582035923	41.13392919973
127.298078393038	50.4073321611717
121.377270749157	59.4350344296312
115.26731392634	68.2310878413205
109.065017974432	76.9539175177732
102.787596334205	85.6215868114568
96.4545833151703	94.2520003377818
90.0839902487332	102.859490378077
83.6904175014745	111.45418418324
77.2840077887857	120.042302097504
70.8699953889218	128.626792111516
64.4487172408109	137.207995119696
58.0159785433684	145.784171448103
51.5636958798352	154.351817114612
45.0807808582625	162.905781347601
38.55426150389	171.439271372313
31.9706454171238	179.943893821116
25.3174916578263	188.409920770329
18.5850814604646	196.826960493338
11.7679945334953	205.185144244617
4.86635735696397	213.476825320431
-2.11343619616216	221.698670966944
-9.1586353463618	229.85395914984
-16.250659368805	237.9548871044
-23.366116064555	246.024743476726
-30.4780812429907	254.099890420181
-37.5572874074386	262.231750419286
-44.5727252553077	270.490077533367
-51.5141260014306	278.880085002085
-58.4548559679037	287.27078654783
-65.3766530742142	295.677773336719
-72.2492904437175	304.118304667305
-79.0278171072803	312.607556417238
-85.6566471247394	321.152611422854
-92.0770858369261	329.749838487197
-98.233470467838	338.386782260853
-104.07554813631	347.046105671272
-109.557951533012	355.709167670505
-114.638537668037	364.358450259924
-119.276776043227	372.979022716868
-123.976851418884	380.857636906055
-128.72070790305	388.004647165841
-133.485173660061	394.431806243487
-138.24381494549	400.152318111971
-142.968728622333	405.180441512398
-147.632097545851	409.530665673092
-152.207368820705	413.216575904278
-156.670013962015	416.249569144975
-160.997941810026	418.637554845469
-165.17171786839	420.383711929144
-169.174789224493	421.485311343252
-172.99393984858	421.932593435489
-176.620223895512	421.707743037523
-180.050626696703	420.784176991905
-183.290578418722	419.126698666057
-186.356944772758	416.693522158542
-189.280008776207	413.441236433416
-192.10184809	409.332443852158
-194.869544259134	404.343117671757
-197.625530165624	398.465922021056
-200.399708012163	391.709035869771
-203.205728181015	384.093352620972
-206.04078102361	375.650758612435
-208.887654445423	366.42433579966
-211.718714643656	356.469810008999
-213.957881099898	346.558175227031
-215.554821167557	336.752047674174
-216.474515096627	327.121549498058
-216.698390298392	317.735411934285
-216.221381207988	308.653880372693
-215.047313645793	299.925418241493
-213.18489635471	291.58647687086
-210.645132430896	283.662736967984
-207.439996455011	276.170693481094
-203.581973883566	269.119077155269
-199.084127096469	262.509975362934
-193.960474424249	256.339670169411
-188.226561598604	250.599257757264
-181.900162111581	245.275115508506
-175.002074498071	240.349270349842
-167.557000884316	235.799704649377
-159.594499148619	231.60061607074
-151.150004544224	227.722624088901
-142.265916768414	224.13288575894
-132.992743018495	220.795043914391
-123.390269344552	217.66888091678
-113.528689222271	214.709496005486
-103.489549881094	211.86578868437
-93.3664267221917	209.078055247276
-83.2667410207074	206.274324013344
-73.2431618450882	203.407440838283
-63.2929646931222	200.455556837953
-53.4312805381171	197.371436878177
-43.657572689657	194.115200741966
-33.9607584354424	190.659344531255
-24.3246567081529	186.990773431941
-14.7323522136756	183.110000814559
-5.16888779897324	179.028985825782
4.37747440838928	174.768709938243
13.9149705555231	170.356995302363
23.4486573109547	165.826701752386
32.981089950902	161.214279645524
42.5132019710575	156.558602356864
52.0452899551928	151.899992025114
61.5780393426497	147.279356719877
71.113542060972	142.737366357187
80.6562618826999	138.313605919481
90.2139015907813	134.045658486677
99.7981204552894	129.968089573457
109.425044869773	126.111332225851
119.115517044962	122.500515344165
128.895055761093	119.154344714039
138.793613099925	116.084251903954
148.845596083955	113.294220486104
159.092543506543	110.782398258272
169.517907533064	108.504063052807
180.052146925225	106.375352484043
190.651697225204	104.332938415212
201.268123508976	102.312224292613
211.85230114052	100.250765059619
222.357279745854	98.0900142228814
232.74037126987	95.776125510369
242.964560993802	93.260225012846
252.999373334012	90.498459023307
262.821370360058	87.4520165709884
272.414467162875	84.0872485333611
281.770231809304	80.3759751914157
290.888313685562	76.296093410696
299.347729699852	72.6099687243253
307.11023299748	69.2774209640832
314.133164399131	66.2517866180342
320.372123424958	63.4780377957728
325.785759206434	60.8930017135297
330.341370585698	58.4294568884947
334.018469168256	56.0238428748713
336.808446223684	53.6244484263062
338.711457925238	51.1967631568527
339.733059672255	48.7251510854781
339.882158191534	46.2118681212279
339.170431801661	43.6745874916357
337.612602408944	41.1430980749042
335.226768455032	38.6555742370318
332.034202721076	36.2548750760145
328.058433185312	33.9854247364236
323.323840358032	31.8910984031054
317.854193845418	30.0142131725796
311.671473900956	28.3954164315229
304.795125454188	27.0741291243072
297.241725421165	26.0892208536186
289.024961882761	25.4796718091426
280.15580269001	25.2850368335437
270.642729533497	25.5455377210705
260.491901835298	26.3015667659554
250.136463673571	26.8149912821895
239.633612500042	27.1553360521229
229.051762119195	27.4023266777459
218.467142585738	27.6459598694837
207.957322021054	27.984442534509
197.593054113464	28.5187636452215
187.431773947047	29.3446022462438
177.515285679926	30.5447856475319
167.871101742959	32.1852763136518
158.515149161485	34.3149459443458
149.454174519101	36.9675035098419
140.687334995489	40.1639200591541
132.207051399805	43.9144059305553
123.99928168176	48.2195530901812
116.043132338015	53.0704117298396
108.308438215351	58.4465065817255
100.802067362607	64.3398130344342
93.5717680690096	70.7554046083494
86.650508615613	77.6848998920631
80.0791837013793	85.1156239730743
73.9035859212109	93.0283288423017
68.17191789445	101.395645481746
62.9322391219081	110.1811317652
58.2298318290432	119.338982380455
54.1046305621026	128.814464489006
50.588919774066	138.545108446957
47.7055449036501	148.462643242682
45.4669279157533	158.49559206951
43.875185096121	168.57229433517
42.9235202079848	178.623917665982
42.5987633469302	188.586897843794
42.8845627778263	198.404355835188
43.7645546279469	208.026390595091
45.2249642261687	217.409523650511
47.2564146934492	226.515755521355
49.8550103932031	235.311651611955
53.0229067360599	243.767724879748
56.7685980038615	251.858247471308
61.1071467368845	259.561568760737
66.0607141223887	266.861119744438
71.6609249020726	273.748143940164
77.9023956212402	280.198201883809
84.73864701264	286.170799738983
92.1374603058204	291.636065247024
100.057797538372	296.565599048003
108.452371707538	300.934697344804
117.26957035948	304.72381846024
126.455318898353	307.919488134514
135.954891907727	310.514659629175
145.714552134238	312.508577350379
155.682899422558	313.906252768435
165.811866966807	314.717695871044
176.057365792021	314.957042793731
186.37962519481	314.641691174202
196.743299441227	313.791516215473
207.117413569113	312.428205496497
217.475211990304	310.574725238983
227.793960067352	308.25491558071
238.05473553063	305.493205366802
248.242235582679	302.314435487626
258.344617263838	298.743781803133
268.353382737017	294.8067729099
278.263316803542	290.529403841218
288.072480136255	285.938354177209
297.782256965564	281.061328221419
307.397448048485	275.927546085578
316.926384997766	270.568427179941
325.650148940713	265.522902121006
333.547209899677	260.770740268693
340.599433305901	256.283822832816
346.793966130446	252.026837235038
352.125047174719	247.959274048027
356.595014007876	244.038668784938
360.21390924643	240.224389314226
362.997686251405	236.48091162727
364.965645477195	232.77981286641
366.137903784603	229.100376627415
366.533416521473	225.429205336839
366.16868923681	221.759349456875
365.057078226378	218.089334676456
363.208507073564	214.422292158077
360.629445606949	210.765267112719
357.323044367903	207.128708115832
353.289361154061	203.526105022123
348.525647522744	199.973727845055
343.026682038473	196.490410060666
336.785145075322	193.097311182906
329.792028159986	189.817583363732
322.037059866162	186.675857003527
313.509112309967	183.69745577302
304.196533736606	180.907258656156
294.087346492695	178.328150958816
283.900140210815	175.474664597531
273.659282372439	172.418511741679
263.388490748833	169.236208906585
253.108308179686	166.007442563355
242.833535544929	162.812385123702
232.57146671358	159.728053746418
222.32162268692	156.824394944499
212.077048692975	154.161104905024
201.826566346547	151.785899461872
191.557166852098	149.734283230501
181.255985317495	148.030361249263
170.911643064305	146.688048789276
160.517710507519	145.721002306111
150.092416694821	145.191148999917
139.636383705392	145.10254550951
129.153377245985	145.455348169342
118.649335057542	146.244858134634
108.131548317094	147.460970072125
97.607881292349	149.087744526722
87.0860347212114	151.103102605538
76.5728744902037	153.478692944905
66.0738527360776	156.180001067231
55.592554822119	159.166777473207
45.1304121070087	162.393847423992
34.6866211709043	165.812324952794
24.2582972742104	169.371187604848
13.8408588661635	173.019093052652
3.42859613172783	176.706261918015
-6.98466443887591	180.386237793339
-17.4049075276137	184.017371365976
-27.8373869220241	187.563943302204
-38.2862586346112	190.996911567428
-48.7544107924743	194.294320541673
-59.2434727082703	197.441434273335
-69.7539565633623	200.430661497346
-80.28546445033	203.26134506842
-90.8368653970464	205.939553115509
-101.409083728783	208.469158126259
-112.024452742854	210.804098194152
-122.684274355265	212.954980792801
-133.389504834134	214.93520801104
-144.139821210971	216.761666787447
-154.932982399789	218.45470387748
-165.764427375139	220.03775898073
-176.627159785773	221.53679293755
-187.511944528155	222.979621436674
-198.407793944044	224.395240811342
-209.302677193593	225.813192160237
-220.184358233816	227.262966019181
-231.041257321007	228.773420242227
-241.077108907726	229.959173544222
-250.284449229965	230.8449737561
-258.655382955523	231.458869622492
-266.182180256229	231.830852186472
-272.857725758977	231.991481848858
-278.675800093603	231.970548166071
-283.631199866308	231.795808315857
-287.719721459979	231.491845473133
-290.938048476782	231.079081494705
-293.283591778844	230.572970395848
-294.75433406985	229.983391738021
-295.348726867883	229.314258426062
-295.065676216485	228.563353104611
-293.90463490693	227.722410749135
-291.865794372247	226.777468541161
-288.950341185828	225.709501544702
-285.160716365964	224.495347626133
-280.500798763402	223.108894692065
-274.975935936311	221.522462576444
-268.592771822494	219.708274200127
-261.358865060802	217.639892417029
-253.282140182966	215.293509985396
-244.370249157203	212.649016557203
-234.62993335852	209.690813382066
-224.066467611388	206.408386534966
-213.469373067272	203.209677927426
-202.839316644724	200.096279418941
-192.177702534152	197.069666028418
-181.486374701132	194.131857871754
-170.767400066879	191.286047459443
-160.022960669274	188.537183324777
-149.255366892278	185.892483823341
-138.467183672003	183.361849750655
-127.661443151459	180.95816547436
-116.841915932355	178.697558790363
-106.01348162085	176.599988415733
-95.1764568433618	174.649958582115
-84.4523304849466	172.488266514068
-73.8483960451769	170.106196364534
-63.3726798356071	167.496290519244
-53.0315204001656	164.65446631231
-42.8284845928233	161.580493385986
-32.7636804086523	158.27804049727
-22.8333466914392	154.75457311353
-13.0297255527205	151.021218963834
-3.34125301188607	147.092648663154
6.24689637969353	142.986958868939
15.7519003421991	138.725485918554
25.1920607975635	134.332432229547
34.5853852714612	129.834181920229
43.9481871863565	125.258237084526
53.2939485738786	120.631813620675
62.6326434594754	115.980248692439
71.9706077705573	111.325431809703
81.3109149422816	106.684451053595
90.6541284982771	102.068566567099
99.999272484844	97.4825291064225
109.34487316298	92.9241821518992
118.689956879594	88.3842207703361
128.034929008273	83.8458891865398
137.382343624573	79.284110083682
146.731372670696	74.7041301702374
156.203315517483	70.4487008797388
165.805429145563	66.5023974955422
175.544155520073	62.839179393089
185.419782832626	59.4190920704003
195.421334936939	56.1883677905428
205.52201003474	53.083159699096
215.677548508616	50.0366542111251
225.829294365183	46.9866708830236
235.910576913308	43.879968499034
245.853058848588	40.6721602290589
255.591019356398	37.3250473068595
265.063655923327	33.8035855588377
274.216262307321	30.0736864663945
283.000901485527	26.1011565162048
291.376788407395	21.8516251607014
299.310382749357	17.2911358424991
306.775170988984	12.3870478265742
313.751186208555	7.10896494058457
320.345355624859	2.30925900821657
326.537987577679	-2.0347383163444
332.306912469471	-5.94171820442497
337.626341895083	-9.42640207669348
342.465675115249	-12.4997829818695
346.788367081973	-15.1696229620852
350.551103183523	-17.4412626201192
353.703793163346	-19.3187773225865
356.191292849297	-20.8063290323411
357.958034075508	-21.90910904529
358.956161950751	-22.6328015194183
359.15562641527	-22.9810815056067
358.551995281811	-22.952916024813
357.167580911641	-22.5426779120275
355.045075950227	-21.7432573131529
352.237397045628	-20.549050960148
348.798646250741	-18.9566318622051
344.778617971802	-16.9635874621329
340.220546064714	-14.566862532685
335.160826533813	-11.7613657535213
329.629674759753	-8.53899853753569
323.652131039046	-4.88802243061855
317.249148930943	-0.792655308899555
310.438666837002	3.76716795948994
303.236628512752	8.81587846140499
295.536948111569	13.5024237855085
287.365182345075	17.8582855050497
278.754393181077	21.918155428215
269.746036332831	25.7191548859424
260.39048557004	29.2999593639092
250.746960770708	32.7001498487798
240.882676046008	35.9602526775116
230.871027830454	39.1228739014831
220.788493229159	42.2349139461184
210.709743007283	45.3499673207452
200.700914828766	48.5289553155391
190.812550930647	51.8369785548345
181.075122085492	55.3365077850164
171.498963821551	59.0797680468331
162.077606231786	63.1032028607684
152.792152619271	67.4245390357672
143.615003441643	72.0409499982729
134.511308948483	76.9242129115253
125.482514948597	82.0858061664711
116.562211621773	87.5708130989211
107.776864078867	93.4016036625458
99.1594210203584	99.5957158822832
90.7462413539926	106.162773384273
82.5742124907476	113.103156830802
74.6779514621706	120.407789468288
67.0872688556016	128.058783271269
59.8250496458397	136.030750667925
52.9056613737256	144.292629417011
46.3340028847256	152.809892063339
40.1053276026464	161.546975625875
34.2059465151746	170.469674969335
28.6147947176313	179.547165753971
23.3056701973308	188.7533577855
18.2498322764393	198.067461197425
13.4186582673071	207.473899186437
8.7861698459738	216.961896205723
4.33135358644931	226.525135085841
0.0402423740605542	236.161816682037
-4.09229409715283	245.875322598427
-8.06112114474958	255.675540011159
-11.8498028600542	265.580843776855
-15.4297843669141	275.62098803876
-18.758527527076	285.843559536863
-21.8207909670392	296.250056214855
-24.6231365795508	306.802183240934
-27.1544162382841	317.47721073273
-29.4006720328458	328.248217578741
-31.3452114633319	339.085166240431
-32.97038277271	349.955179474788
-34.2597794519031	360.82338127411
-35.1997316053602	371.654398752238
-35.7795726324007	382.413956682285
-35.9908974999781	393.07002902261
-35.8263328745376	403.593388907331
-35.2782578455727	413.957692245908
-34.3377206331463	424.139322460243
-32.993655725649	434.117191363792
-31.2324440199537	443.872618539732
-29.0378457768421	453.389337370882
-26.3913359502046	462.653609434531
-23.2728562039335	471.654374725772
-19.6619558806519	480.38333488257
-15.5392354801857	488.834876599477
-10.8879612330052	497.005799261856
-5.69572023216126	504.89489891737
-0.796130155462265	512.214772468735
3.81994599954042	518.939959574831
8.15735970690143	525.039413780202
12.216690247929	530.476480790884
15.9949063520822	535.209965526152
19.4869599169793	539.196747895669
22.6884220416884	542.396174258616
25.5985655652261	544.775752756033
28.2223106488342	546.316588377996
30.5694224982955	547.016257020449
32.6511090412359	546.887594745113
34.4760292883188	545.954108950788
36.0475468114817	544.244369722564
37.3625869935933	541.78742972271
38.4115350021146	538.610024084128
39.1785916682231	534.735372761432
39.6423179170483	530.183115189811
39.7763593157696	524.969933724943
39.550461412354	519.110500222873
38.9318734279053	512.61842194244
37.887121157911	505.506895921437
36.3839714870545	497.788865105429
34.3933075673293	489.47662322698
31.8906580195798	480.580982516446
28.8572597892591	471.110214288922
26.1207861811371	461.356739412164
23.6653378883897	451.347777573559
21.4771483335935	441.11224095137
19.5432664113948	430.680933229776
17.8498656166384	420.086672889138
16.3803285867833	409.363957919579
15.1135654488482	398.547698763283
14.0235204767497	387.670750808025
13.0810794640804	376.760772622021
12.2587777229904	365.838034251798
11.5368010361843	354.915888421289
10.907624286502	344.003972209323
10.3776909723254	333.112451021844
9.96645952952788	322.255488976291
9.70409106007623	311.453135065869
9.62896226377324	300.731768964388
9.78591474709023	290.123985875692
10.1785111256167	279.621678429481
10.3163547699322	269.176420804037
10.2120668893685	258.797068988192
9.87985070595075	248.491965780514
9.33681516699507	238.266374490707
8.60186705047801	228.121758442913
7.69445237260773	218.055862410295
6.63371183036641	208.063205901673
5.43817373364054	198.135730257729
4.12591071259125	188.263465327943
2.71500308230292	178.435198446751
1.22412094276966	168.63920493395
-0.326982098564578	158.864116834961
-1.91728636955492	149.099957242106
-3.52484112414064	139.339255757868
-5.12772783983649	129.578022094181
-6.70556877133396	119.816268121679
-8.24126536202668	110.057820059143
-9.72250728220725	100.309366257475
-11.1426359587837	90.5789456821984
-12.5006590629333	80.8742576003709
-13.8004846890917	71.2011846818913
-15.0496697986005	61.5627775322131
-16.258126487795	51.9586783585675
-17.4374346381424	42.384435052271
-18.5540937678298	32.8772501379831
-19.0779592025792	23.514310429312
-18.9806160255868	14.3140222889646
-18.2356442343121	5.29299391035556
-16.8217960613648	-3.53169631330252
-14.723626549836	-12.1415421870736
-11.9316047516496	-20.5160597797146
-8.44214413858263	-28.6324893221111
-4.25770156363665	-36.4657157803396
0.613005715931472	-43.9884215589764
6.15467653598987	-51.1715155035466
12.3450667656285	-57.9849000525007
19.1547319498636	-64.3986301397825
26.5470702324971	-70.3844647072178
34.4788849103089	-75.9177056292752
42.9016189165177	-80.9790850022896
51.7632404512964	-85.5563724349122
61.0105376172431	-89.6454123073646
70.5914313217915	-93.2504822729017
80.4569290810882	-96.3840994440349
90.5624918181497	-99.0665656383033
100.868759666034	-101.325581739809
111.341681246699	-103.196206000527
121.952077412889	-104.721339874275
132.67455411605	-105.952813799994
143.485491379068	-106.952951269587
154.359676885149	-107.796058735793
165.265356874599	-108.568476544763
176.158694845161	-109.365012368516
186.980859385816	-110.280474918935
197.661371518834	-111.399063566834
208.126862367421	-112.787594221627
218.309779428561	-114.495362358467
228.153139353581	-116.558087322434
237.501317413733	-118.121259271417
246.363054919557	-119.201764040711
254.738643705512	-119.816377024858
262.621520730681	-119.981409622645
269.999309063221	-119.712774894098
276.854531287249	-119.026275615751
283.165186288055	-117.93800474235
288.905352382434	-116.464764977651
294.045950673707	-114.62439004682
298.555753212331	-112.435808400021
302.402637479643	-109.918661060625
305.554983403201	-107.092305463524
307.983030073556	-103.974125178037
309.660022955606	-100.577194723054
310.563124179738	-96.9074567675143
310.674301583648	-92.9606237988195
309.981682879504	-88.7190936303197
308.482032619769	-84.1494697077924
306.184760588111	-79.2019946300143
303.116584085519	-73.8139748304587
299.323672954063	-67.9183739771641
294.867652921661	-61.4547311458494
289.816297447721	-54.3763561561404
284.234340609943	-46.6509515376662
278.17828359023	-38.2571792035624
271.805180629217	-30.0618197103648
265.109207934739	-22.0586223884471
258.094050795972	-14.2402324460001
250.770878879915	-6.59889284828537
243.156882793368	0.873359486195227
235.274158478754	8.184815338845
227.14876135502	15.3444280375811
218.809778146313	22.3622722433283
210.288290488821	29.2500152051999
201.616151239122	36.0212526264406
192.824577122893	42.6915413218122
183.942670573974	49.2779930846754
174.996074043968	55.7983954112445
166.005970046763	62.2699612245972
156.988536722087	68.7078928188367
147.954741271021	75.1238251072477
138.919534732319	81.5377703701245
129.938022408314	88.0184193698974
121.019902356074	94.5793494509045
112.173063521123	101.231134669784
103.403278443391	107.980837419511
94.7142066801147	114.832067673051
86.1074373707463	121.785248855448
77.5825449129828	128.837989867214
69.1371715729623	135.985513439054
60.7671555008117	143.221107307275
52.4667169318027	150.536572149959
44.2287062944173	157.922645785998
36.0449087130997	165.369389271865
27.9063918458294	172.866527662371
19.8038790854004	180.403745575651
11.7281280278859	187.970944045979
3.67029434143488	195.558469285721
-4.3777369035101	203.157325280551
-12.4230672898404	210.759380729533
-20.4715592868411	218.357577583699
-28.5276742207235	225.946144908354
-36.5943723539831	233.520820528068
-44.6730619469977	241.079089069424
-52.7635590561975	248.620475127742
-60.8639282357878	256.147071865812
-68.9793722426906	263.650857409159
-77.1578982387292	271.073009355192
-85.4041895016817	278.407641099236
-93.7226619969975	285.649891602653
-102.116678373395	292.796805619142
-110.58813711477	299.847744750455
-119.137147519497	306.804632434843
-127.761740891535	313.672088995352
-136.457611571793	320.457471715007
-145.217894997024	327.170825259231
-154.032995653114	333.824746412005
-162.890479828096	340.434168968649
-171.77504722781	347.016077983723
-180.668591877437	353.589166227699
-189.55035661327	360.173448539808
-198.3971777697	366.789850857008
-207.183808822612	373.459789660579
-215.395896312166	379.462461456506
-223.037025522988	384.7991886654
-230.109277127413	389.473001033606
-236.613442255857	393.488243099133
-242.549241649199	396.850181112791
-247.915527331264	399.564621827133
-252.710452541562	401.637553905451
-256.93160309424	403.074821271512
-260.576090024692	403.881836339668
-263.64060880402	404.063339777062
-266.121474285094	403.623212411409
-268.014642868189	402.564344249349
-269.315734275055	400.888565330779
-270.020065020658	398.596643149063
-270.122704427611	395.688351242905
-269.61856210094	392.162612742374
-268.502513427654	388.017720415064
-266.76956712758	383.251630372926
-264.415076336964	377.862319526398
-261.434992165374	371.848187088433
-257.826155837678	365.208468813449
-253.58662176308	357.943621289852
-248.71599835835	350.055625792452
-243.215785862945	341.548160895818
-237.089681759878	332.426603524925
-230.831226757169	323.440133386373
-224.417315829934	314.616615333614
-217.828083332665	305.98212870478
-211.046985130754	297.560421085267
-204.060729137892	289.372387292911
-196.859097765893	281.43562695914
-189.434714805503	273.764117176078
-181.782806795994	266.368016520149
-173.900997345485	259.253599638349
-165.789156520955	252.423310386093
-157.449310639968	245.875915825677
-148.885603625351	239.606740942761
-140.104291269803	233.60796205713
-131.113745226036	227.868933381734
-121.924445150157	222.376513832999
-112.548947635939	217.115344412054
-103.001851458096	212.067973396538
-93.2999191629889	207.214444132268
-83.4560158886839	202.546290937436
-73.4789329993889	198.066802754972
-63.3825435950269	193.766848051813
-53.1813774764696	189.635240437295
-42.8904007572529	185.658266445456
-32.5245847236551	181.819786542289
-22.0983941134308	178.101697430738
-11.6252651125743	174.484693801012
-1.11713106764898	170.949275105949
9.41595690019077	167.476925479033
19.9660830392201	164.051379364056
30.5275802712812	160.659881873658
41.0970035377123	157.294362265695
51.6729678687388	153.952455106092
62.2558524212266	150.638317478456
72.8473657843794	147.363194771355
83.4499684790329	144.145681034628
94.0661646320137	141.011610000232
104.697709781765	137.993514953884
115.344827858068	135.129627717296
126.005566257278	132.462458012644
136.675417689578	130.037091759114
147.347292039487	127.8994385806
158.011862420347	126.094733036138
168.658367898021	124.666833380569
179.269416602066	123.64344988446
189.821748122631	123.035443189307
200.296330093932	122.860853350971
210.67484324601	123.134623176007
220.940331721561	123.869348275986
231.077602048876	125.075612556964
241.073494087804	126.762099317126
250.917077669453	128.93551337647
260.599811263804	131.600325532424
270.115693169489	134.758345760513
279.461434510083	138.408127591895
288.636683215669	142.544199203765
297.644324534632	147.156107311554
306.490869255123	152.227251393262
315.18690507104	157.733486295785
323.747516437562	163.641497654995
332.1924671685	169.907037138289
340.545813693492	176.473284573688
348.834578438773	183.269896009838
357.086350952447	190.213580474889
365.326297638081	197.210965901418
373.574697358593	204.163705016491
380.958035874186	210.976526764082
387.491697753993	217.65778390304
393.195421619948	224.207233820941
398.090537534769	230.618289620824
402.198183064202	236.880046079293
405.53821455625	242.978819187968
408.128576029103	248.899219771287
409.984957695871	254.624876994007
411.120628738909	260.138935491236
411.546363230554	265.424427761643
411.270399875037	270.464596728543
410.298390527718	275.243220919391
408.633302887664	279.744978790214
406.275252279572	283.955879616633
403.221248843095	287.863786153318
399.464863110909	291.459058775932
394.995839795536	294.735360359241
389.799733931469	297.69066946929
383.857713913426	300.328540427752
377.14677391404	302.659589499134
369.640693419518	304.703027580945
361.312071156684	306.487772902482
352.135466027256	308.052366627099
342.09102325139	309.44293081783
331.167328916249	310.709128481399
320.25037609117	311.897255577267
309.340610376881	312.950728664247
298.436978308183	313.823089508484
287.539088758286	314.476231374111
276.648410072578	314.878565662566
265.768865494341	315.003464800755
254.907097553678	314.828052054908
244.072566066552	314.332306135755
233.277569259402	313.498422648067
222.537232025107	312.310377758978
211.869479401853	310.753650925075
201.294998838789	308.815075176814
190.837186673609	306.482792639536
180.522070033609	303.746298907376
170.378194347815	300.596562566784
160.436469175724	297.026206144722
150.729972097156	293.029733258005
141.293723577578	288.60378569494
132.164468847876	283.747416175168
123.380549179596	278.46237162385
114.982070238611	272.753408949554
107.012087912227	266.628768293261
99.4558663170046	260.100935239433
92.0299320066808	253.307767625748
84.7193338665503	246.275216623911
77.5059621996894	239.034239741456
70.3713642808447	231.61846048886
63.2974694916387	224.063481118538
56.2667707876082	216.406543966045
49.2622837227017	208.686282182389
42.2673871380705	200.942471959509
35.265588310106	193.215744462421
28.2402337266417	185.547233076916
21.1741792186081	177.978140446291
14.0494324411907	170.549215519852
6.84678374283169	163.300135170468
-0.454553405809691	156.268788532354
-7.87726536188158	149.490465485635
-15.4461920558058	142.996954057699
-23.1884745677325	136.815555355218
-31.133556605461	130.968029675838
-39.3129983662825	125.469495198424
-47.7600620004007	120.327314463745
-56.509037054686	115.540029726514
-65.5943149449624	111.096452992552
-75.0493728622087	106.975075203395
-84.9064363349419	103.143955994143
-95.1341210765024	99.5612914040176
-105.425278606307	96.0567684135998
-115.734078627371	92.5722461394751
-126.005553451263	89.0484159696337
-136.180813700907	85.4299354179169
-146.200608078401	81.6675418034251
-156.00800752121	77.7184951401735
-165.550137049155	73.5460681282907
-174.779053620007	69.1186689692646
-183.652007089593	64.4089687724304
-192.131325021671	59.3932056705665
-200.184100549693	54.0507112653081
-207.78179594286	48.3636446074516
-214.899826354724	42.316898627258
-221.517160394634	35.8981431432393
[truncated: 8,003 more rows]
