# Supplementary material for: Generalization of navigation memory in honeybees
Source: Front Behav Neurosci. 2023 Mar 6;17:1070957. doi: 10.3389/fnbeh.2023.1070957 (PMC10025308; doi:10.3389/fnbeh.2023.1070957)
Supplement: Supplementary Data Sheet S1 — Primary data. [file Data_Sheet_1.zip › S00_Primary_Data/Bee_S16.csv]

34.3780607247796	159.549461312439
34.4963340956419	159.977425263093
34.73288083737	160.833353164401
35.0877009500899	162.117245016327
35.560794435521	163.829100818397
36.1521613074352	165.968920566804
36.8618016434982	168.536704240084
37.6897157826645	171.532451744564
38.6359049384887	174.956162744857
39.7003728188001	178.807836216225
40.8831293691379	183.087469409831
42.1841985106898	187.795055713106
43.3669026208404	192.074703407868
44.4311821634506	195.926428965883
45.3769514702021	199.350256104514
46.2040992566477	202.346215660551
46.9124982926377	204.914342927507
47.5020297510095	207.054670904718
47.9726288504781	208.767217597485
48.3243599654593	210.05196511356
48.5575336926556	210.908827272189
48.6728971039272	211.33759777851
48.6720661227496	211.337835209703
48.5550385913494	210.909540150842
48.319540279565	210.053335747015
47.9626227604626	208.770049255752
47.3615828869154	206.633001013644
46.5103260010974	203.644039992831
45.4008809178076	199.805729717139
44.0232065406134	195.121538089161
42.365046283048	189.596068058116
40.4118570763394	183.235326808083
38.1468384303714	176.047024493343
35.5510833738224	168.040884485891
32.6038649626636	159.228937248781
29.7936574495658	150.352298597778
27.1134135874634	141.415810953995
24.790311745938	133.281597707496
22.8121949569636	125.957160077427
21.1639600949877	119.451086923525
19.8272874280111	113.772775875015
18.7803443483151	108.932062032036
17.9974495559895	104.938747639467
17.4486593594188	101.802023450528
17.0991570674233	99.52976120263
16.9080130970997	98.1276032839282
16.8240336806994	97.5974158310263
16.8503186613626	97.9397283083994
17.0413266430172	99.1519199840841
17.4289594113828	101.229095008321
18.0502829314587	104.162929625963
18.9454366329466	107.941182753272
20.1562008597889	112.547622521135
21.7250529743477	117.962154521907
23.6944970967704	124.161105337334
26.106598613728	131.117597846959
29.0026780748303	138.801953564557
32.4231135892901	147.182070013234
36.4071941428836	156.223743894677
40.9929684007863	165.890937312501
44.9404383831613	174.97025359002
48.2773044566601	183.424832948224
51.0371854234008	191.217401349252
53.2596449984058	198.311087517981
54.9900239526409	204.670295667722
56.2790945485189	210.261566869085
57.1825920556101	215.054367740205
57.7607193578816	219.021768648807
58.0777696633579	222.141011697197
58.2021126203244	224.394018626929
58.20715427028	225.767975468815
58.1760043708563	226.256524336705
58.0945360127841	225.860677189724
57.6416534683446	224.718712529593
56.7802074140546	222.843074315479
55.4668261006627	220.251903539094
53.6562845850766	216.967857142198
51.3031867036132	213.018153589455
48.3629072349251	208.434813075334
44.7922295426516	203.254922343704
40.5498570459749	197.520887138233
35.5969315964458	191.280645147201
29.8976825273554	184.587771765356
23.4202956342894	177.501346929678
16.1380020281548	170.085400910704
8.79625704843374	162.856991501241
1.37297121626511	155.896281558301
-5.27226063713581	149.162605612001
-11.1652777162431	142.697497125545
-16.3347465866111	136.544227535028
-20.8119861261671	130.747661432506
-24.6308607718838	125.354208229185
-27.8278606845965	120.411896683698
-30.4425119176488	115.970533333259
-32.5182701407367	112.081826281164
-34.1040748458109	108.799272373158
-35.2569611756068	106.17752631914
-36.0019925073303	104.267345131648
-36.1185886458872	102.984087638976
-35.6574600602435	102.366180174581
-34.679144587281	102.441201053696
-33.2544378322122	103.223710621811
-31.345943544934	104.693717237866
-28.6252824373164	106.383222892091
-25.0843804615256	108.246918416273
-20.7160002203239	110.237787296068
-15.511934325992	112.313258794583
-9.46170073473149	114.437091513965
-2.55244347636022	116.580529600991
5.22956966074183	118.723757894295
13.8956253381142	120.857764432815
23.4495267338056	122.985801355512
33.0020871146974	125.24415895206
42.5340933793083	127.692644007526
52.0127662529359	130.386437993042
61.394544589642	133.368618850145
70.6301115908361	136.665935849104
79.6694880275354	140.287875988568
88.0787196554749	143.428690030233
95.8555241538713	146.053001220268
103.000539843198	148.12308486523
109.519930759741	149.600044200382
115.427877733698	150.445831358868
120.748618629561	150.626230788288
125.517577283841	150.114705535265
129.781299579732	148.896630959309
133.596994581207	146.973163539047
136.914656140567	144.382969889002
139.395199936266	141.615420344638
141.022794955946	138.739381947102
141.786442350882	135.826932215176
141.679139826571	132.946419449361
140.697414691223	130.15977549584
138.841926345324	127.520653525187
136.119632054599	125.072475340719
132.547989326926	122.846295154078
128.161445755545	120.859061733394
123.019588422287	119.113233757832
117.214799702143	117.597914312142
110.876255456724	116.289380156575
104.167632338526	115.147202599848
97.2766385420653	114.104285394984
90.3948449801345	113.055095697222
84.0780253960698	112.648944705023
78.3197767995276	112.905860734686
72.8745562648924	113.98211782039
67.7225051253073	115.872976712508
62.8641430764588	118.566586199235
58.3286207686003	122.045523104355
54.1763589267357	126.284593395572
50.4970012496246	131.242836329911
47.3982243615856	136.853171776273
44.9854694382632	143.019185469954
43.3439893941518	149.62402625155
42.5328319242882	156.543351415551
42.5875611135861	163.653602724289
43.5248872289016	170.834917172059
45.3460348414145	177.971278632726
48.0383879638668	184.949858263081
51.5757203245119	191.660473779967
55.9173367634948	197.995605504949
61.0063462484824	203.851294768621
66.7672584801701	209.129346830633
73.1032541033101	213.741481347201
79.8939965488578	217.616309720834
86.9959708024016	220.709904355177
94.2489249903873	223.019314981484
101.49215938782	224.594723875095
108.139274260623	226.309486175154
114.175139498313	228.115599120212
119.826989930569	229.821476082362
125.09947957384	231.388322518077
129.980242036945	232.775260590814
134.432328057607	233.936875797957
138.392727901864	234.824814785751
141.775972006734	235.395861494569
144.486945806829	235.623464100522
146.442224458632	235.503444057815
147.587763919287	235.048629626448
147.902884360047	234.279573072923
147.39405306879	233.218945272581
146.086247150516	231.889651755847
144.016041485364	230.314216306334
141.22737515167	228.514182986252
137.769659287705	226.509409861966
133.697620253273	224.317499945252
129.07245801773	221.953637269092
123.964556602533	219.43106410703
118.461582987352	216.762594415199
112.58358581867	213.972217006887
106.297399372403	211.09220522434
99.583390412917	208.154039457403
92.4165519872737	205.193833199265
85.2209090423727	201.486340314694
77.98819987039	197.086515665508
70.7164475379489	192.056960423742
63.4103761400965	186.465866644792
56.0805198875934	180.385081414397
48.7413166487635	173.888383517532
41.4085430173215	167.049714488196
34.0965381767722	159.940831106962
26.815917292985	152.627763404989
19.5728987329775	145.165768308491
12.3716939132576	137.593421908518
5.22097441518395	129.928200569267
-1.85685052585789	122.167753009369
-8.34003242006196	115.047783602411
-14.318853706915	108.638136098107
-19.867604167874	102.986591738891
-25.0449877186524	98.1272187790075
-29.8977398679393	94.0857252740159
-34.4652685599639	90.8821111801585
-38.7851248703238	88.531235258245
-42.9032179638581	87.0414742537791
-46.790586931789	86.4027340674962
-50.3592424176116	86.5885496366708
-53.5303142267885	87.564034771835
-56.2167163389175	89.2790223260649
-58.3298448748504	91.6666245436998
-59.7854530899434	94.6427204620459
-60.5093819680149	98.1064167267478
-60.4435121306428	101.941556315383
-59.5522741560992	106.019864295461
-57.8294831929499	110.206936260959
-55.304127496434	114.372084212874
-52.0437861981927	118.40092973396
-48.0235682410239	122.322677715478
-43.2039971110845	126.630371891826
-37.6202746878748	131.389189615046
-31.3211755387696	136.673918991173
-24.3694243433412	142.559512857449
-17.3210945874619	148.36130492365
-10.1108361743361	154.038913662467
-2.67980299501813	159.552779991848
5.02117383616642	164.856312455658
13.0281924515404	169.892217111108
21.3600466329783	174.59403880002
30.0152496340184	178.892040637067
38.9722123820829	182.720550804224
48.1922411716906	186.023867779205
57.6236466193733	188.759726537366
67.2056501538759	190.900963044984
76.8717248948224	192.436391430717
86.5526217194434	193.37158460887
96.179572335746	193.7298165965
105.68822152256	193.553035002208
115.023784720807	192.902313535075
123.683649392003	192.613888331974
131.653058364635	192.778796940492
138.94674097898	193.489211532685
145.613493054334	194.827857018776
151.605668409952	196.742928319915
156.856465881399	198.730290916294
161.366717857728	200.727534676737
165.138817331491	202.677267360965
168.170560723303	204.532646632938
170.4519622733	206.258278811843
171.964160683053	207.830725549458
172.680429235615	209.239510758146
172.569683620838	210.488125210129
171.602514940402	211.593511499404
169.758386314404	212.582429213351
167.031352669265	213.484795836863
163.432439582362	214.326406569394
158.989215827267	215.123755308268
153.744501883749	215.881962247244
147.755765364677	216.595329740509
141.095794132865	217.249821943191
133.854570385379	217.827265764155
126.14183818514	218.311704547094
118.089282427994	218.698860846414
109.85019398036	219.009892883417
102.057138853552	218.553337595199
94.8780254308987	217.471459653121
88.3275122170247	215.770174046955
82.3115163870658	213.365515308461
76.772918401432	210.241891170409
71.6524956179435	206.403247857585
66.900294753569	201.87070054026
62.4800356045126	196.675891064971
58.3702402968276	190.85483467635
54.5645957475756	184.44338327407
51.073018553233	177.474456133647
47.924160787586	169.977435063545
45.1690875883348	161.980992108925
42.8833857587223	153.52118718435
41.161283975813	144.653935501812
40.0976085031516	135.463281810327
39.7669309513552	126.056403559034
40.2136673784888	116.550675275211
41.4528228656571	107.063716773392
43.4736260151516	97.7088047347121
46.2417676125292	88.5928026755126
49.6995696233276	79.8139017502755
53.7647751817333	71.4574016819592
58.3293041644005	63.5881252270273
63.2602795247588	56.2381923293652
68.4068958949923	49.3891326147188
72.7740470630813	42.6621746392225
76.3644400412147	36.0908033687654
79.2899422789549	29.8024330685434
81.6256451526391	23.8599590587826
83.4487295478926	18.3103381863675
84.8269572199037	13.1866630489091
85.8142219578394	8.51450276055706
86.4494784122911	4.3177926239986
86.7565347317394	0.623187470541694
86.7432162619557	-2.537243351359
86.3991263845058	-5.12536962017637
85.6922338134291	-7.09969037449028
84.566989613895	-8.42324467306653
82.9503614423566	-9.07591679821991
80.7699330257605	-9.06267812766029
77.974679038865	-8.40883617647708
74.5445965963624	-7.14783681743248
70.489371243952	-5.31285121037607
65.8435604083488	-2.93495186921493
60.6620571267854	-0.0455350189423314
55.0156934107934	3.31933167718105
48.9855303944077	7.11452370643048
42.6549912093308	11.2836967302524
36.1010674279877	15.7614374282583
29.3876258286569	20.479665661142
23.4054612189728	25.6560223242475
18.185093255759	31.2438406521443
13.7427729407018	37.207681408414
10.0816909764196	43.5248828306476
7.1910669234309	50.1859339094214
5.04074917375446	57.195392753095
3.63669920982763	64.5192976207396
3.02858834261896	72.0707808070655
3.24019986934634	79.7773588723308
4.29291106018699	87.551179858489
6.19860963845772	95.2942861991136
8.95583023025671	102.904249570034
12.5487593797637	110.279580130624
16.9483054061822	117.323894041412
22.1140878801883	123.948523463978
27.9964384984483	130.0739360115
34.5379751450243	135.63062666665
41.6747248160007	140.560171672769
49.3370981267866	144.81708055298
57.4513457188551	148.371999396998
65.9424535277015	151.216583945545
74.7393830634991	153.369772251686
83.7821522916856	154.884286776857
93.0266816529569	155.851336189445
102.440044402645	156.399539159145
111.984596202615	156.679744369959
121.606838669826	156.833671109965
131.24490109267	156.966926914494
140.236782571743	156.493861705269
148.612144166047	155.384239523346
156.409686500529	153.600618683846
163.62374890047	151.148178613521
170.198210321314	148.087678370392
176.097099645332	144.467425904597
181.281764525646	140.352659334384
185.718334550664	135.820124420227
189.381748947223	130.952416378358
192.256728883773	125.832653702105
194.33650728438	120.540501668698
195.620458419908	115.149891943071
196.111530871598	109.728136652172
195.813936372616	104.335885345867
194.731195391972	99.0274037301918
192.864459692827	93.85075266898
190.210983233853	88.8474871243696
186.762675947547	84.0514235487888
182.50493389057	79.4858364628916
177.416676562801	75.158302354632
171.474162440911	71.0531710726308
164.662770838548	67.1256480969879
156.996099989003	63.3085042709803
148.527228482349	59.5364206423477
139.340537345714	55.768301323387
130.143733716046	52.6392193925299
120.978047704594	50.2106313757622
111.906034715313	48.5281772967163
103.006782869635	47.6200122029457
94.3685434708783	47.4949551859911
86.0797433289737	48.143160861836
78.2210853473491	49.540237326828
70.8612037186044	51.6531853463511
64.0562287703216	54.4455570070512
57.8519884408987	57.8802478963415
52.2875918886116	61.9195867454276
47.4007203707676	66.5219754938474
43.2051094420362	71.6640006515943
39.6990712732538	77.3329095289002
36.8842196377912	83.508903695177
34.7543807120568	90.173835892564
33.293287204197	97.3110838721851
32.4720138365912	104.904494376652
32.2468301682853	112.935871443533
32.5584402599362	121.380994426063
33.3335371586797	130.205049830648
34.4886659559396	139.359190592159
35.934948673115	148.779737914816
37.5816403039648	158.390227780979
39.337362935223	168.105352361178
41.1092583583348	177.835791283717
42.801236449066	187.49352207326
44.3129185826275	196.99753246802
45.5409101724215	206.279430368298
46.3832873266093	215.287459913203
46.7463075396219	223.987028815483
46.5505127487595	232.35725857903
45.7336357921511	240.385420616157
44.249855839652	248.061993161017
42.0665994165441	255.378002138749
39.1600830444057	262.325029513274
35.5092264570487	268.898668602128
31.1174144012463	275.076532132296
26.0032244583504	280.825947356474
20.1809256774432	286.121922266007
13.6707311005862	290.938851623062
6.50017156129594	295.251279449364
-1.29439793494129	299.035979872639
-9.66683693710809	302.276157220567
-18.5616626879248	304.96827105895
-27.0449895387639	307.302638325957
-35.0346300678358	309.183645874523
-42.4776999893761	310.505080171425
-49.3672404851324	311.170203830186
-55.7301610872258	311.121274255704
-61.5964339932161	310.345747929214
-66.9820456861141	308.860628156314
-71.8876740354577	306.697150782179
-76.3021742677898	303.892393375288
-80.2058528415569	300.485688702789
-83.5726581644601	296.517517970178
-86.371536663146	292.029639449755
-88.567327942538	287.065879180948
-90.1215161672623	281.673319216465
-90.9931080753963	275.903729317545
-91.13988861482	269.815079206005
-90.5202790406074	263.472866116374
-89.0959227443825	256.950817275822
-86.834866546084	250.330354838609
-83.7147635786541	243.698224655031
-79.7250812240521	237.142120052143
-74.867292786405	230.744980854886
-69.1528341196413	224.579496189142
-62.6003416068339	218.705225480156
-55.2039526096156	213.103384854742
-47.8096744973993	207.511663655168
-40.4240048191972	202.019939358471
-33.0267360139982	196.74892293713
-25.5596740305467	191.830163229671
-17.9421921609888	187.373390646878
-10.103869473933	183.456154215719
-2.00216527719402	180.135176684505
6.37651242702104	177.457520019585
15.0213160392651	175.465146273751
23.9019428615503	174.195244064296
32.9730158729647	173.678904647513
42.1777868368613	173.93950704545
51.4512242916655	174.991297801869
60.7226096305027	176.838204220685
69.9178558496776	179.47277887862
78.9618416623964	182.875225564269
87.7810723085891	187.012625879487
96.306886672911	191.83871773402
104.479163433905	197.294784335991
112.250024124407	203.31221152182
119.586577261361	209.816833794526
126.471734589726	216.734309664849
132.902921815787	223.994854663006
138.890208342897	231.534654294679
144.499930024371	238.473538956604
149.671798456711	244.872717326025
154.359206364276	250.742790041425
158.514402310501	256.091789757367
162.090074921998	260.924369180407
165.041792641563	265.24229501406
167.331237225425	269.044993485213
168.929545199693	272.32978914578
169.819830199527	275.091856145658
169.998163893637	277.324083291516
169.472863631616	279.01701056216
168.262528828253	280.158825158249
166.393564593992	280.735295641059
163.897876290874	280.729545273715
160.81117662643	280.121654473417
157.172104368123	278.888158068496
153.02220384024	277.001545610657
148.406761657054	274.4299040551
143.376510088744	271.136890140309
137.990264525675	267.082303532227
132.3187315048	262.223656332888
126.450580032872	256.51931026997
120.367805245145	249.987153846171
113.870695530152	243.096465710726
106.984069718463	235.90490972837
99.6691844508408	229.366069334173
92.0111587211355	223.547684562294
84.1092201869523	218.504049694477
76.0712491273132	214.271659954857
68.0079584663704	210.867988528673
60.0275697897427	208.292571247183
52.2313017022768	206.529718722978
44.7098467183523	205.552392869615
37.5410401623112	205.326786325196
30.7888070554676	205.817017355399
24.5031761209513	206.989358795873
18.7208761611769	208.815646437144
13.4659361979109	211.275813186163
8.7497668462179	214.359687290062
4.57028581821668	218.068199856176
0.909694212217921	222.413961449465
-2.26942250771768	227.420754609686
-5.02957692875901	233.120794982102
-7.46383203278189	239.547968861971
-9.69662371431322	246.726495894809
-11.8749623620909	254.660110210238
-14.155398147461	263.330721865404
-16.567658434868	272.651994428806
-18.9401898063176	282.088977958354
-20.4714479294787	291.241661988678
-21.1880755727413	300.05092153359
-21.1332810593644	308.451913623942
-20.3627633037106	316.383165006619
-18.939658534568	323.791233238622
-16.9299202875884	330.632016583963
-14.3989325607251	336.869996001028
-11.4094522510601	342.476531312947
-8.02060674597553	347.427928364032
-4.28759596437003	351.703630619389
-0.261802313062553	355.284663963988
4.00891291603409	358.152355755319
8.47989804300617	360.287313692325
13.1095444555671	361.668656023306
17.8594576910543	362.27352095033
22.6952378029184	362.076958848418
27.588251542025	361.052462131327
32.5188283985508	359.173687557664
37.4809628142536	356.418436552307
42.4870666653922	352.776345845664
47.5681512923421	348.260202239506
52.763969702398	342.914933280775
58.1068147692088	336.814452324276
63.6120893928163	330.047086625811
69.2800045063642	322.701363560572
74.2604555943022	315.143035573502
78.5236638705255	307.38484826424
82.0475930060681	299.445829089918
84.8156182803669	291.349747497267
86.8146496907693	283.124930679856
88.0335618408155	274.805213004026
88.4617352815055	266.432349448368
88.115270596175	258.011260721831
87.3680637078936	249.357501921032
86.2579301396908	240.49296895077
84.8398752299608	231.444006280702
83.1823584462515	222.24411220242
81.3648405594826	212.936544143483
79.4742623039599	203.57605651691
77.6006064602001	194.228770826121
75.8326545489427	184.96971466334
74.2550786081415	175.878517550533
72.9472178770155	167.034366275705
71.982991484873	158.511260849931
71.431011769933	150.374226505046
71.3541615269917	142.676857981681
71.8084408619258	135.460439826397
72.841468053199	128.754683032903
74.4913231643957	122.579741831687
76.7862900221382	116.948813211955
79.7456338158913	111.870543963399
83.3811797732097	107.350705591981
87.6993267103716	103.392937286696
92.7031947972411	99.9985964559813
98.3947368422048	97.1658257443794
104.776760287759	94.8878377248322
111.854974604855	93.1499347256225
119.612476581351	91.9737863026367
127.679483403226	91.5694824571609
136.028131928504	91.9392604483113
144.620245497912	93.0786415363234
153.412187362291	94.9726592493969
162.358407197779	97.591734365853
171.415789793058	100.887838947553
180.548199883147	104.791959387255
189.729456166861	109.213710862243
198.125205419208	113.697690346258
205.679198986911	118.261024161557
212.361195595801	122.910049887149
218.159344299655	127.636870477504
223.072709106885	132.420291427707
227.106153090923	137.228544968103
230.267474037046	142.021974598264
232.566073392087	146.755096782448
234.01256179029	151.378116788911
234.618900069532	155.838192560535
234.39877278913	160.080756509482
233.367906524633	164.051122979954
231.544045867006	167.696455523246
228.946362079594	170.967979151597
225.594227092358	173.82318119312
221.505489790615	176.227738753932
216.694539020578	178.157052899219
211.170464398889	179.597474752687
204.935562323528	180.547472595197
197.984367565768	181.01907021852
190.303398956031	181.039918883262
181.871947353734	180.656455880734
172.664637356607	179.93920693058
162.662114014341	178.888840777905
152.148368661622	177.188453601237
141.95941340697	175.225089910105
132.182340104997	172.913730310731
122.897777395331	170.190123950168
114.179288827394	167.019011099892
106.093335590938	163.394076824536
98.6987103695604	159.333387062051
92.045996631521	154.873626858872
86.177419135287	150.064897352084
81.1270113920816	144.966589075374
76.920898493382	139.644185024085
73.5775947317664	134.166610194739
71.1083778316471	128.603763178906
69.5179166776836	123.024028836249
68.8053305872662	117.491792405847
68.9657302008064	112.0651503753
69.9920972285485	106.794047491787
71.8772156176251	101.718950940086
74.6153403447999	96.8699889406453
78.2033566529232	92.2663385712775
82.641261619229	87.9155897321339
87.9318237828556	83.8128039597123
94.0792066113186	79.9389102929348
101.086068793046	76.2574473338244
108.943230942151	72.8109599043929
117.334008323556	69.9710984880145
126.206799668577	67.7642578898452
135.490891537125	66.2139223877951
145.105576584077	65.3344117192026
154.966905887475	65.1283074168253
164.993435181022	65.5867386559331
175.110238735774	66.691619752872
185.250920594209	68.4186245602966
194.733700183954	70.1084454289425
203.515567510353	71.7271598462651
211.561942232129	73.2423754238523
218.845161938247	74.6244786476254
225.34309798501	75.8474281933877
231.037976732068	76.8892277934301
235.915423236847	77.7321797991161
239.963717126306	78.3629887218037
243.173241105869	78.7727594691958
245.536102024702	78.9569176417384
247.045907474462	78.9150676481143
247.697684916039	78.6507971314229
247.487933983956	78.1714322442773
246.414805241848	77.4877469422498
244.478399871133	76.61363001151
241.681184248513	75.565715139351
238.028510686518	74.3629807237736
233.529230139221	73.0263256890521
228.196373544593	71.5781237295978
222.04786477024	70.041750358396
215.107209376263	68.4410660560192
207.404080443181	66.7998289228805
198.974698957681	65.1410090627849
189.861889183954	63.4859935073669
180.114691232425	61.8537104429069
170.411759635967	60.891267228368
160.805182593446	60.6149886911855
151.347928764374	61.0353032206282
142.092139199667	62.1564058029032
133.087400619948	63.9764494470212
124.379261717793	66.48818113272
116.008314720464	69.6798465074847
107.979660898001	73.5342078515799
99.953253910809	77.7978495178406
91.9388207073918	82.4510675481039
83.9485077232802	87.4778007993741
75.9978412306229	92.8669836091719
68.1064410985206	98.6124905252463
60.2988231123541	104.712306595709
52.6051169285175	111.166924196293
45.0613326511947	117.976997249495
37.7087686633263	125.140516080517
30.5923360282552	132.650039466582
23.75794381206	140.490623643294
17.2494350769983	148.63889943738
11.105668210264	157.063378736683
5.35818863460606	165.725758949333
0.0296970781385184	174.582873255023
-4.86665418361541	183.588964158948
-9.32718156382018	192.698029543511
-13.356877004154	201.866036094553
-16.9680050925391	211.052812224376
-20.1782586583321	220.223457224008
-23.0087175770528	229.349169800084
-25.4819063166933	238.407510231687
-27.6202595539757	247.382233058619
-29.4453765207908	256.262917798846
-30.9479727436697	265.046603907585
-31.7791757703393	273.969298719932
-31.9471288257884	283.037066345309
-31.4724908738982	292.25710748637
-30.3940548023371	301.636903243847
-28.7763707966605	311.182669298346
-26.7181383161067	320.893218992575
-24.3537059018811	330.746697976336
-21.5549137906011	339.845953648145
-18.2792036746056	348.19688704629
-14.5222096680505	355.806312107153
-10.3053894465637	362.677606080747
-5.6655041899764	368.811548134183
-0.647384396584933	374.2079365527
4.70066380299657	378.866571580322
10.3295704795622	382.787534252734
16.1909308067514	385.971028592159
22.2375939025721	388.417032216638
28.4237209247015	390.124905347516
34.7045143036911	391.093032253047
41.0357411654769	391.318527143746
47.3731221705008	390.797021589365
53.6716296969789	389.52255467541
59.8847381073504	387.487606213129
65.9637050266411	384.683345784112
71.8570642322684	381.100211232693
77.5107284267126	376.728956218727
82.8694893673986	371.562250220913
87.8812190575036	365.596663592499
92.5052993332759	358.834461651202
96.7256500966957	351.284836726196
100.564731084624	342.966418170633
104.087989984199	333.914678130599
107.105119822345	325.031622397909
109.515881206326	316.305587408234
111.261099347944	307.714347149006
112.310548247628	299.231696677579
112.65438987274	290.828800385497
112.298911400658	282.474214357653
111.265299635074	274.134131584838
109.590590558213	265.773176879077
107.332112651189	257.3549050916
104.491178586102	248.895046052854
101.009536459864	240.472725165287
96.880141716633	232.131660062254
92.1007306739651	223.921261982889
86.6774732507094	215.89115622272
80.6261586966184	208.087195902862
73.9724938144183	200.54817544295
66.7522671822409	193.302903286221
59.0118105707066	186.36728248354
50.8088962038891	179.741115827483
42.2138282692435	173.404663300411
33.3099617821661	167.315703910726
24.1924042802876	161.408987390875
14.9638873921295	155.600662024818
5.7282697325763	149.798707048376
-3.41617569437921	143.916399496932
-12.3815283763709	137.883408804451
-21.0924296168136	131.651324566798
-29.4864732471212	125.194252627111
-37.5138771114088	118.506737461347
-45.1372619403214	111.600772139223
-52.331960806015	104.502675871391
-59.0870096803662	97.249990400583
-65.4070405199967	89.8884253633679
-71.3170096977907	82.4696447551075
-76.7858331474799	74.9967139792837
-81.722595163364	67.4118499993979
-86.0869641366032	59.6943697468665
-89.8423250760116	51.8188221015505
-92.958913877094	43.7597105175398
-95.4144071469001	35.4946484519996
-97.1935550254676	27.0066387639758
-98.2876524953016	18.2856821966726
-98.6944075128426	9.32989141256203
-98.4186505775921	0.146206258196742
-97.9783546479214	-8.51832571768924
-97.3421971733829	-16.6037097212543
-96.4774387129261	-24.0423885964316
-95.3515341317899	-30.7668805228421
-93.9342467010356	-36.7201576712283
-92.2005503048582	-41.8650273314465
-90.1341840806218	-46.1876678353835
-87.7302619110948	-49.6937954163843
-84.9953063405001	-52.4007867609818
-81.9450374536382	-54.3301954758385
-78.6014782599905	-55.5027503828359
-74.9905404402811	-55.9357259110267
-71.1404510369808	-55.6418603661147
-67.0809304318505	-54.6291153539225
-62.8429113146477	-52.900851910029
-58.4586067052252	-50.4562120186381
-53.9617808108515	-47.2906182625928
-49.3881103698095	-43.3963676978345
-44.7755389648489	-38.7633226996345
-40.1645260833736	-33.3797039880223
-35.5980838600432	-27.2329740472478
-31.1214877543498	-20.3107651132565
-26.7815553437561	-12.6017607613487
-22.625420871244	-4.09639882734072
-18.6987947587998	5.21274787161221
-14.539687387266	14.5999362757768
-10.2417831048038	24.033104624511
-5.90901556455671	33.4773321737819
-1.65975025105206	42.8966035106034
2.43050972257303	52.283088395156
6.31142930762006	61.6532757732006
9.92513755623443	71.0315852370577
13.22467144072	80.4502430526567
16.1759981498013	89.9425909229381
18.7570660537098	99.5378875934213
20.9553779915262	109.258565354819
22.7656159785186	119.119436165568
24.1879592074268	129.127984178834
25.2271447476122	139.285123184145
25.8921033302866	149.586097594449
26.1959715414863	160.021401357439
26.1563077914524	170.577690636426
25.7953698948133	181.238711562821
25.1403320795624	191.986279624445
24.2233283960013	202.801343601257
23.0812135198011	213.665146763322
21.7549405632932	224.560460922892
20.2884814112092	235.472817953084
18.7272705175758	246.391610487986
17.1162438243247	257.310901014839
15.4976678629405	268.229794154315
13.9091226904714	279.152321142362
12.3823859970503	290.087053953676
10.9462580511926	301.048065373311
9.57081509566845	312.028868622114
8.19101613904596	323.008220697496
6.74890974073741	333.964816551712
5.63737275174029	344.107821701584
4.86559292966077	353.448992202775
4.44096139505188	361.999987834374
4.36886068730574	369.771225411386
4.65251870974133	376.771023744543
5.29288807274161	383.005060055016
6.28850591370969	388.476092018999
7.6353125278592	393.183879282953
9.32643016681894	397.125243758641
11.3519171036153	400.294224111144
13.6985161106495	402.682297695079
16.3494135225773	404.278659382599
19.2840185014907	405.070561693668
22.4777659771962	405.04373708214
25.901946571047	404.182944635862
29.5235815372425	402.472711950171
33.3054042082712	399.898375058836
37.2060987437658	396.447537510578
41.1810888991145	392.112029677139
45.184319000541	386.890276913931
49.1714629216979	380.789629460514
53.1045651012637	373.827801453081
56.9571935057221	366.03254690517
60.7183665129313	357.439417101527
64.3937436290982	348.088408375642
67.5512544558313	338.784519561599
70.1563418048996	329.522681309644
72.1899326768664	320.288651245841
73.649025387602	311.059563697306
74.5484394492484	301.805325574744
74.9243790992759	292.491104876227
74.8413168064978	283.081818226827
74.2639327356894	273.591864712833
72.939796168285	264.405145918846
70.8769230891962	255.594360764752
68.1019300054326	247.252268617888
64.6639322762447	239.47451295907
60.631802724726	232.348317588657
56.0881845673227	225.946631243768
51.1236739911917	220.326872052344
45.8328470279949	215.532177112981
40.3121870770492	211.593301653026
34.6592425816016	208.530104064027
28.9721601078333	206.352213745844
23.3487215212041	205.058976310164
17.8841337949589	204.639259901403
12.667293355186	205.072140485273
7.77614618818117	206.329455658255
3.27353558509215	208.380364792897
-0.795273874625892	211.196862153944
-4.40331199629594	214.758729272923
-7.54172571134384	219.056939663508
-10.2197310889234	224.095280925053
-12.4653427932978	229.890308296778
-14.3271196279303	236.46968802986
-15.8770616346815	243.868763361978
-17.2157462679539	252.124814691226
-18.341381113276	261.226360635672
-19.0288857848813	270.792965098838
-19.303819899808	280.756634242903
-19.1973727561164	291.031686014852
-18.7476412206986	301.532819130642
-17.9946599319256	312.186380827303
-16.9726394535466	322.934667127563
-15.7035240211202	333.733786292337
-14.1948539798614	344.547657485551
-12.755301691176	354.510535464647
-11.4762370734266	363.631503788999
-10.4350378173694	371.925777294592
-9.6947315636685	379.410530144429
-9.3048772132757	386.1020209191
-9.30281517554985	392.013809503187
-9.71481084310146	397.155711452208
-10.556895867945	401.533198379251
-11.8353554344094	405.147069857304
-13.5468728666225	407.993329353551
-15.6783802485614	410.063283269524
-18.2067140050943	411.34394942412
-21.0982610526003	411.818897666805
-24.3089004413649	411.469615217983
-27.7846376552876	410.277348196553
-31.463270555651	408.225129895163
-35.277126418431	405.299514013214
-39.1564975544266	401.491613538142
-43.0332310018393	396.797437478219
-46.8441999823767	391.217919681513
-50.5348462000065	384.759122753659
-54.0631277878821	377.432887164979
-57.403699022069	369.257948388294
-60.5510734667544	360.261404764047
-63.5196388874802	350.480114688291
-66.026622337613	340.792107039781
-68.0090506074607	331.206440886587
-69.4188546038215	321.727656824037
-70.2216689398548	312.35731544596
-70.3945406817502	303.095628691571
-69.9234140391305	293.943036860873
-68.8007776602583	284.901769178674
-67.0235723547781	275.97746227017
-64.5913606343928	267.180932217812
-61.5047542758691	258.530325259801
-57.7640113162182	250.054486496526
-53.3886194915116	241.752200222478
-48.491127133442	233.508727242538
-43.1158647933942	225.315757047797
-37.3259939060834	217.157782179018
-31.2030370177281	209.017547721116
-24.845926297733	200.881027583097
-18.3677017900538	192.741661267719
-11.8900592938448	184.602330015843
-5.53716723359626	176.474287186349
0.569864398747562	168.37376674593
6.31739910269857	160.317951739542
11.6027626510021	152.321935509885
16.3369013402949	144.397598619283
20.4459314682721	136.554374019635
23.8712744340299	128.801084140275
26.56846268331	121.147784441365
28.5050910527295	113.606856745351
29.658459600988	106.193093701782
30.0132675622972	98.9228616185224
29.5594873555356	91.8125490767831
28.290405217388	84.8764884701291
26.2007822517032	78.124457321472
23.2851339477519	71.5587436653531
19.5361978124503	65.1705358283204
14.9436436091945	58.9347102334542
9.51409936434596	52.8482409046828
3.34621364664313	47.0107469135357
-3.52785246564613	41.4013571305894
-11.0502260031825	35.9902084087111
-19.1306220394567	30.7350473487919
-27.6423502712745	25.5859381622858
-36.4301536211246	20.495712868887
-45.3297191468548	15.4269038967935
-54.1868310154495	10.3502322388554
-62.8674990998284	5.23961512567342
-71.260169444166	0.0687538511533035
-79.2740695420324	-5.18996584589524
-86.8363641333174	-10.5652928708374
-93.8893073538757	-16.0865260568277
-100.387805984537	-21.7829459173927
-106.679162580583	-26.881595108827
-112.728986911567	-31.4069553014088
-118.501640629471	-35.3799860467665
-123.95855103749	-38.8184348022677
-129.056272557041	-41.7375215524089
-133.744376620729	-44.1512405621321
-137.963542855512	-46.0746104248013
-141.644852189318	-47.5270541919876
-144.712110391818	-48.5361869372353
-147.088885328815	-49.1393057809742
-148.70898870147	-49.3786794682065
-149.525356563215	-49.2901139737646
-149.514024535541	-48.8901279561959
-148.675693698636	-48.1680777071504
-147.038378554566	-47.086989005148
-144.658987715799	-45.5947287723325
-141.616812055381	-43.641256202939
-137.998369696351	-41.1903545317122
-133.883590346597	-38.2197942037263
-129.34007392143	-34.7153753697964
-124.423502784442	-30.6652335622735
-119.180366100769	-26.0563040836225
-113.650929616897	-20.8725195087387
-107.87181467709	-15.094032535422
-101.878120772937	-8.6970116449624
-95.3234935339028	-2.45560202407546
-88.2541957564295	3.65754578036041
-80.7287719429118	9.66965472772344
-72.8198433618984	15.6070019494331
-64.6159393455835	21.4940063275449
-56.2229840755839	27.3525537651184
-47.7647358415769	33.2021571063592
-39.3809645947216	39.0616405589556
-31.2216800992224	44.9523150732736
-23.4364586916856	50.9005183690926
-16.1616403200088	56.9354930795478
-9.51391223966485	63.079350586586
-3.52463887938278	69.3905621298682
1.82546864872395	75.9403996053949
6.53695034414788	82.7688661968017
10.6123943665659	89.9021763929649
14.0527075453953	97.353862309172
16.8554760749454	105.126282949069
19.0144982813689	113.211872170302
20.5200790262818	121.594016480011
21.3598820507031	130.247640311649
21.5202283391436	139.139646748734
20.9877516044955	148.229383517578
19.7513052479414	157.469293470667
17.8039869022217	166.805870641119
15.1451316767963	176.180989378808
11.782133579277	185.533626525705
7.73197439359782	194.801973552117
3.02234369217623	203.925936128493
-2.30779883917236	212.85001527333
-8.20842908124442	221.526511868986
-14.6196775159079	229.918858649166
-21.4742148169275	238.004679458227
-28.7006432045595	245.778029352275
-36.2272053140552	253.250408324442
-43.984458274881	260.450845367852
-51.9037764762443	267.42785165838
-59.9812167152679	274.196782384833
-68.2452998891169	280.758014006794
-76.6902866862858	287.13960508617
-85.2978249794601	293.379796829712
-94.0326414109869	299.52467846993
-102.840860440978	305.622986921496
-111.652190089844	311.719640886645
-120.103926427566	317.0088103904
-128.221727023409	321.488221059947
-136.01868628941	325.164346105536
-143.49734883936	328.050113049221
-150.652162611929	330.163257147783
-157.471882079873	331.525028772079
-163.941658564115	332.159041163339
-170.044688834919	332.090168630015
-175.763387838233	331.343495840814
-181.080123238187	329.943356587504
-185.977595821867	327.912495599796
-190.438968888381	325.271361181003
-194.447847692792	322.037508272612
-197.9881977533	318.225070902512
-201.044278928752	313.844252064144
-203.600668413088	308.900776981165
-205.64245530414	303.395262962219
-207.155715090845	297.322481998249
-208.128412277706	290.670548167529
-208.551915212536	283.42018381681
-208.423276807003	275.54444819205
-207.748194873504	267.009642140824
-206.543934691343	257.778309634651
-204.84060658462	247.814753333046
-202.67904451975	237.091851328741
-200.387208209275	226.438456997801
-197.900130242092	215.885666866892
-195.161869377418	205.462239578932
-192.124815823292	195.197453652112
-188.748802097966	185.123191964339
-185.000446419174	175.275493778294
-180.852941191094	165.695767596768
-176.286411966457	156.431731532408
-171.288927272773	147.537976447695
-165.858141332793	139.075832812835
-160.003290295904	131.112018959218
-153.746785829712	123.715557309388
-147.124184595975	116.952987358833
-140.181495468665	110.882989355842
-132.970032697719	105.552305050551
-125.540474181429	100.994249839926
-117.938001046483	97.2295586831166
-110.199366487449	94.268293908222
-102.351685676074	92.1116223474212
-94.4123452918696	90.7528329971408
-86.3895177627363	90.1774092129782
-78.2829408414009	90.3621110661333
-70.0845452229573	91.2727090740605
-61.776810735234	92.85714595354
-53.3831297202432	95.1021600230255
-44.9596483195303	98.0250731194113
-36.5593214737938	101.631418145936
-28.2415816599895	105.923561683888
-20.069261072796	110.897134600739
-12.105788941254	116.53903642966
-4.41248088823799	122.826418567622
2.95405150115774	129.726331668155
9.94443241531925	137.195822966937
16.519150809621	145.182437837095
22.6514151995148	153.625327001217
28.330117794175	162.457401807771
33.5622991151784	171.608991722762
38.374005186834	181.012911405753
42.808559916458	190.609730396192
46.9224326718316	200.351222046706
50.7801785629683	210.20053238464
54.4499147447293	220.129222664363
57.9995348060209	230.112619221886
61.4928332623838	240.125341213959
64.9849476570239	250.138795047708
68.5177207782516	260.12178149302
72.1163912080533	270.044112001586
75.7883171303225	279.882344535779
79.5214819179187	289.629536323697
83.3361998444051	299.240375910305
87.2786769391306	308.640061331997
91.3867071047446	317.766580481178
95.700754069853	326.561547240884
100.26207665569	334.972982412446
105.111008538566	342.956383643629
110.285328192752	350.474738953597
115.81888284401	357.497852403561
121.74055133897	364.001294129362
128.073521375437	369.965224544788
134.834787210393	375.37326694131
142.03474965152	380.211539151471
149.676806057791	384.467919214631
157.756842940345	388.131615798188
166.262589121727	391.193137966822
175.172870210686	393.644799160665
183.63824717062	395.825843889668
191.610939056601	397.717116396682
199.034687968223	399.303114988574
205.847892262124	400.574549581925
211.988578571382	401.529831687489
217.40005740121	402.174595438471
222.035446097766	402.519442477902
225.85984388865	402.577163405661
228.850198770407	402.360698329688
230.993677120285	401.882301296665
232.285384982311	401.153650002064
232.726022751094	400.186386800685
232.319809317579	398.992661537277
231.072848353796	397.585441240705
228.991994943095	395.978519082395
226.084195178867	394.186253239787
222.356214873224	392.22310583106
217.814648291077	390.103058514967
212.466099884402	387.838974645171
206.317452592626	385.441967211282
199.376165329155	382.920819409722
191.650571132879	380.281491094947
183.150170547735	377.526731071504
173.885930051847	374.655804591891
163.870603491523	371.664339653625
153.937803684714	368.200366984211
144.112360415116	364.271739412787
134.421969205259	359.886933720525
124.897431632015	355.055459063208
115.572900249006	349.788315961087
106.486135201497	344.098494122478
97.6787729389206	338.001519515839
89.1965752496103	331.516094147854
81.089551315751	324.664895682188
73.4117297110174	317.475572079296
66.2202596539167	309.98182612422
59.5735670164963	302.224242876132
53.5286028731259	294.250319174436
48.1377617285761	286.11329207578
43.4465654346389	277.870110938913
39.4939113710545	269.581131478453
36.273316043927	261.251062531483
33.7517390248187	252.851046844841
31.9212994919767	244.380897683252
30.7815373954781	235.848021999377
30.3404956066179	227.270249111969
30.6137106541331	218.678186198675
31.6212251481699	210.117270034611
33.3826429764869	201.64860058035
35.9110586981852	193.347354165228
39.2076787779798	185.298410098949
43.2588932842013	177.590409823113
48.036150605549	170.310276597596
53.4975834052979	163.53949147084
59.5900609652244	157.352148342021
66.2508844759586	151.814107066964
73.4089419789033	146.982518050976
80.9854973337145	142.90522143929
88.8949534142591	139.619781353882
97.0459986552045	137.152157038599
105.343531482934	135.51527017548
113.691591023097	134.707991669388
121.997132517184	134.715211771047
130.173936507687	135.509433701554
138.145468878619	137.053509290738
145.844876363124	139.301862395625
153.253730464694	142.260585598758
160.383013938034	145.966453491735
167.221124218763	150.425767606691
173.751315867431	155.636450507264
179.950356964261	161.586128905418
185.789338895325	168.250553464252
191.23653319787	175.592163301036
196.262266195255	183.559691362479
200.844959869129	192.089992774007
204.976487466319	201.112433681945
208.665030023252	210.55458048394
211.934992663493	220.3471115275
214.824900287886	230.426613283407
217.384428874439	240.736237421088
219.671199578816	251.224983736731
221.747482297399	261.846525106653
223.676852244997	272.5583201314
225.52099289367	283.321445060098
227.336965981363	294.101192952682
229.175194296478	304.868162454857
231.078167157591	315.599424352098
232.57440145921	325.549152212269
233.687727917531	334.710019834319
234.447554300126	343.071819968774
234.887226128046	350.62254011982
235.042393007226	357.349619904059
234.949278060937	363.241122241688
234.642872486798	368.286616521533
234.155176283323	372.47767023546
233.51362955256	375.807961796685
232.739829605625	378.273118568399
231.848550808329	379.870422810889
230.84702218677	380.598520136922
229.734393960406	380.457235125861
228.501337682125	379.447568939647
227.129766402508	377.571932215511
225.592723006298	374.834647382656
223.854558053762	371.242721771653
221.871584307291	366.806826154657
219.593413559145	361.542302830534
216.965097290785	355.4699002507
213.929981657631	348.61586916307
210.432922400224	341.011153740385
206.423351999925	332.68967449883
201.857770649633	323.685990721003
196.701488707498	314.032783812237
191.434963997674	304.488844893226
186.044595690161	295.076364736468
180.512313596566	285.821177304926
174.816879556833	276.750804585725
168.935052632759	267.892625114474
162.842779008563	259.272447144049
156.516424399745	250.913687711972
149.933937457446	242.837295738546
143.075742434212	235.062683682555
135.929917737473	227.591455307298
128.498273382029	220.392838919946
120.778785585982	213.460998641311
112.77507558753	206.785848897774
104.496503967375	200.353374857665
95.9583720202626	194.145479581748
87.1821055147154	188.139819588539
78.1953588995274	182.309779987765
69.0319577513892	176.624667420046
59.7315779885568	171.050153673473
50.3390674839159	165.54895797446
40.9033614643614	160.081715821371
31.4760233286737	154.607958709673
22.1095337984985	149.087128008955
12.855519410152	143.479560011436
3.7631287498184	137.747392290453
-5.12227449860601	131.855344526719
-13.7600109545581	125.771324112973
-22.1145729485809	119.466809634128
-30.155761140998	112.916980185337
-37.8585619502292	106.100581336868
-45.2028538435584	98.9995384062469
-52.1730035792922	91.5983306984366
-58.7573714949844	83.8830975696039
-64.9476654991963	75.8401991989521
-70.7427812956055	67.4723362418062
-76.153736769604	58.8131682568724
-81.1850901020134	49.8701139002143
-85.8434416521225	40.6535969717443
-90.1365277482276	31.1766690105766
-94.0723844863463	21.4549700997746
-97.6585007769682	11.506602324478
-100.90099522863	1.35185529144715
-103.803875777504	-8.98716154386543
-106.368459493152	-19.4868696360113
-108.593059837048	-30.1224447225383
-110.473069479943	-40.8678705844449
-112.16750742839	-50.8235390554285
-113.7157651465	-59.971877041697
-115.158130112514	-68.2984873571648
-116.533645138129	-75.7920283202762
-117.878374108396	-82.4438081513174
-119.22412454335	-88.2472246570432
-120.597587988136	-93.1971702567036
-122.019812831285	-97.2894872411181
-123.505915111332	-100.520521137491
-125.064946672128	-102.886792755975
-126.699863463271	-104.38479389231
-128.407561564336	-105.010904967924
-130.178970506791	-104.761431298524
-131.999210634555	-103.632755314957
-133.84783204759	-101.621603926777
-135.69915582312	-98.7254348846122
-137.522734205593	-94.9429577788427
-139.283940877768	-90.2748297456527
-140.944709566204	-84.7246044244647
-142.464482419558	-78.3000511524906
-143.801530845026	-71.0149526923372
-144.914956151577	-62.8913387975296
-145.767738146199	-53.9617077937251
-146.330876497031	-44.2701813445968
-146.587724622869	-33.8712593355208
-146.37061847495	-23.698068630976
-145.644405586591	-13.8010895357166
-144.383340464711	-4.22218119386474
-142.569337587982	5.0080468272491
-140.190094255905	13.870711129502
-137.237809245757	22.3579495495658
-133.708640251462	30.4718486903714
-129.602812217587	38.2234357700579
-124.92526688368	45.6318666012101
-119.686783154842	52.7237650997861
-113.90552901017	59.5325740260935
-107.609006268735	66.0977236294106
-100.836319135803	72.463404138476
-93.6406670025832	78.676759790473
-86.0920734489777	84.7854544893595
-78.2813046280044	90.8348715590218
-70.2112006992683	96.8076842282625
-61.7203673004835	102.311831151685
-52.8506496671688	107.308449875737
-43.6552073197647	111.756242769002
-34.1979958898038	115.62158337085
-24.5513646594552	118.883779043162
-14.7920484406933	121.538122826382
-4.99573485911861	123.596526904807
4.76889925549642	125.084951647276
14.4448208362717	126.037678510902
23.9882586948604	126.490199330486
33.3673072519649	126.473208008862
42.5590119146544	126.009029022204
51.5464782532948	125.11024160764
60.3167677841526	123.779590004147
68.8596986156232	122.010402362008
77.167411017675	119.787096103586
85.2345348116071	117.085628766369
93.0588466312425	113.873922602812
100.642351285549	110.112389325
107.992735131921	105.754742549589
115.125118541977	100.749316670632
122.064010782164	95.0410896930506
128.845487432713	88.5744848350671
135.520557543493	81.2967220862004
142.045967134933	73.2190251747024
148.207425547909	64.7297003431782
153.986750092893	55.8675913598628
159.369885640971	46.6794865093584
164.346860492798	37.212163520382
168.910797039553	27.5094698094139
173.056741403398	17.6112256101837
176.780673150425	7.55304508877299
180.078815873728	-2.63339224873593
182.947237549706	-12.9198971743669
185.381678396417	-23.2813055137505
187.377540125194	-33.695061863589
188.929986237788	-44.1408740763756
190.034121772663	-54.6004367029192
190.685235450084	-65.0572128161522
190.879095953977	-75.4962628887033
191.124215168767	-85.1785039213312
191.416920604732	-94.0913229347671
191.751217821613	-102.221728024057
192.118971728573	-109.556247941632
192.51003725857	-116.08093714494
192.912326551559	-121.781518227089
193.311811323406	-126.643702900217
193.692479269935	-130.653736835585
194.036295458251	-133.799205926044
194.323263766437	-136.070110822014
194.531729188616	-137.46014935843
194.639079338032	-137.968037215382
194.622944648987	-137.598570863922
194.462828739429	-136.363069046127
194.14186967335	-134.278918512183
193.648286530033	-131.368218859089
192.97614133945	-127.65583657153
192.125314100826	-123.167338638484
191.100863384217	-117.927205907637
189.912072378379	-111.957526926019
188.571450853759	-105.277189324603
187.093858988012	-97.9014864685577
185.495814982391	-89.8420322888515
183.794977299109	-81.1068903646453
182.009755307402	-71.7008456452747
179.647072316641	-62.3513734876767
176.727378680307	-53.0583342912794
173.274884492444	-43.8211718465765
169.317448367778	-34.6393720463349
164.886474383961	-25.5127993748754
160.016828938742	-16.4418625462631
154.746789831218	-7.42746225337427
149.118025244244	1.52931974278607
143.17556711585	10.4278167547094
136.967694539185	19.2686551447793
130.545595225095	28.0548535341
123.962670525081	36.7929950997355
117.273494189457	45.494250384816
110.522462886618	54.1700035830644
103.696011805151	62.8026168546386
96.8304487208268	71.4099889988731
89.9545519403724	80.0099290704048
83.0891452513475	88.6181698550219
76.2469751833109	97.246410745614
69.4329780825451	105.900784258435
62.6447870192848	114.580778773608
55.8733860906967	123.278538562495
49.1039071419978	131.978461251047
42.3166161433549	140.657065757633
35.4881358604613	149.283167551043
28.59290011462	157.818438382236
21.6047515356468	166.218417070008
14.4985165520673	174.433966363377
7.25136238345334	182.413060693951
-0.156216847121286	190.102693274971
-7.73984434749622	197.450659797099
-15.5110995680587	204.407022990378
-23.4776604554952	210.925156557671
-31.6436506044642	216.962361680807
-40.0101179538372	222.480112757315
-48.575608855829	227.444013456635
-57.3368457182284	231.823534710177
-66.2896145463377	235.591553549257
-75.4198249405655	238.728659477006
-84.6582965490742	241.251487380369
-93.9908452116611	243.146461783816
-103.402400942317	244.403263071085
-112.877225785976	245.014657805173
-122.398695547491	244.976681326517
-131.94901251	244.288945663206
-141.50896284849	242.955020819389
-151.05779563597	240.982852807665
-160.573289774699	238.38516444225
-170.032059224424	235.179753284737
-179.410111210322	231.389568796146
-188.683611063727	227.04243887068
-197.829731628929	222.170349369721
-206.827406227632	216.808270884668
-215.657801553185	210.992654011588
-224.304398403972	204.759824545643
-232.752688478749	198.144548118615
-240.989609021006	191.178981802154
-249.00289606226	183.89211639334
-256.780527441258	176.309687768929
-264.310366176506	168.454441293012
-271.275544177134	161.180768375865
-277.685546728986	154.514127420917
-283.550551899813	148.477098591184
-288.880597142281	143.089419842807
-293.684909259931	138.368061823251
-297.971389362555	134.327325925741
-301.746234844008	130.978952002511
-305.013677213025	128.332225583334
-307.775816114365	126.394078227748
-310.03253424505	125.16917820073
-311.781483468829	124.66001156443
-313.018137976358	124.866955703481
-313.735914836854	125.788347829803
-313.926364960032	127.420549425551
-313.579437786865	129.758002780437
-312.683820820147	132.793266445005
-311.227350991675	136.517001552135
-309.197490536264	140.917860820917
-306.581858608169	145.982209435587
-303.368816206357	151.693588505745
-299.5481232061	158.031829300563
-295.111731468882	164.971759279669
-290.054852323569	172.481540720677
-284.377519255323	180.520897784473
-278.086858713464	189.039862969429
-271.504448626428	197.144954356795
-264.637815946737	204.76339543652
-257.506591592894	211.823509957429
-250.140275482599	218.261852051371
-242.573091729992	224.027988610107
-234.838540123554	229.085640895323
-226.965640458437	233.411233185693
-218.977204562172	236.991581744237
-210.889536282024	239.821841268862
-202.712886986988	241.904098520546
-194.452238253312	243.246612096376
-186.108214837172	243.863567059249
-177.67807399285	243.775194765759
-169.156787428153	243.008116653052
-160.538253345288	241.595773956117
-151.816659771021	239.578799461619
-142.987969859587	237.005184663513
-134.051420299702	233.930119141512
-125.010834635691	230.41545364419
-115.87549143601	226.52887277496
-106.660292504787	222.343031520303
-97.3850622510795	217.935068865042
-88.072978403231	213.38715122024
-78.7421987651356	208.740120754736
-69.5158551520303	203.728665123051
-60.4041727196464	198.416200732948
-51.4040818288818	192.873459595244
-42.4963479853106	187.174188758316
-33.6479336799665	181.388682867352
-24.8178148228494	175.579327780267
-15.9634367858266	169.799611240626
-7.04570416460279	164.095529298993
1.96794830281964	158.507594566586
11.1019508346905	153.072298704058
20.3719425783037	147.822676935308
29.7847576485042	142.788084391829
39.3389078348307	137.993464705629
49.0254813279944	133.458403451747
58.8293905241119	129.196208330797
68.7309019427191	125.213201442364
78.7073743964248	121.508372433702
88.7351074023324	118.073521913152
98.7911539493303	114.893997514537
108.854894258425	111.950058353401
118.909138766206	109.218780445971
128.940575120173	106.676252070462
138.93951716113	104.299631656038
148.899159092888	102.068331463826
158.808673800118	100.011992618724
168.765568307253	98.4762389615495
178.760941040532	97.4869880102928
188.782028609722	97.0682191926568
198.810174651133	97.2397554443026
208.820500456844	98.016417036483
218.782346115585	99.4074185671824
228.660271822872	101.415908645025
238.415473183176	104.038741634977
248.007433050374	107.266593914783
257.395596688335	111.084483163466
266.54085649968	115.472657375823
275.406682830271	120.407731905199
283.959825858446	125.863904726029
292.170607511024	131.81408674611
300.012889861648	138.230832131514
307.46383416676	145.087015453242
314.503558939301	152.35625433233
321.114781798853	160.013108010354
327.282502303177	168.033095489537
332.993759490436	176.392578400295
338.237480813237	185.068550447945
343.004427682711	194.038371837013
347.287234923665	203.27948564971
351.0805349796	212.769153883725
354.381151109256	222.484252284696
357.188336364357	232.401162683827
359.504027387651	242.495796261195
361.333076183121	252.743768637788
362.683422552727	263.120727755349
363.566178603837	273.602811400098
363.995616372317	284.167189622232
364.318073726102	293.967815420234
364.537775256646	302.979778196011
364.657084297317	311.180283933142
364.675311122955	318.549062220028
364.587248894188	325.068850974939
364.381337255042	330.72615397121
364.037326521963	335.512643796863
363.52342402485	339.427896763265
362.793503521736	342.4845772014
361.786825579698	344.717078044968
360.435853084482	346.191307880924
358.685591923735	347.004678749362
356.511538705324	347.266232838042
353.918434745034	347.071469581303
350.92667038217	346.491808952481
347.561031274473	345.576638012378
343.845156933575	344.358822668136
339.79956517024	342.859491164152
335.441267264872	341.091372559128
330.783975729773	339.060972055773
325.838484875828	336.769956160797
320.613063108718	334.216022739314
315.113800534518	331.393433456869
309.344894686106	328.293318351635
303.308869281015	324.903819218864
296.677725477755	322.0349320721
289.467068898412	319.674624553805
281.695753121174	317.808181839489
273.386976028893	316.417977448917
264.569711810924	315.483036235481
255.280618591986	314.978230076083
245.566571822283	314.872780410817
235.487848964153	315.127434092715
225.121376642937	315.689252026424
214.561567893477	316.483064129264
203.913118828488	317.401963106662
193.272257455746	318.307841608853
182.709247003557	319.052074485855
172.269791993303	319.501779161938
161.988337605993	319.551635431915
151.898446551673	319.123137767453
142.036873116103	318.160142328555
132.4436354226	316.624647021979
123.160359521169	314.493372934958
114.228233725805	311.754893218014
105.686249029835	308.407122834598
97.5699860164421	304.455148438963
89.9109585989106	299.909444719461
82.7364042329398	294.784507007005
76.069386073438	289.097886999182
69.9291183916727	282.869590015086
64.3316046321834	276.121815869871
59.2798147703488	268.876199299813
54.7638559860876	261.153988548089
50.7847037522772	252.981633087442
47.342627161377	244.388162584471
44.4366663583503	235.405151873878
42.0638638677173	226.066602964373
40.218419753954	216.408741991485
38.890821898388	206.469692700427
38.0669959865775	196.288975923794
37.7275426614093	185.906783028483
37.8471662082276	175.362986792005
38.3944364440927	164.695896103925
39.3320396398788	153.940836698
40.617634440108	143.12873596309
42.2053158707144	132.284965137731
44.0475266240605	121.428690958555
46.0971115660649	110.572881724047
48.3091696035693	99.7249360565757
50.6424409093602	88.887743895596
53.0601233506596	78.0609210201984
55.5301560042701	67.241988541594
58.0250870069069	56.4273526416299
60.5216519154815	45.6130252230025
63.0001379347134	34.7950806289646
65.4434302500332	23.9698357623615
67.8464997666556	13.1365765181841
70.2158649991169	2.29737592072451
72.5454487748181	-8.5484810053126
74.8276850545138	-19.4018623995633
77.0535093916827	-30.2637574465774
79.2125268153741	-41.1352017686427
81.2931905192085	-52.0171903384427
83.2829570454751	-62.9105814027364
85.1684125834853	-73.8159913962785
86.9353747457417	-84.7336810652021
88.5689781815543	-95.6634340620383
90.053753795691	-106.604430539238
91.373711104789	-117.555119602419
92.6587445407198	-127.637219330098
93.9122425532927	-136.851080130431
95.1378726740834	-145.196863710118
96.3394947569644	-152.674530115487
97.5210658930542	-159.283829975589
98.6865434551796	-165.024302071626
99.8397919670017	-169.895276219703
100.984498705106	-173.89588130425
102.124102144478	-177.025058172842
103.261736536027	-179.281577035302
104.400195029272	-180.664059027787
105.54191279281	-181.171001720139
106.688970521321	-180.80080856293
107.843117554642	-179.551822581275
109.005812598063	-177.422365012391
110.178278765728	-174.410780037054
111.361568417954	-170.515487251327
112.556632075177	-165.735044035022
113.764384616004	-160.068220454375
114.98576107074	-153.514089729401
116.221753700048	-146.072137531858
117.473421831298	-137.742393391193
118.741866271154	-128.525587232823
120.028161192554	-118.423333568507
121.333238365478	-107.438345193873
122.511408808134	-96.4505540249396
123.542650436511	-85.4619102548515
124.40569784442	-74.4754151080513
125.077993722228	-63.4954028049301
125.535653382914	-52.5278829609409
125.753455191905	-41.5809513948408
125.704875942179	-30.6652761839545
125.362197646698	-19.7946629549312
124.696720343306	-8.98669793757915
123.679123042211	1.73654145975365
122.280019330208	12.3477302395838
120.470751183014	22.813524368729
118.2244489459	33.0937939080389
115.517354197621	43.1407879837942
112.330367838156	52.8977292642739
108.650882237092	62.2937503829962
104.487033491445	71.3343187480299
99.86658262176	80.0890795061313
94.8123253055131	88.5909984204115
89.3521777786619	96.8745656693114
83.5175710723677	104.972067258976
77.3419448749192	112.912027925374
70.8593062426736	120.718613104522
64.1029379706017	128.411579554777
57.1043083235715	136.006534092145
49.8921903349571	143.515325144219
42.4919742677535	150.94643468989
34.9251566606435	158.305272037025
27.2090124089939	165.59430065324
19.3564989932878	172.812964258014
11.3764952398621	179.957434533674
3.2745168124565	187.020297295035
-4.94597132987509	193.990426469682
-13.2816687544535	200.853415152599
-21.7272768558667	207.592925377836
-30.2736365719329	214.193078622907
-38.9068022470097	220.641602171732
-47.60841467196	226.933149961633
-56.3572999926358	233.072313788338
-65.1319125546895	239.076536892639
-73.9133017878025	244.982025298639
-82.7004765875314	250.753689002969
-91.5102516286129	256.297398173525
-100.353445717641	261.560854158627
-109.245595248534	266.495449232641
-118.205839999604	271.06021036839
-127.2557846199	275.223812228468
-136.418280325657	278.965964553603
-145.71613016498	282.278686589277
-155.170580661034	285.167799138058
-164.799246707958	287.654795871978
-174.61289168981	289.778866613176
-184.610513898403	291.5980251571
-194.77314283008	293.187216271805
-205.059059015076	294.631452333164
-215.404648842798	296.015523432834
-225.731875685031	297.415961057177
-235.958114110112	298.899184040429
-246.003932195271	300.524145396543
-255.540070471486	301.495903119787
-264.558585831579	301.853065756292
-273.049397883086	301.638715062281
-281.002285154781	300.897146281667
-288.407533785026	299.671392446139
-295.255665178695	298.001662117649
-301.536690542394	295.924604318278
-307.239206472588	293.473191286947
-312.349495434154	290.677003268013
-316.850697094929	287.562754191185
-320.722081376153	284.154959385525
-323.938472729663	280.476686142038
-326.469941905609	276.550325287102
-328.281994206223	272.398250807122
-329.336622050838	268.043059771073
-329.594675749195	263.506806545254
-329.019882773793	258.808440250922
-327.584398060087	253.959045937925
-325.275140099306	248.956088255307
-322.099487769268	243.780151848919
-318.087828812288	238.397945394995
-313.290015008044	232.770975331091
-307.766058363154	226.86389882076
-301.576018692067	220.647643589905
-294.773540052603	214.097967383766
-287.66134369059	208.042340151545
-280.222955271966	202.471997216415
-272.448624678076	197.369906187123
-264.334838835139	192.712997820984
-255.884062742233	188.47432022799
-247.10441417927	184.625214261733
-238.009085855353	181.137385764386
-228.61550336323	177.984641023654
-218.944365496543	175.144081708314
-209.018778823306	172.596674675531
-198.863656386072	170.327229317797
-188.505441928106	168.32387205262
-177.972091893514	166.577111528431
-167.293119519137	165.078595906967
-156.499398905036	163.819751366676
-145.62241763422	162.790710001824
-134.692911287333	161.980206821394
-123.739397294188	161.377128302778
-112.787731623396	160.97383329987
-101.863045908771	160.771067181509
-90.9633165023372	160.71284556489
-80.0620948201732	160.616873910519
-69.1573634189478	160.44078743325
-58.2483672119763	160.155315702265
-47.3354744668673	159.748620050684
-36.4194245202906	159.228012300377
-25.5008357637041	158.620870420025
-14.5806882695733	157.97488150362
-3.66229432859889	157.356978682267
7.24532340303065	156.849845097804
18.1238293490933	156.545154649629
28.9437392583809	156.534333598364
39.6655305937747	156.899552652501
50.2428587151622	157.707684313123
60.6260252531253	159.007944708072
70.7645328680229	160.832141904982
80.6086293292702	163.196099410544
90.1102520652047	166.101312109756
99.2238059159524	169.536439856025
107.907060358292	173.478593983468
116.122296950615	177.894551147646
123.837701924521	182.742093222081
131.028886744757	187.971620977175
137.680402495047	193.527928720656
143.787587064011	199.35107036167
149.328159326565	205.446201895143
154.262265899227	211.955902976201
158.579143616484	218.894925592428
162.272876418576	226.277035261666
165.342472227455	234.110360399436
167.792676660373	242.395361385309
169.636612257846	251.123557215128
170.901472741101	260.276354809883
171.638480495919	269.823091517277
171.936437440555	279.715756157413
171.93010662077	289.876162415507
171.78248741779	300.181899493408
171.641741095109	310.479412547245
171.618321346076	320.621435594184
171.792316855314	330.48882768906
172.22552644862	339.991600862126
172.968621815763	349.062976593346
174.064698349401	357.65339897304
175.551123701724	365.725981413663
177.460629436444	373.253277610169
179.822039838335	380.215022177107
182.660803667854	386.596542976652
185.999405089308	392.387638378644
189.857693146105	397.581786720803
194.253151777546	402.17561036
199.201121527798	406.168561313402
204.714973213522	409.562840643272
210.806215878636	412.363625130477
217.484481355488	414.579780414399
224.757223612317	416.225446452343
232.628672159949	417.323301818364
241.09666177627	417.911099507211
250.14317813516	418.053813462513
259.708404301197	417.859573737818
269.644370139119	417.474565665086
279.70824243547	417.034726206408
289.42352101764	415.790543500313
298.756408247376	413.82341741705
307.688493204632	411.229121098884
316.216362626961	408.089382353463
324.343007135496	404.46760857752
332.072602674484	400.412419383831
339.408326668486	395.961685959922
346.351593079591	391.145559097847
352.901832371051	385.988539235681
359.056443434992	380.510864563645
364.810766275144	374.729439543992
370.158012177379	368.658449417005
375.089120224335	362.309748055425
379.592517942652	355.693064930737
383.653762542409	348.816043331421
387.255033103066	341.684086524322
390.374437450692	334.299937922311
392.985100247211	326.662831742738
395.054044270659	318.766874184465
396.541082060084	310.597959780636
397.398708951234	302.127894903568
397.576601387423	293.304033893044
397.040454275751	284.037829448872
395.810292907299	274.220571942252
393.966858187425	263.792397522897
391.817109220093	253.638305423264
389.266879634485	243.858533317418
386.26929945735	234.539415982457
382.808454916858	225.750320989173
378.884791716547	217.541887977926
374.50529638135	209.947903187117
369.678249054951	202.988496756586
364.410950071225	196.672977495935
358.709055167924	191.001826641852
352.576734297901	185.967936567377
346.01728197627	181.557331204954
339.034022264603	177.749617640485
331.631433241485	174.518406981742
323.816411720118	171.831925939723
315.599542031099	169.653994359455
306.996166124191	167.945434087593
298.02703913426	166.665795632596
288.718447031605	165.775097082886
279.10184412148	165.235162081366
269.213235908623	165.010175320465
259.092567210187	165.066197366647
248.783214007617	165.369499901094
238.331308704805	165.88369227027
227.784073625477	166.56593180379
217.185879114791	167.363516180926
206.571493421239	168.213932270446
195.959247054303	169.05175116396
185.349732261189	169.821001283274
174.731967916237	170.48610752774
164.092925089728	170.984528169659
153.849838441599	170.866208534383
144.004685064816	170.110738565431
134.565791150223	168.709236411534
125.543550248473	166.662139083716
116.947720057167	163.977516262421
108.785023812857	160.669935734776
101.056872234274	156.759816888165
93.7572068785535	152.273197988699
86.8706268265037	147.241820674451
80.3711662849005	141.70338023437
74.2222536575154	135.701696784502
68.3783200495433	129.286457209835
62.7880922168771	122.512158942598
57.398934718909	115.436084081009
52.161149832571	108.115526884237
47.0312603372028	100.604827299389
41.9738468071692	92.9527756096413
36.9620419057992	85.200695037608
31.9770331238514	77.3812228195119
27.0069292405677	69.5176567594745
22.0452532938323	61.6237119713708
17.0892404183404	53.7035590726601
12.13807247422	45.7519835516244
7.19113135951677	37.7541760860117
2.24585433328278	29.7369264572295
-3.12897601610416	22.1275083093545
-8.9449848853106	14.9328098728666
-15.2150424018486	8.15366851881171
-21.9490881911327	1.78372248143506
-29.1516344929309	-4.1920020278454
-36.8190398659346	-9.79908737687057
-44.9356341745258	-15.0762757627353
-53.4678563089931	-20.0776904928987
-62.3565212605905	-24.8721653245352
-71.5107427466554	-29.5360666912899
-80.8109408520568	-34.1402260140387
-90.1236091684219	-38.7400699029403
-99.3187541945115	-43.3761132590329
-108.280702815719	-48.0805294616414
-116.911831785799	-52.8828199870984
-125.132451811692	-57.8124083887914
-132.879139467225	-62.8990828360072
-140.102618239126	-68.1725756979873
-146.765723370087	-73.6620455495064
-152.841730529264	-79.3957586022082
-158.313202728878	-85.4010222125548
-163.171471846266	-91.7043296325153
-167.416915499213	-98.3316367941152
-171.060323672798	-105.308623483698
-174.125877196062	-112.660568045677
-176.656469588824	-120.410810103537
-178.721517216186	-128.575205061564
-180.263768123634	-136.274489754765
-181.154381993469	-143.547711542445
-181.292651701383	-150.455133579972
-180.62030734564	-157.047019565429
-179.113449463902	-163.343937599633
-176.774251915983	-169.332863585576
-173.630003266955	-174.97206502236
-169.73509357065	-180.203368264823
-165.166974249334	-184.969823888709
-160.012568099648	-189.229252739873
-154.353589999755	-192.956097264325
-148.25925974228	-196.135537605529
-141.785900936956	-198.756924200926
-134.979518983554	-200.809229255316
-127.878953892901	-202.278268954253
-120.518881370768	-203.144898945434
-112.932729557741	-203.383644057947
-105.155870560916	-202.961598085146
-97.2294911770267	-201.837905874809
-89.2051653395557	-199.964895678921
-81.1485760929333	-197.292801985782
-73.1375167568496	-193.779245605829
-65.2480103864502	-189.399396575639
-57.5307878678094	-184.148501261313
-49.9904050795573	-178.037849990667
-42.7361653360778	-171.970903569222
-35.9310267221239	-165.922260067198
-29.6971709692166	-159.830718715764
-24.1066894741612	-153.628054984856
-19.1947978549983	-147.256763528841
-14.9745384188731	-140.67293298907
-11.4456929336736	-133.843746311655
-8.59922941442029	-126.744604485441
-6.41929369654521	-119.357098711062
-4.88393165915215	-111.667870430697
-3.96513902936263	-103.668197050343
-3.62854419160443	-95.3541785280156
-3.8329080079541	-86.7274630410295
-4.52959137923069	-77.7964829440203
-5.66214649095082	-68.5781485813681
-7.16617789343196	-59.099838653614
-8.96951189781332	-49.4013109883419
-10.9924180109081	-39.5358554503159
-13.1471945427998	-29.5696808121906
-15.3363504381061	-19.5781859884663
-17.4500128006235	-9.63753451235166
-19.36674240802	0.18874576855535
-20.9635766402605	9.86296343881855
-22.1328682362764	19.3765773945542
[truncated: 8,003 more rows]
