# Supplementary material for: Generalization of navigation memory in honeybees
Source: Front Behav Neurosci. 2023 Mar 6;17:1070957. doi: 10.3389/fnbeh.2023.1070957 (PMC10025308; doi:10.3389/fnbeh.2023.1070957)
Supplement: Supplementary Data Sheet S8 — PLS result in 3D. [file Data_Sheet_8.zip]

Archive with 6 entries (6 files):
- heatmaps_PLS_3D_without_RS.x3d
- heatmaps_PLS_3D_without_S.x3d
- heatmaps_PLS_3D_with_S.x3d
- heatmaps_PLS_SVM_without_RS.x3d
- heatmaps_PLS_SVM_without_S.x3d
- heatmaps_PLS_SVM_with_S.x3d
