# Supplementary material for: Generalization of navigation memory in honeybees
Source: Front Behav Neurosci. 2023 Mar 6;17:1070957. doi: 10.3389/fnbeh.2023.1070957 (PMC10025308; doi:10.3389/fnbeh.2023.1070957)
Supplement: Supplementary Data Sheet S8 — PLS result in 3D. [file Data_Sheet_8.zip › heatmaps_PLS_3D_without_RS.x3d]

<?xml version="1.0" encoding="UTF-8"?>
<!DOCTYPE X3D PUBLIC "ISO//Web3D//DTD X3D 3.1//EN" "http://www.web3d.org/specifications/x3d-3.1.dtd">
	<X3D version="3.1" profile="Immersive" xmlns:xsd="http://www.w3.org/2001/XMLSchema-instance" xsd:noNamespaceSchemaLocation="http://www.web3d.org/specifications/x3d-3.1.xsd">
		<Scene>
			<Viewpoint position="0.1330 -0.0587 0.9430" orientation="0.0000 0.0000 1.0000 0.0000"/>
			<NavigationInfo headlight="true"/>
			<Shape>
				<Appearance>
					<Material transparency="0.7500 " diffuseColor="0.0000 0.0000 0.0000"/>
				</Appearance>
				<IndexedFaceSet solid="false" coordIndex="0 21 22 -1 ,1 22 23 -1 ,2 23 24 -1 ,3 24 25 -1 ,4 25 26 -1 ,5 26 27 -1 ,6 27 28 -1 ,7 28 29 -1 ,8 29 30 -1 ,9 30 31 -1 ,10 31 32 -1 ,11 32 33 -1 ,12 33 34 -1 ,13 34 35 -1 ,14 35 36 -1 ,15 36 37 -1 ,16 37 38 -1 ,17 38 39 -1 ,18 39 40 -1 ,19 40 41 -1 ,21 42 43 -1 ,22 43 44 -1 ,23 44 45 -1 ,24 45 46 -1 ,25 46 47 -1 ,26 47 48 -1 ,27 48 49 -1 ,28 49 50 -1 ,29 50 51 -1 ,30 51 52 -1 ,31 52 53 -1 ,32 53 54 -1 ,33 54 55 -1 ,34 55 56 -1 ,35 56 57 -1 ,36 57 58 -1 ,37 58 59 -1 ,38 59 60 -1 ,39 60 61 -1 ,40 61 62 -1 ,42 63 64 -1 ,43 64 65 -1 ,44 65 66 -1 ,45 66 67 -1 ,46 67 68 -1 ,47 68 69 -1 ,48 69 70 -1 ,49 70 71 -1 ,50 71 72 -1 ,51 72 73 -1 ,52 73 74 -1 ,53 74 75 -1 ,54 75 76 -1 ,55 76 77 -1 ,56 77 78 -1 ,57 78 79 -1 ,58 79 80 -1 ,59 80 81 -1 ,60 81 82 -1 ,61 82 83 -1 ,63 84 85 -1 ,64 85 86 -1 ,65 86 87 -1 ,66 87 88 -1 ,67 88 89 -1 ,68 89 90 -1 ,69 90 91 -1 ,70 91 92 -1 ,71 92 93 -1 ,72 93 94 -1 ,73 94 95 -1 ,74 95 96 -1 ,75 96 97 -1 ,76 97 98 -1 ,77 98 99 -1 ,78 99 100 -1 ,79 100 101 -1 ,80 101 102 -1 ,81 102 103 -1 ,82 103 104 -1 ,84 105 106 -1 ,85 106 107 -1 ,86 107 108 -1 ,87 108 109 -1 ,88 109 110 -1 ,89 110 111 -1 ,90 111 112 -1 ,91 112 113 -1 ,92 113 114 -1 ,93 114 115 -1 ,94 115 116 -1 ,95 116 117 -1 ,96 117 118 -1 ,97 118 119 -1 ,98 119 120 -1 ,99 120 121 -1 ,100 121 122 -1 ,101 122 123 -1 ,102 123 124 -1 ,103 124 125 -1 ,105 126 127 -1 ,106 127 128 -1 ,107 128 129 -1 ,108 129 130 -1 ,109 130 131 -1 ,110 131 132 -1 ,111 132 133 -1 ,112 133 134 -1 ,113 134 135 -1 ,114 135 136 -1 ,115 136 137 -1 ,116 137 138 -1 ,117 138 139 -1 ,118 139 140 -1 ,119 140 141 -1 ,120 141 142 -1 ,121 142 143 -1 ,122 143 144 -1 ,123 144 145 -1 ,124 145 146 -1 ,126 147 148 -1 ,127 148 149 -1 ,128 149 150 -1 ,129 150 151 -1 ,130 151 152 -1 ,131 152 153 -1 ,132 153 154 -1 ,133 154 155 -1 ,134 155 156 -1 ,135 156 157 -1 ,136 157 158 -1 ,137 158 159 -1 ,138 159 160 -1 ,139 160 161 -1 ,140 161 162 -1 ,141 162 163 -1 ,142 163 164 -1 ,143 164 165 -1 ,144 165 166 -1 ,145 166 167 -1 ,147 168 169 -1 ,148 169 170 -1 ,149 170 171 -1 ,150 171 172 -1 ,151 172 173 -1 ,152 173 174 -1 ,153 174 175 -1 ,154 175 176 -1 ,155 176 177 -1 ,156 177 178 -1 ,157 178 179 -1 ,158 179 180 -1 ,159 180 181 -1 ,160 181 182 -1 ,161 182 183 -1 ,162 183 184 -1 ,163 184 185 -1 ,164 185 186 -1 ,165 186 187 -1 ,166 187 188 -1 ,168 189 190 -1 ,169 190 191 -1 ,170 191 192 -1 ,171 192 193 -1 ,172 193 194 -1 ,173 194 195 -1 ,174 195 196 -1 ,175 196 197 -1 ,176 197 198 -1 ,177 198 199 -1 ,178 199 200 -1 ,179 200 201 -1 ,180 201 202 -1 ,181 202 203 -1 ,182 203 204 -1 ,183 204 205 -1 ,184 205 206 -1 ,185 206 207 -1 ,186 207 208 -1 ,187 208 209 -1 ,189 210 211 -1 ,190 211 212 -1 ,191 212 213 -1 ,192 213 214 -1 ,193 214 215 -1 ,194 215 216 -1 ,195 216 217 -1 ,196 217 218 -1 ,197 218 219 -1 ,198 219 220 -1 ,199 220 221 -1 ,200 221 222 -1 ,201 222 223 -1 ,202 223 224 -1 ,203 224 225 -1 ,204 225 226 -1 ,205 226 227 -1 ,206 227 228 -1 ,207 228 229 -1 ,208 229 230 -1 ,210 231 232 -1 ,211 232 233 -1 ,212 233 234 -1 ,213 234 235 -1 ,214 235 236 -1 ,215 236 237 -1 ,216 237 238 -1 ,217 238 239 -1 ,218 239 240 -1 ,219 240 241 -1 ,220 241 242 -1 ,221 242 243 -1 ,222 243 244 -1 ,223 244 245 -1 ,224 245 246 -1 ,225 246 247 -1 ,226 247 248 -1 ,227 248 249 -1 ,228 249 250 -1 ,229 250 251 -1 ,231 252 253 -1 ,232 253 254 -1 ,233 254 255 -1 ,234 255 256 -1 ,235 256 257 -1 ,236 257 258 -1 ,237 258 259 -1 ,238 259 260 -1 ,239 260 261 -1 ,240 261 262 -1 ,241 262 263 -1 ,242 263 264 -1 ,243 264 265 -1 ,244 265 266 -1 ,245 266 267 -1 ,246 267 268 -1 ,247 268 269 -1 ,248 269 270 -1 ,249 270 271 -1 ,250 271 272 -1 ,252 273 274 -1 ,253 274 275 -1 ,254 275 276 -1 ,255 276 277 -1 ,256 277 278 -1 ,257 278 279 -1 ,258 279 280 -1 ,259 280 281 -1 ,260 281 282 -1 ,261 282 283 -1 ,262 283 284 -1 ,263 284 285 -1 ,264 285 286 -1 ,265 286 287 -1 ,266 287 288 -1 ,267 288 289 -1 ,268 289 290 -1 ,269 290 291 -1 ,270 291 292 -1 ,271 292 293 -1 ,273 294 295 -1 ,274 295 296 -1 ,275 296 297 -1 ,276 297 298 -1 ,277 298 299 -1 ,278 299 300 -1 ,279 300 301 -1 ,280 301 302 -1 ,281 302 303 -1 ,282 303 304 -1 ,283 304 305 -1 ,284 305 306 -1 ,285 306 307 -1 ,286 307 308 -1 ,287 308 309 -1 ,288 309 310 -1 ,289 310 311 -1 ,290 311 312 -1 ,291 312 313 -1 ,292 313 314 -1 ,294 315 316 -1 ,295 316 317 -1 ,296 317 318 -1 ,297 318 319 -1 ,298 319 320 -1 ,299 320 321 -1 ,300 321 322 -1 ,301 322 323 -1 ,302 323 324 -1 ,303 324 325 -1 ,304 325 326 -1 ,305 326 327 -1 ,306 327 328 -1 ,307 328 329 -1 ,308 329 330 -1 ,309 330 331 -1 ,310 331 332 -1 ,311 332 333 -1 ,312 333 334 -1 ,313 334 335 -1 ,315 336 337 -1 ,316 337 338 -1 ,317 338 339 -1 ,318 339 340 -1 ,319 340 341 -1 ,320 341 342 -1 ,321 342 343 -1 ,322 343 344 -1 ,323 344 345 -1 ,324 345 346 -1 ,325 346 347 -1 ,326 347 348 -1 ,327 348 349 -1 ,328 349 350 -1 ,329 350 351 -1 ,330 351 352 -1 ,331 352 353 -1 ,332 353 354 -1 ,333 354 355 -1 ,334 355 356 -1 ,336 357 358 -1 ,337 358 359 -1 ,338 359 360 -1 ,339 360 361 -1 ,340 361 362 -1 ,341 362 363 -1 ,342 363 364 -1 ,343 364 365 -1 ,344 365 366 -1 ,345 366 367 -1 ,346 367 368 -1 ,347 368 369 -1 ,348 369 370 -1 ,349 370 371 -1 ,350 371 372 -1 ,351 372 373 -1 ,352 373 374 -1 ,353 374 375 -1 ,354 375 376 -1 ,355 376 377 -1 ,357 378 379 -1 ,358 379 380 -1 ,359 380 381 -1 ,360 381 382 -1 ,361 382 383 -1 ,362 383 384 -1 ,363 384 385 -1 ,364 385 386 -1 ,365 386 387 -1 ,366 387 388 -1 ,367 388 389 -1 ,368 389 390 -1 ,369 390 391 -1 ,370 391 392 -1 ,371 392 393 -1 ,372 393 394 -1 ,373 394 395 -1 ,374 395 396 -1 ,375 396 397 -1 ,376 397 398 -1 ,378 399 400 -1 ,379 400 401 -1 ,380 401 402 -1 ,381 402 403 -1 ,382 403 404 -1 ,383 404 405 -1 ,384 405 406 -1 ,385 406 407 -1 ,386 407 408 -1 ,387 408 409 -1 ,388 409 410 -1 ,389 410 411 -1 ,390 411 412 -1 ,391 412 413 -1 ,392 413 414 -1 ,393 414 415 -1 ,394 415 416 -1 ,395 416 417 -1 ,396 417 418 -1 ,397 418 419 -1 ,399 420 421 -1 ,400 421 422 -1 ,401 422 423 -1 ,402 423 424 -1 ,403 424 425 -1 ,404 425 426 -1 ,405 426 427 -1 ,406 427 428 -1 ,407 428 429 -1 ,408 429 430 -1 ,409 430 431 -1 ,410 431 432 -1 ,411 432 433 -1 ,412 433 434 -1 ,413 434 435 -1 ,414 435 436 -1 ,415 436 437 -1 ,416 437 438 -1 ,417 438 439 -1 ,418 439 440 -1 ,1 0 22 -1 ,2 1 23 -1 ,3 2 24 -1 ,4 3 25 -1 ,5 4 26 -1 ,6 5 27 -1 ,7 6 28 -1 ,8 7 29 -1 ,9 8 30 -1 ,10 9 31 -1 ,11 10 32 -1 ,12 11 33 -1 ,13 12 34 -1 ,14 13 35 -1 ,15 14 36 -1 ,16 15 37 -1 ,17 16 38 -1 ,18 17 39 -1 ,19 18 40 -1 ,20 19 41 -1 ,22 21 43 -1 ,23 22 44 -1 ,24 23 45 -1 ,25 24 46 -1 ,26 25 47 -1 ,27 26 48 -1 ,28 27 49 -1 ,29 28 50 -1 ,30 29 51 -1 ,31 30 52 -1 ,32 31 53 -1 ,33 32 54 -1 ,34 33 55 -1 ,35 34 56 -1 ,36 35 57 -1 ,37 36 58 -1 ,38 37 59 -1 ,39 38 60 -1 ,40 39 61 -1 ,41 40 62 -1 ,43 42 64 -1 ,44 43 65 -1 ,45 44 66 -1 ,46 45 67 -1 ,47 46 68 -1 ,48 47 69 -1 ,49 48 70 -1 ,50 49 71 -1 ,51 50 72 -1 ,52 51 73 -1 ,53 52 74 -1 ,54 53 75 -1 ,55 54 76 -1 ,56 55 77 -1 ,57 56 78 -1 ,58 57 79 -1 ,59 58 80 -1 ,60 59 81 -1 ,61 60 82 -1 ,62 61 83 -1 ,64 63 85 -1 ,65 64 86 -1 ,66 65 87 -1 ,67 66 88 -1 ,68 67 89 -1 ,69 68 90 -1 ,70 69 91 -1 ,71 70 92 -1 ,72 71 93 -1 ,73 72 94 -1 ,74 73 95 -1 ,75 74 96 -1 ,76 75 97 -1 ,77 76 98 -1 ,78 77 99 -1 ,79 78 100 -1 ,80 79 101 -1 ,81 80 102 -1 ,82 81 103 -1 ,83 82 104 -1 ,85 84 106 -1 ,86 85 107 -1 ,87 86 108 -1 ,88 87 109 -1 ,89 88 110 -1 ,90 89 111 -1 ,91 90 112 -1 ,92 91 113 -1 ,93 92 114 -1 ,94 93 115 -1 ,95 94 116 -1 ,96 95 117 -1 ,97 96 118 -1 ,98 97 119 -1 ,99 98 120 -1 ,100 99 121 -1 ,101 100 122 -1 ,102 101 123 -1 ,103 102 124 -1 ,104 103 125 -1 ,106 105 127 -1 ,107 106 128 -1 ,108 107 129 -1 ,109 108 130 -1 ,110 109 131 -1 ,111 110 132 -1 ,112 111 133 -1 ,113 112 134 -1 ,114 113 135 -1 ,115 114 136 -1 ,116 115 137 -1 ,117 116 138 -1 ,118 117 139 -1 ,119 118 140 -1 ,120 119 141 -1 ,121 120 142 -1 ,122 121 143 -1 ,123 122 144 -1 ,124 123 145 -1 ,125 124 146 -1 ,127 126 148 -1 ,128 127 149 -1 ,129 128 150 -1 ,130 129 151 -1 ,131 130 152 -1 ,132 131 153 -1 ,133 132 154 -1 ,134 133 155 -1 ,135 134 156 -1 ,136 135 157 -1 ,137 136 158 -1 ,138 137 159 -1 ,139 138 160 -1 ,140 139 161 -1 ,141 140 162 -1 ,142 141 163 -1 ,143 142 164 -1 ,144 143 165 -1 ,145 144 166 -1 ,146 145 167 -1 ,148 147 169 -1 ,149 148 170 -1 ,150 149 171 -1 ,151 150 172 -1 ,152 151 173 -1 ,153 152 174 -1 ,154 153 175 -1 ,155 154 176 -1 ,156 155 177 -1 ,157 156 178 -1 ,158 157 179 -1 ,159 158 180 -1 ,160 159 181 -1 ,161 160 182 -1 ,162 161 183 -1 ,163 162 184 -1 ,164 163 185 -1 ,165 164 186 -1 ,166 165 187 -1 ,167 166 188 -1 ,169 168 190 -1 ,170 169 191 -1 ,171 170 192 -1 ,172 171 193 -1 ,173 172 194 -1 ,174 173 195 -1 ,175 174 196 -1 ,176 175 197 -1 ,177 176 198 -1 ,178 177 199 -1 ,179 178 200 -1 ,180 179 201 -1 ,181 180 202 -1 ,182 181 203 -1 ,183 182 204 -1 ,184 183 205 -1 ,185 184 206 -1 ,186 185 207 -1 ,187 186 208 -1 ,188 187 209 -1 ,190 189 211 -1 ,191 190 212 -1 ,192 191 213 -1 ,193 192 214 -1 ,194 193 215 -1 ,195 194 216 -1 ,196 195 217 -1 ,197 196 218 -1 ,198 197 219 -1 ,199 198 220 -1 ,200 199 221 -1 ,201 200 222 -1 ,202 201 223 -1 ,203 202 224 -1 ,204 203 225 -1 ,205 204 226 -1 ,206 205 227 -1 ,207 206 228 -1 ,208 207 229 -1 ,209 208 230 -1 ,211 210 232 -1 ,212 211 233 -1 ,213 212 234 -1 ,214 213 235 -1 ,215 214 236 -1 ,216 215 237 -1 ,217 216 238 -1 ,218 217 239 -1 ,219 218 240 -1 ,220 219 241 -1 ,221 220 242 -1 ,222 221 243 -1 ,223 222 244 -1 ,224 223 245 -1 ,225 224 246 -1 ,226 225 247 -1 ,227 226 248 -1 ,228 227 249 -1 ,229 228 250 -1 ,230 229 251 -1 ,232 231 253 -1 ,233 232 254 -1 ,234 233 255 -1 ,235 234 256 -1 ,236 235 257 -1 ,237 236 258 -1 ,238 237 259 -1 ,239 238 260 -1 ,240 239 261 -1 ,241 240 262 -1 ,242 241 263 -1 ,243 242 264 -1 ,244 243 265 -1 ,245 244 266 -1 ,246 245 267 -1 ,247 246 268 -1 ,248 247 269 -1 ,249 248 270 -1 ,250 249 271 -1 ,251 250 272 -1 ,253 252 274 -1 ,254 253 275 -1 ,255 254 276 -1 ,256 255 277 -1 ,257 256 278 -1 ,258 257 279 -1 ,259 258 280 -1 ,260 259 281 -1 ,261 260 282 -1 ,262 261 283 -1 ,263 262 284 -1 ,264 263 285 -1 ,265 264 286 -1 ,266 265 287 -1 ,267 266 288 -1 ,268 267 289 -1 ,269 268 290 -1 ,270 269 291 -1 ,271 270 292 -1 ,272 271 293 -1 ,274 273 295 -1 ,275 274 296 -1 ,276 275 297 -1 ,277 276 298 -1 ,278 277 299 -1 ,279 278 300 -1 ,280 279 301 -1 ,281 280 302 -1 ,282 281 303 -1 ,283 282 304 -1 ,284 283 305 -1 ,285 284 306 -1 ,286 285 307 -1 ,287 286 308 -1 ,288 287 309 -1 ,289 288 310 -1 ,290 289 311 -1 ,291 290 312 -1 ,292 291 313 -1 ,293 292 314 -1 ,295 294 316 -1 ,296 295 317 -1 ,297 296 318 -1 ,298 297 319 -1 ,299 298 320 -1 ,300 299 321 -1 ,301 300 322 -1 ,302 301 323 -1 ,303 302 324 -1 ,304 303 325 -1 ,305 304 326 -1 ,306 305 327 -1 ,307 306 328 -1 ,308 307 329 -1 ,309 308 330 -1 ,310 309 331 -1 ,311 310 332 -1 ,312 311 333 -1 ,313 312 334 -1 ,314 313 335 -1 ,316 315 337 -1 ,317 316 338 -1 ,318 317 339 -1 ,319 318 340 -1 ,320 319 341 -1 ,321 320 342 -1 ,322 321 343 -1 ,323 322 344 -1 ,324 323 345 -1 ,325 324 346 -1 ,326 325 347 -1 ,327 326 348 -1 ,328 327 349 -1 ,329 328 350 -1 ,330 329 351 -1 ,331 330 352 -1 ,332 331 353 -1 ,333 332 354 -1 ,334 333 355 -1 ,335 334 356 -1 ,337 336 358 -1 ,338 337 359 -1 ,339 338 360 -1 ,340 339 361 -1 ,341 340 362 -1 ,342 341 363 -1 ,343 342 364 -1 ,344 343 365 -1 ,345 344 366 -1 ,346 345 367 -1 ,347 346 368 -1 ,348 347 369 -1 ,349 348 370 -1 ,350 349 371 -1 ,351 350 372 -1 ,352 351 373 -1 ,353 352 374 -1 ,354 353 375 -1 ,355 354 376 -1 ,356 355 377 -1 ,358 357 379 -1 ,359 358 380 -1 ,360 359 381 -1 ,361 360 382 -1 ,362 361 383 -1 ,363 362 384 -1 ,364 363 385 -1 ,365 364 386 -1 ,366 365 387 -1 ,367 366 388 -1 ,368 367 389 -1 ,369 368 390 -1 ,370 369 391 -1 ,371 370 392 -1 ,372 371 393 -1 ,373 372 394 -1 ,374 373 395 -1 ,375 374 396 -1 ,376 375 397 -1 ,377 376 398 -1 ,379 378 400 -1 ,380 379 401 -1 ,381 380 402 -1 ,382 381 403 -1 ,383 382 404 -1 ,384 383 405 -1 ,385 384 406 -1 ,386 385 407 -1 ,387 386 408 -1 ,388 387 409 -1 ,389 388 410 -1 ,390 389 411 -1 ,391 390 412 -1 ,392 391 413 -1 ,393 392 414 -1 ,394 393 415 -1 ,395 394 416 -1 ,396 395 417 -1 ,397 396 418 -1 ,398 397 419 -1 ,400 399 421 -1 ,401 400 422 -1 ,402 401 423 -1 ,403 402 424 -1 ,404 403 425 -1 ,405 404 426 -1 ,406 405 427 -1 ,407 406 428 -1 ,408 407 429 -1 ,409 408 430 -1 ,410 409 431 -1 ,411 410 432 -1 ,412 411 433 -1 ,413 412 434 -1 ,414 413 435 -1 ,415 414 436 -1 ,416 415 437 -1 ,417 416 438 -1 ,418 417 439 -1 ,419 418 440 -1 ,">
					<Coordinate point="0.01120 0.24572 0.29021 0.02162 0.24673 0.29272 0.03654 0.24536 0.28917 0.05560 0.24163 0.27964 0.07832 0.23564 0.26438 0.10414 0.22754 0.24374 0.13243 0.21752 0.21825 0.16249 0.20584 0.18853 0.19358 0.19278 0.15532 0.22494 0.17866 0.11942 0.25579 0.16383 0.08172 0.28537 0.14865 0.04316 0.31296 0.13351 0.00468 0.33787 0.11876 -0.03277 0.35950 0.10478 -0.06827 0.37730 0.09191 -0.10095 0.39085 0.08047 -0.13000 0.39980 0.07073 -0.15470 0.40395 0.06295 -0.17444 0.40317 0.05730 -0.18875 0.39751 0.05392 -0.19727 0.01120 0.24572 0.29021 0.02124 0.24124 0.29458 0.03578 0.23451 0.29284 0.05448 0.22569 0.28503 0.07687 0.21500 0.27135 0.10240 0.20271 0.25213 0.13044 0.18912 0.22785 0.16030 0.17456 0.19910 0.19124 0.15939 0.16660 0.22251 0.14398 0.13113 0.25333 0.12872 0.09359 0.28294 0.11398 0.05488 0.31062 0.10012 0.01596 0.33568 0.08748 -0.02220 0.35751 0.07638 -0.05868 0.37556 0.06709 -0.09256 0.38940 0.05984 -0.12302 0.39869 0.05480 -0.14931 0.40319 0.05210 -0.17078 0.40279 0.05180 -0.18689 0.39751 0.05392 -0.19727 0.01120 0.24572 0.29021 0.02010 0.23607 0.29571 0.03354 0.22430 0.29508 0.05119 0.21069 0.28832 0.07261 0.19558 0.27561 0.09727 0.17935 0.25726 0.12457 0.16239 0.23372 0.15384 0.14512 0.20557 0.18434 0.12797 0.17349 0.21534 0.11135 0.13830 0.24607 0.09568 0.10084 0.27578 0.08135 0.06204 0.30372 0.06870 0.02286 0.32922 0.05805 -0.01574 0.35164 0.04965 -0.05281 0.37044 0.04373 -0.08743 0.38514 0.04042 -0.11876 0.39540 0.03980 -0.14602 0.40095 0.04189 -0.16854 0.40165 0.04663 -0.18576 0.39751 0.05392 -0.19727 0.01120 0.24572 0.29021 0.01833 0.23173 0.29601 0.03004 0.21573 0.29567 0.04604 0.19810 0.28920 0.06595 0.17928 0.27675 0.08926 0.15973 0.25863 0.11540 0.13995 0.23528 0.14373 0.12040 0.20728 0.17356 0.10158 0.17533 0.20415 0.08395 0.14020 0.23474 0.06794 0.10277 0.26458 0.05395 0.06395 0.29294 0.04231 0.02469 0.31912 0.03333 -0.01402 0.34247 0.02721 -0.05125 0.36242 0.02411 -0.08607 0.37848 0.02411 -0.11763 0.39025 0.02720 -0.14514 0.39744 0.03331 -0.16794 0.39988 0.04230 -0.18546 0.39751 0.05392 -0.19727 0.01120 0.24572 0.29021 0.01609 0.22865 0.29545 0.02562 0.20963 0.29457 0.03955 0.18914 0.28757 0.05753 0.16768 0.27464 0.07914 0.14579 0.25609 0.10382 0.12399 0.23238 0.13098 0.10283 0.20409 0.15995 0.08282 0.17192 0.19001 0.06447 0.13667 0.22042 0.04822 0.09919 0.25044 0.03446 0.06041 0.27933 0.02355 0.02129 0.30636 0.01575 -0.01721 0.33089 0.01125 -0.05415 0.35230 0.01016 -0.08860 0.37006 0.01252 -0.11973 0.38375 0.01825 -0.14677 0.39302 0.02722 -0.16905 0.39764 0.03921 -0.18602 0.39751 0.05392 -0.19727 0.01120 0.24572 0.29021 0.01360 0.22712 0.29408 0.02071 0.20661 0.29187 0.03233 0.18470 0.28360 0.04820 0.16194 0.26950 0.06790 0.13887 0.24991 0.09097 0.11608 0.22531 0.11683 0.09411 0.19631 0.14484 0.07352 0.16361 0.17432 0.05481 0.12803 0.20454 0.03844 0.09044 0.23475 0.02481 0.05177 0.26422 0.01425 0.01297 0.29221 0.00704 -0.02500 0.31804 0.00334 -0.06122 0.34107 0.00325 -0.09478 0.36073 0.00677 -0.12487 0.37654 0.01381 -0.15074 0.38811 0.02420 -0.17175 0.39516 0.03768 -0.18739 0.39751 0.05392 -0.19727 0.01120 0.24572 0.29021 0.01112 0.22729 0.29204 0.01579 0.20696 0.28783 0.02511 0.18521 0.27768 0.03885 0.16260 0.26184 0.05666 0.13967 0.24069 0.07810 0.11699 0.21476 0.10266 0.09512 0.18468 0.12972 0.07459 0.15120 0.15861 0.05592 0.11515 0.18864 0.03956 0.07740 0.21904 0.02592 0.03889 0.24909 0.01532 0.00057 0.27804 0.00804 -0.03663 0.30517 0.00425 -0.07177 0.32982 0.00404 -0.10401 0.35138 0.00743 -0.13254 0.36932 0.01432 -0.15666 0.38320 0.02454 -0.17578 0.39267 0.03786 -0.18943 0.39751 0.05392 -0.19727 0.01120 0.24572 0.29021 0.00887 0.22916 0.28953 0.01135 0.21064 0.28287 0.01859 0.19062 0.27038 0.03040 0.16960 0.25239 0.04650 0.14809 0.22932 0.06648 0.12663 0.20175 0.08986 0.10573 0.17036 0.11605 0.08593 0.13592 0.14442 0.06769 0.09927 0.17427 0.05148 0.06133 0.20486 0.03769 0.02301 0.23543 0.02666 -0.01472 0.26524 0.01866 -0.05095 0.29355 0.01389 -0.08478 0.31966 0.01247 -0.11537 0.34294 0.01443 -0.14198 0.36280 0.01973 -0.16396 0.37876 0.02823 -0.18075 0.39042 0.03972 -0.19194 0.39751 0.05392 -0.19727 0.01120 0.24572 0.29021 0.00708 0.23253 0.28679 0.00783 0.21730 0.27745 0.01341 0.20040 0.26243 0.02369 0.18226 0.24209 0.03842 0.16333 0.21693 0.05724 0.14406 0.18757 0.07968 0.12493 0.15474 0.10519 0.10642 0.11925 0.13314 0.08897 0.08196 0.16285 0.07302 0.04380 0.19358 0.05897 0.00570 0.22457 0.04715 -0.03139 0.25506 0.03786 -0.06656 0.28431 0.03132 -0.09896 0.31159 0.02771 -0.12777 0.33622 0.02710 -0.15229 0.35761 0.02951 -0.17191 0.37523 0.03488 -0.18616 0.38864 0.04309 -0.19468 0.39751 0.05392 -0.19727 0.01120 0.24572 0.29021 0.00593 0.23707 0.28409 0.00555 0.22628 0.27212 0.01007 0.21360 0.25459 0.01937 0.19935 0.23194 0.03322 0.18388 0.20472 0.05129 0.16757 0.17360 0.07313 0.15082 0.13936 0.09819 0.13406 0.10283 0.12588 0.11767 0.06491 0.15549 0.10208 0.02653 0.18631 0.08767 -0.01135 0.21757 0.07479 -0.04781 0.24851 0.06375 -0.08195 0.27836 0.05483 -0.11292 0.30638 0.04826 -0.13998 0.33190 0.04418 -0.16244 0.35427 0.04270 -0.17975 0.37295 0.04387 -0.19150 0.38748 0.04764 -0.19738 0.39751 0.05392 -0.19727 0.01120 0.24572 0.29021 0.00553 0.24235 0.28169 0.00476 0.23670 0.26738 0.00890 0.22891 0.24764 0.01785 0.21918 0.22294 0.03140 0.20773 0.19389 0.04920 0.19486 0.16121 0.07083 0.18088 0.12571 0.09574 0.16614 0.08826 0.12333 0.15099 0.04978 0.15291 0.13582 0.01122 0.18376 0.12099 -0.02648 0.21512 0.10687 -0.06238 0.24621 0.09381 -0.09559 0.27627 0.08213 -0.12531 0.30456 0.07211 -0.15080 0.33038 0.06401 -0.17144 0.35310 0.05802 -0.18670 0.37216 0.05429 -0.19623 0.38708 0.05291 -0.19978 0.39751 0.05392 -0.19727 0.01120 0.24572 0.29021 0.00591 0.24784 0.27983 0.00552 0.24755 0.26372 0.01001 0.24485 0.24225 0.01930 0.23981 0.21596 0.03314 0.23256 0.18550 0.05119 0.22326 0.15162 0.07302 0.21216 0.11514 0.09808 0.19953 0.07698 0.12576 0.18567 0.03806 0.15537 0.17092 -0.00065 0.18619 0.15566 -0.03819 0.21746 0.14026 -0.07366 0.24840 0.12509 -0.10616 0.27826 0.11053 -0.13491 0.30630 0.09693 -0.15919 0.33183 0.08464 -0.17841 0.35422 0.07396 -0.19209 0.37292 0.06514 -0.19990 0.38747 0.05841 -0.20164 0.39751 0.05392 -0.19727 0.01120 0.24572 0.29021 0.00705 0.25301 0.27870 0.00776 0.25776 0.26148 0.01331 0.25985 0.23896 0.02356 0.25923 0.21170 0.03827 0.25592 0.18037 0.05706 0.24999 0.14575 0.07948 0.24160 0.10868 0.10498 0.23095 0.07008 0.13293 0.21830 0.03090 0.16263 0.20396 -0.00790 0.19336 0.18830 -0.04536 0.22436 0.17168 -0.08055 0.25487 0.15453 -0.11263 0.28413 0.13726 -0.14078 0.31143 0.12030 -0.16432 0.33609 0.10406 -0.18267 0.35751 0.08896 -0.19538 0.37516 0.07535 -0.20214 0.38860 0.06357 -0.20277 0.39751 0.05392 -0.19727 0.01120 0.24572 0.29021 0.00882 0.25735 0.27840 0.01126 0.26633 0.26088 0.01845 0.27244 0.23808 0.03023 0.27554 0.21057 0.04628 0.27553 0.17901 0.06624 0.27244 0.14419 0.08959 0.26632 0.10696 0.11576 0.25733 0.06825 0.14412 0.24570 0.02900 0.17397 0.23171 -0.00983 0.20456 0.21570 -0.04726 0.23514 0.19806 -0.08239 0.26497 0.17924 -0.11434 0.29330 0.15970 -0.14234 0.31945 0.13991 -0.16569 0.34276 0.12037 -0.18381 0.36266 0.10155 -0.19626 0.37866 0.08392 -0.20273 0.39037 0.06791 -0.20307 0.39751 0.05392 -0.19727 0.01120 0.24572 0.29021 0.01106 0.26044 0.27896 0.01568 0.27243 0.26199 0.02495 0.28140 0.23971 0.03864 0.28713 0.21267 0.05640 0.28948 0.18154 0.07781 0.28839 0.14709 0.10234 0.28389 0.11015 0.12938 0.27609 0.07165 0.15826 0.26518 0.03253 0.18828 0.25143 -0.00625 0.21869 0.23518 -0.04373 0.24875 0.21682 -0.07898 0.27772 0.19682 -0.11115 0.30488 0.17566 -0.13944 0.32957 0.15386 -0.16315 0.35117 0.13196 -0.18170 0.36916 0.11051 -0.19463 0.38309 0.09002 -0.20163 0.39261 0.07100 -0.20251 0.39751 0.05392 -0.19727 0.01120 0.24572 0.29021 0.01355 0.26197 0.28033 0.02059 0.27545 0.26469 0.03216 0.28584 0.24368 0.04798 0.29288 0.21781 0.06764 0.29640 0.18772 0.09067 0.29630 0.15416 0.11649 0.29261 0.11794 0.14448 0.28539 0.07997 0.17395 0.27484 0.04117 0.20416 0.26121 0.00250 0.23438 0.24484 -0.03509 0.26386 0.22612 -0.07067 0.29187 0.20553 -0.10337 0.31773 0.18357 -0.13237 0.34080 0.16077 -0.15697 0.36051 0.13771 -0.17656 0.37637 0.11494 -0.19066 0.38799 0.09304 -0.19893 0.39510 0.07253 -0.20114 0.39751 0.05392 -0.19727 0.01120 0.24572 0.29021 0.01603 0.26179 0.28237 0.02551 0.27510 0.26872 0.03938 0.28533 0.24960 0.05732 0.29222 0.22548 0.07888 0.29560 0.19695 0.10353 0.29540 0.16471 0.13066 0.29160 0.12957 0.15961 0.28432 0.09237 0.18966 0.27373 0.05405 0.22007 0.26009 0.01554 0.25009 0.24373 -0.02221 0.27899 0.22505 -0.05826 0.30604 0.20453 -0.09174 0.33060 0.18266 -0.12182 0.35204 0.15998 -0.14775 0.36985 0.13705 -0.16890 0.38359 0.11443 -0.18474 0.39291 0.09269 -0.19489 0.39759 0.07235 -0.19910 0.39751 0.05392 -0.19727 0.01120 0.24572 0.29021 0.01828 0.25993 0.28488 0.02995 0.27142 0.27369 0.04591 0.27992 0.25690 0.06577 0.28521 0.23492 0.08904 0.28717 0.20831 0.11515 0.28575 0.17772 0.14346 0.28099 0.14389 0.17327 0.27299 0.10766 0.20385 0.26196 0.06993 0.23443 0.24817 0.03161 0.26428 0.23196 -0.00633 0.29265 0.21372 -0.04298 0.31884 0.19391 -0.07742 0.34222 0.17302 -0.10881 0.36220 0.15155 -0.13638 0.37830 0.13004 -0.15945 0.39011 0.10902 -0.17744 0.39735 0.08901 -0.18993 0.39983 0.07049 -0.19659 0.39751 0.05392 -0.19727 0.01120 0.24572 0.29021 0.02007 0.25656 0.28762 0.03348 0.26476 0.27910 0.05109 0.27014 0.26485 0.07248 0.27255 0.24523 0.09712 0.27194 0.22071 0.12439 0.26832 0.19190 0.15364 0.26179 0.15950 0.18413 0.25250 0.12433 0.21513 0.24068 0.08724 0.24585 0.22662 0.04914 0.27556 0.21068 0.01098 0.30351 0.19323 -0.02631 0.32902 0.17472 -0.06180 0.35146 0.15559 -0.09463 0.37028 0.13632 -0.12399 0.38501 0.11738 -0.14915 0.39529 0.09924 -0.16949 0.40088 0.08235 -0.18451 0.40162 0.06712 -0.19385 0.39751 0.05392 -0.19727 0.01120 0.24572 0.29021 0.02122 0.25201 0.29032 0.03575 0.25578 0.28444 0.05443 0.25694 0.27269 0.07681 0.25547 0.25538 0.10232 0.25139 0.23292 0.13035 0.24481 0.20586 0.16020 0.23590 0.17489 0.19113 0.22486 0.14075 0.22239 0.21198 0.10429 0.25321 0.19756 0.06641 0.28283 0.18197 0.02803 0.31051 0.16559 -0.00989 0.33558 0.14882 -0.04642 0.35741 0.13208 -0.08066 0.37548 0.11577 -0.11178 0.38934 0.10030 -0.13900 0.39864 0.08605 -0.16165 0.40315 0.07337 -0.17918 0.40277 0.06257 -0.19115 0.39751 0.05392 -0.19727 0.01120 0.24572 0.29021 0.02162 0.24673 0.29272 0.03654 0.24536 0.28917 0.05560 0.24163 0.27964 0.07832 0.23564 0.26438 0.10414 0.22754 0.24374 0.13243 0.21752 0.21825 0.16249 0.20584 0.18853 0.19358 0.19278 0.15532 0.22494 0.17866 0.11942 0.25579 0.16383 0.08172 0.28537 0.14865 0.04316 0.31296 0.13351 0.00468 0.33787 0.11876 -0.03277 0.35950 0.10478 -0.06827 0.37730 0.09191 -0.10095 0.39085 0.08047 -0.13000 0.39980 0.07073 -0.15470 0.40395 0.06295 -0.17444 0.40317 0.05730 -0.18875 0.39751 0.05392 -0.19727 "/>
				</IndexedFaceSet>
			</Shape>
			<Shape>
				<Appearance>
					<Material transparency="0.7500 " diffuseColor="1.0000 0.0709 0.6508"/>
				</Appearance>
				<IndexedFaceSet solid="false" coordIndex="0 21 22 -1 ,1 22 23 -1 ,2 23 24 -1 ,3 24 25 -1 ,4 25 26 -1 ,5 26 27 -1 ,6 27 28 -1 ,7 28 29 -1 ,8 29 30 -1 ,9 30 31 -1 ,10 31 32 -1 ,11 32 33 -1 ,12 33 34 -1 ,13 34 35 -1 ,14 35 36 -1 ,15 36 37 -1 ,16 37 38 -1 ,17 38 39 -1 ,18 39 40 -1 ,19 40 41 -1 ,21 42 43 -1 ,22 43 44 -1 ,23 44 45 -1 ,24 45 46 -1 ,25 46 47 -1 ,26 47 48 -1 ,27 48 49 -1 ,28 49 50 -1 ,29 50 51 -1 ,30 51 52 -1 ,31 52 53 -1 ,32 53 54 -1 ,33 54 55 -1 ,34 55 56 -1 ,35 56 57 -1 ,36 57 58 -1 ,37 58 59 -1 ,38 59 60 -1 ,39 60 61 -1 ,40 61 62 -1 ,42 63 64 -1 ,43 64 65 -1 ,44 65 66 -1 ,45 66 67 -1 ,46 67 68 -1 ,47 68 69 -1 ,48 69 70 -1 ,49 70 71 -1 ,50 71 72 -1 ,51 72 73 -1 ,52 73 74 -1 ,53 74 75 -1 ,54 75 76 -1 ,55 76 77 -1 ,56 77 78 -1 ,57 78 79 -1 ,58 79 80 -1 ,59 80 81 -1 ,60 81 82 -1 ,61 82 83 -1 ,63 84 85 -1 ,64 85 86 -1 ,65 86 87 -1 ,66 87 88 -1 ,67 88 89 -1 ,68 89 90 -1 ,69 90 91 -1 ,70 91 92 -1 ,71 92 93 -1 ,72 93 94 -1 ,73 94 95 -1 ,74 95 96 -1 ,75 96 97 -1 ,76 97 98 -1 ,77 98 99 -1 ,78 99 100 -1 ,79 100 101 -1 ,80 101 102 -1 ,81 102 103 -1 ,82 103 104 -1 ,84 105 106 -1 ,85 106 107 -1 ,86 107 108 -1 ,87 108 109 -1 ,88 109 110 -1 ,89 110 111 -1 ,90 111 112 -1 ,91 112 113 -1 ,92 113 114 -1 ,93 114 115 -1 ,94 115 116 -1 ,95 116 117 -1 ,96 117 118 -1 ,97 118 119 -1 ,98 119 120 -1 ,99 120 121 -1 ,100 121 122 -1 ,101 122 123 -1 ,102 123 124 -1 ,103 124 125 -1 ,105 126 127 -1 ,106 127 128 -1 ,107 128 129 -1 ,108 129 130 -1 ,109 130 131 -1 ,110 131 132 -1 ,111 132 133 -1 ,112 133 134 -1 ,113 134 135 -1 ,114 135 136 -1 ,115 136 137 -1 ,116 137 138 -1 ,117 138 139 -1 ,118 139 140 -1 ,119 140 141 -1 ,120 141 142 -1 ,121 142 143 -1 ,122 143 144 -1 ,123 144 145 -1 ,124 145 146 -1 ,126 147 148 -1 ,127 148 149 -1 ,128 149 150 -1 ,129 150 151 -1 ,130 151 152 -1 ,131 152 153 -1 ,132 153 154 -1 ,133 154 155 -1 ,134 155 156 -1 ,135 156 157 -1 ,136 157 158 -1 ,137 158 159 -1 ,138 159 160 -1 ,139 160 161 -1 ,140 161 162 -1 ,141 162 163 -1 ,142 163 164 -1 ,143 164 165 -1 ,144 165 166 -1 ,145 166 167 -1 ,147 168 169 -1 ,148 169 170 -1 ,149 170 171 -1 ,150 171 172 -1 ,151 172 173 -1 ,152 173 174 -1 ,153 174 175 -1 ,154 175 176 -1 ,155 176 177 -1 ,156 177 178 -1 ,157 178 179 -1 ,158 179 180 -1 ,159 180 181 -1 ,160 181 182 -1 ,161 182 183 -1 ,162 183 184 -1 ,163 184 185 -1 ,164 185 186 -1 ,165 186 187 -1 ,166 187 188 -1 ,168 189 190 -1 ,169 190 191 -1 ,170 191 192 -1 ,171 192 193 -1 ,172 193 194 -1 ,173 194 195 -1 ,174 195 196 -1 ,175 196 197 -1 ,176 197 198 -1 ,177 198 199 -1 ,178 199 200 -1 ,179 200 201 -1 ,180 201 202 -1 ,181 202 203 -1 ,182 203 204 -1 ,183 204 205 -1 ,184 205 206 -1 ,185 206 207 -1 ,186 207 208 -1 ,187 208 209 -1 ,189 210 211 -1 ,190 211 212 -1 ,191 212 213 -1 ,192 213 214 -1 ,193 214 215 -1 ,194 215 216 -1 ,195 216 217 -1 ,196 217 218 -1 ,197 218 219 -1 ,198 219 220 -1 ,199 220 221 -1 ,200 221 222 -1 ,201 222 223 -1 ,202 223 224 -1 ,203 224 225 -1 ,204 225 226 -1 ,205 226 227 -1 ,206 227 228 -1 ,207 228 229 -1 ,208 229 230 -1 ,210 231 232 -1 ,211 232 233 -1 ,212 233 234 -1 ,213 234 235 -1 ,214 235 236 -1 ,215 236 237 -1 ,216 237 238 -1 ,217 238 239 -1 ,218 239 240 -1 ,219 240 241 -1 ,220 241 242 -1 ,221 242 243 -1 ,222 243 244 -1 ,223 244 245 -1 ,224 245 246 -1 ,225 246 247 -1 ,226 247 248 -1 ,227 248 249 -1 ,228 249 250 -1 ,229 250 251 -1 ,231 252 253 -1 ,232 253 254 -1 ,233 254 255 -1 ,234 255 256 -1 ,235 256 257 -1 ,236 257 258 -1 ,237 258 259 -1 ,238 259 260 -1 ,239 260 261 -1 ,240 261 262 -1 ,241 262 263 -1 ,242 263 264 -1 ,243 264 265 -1 ,244 265 266 -1 ,245 266 267 -1 ,246 267 268 -1 ,247 268 269 -1 ,248 269 270 -1 ,249 270 271 -1 ,250 271 272 -1 ,252 273 274 -1 ,253 274 275 -1 ,254 275 276 -1 ,255 276 277 -1 ,256 277 278 -1 ,257 278 279 -1 ,258 279 280 -1 ,259 280 281 -1 ,260 281 282 -1 ,261 282 283 -1 ,262 283 284 -1 ,263 284 285 -1 ,264 285 286 -1 ,265 286 287 -1 ,266 287 288 -1 ,267 288 289 -1 ,268 289 290 -1 ,269 290 291 -1 ,270 291 292 -1 ,271 292 293 -1 ,273 294 295 -1 ,274 295 296 -1 ,275 296 297 -1 ,276 297 298 -1 ,277 298 299 -1 ,278 299 300 -1 ,279 300 301 -1 ,280 301 302 -1 ,281 302 303 -1 ,282 303 304 -1 ,283 304 305 -1 ,284 305 306 -1 ,285 306 307 -1 ,286 307 308 -1 ,287 308 309 -1 ,288 309 310 -1 ,289 310 311 -1 ,290 311 312 -1 ,291 312 313 -1 ,292 313 314 -1 ,294 315 316 -1 ,295 316 317 -1 ,296 317 318 -1 ,297 318 319 -1 ,298 319 320 -1 ,299 320 321 -1 ,300 321 322 -1 ,301 322 323 -1 ,302 323 324 -1 ,303 324 325 -1 ,304 325 326 -1 ,305 326 327 -1 ,306 327 328 -1 ,307 328 329 -1 ,308 329 330 -1 ,309 330 331 -1 ,310 331 332 -1 ,311 332 333 -1 ,312 333 334 -1 ,313 334 335 -1 ,315 336 337 -1 ,316 337 338 -1 ,317 338 339 -1 ,318 339 340 -1 ,319 340 341 -1 ,320 341 342 -1 ,321 342 343 -1 ,322 343 344 -1 ,323 344 345 -1 ,324 345 346 -1 ,325 346 347 -1 ,326 347 348 -1 ,327 348 349 -1 ,328 349 350 -1 ,329 350 351 -1 ,330 351 352 -1 ,331 352 353 -1 ,332 353 354 -1 ,333 354 355 -1 ,334 355 356 -1 ,336 357 358 -1 ,337 358 359 -1 ,338 359 360 -1 ,339 360 361 -1 ,340 361 362 -1 ,341 362 363 -1 ,342 363 364 -1 ,343 364 365 -1 ,344 365 366 -1 ,345 366 367 -1 ,346 367 368 -1 ,347 368 369 -1 ,348 369 370 -1 ,349 370 371 -1 ,350 371 372 -1 ,351 372 373 -1 ,352 373 374 -1 ,353 374 375 -1 ,354 375 376 -1 ,355 376 377 -1 ,357 378 379 -1 ,358 379 380 -1 ,359 380 381 -1 ,360 381 382 -1 ,361 382 383 -1 ,362 383 384 -1 ,363 384 385 -1 ,364 385 386 -1 ,365 386 387 -1 ,366 387 388 -1 ,367 388 389 -1 ,368 389 390 -1 ,369 390 391 -1 ,370 391 392 -1 ,371 392 393 -1 ,372 393 394 -1 ,373 394 395 -1 ,374 395 396 -1 ,375 396 397 -1 ,376 397 398 -1 ,378 399 400 -1 ,379 400 401 -1 ,380 401 402 -1 ,381 402 403 -1 ,382 403 404 -1 ,383 404 405 -1 ,384 405 406 -1 ,385 406 407 -1 ,386 407 408 -1 ,387 408 409 -1 ,388 409 410 -1 ,389 410 411 -1 ,390 411 412 -1 ,391 412 413 -1 ,392 413 414 -1 ,393 414 415 -1 ,394 415 416 -1 ,395 416 417 -1 ,396 417 418 -1 ,397 418 419 -1 ,399 420 421 -1 ,400 421 422 -1 ,401 422 423 -1 ,402 423 424 -1 ,403 424 425 -1 ,404 425 426 -1 ,405 426 427 -1 ,406 427 428 -1 ,407 428 429 -1 ,408 429 430 -1 ,409 430 431 -1 ,410 431 432 -1 ,411 432 433 -1 ,412 433 434 -1 ,413 434 435 -1 ,414 435 436 -1 ,415 436 437 -1 ,416 437 438 -1 ,417 438 439 -1 ,418 439 440 -1 ,1 0 22 -1 ,2 1 23 -1 ,3 2 24 -1 ,4 3 25 -1 ,5 4 26 -1 ,6 5 27 -1 ,7 6 28 -1 ,8 7 29 -1 ,9 8 30 -1 ,10 9 31 -1 ,11 10 32 -1 ,12 11 33 -1 ,13 12 34 -1 ,14 13 35 -1 ,15 14 36 -1 ,16 15 37 -1 ,17 16 38 -1 ,18 17 39 -1 ,19 18 40 -1 ,20 19 41 -1 ,22 21 43 -1 ,23 22 44 -1 ,24 23 45 -1 ,25 24 46 -1 ,26 25 47 -1 ,27 26 48 -1 ,28 27 49 -1 ,29 28 50 -1 ,30 29 51 -1 ,31 30 52 -1 ,32 31 53 -1 ,33 32 54 -1 ,34 33 55 -1 ,35 34 56 -1 ,36 35 57 -1 ,37 36 58 -1 ,38 37 59 -1 ,39 38 60 -1 ,40 39 61 -1 ,41 40 62 -1 ,43 42 64 -1 ,44 43 65 -1 ,45 44 66 -1 ,46 45 67 -1 ,47 46 68 -1 ,48 47 69 -1 ,49 48 70 -1 ,50 49 71 -1 ,51 50 72 -1 ,52 51 73 -1 ,53 52 74 -1 ,54 53 75 -1 ,55 54 76 -1 ,56 55 77 -1 ,57 56 78 -1 ,58 57 79 -1 ,59 58 80 -1 ,60 59 81 -1 ,61 60 82 -1 ,62 61 83 -1 ,64 63 85 -1 ,65 64 86 -1 ,66 65 87 -1 ,67 66 88 -1 ,68 67 89 -1 ,69 68 90 -1 ,70 69 91 -1 ,71 70 92 -1 ,72 71 93 -1 ,73 72 94 -1 ,74 73 95 -1 ,75 74 96 -1 ,76 75 97 -1 ,77 76 98 -1 ,78 77 99 -1 ,79 78 100 -1 ,80 79 101 -1 ,81 80 102 -1 ,82 81 103 -1 ,83 82 104 -1 ,85 84 106 -1 ,86 85 107 -1 ,87 86 108 -1 ,88 87 109 -1 ,89 88 110 -1 ,90 89 111 -1 ,91 90 112 -1 ,92 91 113 -1 ,93 92 114 -1 ,94 93 115 -1 ,95 94 116 -1 ,96 95 117 -1 ,97 96 118 -1 ,98 97 119 -1 ,99 98 120 -1 ,100 99 121 -1 ,101 100 122 -1 ,102 101 123 -1 ,103 102 124 -1 ,104 103 125 -1 ,106 105 127 -1 ,107 106 128 -1 ,108 107 129 -1 ,109 108 130 -1 ,110 109 131 -1 ,111 110 132 -1 ,112 111 133 -1 ,113 112 134 -1 ,114 113 135 -1 ,115 114 136 -1 ,116 115 137 -1 ,117 116 138 -1 ,118 117 139 -1 ,119 118 140 -1 ,120 119 141 -1 ,121 120 142 -1 ,122 121 143 -1 ,123 122 144 -1 ,124 123 145 -1 ,125 124 146 -1 ,127 126 148 -1 ,128 127 149 -1 ,129 128 150 -1 ,130 129 151 -1 ,131 130 152 -1 ,132 131 153 -1 ,133 132 154 -1 ,134 133 155 -1 ,135 134 156 -1 ,136 135 157 -1 ,137 136 158 -1 ,138 137 159 -1 ,139 138 160 -1 ,140 139 161 -1 ,141 140 162 -1 ,142 141 163 -1 ,143 142 164 -1 ,144 143 165 -1 ,145 144 166 -1 ,146 145 167 -1 ,148 147 169 -1 ,149 148 170 -1 ,150 149 171 -1 ,151 150 172 -1 ,152 151 173 -1 ,153 152 174 -1 ,154 153 175 -1 ,155 154 176 -1 ,156 155 177 -1 ,157 156 178 -1 ,158 157 179 -1 ,159 158 180 -1 ,160 159 181 -1 ,161 160 182 -1 ,162 161 183 -1 ,163 162 184 -1 ,164 163 185 -1 ,165 164 186 -1 ,166 165 187 -1 ,167 166 188 -1 ,169 168 190 -1 ,170 169 191 -1 ,171 170 192 -1 ,172 171 193 -1 ,173 172 194 -1 ,174 173 195 -1 ,175 174 196 -1 ,176 175 197 -1 ,177 176 198 -1 ,178 177 199 -1 ,179 178 200 -1 ,180 179 201 -1 ,181 180 202 -1 ,182 181 203 -1 ,183 182 204 -1 ,184 183 205 -1 ,185 184 206 -1 ,186 185 207 -1 ,187 186 208 -1 ,188 187 209 -1 ,190 189 211 -1 ,191 190 212 -1 ,192 191 213 -1 ,193 192 214 -1 ,194 193 215 -1 ,195 194 216 -1 ,196 195 217 -1 ,197 196 218 -1 ,198 197 219 -1 ,199 198 220 -1 ,200 199 221 -1 ,201 200 222 -1 ,202 201 223 -1 ,203 202 224 -1 ,204 203 225 -1 ,205 204 226 -1 ,206 205 227 -1 ,207 206 228 -1 ,208 207 229 -1 ,209 208 230 -1 ,211 210 232 -1 ,212 211 233 -1 ,213 212 234 -1 ,214 213 235 -1 ,215 214 236 -1 ,216 215 237 -1 ,217 216 238 -1 ,218 217 239 -1 ,219 218 240 -1 ,220 219 241 -1 ,221 220 242 -1 ,222 221 243 -1 ,223 222 244 -1 ,224 223 245 -1 ,225 224 246 -1 ,226 225 247 -1 ,227 226 248 -1 ,228 227 249 -1 ,229 228 250 -1 ,230 229 251 -1 ,232 231 253 -1 ,233 232 254 -1 ,234 233 255 -1 ,235 234 256 -1 ,236 235 257 -1 ,237 236 258 -1 ,238 237 259 -1 ,239 238 260 -1 ,240 239 261 -1 ,241 240 262 -1 ,242 241 263 -1 ,243 242 264 -1 ,244 243 265 -1 ,245 244 266 -1 ,246 245 267 -1 ,247 246 268 -1 ,248 247 269 -1 ,249 248 270 -1 ,250 249 271 -1 ,251 250 272 -1 ,253 252 274 -1 ,254 253 275 -1 ,255 254 276 -1 ,256 255 277 -1 ,257 256 278 -1 ,258 257 279 -1 ,259 258 280 -1 ,260 259 281 -1 ,261 260 282 -1 ,262 261 283 -1 ,263 262 284 -1 ,264 263 285 -1 ,265 264 286 -1 ,266 265 287 -1 ,267 266 288 -1 ,268 267 289 -1 ,269 268 290 -1 ,270 269 291 -1 ,271 270 292 -1 ,272 271 293 -1 ,274 273 295 -1 ,275 274 296 -1 ,276 275 297 -1 ,277 276 298 -1 ,278 277 299 -1 ,279 278 300 -1 ,280 279 301 -1 ,281 280 302 -1 ,282 281 303 -1 ,283 282 304 -1 ,284 283 305 -1 ,285 284 306 -1 ,286 285 307 -1 ,287 286 308 -1 ,288 287 309 -1 ,289 288 310 -1 ,290 289 311 -1 ,291 290 312 -1 ,292 291 313 -1 ,293 292 314 -1 ,295 294 316 -1 ,296 295 317 -1 ,297 296 318 -1 ,298 297 319 -1 ,299 298 320 -1 ,300 299 321 -1 ,301 300 322 -1 ,302 301 323 -1 ,303 302 324 -1 ,304 303 325 -1 ,305 304 326 -1 ,306 305 327 -1 ,307 306 328 -1 ,308 307 329 -1 ,309 308 330 -1 ,310 309 331 -1 ,311 310 332 -1 ,312 311 333 -1 ,313 312 334 -1 ,314 313 335 -1 ,316 315 337 -1 ,317 316 338 -1 ,318 317 339 -1 ,319 318 340 -1 ,320 319 341 -1 ,321 320 342 -1 ,322 321 343 -1 ,323 322 344 -1 ,324 323 345 -1 ,325 324 346 -1 ,326 325 347 -1 ,327 326 348 -1 ,328 327 349 -1 ,329 328 350 -1 ,330 329 351 -1 ,331 330 352 -1 ,332 331 353 -1 ,333 332 354 -1 ,334 333 355 -1 ,335 334 356 -1 ,337 336 358 -1 ,338 337 359 -1 ,339 338 360 -1 ,340 339 361 -1 ,341 340 362 -1 ,342 341 363 -1 ,343 342 364 -1 ,344 343 365 -1 ,345 344 366 -1 ,346 345 367 -1 ,347 346 368 -1 ,348 347 369 -1 ,349 348 370 -1 ,350 349 371 -1 ,351 350 372 -1 ,352 351 373 -1 ,353 352 374 -1 ,354 353 375 -1 ,355 354 376 -1 ,356 355 377 -1 ,358 357 379 -1 ,359 358 380 -1 ,360 359 381 -1 ,361 360 382 -1 ,362 361 383 -1 ,363 362 384 -1 ,364 363 385 -1 ,365 364 386 -1 ,366 365 387 -1 ,367 366 388 -1 ,368 367 389 -1 ,369 368 390 -1 ,370 369 391 -1 ,371 370 392 -1 ,372 371 393 -1 ,373 372 394 -1 ,374 373 395 -1 ,375 374 396 -1 ,376 375 397 -1 ,377 376 398 -1 ,379 378 400 -1 ,380 379 401 -1 ,381 380 402 -1 ,382 381 403 -1 ,383 382 404 -1 ,384 383 405 -1 ,385 384 406 -1 ,386 385 407 -1 ,387 386 408 -1 ,388 387 409 -1 ,389 388 410 -1 ,390 389 411 -1 ,391 390 412 -1 ,392 391 413 -1 ,393 392 414 -1 ,394 393 415 -1 ,395 394 416 -1 ,396 395 417 -1 ,397 396 418 -1 ,398 397 419 -1 ,400 399 421 -1 ,401 400 422 -1 ,402 401 423 -1 ,403 402 424 -1 ,404 403 425 -1 ,405 404 426 -1 ,406 405 427 -1 ,407 406 428 -1 ,408 407 429 -1 ,409 408 430 -1 ,410 409 431 -1 ,411 410 432 -1 ,412 411 433 -1 ,413 412 434 -1 ,414 413 435 -1 ,415 414 436 -1 ,416 415 437 -1 ,417 416 438 -1 ,418 417 439 -1 ,419 418 440 -1 ,">
					<Coordinate point="0.47008 -0.51981 -0.04362 0.47499 -0.50913 -0.03370 0.47148 -0.48736 -0.02194 0.45963 -0.45504 -0.00865 0.43974 -0.41295 0.00585 0.41230 -0.36215 0.02121 0.37798 -0.30387 0.03704 0.33763 -0.23955 0.05296 0.29224 -0.17078 0.06857 0.24293 -0.09924 0.08349 0.19091 -0.02671 0.09736 0.13747 0.04503 0.10982 0.08391 0.11422 0.12058 0.03157 0.17916 0.12937 -0.01828 0.23823 0.13597 -0.06440 0.29000 0.14022 -0.10566 0.33318 0.14201 -0.14104 0.36671 0.14131 -0.16968 0.38977 0.13812 -0.19086 0.40179 0.13254 -0.20407 0.40247 0.12468 0.47008 -0.51981 -0.04362 0.47948 -0.50433 -0.04200 0.48035 -0.47788 -0.03834 0.47267 -0.44111 -0.03274 0.45662 -0.39492 -0.02534 0.43261 -0.34045 -0.01632 0.40122 -0.27905 -0.00589 0.36322 -0.21221 0.00568 0.31955 -0.14160 0.01810 0.27130 -0.06894 0.03108 0.21963 0.00397 0.04429 0.16584 0.07533 0.05741 0.11123 0.14340 0.07011 0.05716 0.20649 0.08208 0.00496 0.26305 0.09304 -0.04409 0.31169 0.10269 -0.08878 0.35121 0.11082 -0.12801 0.38064 0.11722 -0.16081 0.39925 0.12173 -0.18637 0.40659 0.12423 -0.20407 0.40247 0.12468 0.47008 -0.51981 -0.04362 0.48265 -0.50049 -0.05036 0.48661 -0.47030 -0.05485 0.48186 -0.42996 -0.05700 0.46852 -0.38049 -0.05675 0.44692 -0.32309 -0.05410 0.41759 -0.25919 -0.04912 0.38126 -0.19034 -0.04194 0.33881 -0.11825 -0.03272 0.29129 -0.04470 -0.02170 0.23987 0.02851 -0.00915 0.18583 0.09958 0.00463 0.13048 0.16675 0.01929 0.07520 0.22836 0.03447 0.02134 0.28291 0.04981 -0.02978 0.32905 0.06491 -0.07688 0.36564 0.07941 -0.11882 0.39179 0.09296 -0.15455 0.40684 0.10521 -0.18320 0.41043 0.11588 -0.20407 0.40247 0.12468 0.47008 -0.51981 -0.04362 0.48418 -0.49799 -0.05796 0.48963 -0.46535 -0.06986 0.48630 -0.42269 -0.07906 0.47427 -0.37108 -0.08530 0.45384 -0.31177 -0.08845 0.42551 -0.24623 -0.08842 0.38997 -0.17607 -0.08522 0.34811 -0.10302 -0.07892 0.30095 -0.02888 -0.06967 0.24965 0.04453 -0.05772 0.19549 0.11539 -0.04335 0.13978 0.18198 -0.02691 0.08391 0.24263 -0.00881 0.02925 0.29587 0.01051 -0.02286 0.34037 0.03056 -0.07113 0.37505 0.05086 -0.11438 0.39906 0.07091 -0.15153 0.41179 0.09020 -0.18167 0.41293 0.10828 -0.20407 0.40247 0.12468 0.47008 -0.51981 -0.04362 0.48392 -0.49706 -0.06405 0.48912 -0.46352 -0.08190 0.48556 -0.42001 -0.09674 0.47331 -0.36760 -0.10820 0.45268 -0.30759 -0.11599 0.42418 -0.24145 -0.11994 0.38851 -0.17080 -0.11993 0.34655 -0.09740 -0.11596 0.29933 -0.02304 -0.10815 0.24802 0.05044 -0.09668 0.19387 0.12123 -0.08182 0.13823 0.18760 -0.06396 0.08245 0.24790 -0.04352 0.02792 0.30065 -0.02101 -0.02402 0.34455 0.00302 -0.07209 0.37853 0.02796 -0.11512 0.40174 0.05322 -0.15203 0.41361 0.07817 -0.18193 0.41386 0.10218 -0.20407 0.40247 0.12468 0.47008 -0.51981 -0.04362 0.48191 -0.49781 -0.06804 0.48514 -0.46499 -0.08979 0.47970 -0.42218 -0.10833 0.46573 -0.37041 -0.12320 0.44356 -0.31096 -0.13404 0.41375 -0.24531 -0.14059 0.37702 -0.17505 -0.14267 0.33429 -0.10193 -0.14024 0.28659 -0.02775 -0.13336 0.23512 0.04567 -0.12220 0.18113 0.11652 -0.10703 0.12596 0.18306 -0.08823 0.07096 0.24365 -0.06626 0.01749 0.29679 -0.04166 -0.03314 0.34118 -0.01503 -0.07967 0.37573 0.01296 -0.12097 0.39958 0.04163 -0.15602 0.41214 0.07028 -0.18395 0.41311 0.09819 -0.20407 0.40247 0.12468 0.47008 -0.51981 -0.04362 0.47832 -0.50015 -0.06954 0.47806 -0.46962 -0.09276 0.46931 -0.42898 -0.11269 0.45227 -0.37921 -0.12884 0.42737 -0.32156 -0.14083 0.39523 -0.25743 -0.14835 0.35662 -0.18840 -0.15122 0.31251 -0.11618 -0.14937 0.26398 -0.04255 -0.14284 0.21223 0.03069 -0.13180 0.15852 0.10173 -0.11651 0.10419 0.16881 -0.09736 0.05056 0.23030 -0.07481 -0.00103 0.28467 -0.04942 -0.04932 0.33059 -0.02182 -0.09313 0.36692 0.00732 -0.13137 0.39277 0.03728 -0.16309 0.40751 0.06731 -0.18753 0.41077 0.09669 -0.20407 0.40247 0.12468 0.47008 -0.51981 -0.04362 0.47353 -0.50386 -0.06841 0.46859 -0.47696 -0.09051 0.45540 -0.43975 -0.10938 0.43426 -0.39316 -0.12457 0.40570 -0.33834 -0.13569 0.37043 -0.27662 -0.14247 0.32932 -0.20955 -0.14474 0.28337 -0.13875 -0.14245 0.23371 -0.06599 -0.13566 0.18158 0.00696 -0.12452 0.12825 0.07829 -0.10933 0.07504 0.14625 -0.09044 0.02326 0.20916 -0.06833 -0.02582 0.26547 -0.04354 -0.07100 0.31381 -0.01668 -0.11114 0.35297 0.01159 -0.14528 0.38200 0.04058 -0.17256 0.40018 0.06956 -0.19232 0.40706 0.09783 -0.20407 0.40247 0.12468 0.47008 -0.51981 -0.04362 0.46799 -0.50858 -0.06474 0.45765 -0.48627 -0.08327 0.43932 -0.45344 -0.09875 0.41345 -0.41088 -0.11080 0.38067 -0.35966 -0.11912 0.34179 -0.30102 -0.12351 0.29777 -0.23641 -0.12386 0.24970 -0.16743 -0.12017 0.19875 -0.09577 -0.11252 0.14618 -0.02319 -0.10110 0.09329 0.04851 -0.08619 0.04137 0.11757 -0.06816 -0.00829 0.18229 -0.04745 -0.05447 0.24108 -0.02458 -0.09603 0.29249 -0.00011 -0.13195 0.33525 0.02537 -0.16135 0.36831 0.05121 -0.18350 0.39086 0.07680 -0.19786 0.40234 0.10149 -0.20407 0.40247 0.12468 0.47008 -0.51981 -0.04362 0.46225 -0.51384 -0.05891 0.44632 -0.49667 -0.07174 0.42267 -0.46871 -0.08182 0.39188 -0.43065 -0.08888 0.35472 -0.38343 -0.09275 0.31211 -0.32822 -0.09334 0.26508 -0.26637 -0.09064 0.21480 -0.19941 -0.08470 0.16251 -0.12898 -0.07568 0.10949 -0.05682 -0.06380 0.05705 0.01529 -0.04935 0.00648 0.08559 -0.03269 -0.04098 0.15233 -0.01423 -0.08415 0.21388 0.00559 -0.12197 0.26871 0.02626 -0.15352 0.31548 0.04729 -0.17801 0.35305 0.06814 -0.19484 0.38047 0.08832 -0.20360 0.39708 0.10733 -0.20407 0.40247 0.12468 0.47008 -0.51981 -0.04362 0.45687 -0.51913 -0.05148 0.43569 -0.50711 -0.05707 0.40705 -0.48405 -0.06025 0.37167 -0.45052 -0.06095 0.33041 -0.40734 -0.05916 0.28429 -0.35557 -0.05491 0.23444 -0.29650 -0.04831 0.18209 -0.23156 -0.03952 0.12854 -0.16237 -0.02876 0.07510 -0.09063 -0.01630 0.02308 -0.01810 -0.00243 -0.02623 0.05344 0.01249 -0.07162 0.12221 0.02810 -0.11197 0.18653 0.04402 -0.14629 0.24481 0.05985 -0.17373 0.29561 0.07521 -0.19362 0.33770 0.08971 -0.20547 0.37002 0.10300 -0.20898 0.39179 0.11476 -0.20407 0.40247 0.12468 0.47008 -0.51981 -0.04362 0.45238 -0.52393 -0.04318 0.42681 -0.51659 -0.04067 0.39401 -0.49798 -0.03616 0.35479 -0.46855 -0.02976 0.31010 -0.42903 -0.02163 0.26105 -0.38039 -0.01198 0.20885 -0.32383 -0.00102 0.15478 -0.26074 0.01095 0.10017 -0.19267 0.02365 0.04638 -0.12131 0.03677 -0.00529 -0.04840 0.04998 -0.05355 0.02426 0.06296 -0.09721 0.09487 0.07538 -0.13521 0.16171 0.08695 -0.16660 0.22311 0.09738 -0.19062 0.27758 0.10640 -0.20666 0.32377 0.11380 -0.21434 0.36054 0.11940 -0.21347 0.38699 0.12306 -0.20407 0.40247 0.12468 0.47008 -0.51981 -0.04362 0.44921 -0.52777 -0.03482 0.42056 -0.52418 -0.02415 0.38482 -0.50913 -0.01190 0.34289 -0.48298 0.00165 0.29578 -0.44639 0.01615 0.24467 -0.40025 0.03125 0.19081 -0.34570 0.04659 0.13553 -0.28409 0.06177 0.08018 -0.21692 0.07643 0.02613 -0.14585 0.09021 -0.02528 -0.07264 0.10276 -0.07280 0.00091 0.11378 -0.11525 0.07300 0.12300 -0.15158 0.14185 0.13018 -0.18091 0.20575 0.13516 -0.20251 0.26315 0.13781 -0.21585 0.31262 0.13806 -0.22060 0.35296 0.13591 -0.21664 0.38315 0.13142 -0.20407 0.40247 0.12468 0.47008 -0.51981 -0.04362 0.44768 -0.53027 -0.02722 0.41754 -0.52913 -0.00914 0.38038 -0.51640 0.01015 0.33714 -0.49240 0.03020 0.28887 -0.45771 0.05050 0.23676 -0.41321 0.07055 0.18210 -0.35997 0.08987 0.12622 -0.29932 0.10797 0.07052 -0.23273 0.12441 0.01635 -0.16187 0.13878 -0.03494 -0.08846 0.15073 -0.08210 -0.01432 0.15998 -0.12396 0.05873 0.16628 -0.15950 0.12889 0.16948 -0.18783 0.19443 0.16951 -0.20826 0.25374 0.16636 -0.22029 0.30535 0.16011 -0.22362 0.34801 0.15092 -0.21817 0.38065 0.13902 -0.20407 0.40247 0.12468 0.47008 -0.51981 -0.04362 0.44794 -0.53120 -0.02112 0.41804 -0.53095 0.00289 0.38113 -0.51908 0.02784 0.33810 -0.49587 0.05310 0.29003 -0.46189 0.07804 0.23809 -0.41799 0.10207 0.18356 -0.36524 0.12458 0.12778 -0.30494 0.14502 0.07214 -0.23857 0.16288 0.01799 -0.16778 0.17774 -0.03332 -0.09430 0.18921 -0.08054 -0.01994 0.19702 -0.12250 0.05346 0.20099 -0.15817 0.12411 0.20100 -0.18667 0.19025 0.19705 -0.20730 0.25026 0.18926 -0.21955 0.30267 0.17780 -0.22312 0.34618 0.16296 -0.21791 0.37972 0.14511 -0.20407 0.40247 0.12468 0.47008 -0.51981 -0.04362 0.44996 -0.53045 -0.01713 0.42203 -0.52948 0.01078 0.38698 -0.51692 0.03943 0.34568 -0.49307 0.06810 0.29915 -0.45852 0.09609 0.24852 -0.41413 0.12272 0.19505 -0.36099 0.14732 0.14005 -0.30040 0.16929 0.08487 -0.23386 0.18809 0.03089 -0.16301 0.20326 -0.02059 -0.08959 0.21442 -0.06828 -0.01541 0.22130 -0.11101 0.05771 0.22373 -0.14774 0.12797 0.22165 -0.17755 0.19362 0.21510 -0.19972 0.25307 0.20426 -0.21369 0.30484 0.18939 -0.21913 0.34765 0.17085 -0.21590 0.38047 0.14910 -0.20407 0.40247 0.12468 0.47008 -0.51981 -0.04362 0.45354 -0.52811 -0.01563 0.42910 -0.52485 0.01375 0.39737 -0.51011 0.04378 0.35914 -0.48426 0.07374 0.31533 -0.44793 0.10288 0.26704 -0.40201 0.13048 0.21544 -0.34764 0.15587 0.16182 -0.28615 0.17842 0.10748 -0.21907 0.19757 0.05378 -0.14803 0.21286 0.00202 -0.07479 0.22390 -0.04651 -0.00116 0.23043 -0.09062 0.07106 0.23228 -0.12922 0.14009 0.22941 -0.16137 0.20422 0.22189 -0.18626 0.26187 0.20990 -0.20330 0.31164 0.19375 -0.21206 0.35228 0.17382 -0.21232 0.38281 0.15060 -0.20407 0.40247 0.12468 0.47008 -0.51981 -0.04362 0.45833 -0.52440 -0.01677 0.43857 -0.51752 0.01150 0.41129 -0.49934 0.04048 0.37715 -0.47031 0.06947 0.33700 -0.43115 0.09774 0.29183 -0.38281 0.12460 0.24275 -0.32650 0.14939 0.19097 -0.26359 0.17150 0.13775 -0.19563 0.19039 0.08443 -0.12430 0.20558 0.03229 -0.05135 0.21672 -0.01736 0.02141 0.22351 -0.06331 0.09220 0.22580 -0.10442 0.15928 0.22353 -0.13969 0.22100 0.21675 -0.16825 0.27582 0.20563 -0.18939 0.32241 0.19044 -0.20259 0.35962 0.17157 -0.20752 0.38652 0.14947 -0.20407 0.40247 0.12468 0.47008 -0.51981 -0.04362 0.46387 -0.51968 -0.02043 0.44951 -0.50820 0.00426 0.42736 -0.48565 0.02985 0.39796 -0.45259 0.05569 0.36204 -0.40983 0.08117 0.32047 -0.35842 0.10564 0.27429 -0.29963 0.12851 0.22464 -0.23491 0.14922 0.17272 -0.16585 0.16725 0.11983 -0.09415 0.18216 0.06726 -0.02157 0.19358 0.01631 0.05009 0.20123 -0.03177 0.11907 0.20492 -0.07578 0.18368 0.20457 -0.11466 0.24232 0.20018 -0.14744 0.29354 0.19186 -0.17331 0.33610 0.17981 -0.19165 0.36893 0.16433 -0.20198 0.39124 0.14580 -0.20407 0.40247 0.12468 0.47008 -0.51981 -0.04362 0.46961 -0.51442 -0.02627 0.46085 -0.49781 -0.00726 0.44402 -0.47039 0.01292 0.41953 -0.43282 0.03377 0.38798 -0.38605 0.05480 0.35016 -0.33122 0.07547 0.30699 -0.26967 0.09529 0.25953 -0.20293 0.11375 0.20896 -0.13264 0.13041 0.15652 -0.06052 0.14486 0.10350 0.01164 0.15674 0.05121 0.08207 0.16576 0.00093 0.14903 0.17170 -0.04610 0.21088 0.17440 -0.08872 0.26609 0.17381 -0.12587 0.31331 0.16994 -0.15666 0.35137 0.16288 -0.18031 0.37932 0.15280 -0.19624 0.39650 0.13997 -0.20407 0.40247 0.12468 0.47008 -0.51981 -0.04362 0.47499 -0.50913 -0.03370 0.47148 -0.48736 -0.02194 0.45963 -0.45504 -0.00865 0.43974 -0.41295 0.00585 0.41230 -0.36215 0.02121 0.37798 -0.30387 0.03704 0.33763 -0.23955 0.05296 0.29224 -0.17078 0.06857 0.24293 -0.09924 0.08349 0.19091 -0.02671 0.09736 0.13747 0.04503 0.10982 0.08391 0.11422 0.12058 0.03157 0.17916 0.12937 -0.01828 0.23823 0.13597 -0.06440 0.29000 0.14022 -0.10566 0.33318 0.14201 -0.14104 0.36671 0.14131 -0.16968 0.38977 0.13812 -0.19086 0.40179 0.13254 -0.20407 0.40247 0.12468 "/>
				</IndexedFaceSet>
			</Shape>
			<Shape>
				<Appearance>
					<Material transparency="0.7500 " diffuseColor="1.0000 0.4331 0.0000"/>
				</Appearance>
				<IndexedFaceSet solid="false" coordIndex="0 21 22 -1 ,1 22 23 -1 ,2 23 24 -1 ,3 24 25 -1 ,4 25 26 -1 ,5 26 27 -1 ,6 27 28 -1 ,7 28 29 -1 ,8 29 30 -1 ,9 30 31 -1 ,10 31 32 -1 ,11 32 33 -1 ,12 33 34 -1 ,13 34 35 -1 ,14 35 36 -1 ,15 36 37 -1 ,16 37 38 -1 ,17 38 39 -1 ,18 39 40 -1 ,19 40 41 -1 ,21 42 43 -1 ,22 43 44 -1 ,23 44 45 -1 ,24 45 46 -1 ,25 46 47 -1 ,26 47 48 -1 ,27 48 49 -1 ,28 49 50 -1 ,29 50 51 -1 ,30 51 52 -1 ,31 52 53 -1 ,32 53 54 -1 ,33 54 55 -1 ,34 55 56 -1 ,35 56 57 -1 ,36 57 58 -1 ,37 58 59 -1 ,38 59 60 -1 ,39 60 61 -1 ,40 61 62 -1 ,42 63 64 -1 ,43 64 65 -1 ,44 65 66 -1 ,45 66 67 -1 ,46 67 68 -1 ,47 68 69 -1 ,48 69 70 -1 ,49 70 71 -1 ,50 71 72 -1 ,51 72 73 -1 ,52 73 74 -1 ,53 74 75 -1 ,54 75 76 -1 ,55 76 77 -1 ,56 77 78 -1 ,57 78 79 -1 ,58 79 80 -1 ,59 80 81 -1 ,60 81 82 -1 ,61 82 83 -1 ,63 84 85 -1 ,64 85 86 -1 ,65 86 87 -1 ,66 87 88 -1 ,67 88 89 -1 ,68 89 90 -1 ,69 90 91 -1 ,70 91 92 -1 ,71 92 93 -1 ,72 93 94 -1 ,73 94 95 -1 ,74 95 96 -1 ,75 96 97 -1 ,76 97 98 -1 ,77 98 99 -1 ,78 99 100 -1 ,79 100 101 -1 ,80 101 102 -1 ,81 102 103 -1 ,82 103 104 -1 ,84 105 106 -1 ,85 106 107 -1 ,86 107 108 -1 ,87 108 109 -1 ,88 109 110 -1 ,89 110 111 -1 ,90 111 112 -1 ,91 112 113 -1 ,92 113 114 -1 ,93 114 115 -1 ,94 115 116 -1 ,95 116 117 -1 ,96 117 118 -1 ,97 118 119 -1 ,98 119 120 -1 ,99 120 121 -1 ,100 121 122 -1 ,101 122 123 -1 ,102 123 124 -1 ,103 124 125 -1 ,105 126 127 -1 ,106 127 128 -1 ,107 128 129 -1 ,108 129 130 -1 ,109 130 131 -1 ,110 131 132 -1 ,111 132 133 -1 ,112 133 134 -1 ,113 134 135 -1 ,114 135 136 -1 ,115 136 137 -1 ,116 137 138 -1 ,117 138 139 -1 ,118 139 140 -1 ,119 140 141 -1 ,120 141 142 -1 ,121 142 143 -1 ,122 143 144 -1 ,123 144 145 -1 ,124 145 146 -1 ,126 147 148 -1 ,127 148 149 -1 ,128 149 150 -1 ,129 150 151 -1 ,130 151 152 -1 ,131 152 153 -1 ,132 153 154 -1 ,133 154 155 -1 ,134 155 156 -1 ,135 156 157 -1 ,136 157 158 -1 ,137 158 159 -1 ,138 159 160 -1 ,139 160 161 -1 ,140 161 162 -1 ,141 162 163 -1 ,142 163 164 -1 ,143 164 165 -1 ,144 165 166 -1 ,145 166 167 -1 ,147 168 169 -1 ,148 169 170 -1 ,149 170 171 -1 ,150 171 172 -1 ,151 172 173 -1 ,152 173 174 -1 ,153 174 175 -1 ,154 175 176 -1 ,155 176 177 -1 ,156 177 178 -1 ,157 178 179 -1 ,158 179 180 -1 ,159 180 181 -1 ,160 181 182 -1 ,161 182 183 -1 ,162 183 184 -1 ,163 184 185 -1 ,164 185 186 -1 ,165 186 187 -1 ,166 187 188 -1 ,168 189 190 -1 ,169 190 191 -1 ,170 191 192 -1 ,171 192 193 -1 ,172 193 194 -1 ,173 194 195 -1 ,174 195 196 -1 ,175 196 197 -1 ,176 197 198 -1 ,177 198 199 -1 ,178 199 200 -1 ,179 200 201 -1 ,180 201 202 -1 ,181 202 203 -1 ,182 203 204 -1 ,183 204 205 -1 ,184 205 206 -1 ,185 206 207 -1 ,186 207 208 -1 ,187 208 209 -1 ,189 210 211 -1 ,190 211 212 -1 ,191 212 213 -1 ,192 213 214 -1 ,193 214 215 -1 ,194 215 216 -1 ,195 216 217 -1 ,196 217 218 -1 ,197 218 219 -1 ,198 219 220 -1 ,199 220 221 -1 ,200 221 222 -1 ,201 222 223 -1 ,202 223 224 -1 ,203 224 225 -1 ,204 225 226 -1 ,205 226 227 -1 ,206 227 228 -1 ,207 228 229 -1 ,208 229 230 -1 ,210 231 232 -1 ,211 232 233 -1 ,212 233 234 -1 ,213 234 235 -1 ,214 235 236 -1 ,215 236 237 -1 ,216 237 238 -1 ,217 238 239 -1 ,218 239 240 -1 ,219 240 241 -1 ,220 241 242 -1 ,221 242 243 -1 ,222 243 244 -1 ,223 244 245 -1 ,224 245 246 -1 ,225 246 247 -1 ,226 247 248 -1 ,227 248 249 -1 ,228 249 250 -1 ,229 250 251 -1 ,231 252 253 -1 ,232 253 254 -1 ,233 254 255 -1 ,234 255 256 -1 ,235 256 257 -1 ,236 257 258 -1 ,237 258 259 -1 ,238 259 260 -1 ,239 260 261 -1 ,240 261 262 -1 ,241 262 263 -1 ,242 263 264 -1 ,243 264 265 -1 ,244 265 266 -1 ,245 266 267 -1 ,246 267 268 -1 ,247 268 269 -1 ,248 269 270 -1 ,249 270 271 -1 ,250 271 272 -1 ,252 273 274 -1 ,253 274 275 -1 ,254 275 276 -1 ,255 276 277 -1 ,256 277 278 -1 ,257 278 279 -1 ,258 279 280 -1 ,259 280 281 -1 ,260 281 282 -1 ,261 282 283 -1 ,262 283 284 -1 ,263 284 285 -1 ,264 285 286 -1 ,265 286 287 -1 ,266 287 288 -1 ,267 288 289 -1 ,268 289 290 -1 ,269 290 291 -1 ,270 291 292 -1 ,271 292 293 -1 ,273 294 295 -1 ,274 295 296 -1 ,275 296 297 -1 ,276 297 298 -1 ,277 298 299 -1 ,278 299 300 -1 ,279 300 301 -1 ,280 301 302 -1 ,281 302 303 -1 ,282 303 304 -1 ,283 304 305 -1 ,284 305 306 -1 ,285 306 307 -1 ,286 307 308 -1 ,287 308 309 -1 ,288 309 310 -1 ,289 310 311 -1 ,290 311 312 -1 ,291 312 313 -1 ,292 313 314 -1 ,294 315 316 -1 ,295 316 317 -1 ,296 317 318 -1 ,297 318 319 -1 ,298 319 320 -1 ,299 320 321 -1 ,300 321 322 -1 ,301 322 323 -1 ,302 323 324 -1 ,303 324 325 -1 ,304 325 326 -1 ,305 326 327 -1 ,306 327 328 -1 ,307 328 329 -1 ,308 329 330 -1 ,309 330 331 -1 ,310 331 332 -1 ,311 332 333 -1 ,312 333 334 -1 ,313 334 335 -1 ,315 336 337 -1 ,316 337 338 -1 ,317 338 339 -1 ,318 339 340 -1 ,319 340 341 -1 ,320 341 342 -1 ,321 342 343 -1 ,322 343 344 -1 ,323 344 345 -1 ,324 345 346 -1 ,325 346 347 -1 ,326 347 348 -1 ,327 348 349 -1 ,328 349 350 -1 ,329 350 351 -1 ,330 351 352 -1 ,331 352 353 -1 ,332 353 354 -1 ,333 354 355 -1 ,334 355 356 -1 ,336 357 358 -1 ,337 358 359 -1 ,338 359 360 -1 ,339 360 361 -1 ,340 361 362 -1 ,341 362 363 -1 ,342 363 364 -1 ,343 364 365 -1 ,344 365 366 -1 ,345 366 367 -1 ,346 367 368 -1 ,347 368 369 -1 ,348 369 370 -1 ,349 370 371 -1 ,350 371 372 -1 ,351 372 373 -1 ,352 373 374 -1 ,353 374 375 -1 ,354 375 376 -1 ,355 376 377 -1 ,357 378 379 -1 ,358 379 380 -1 ,359 380 381 -1 ,360 381 382 -1 ,361 382 383 -1 ,362 383 384 -1 ,363 384 385 -1 ,364 385 386 -1 ,365 386 387 -1 ,366 387 388 -1 ,367 388 389 -1 ,368 389 390 -1 ,369 390 391 -1 ,370 391 392 -1 ,371 392 393 -1 ,372 393 394 -1 ,373 394 395 -1 ,374 395 396 -1 ,375 396 397 -1 ,376 397 398 -1 ,378 399 400 -1 ,379 400 401 -1 ,380 401 402 -1 ,381 402 403 -1 ,382 403 404 -1 ,383 404 405 -1 ,384 405 406 -1 ,385 406 407 -1 ,386 407 408 -1 ,387 408 409 -1 ,388 409 410 -1 ,389 410 411 -1 ,390 411 412 -1 ,391 412 413 -1 ,392 413 414 -1 ,393 414 415 -1 ,394 415 416 -1 ,395 416 417 -1 ,396 417 418 -1 ,397 418 419 -1 ,399 420 421 -1 ,400 421 422 -1 ,401 422 423 -1 ,402 423 424 -1 ,403 424 425 -1 ,404 425 426 -1 ,405 426 427 -1 ,406 427 428 -1 ,407 428 429 -1 ,408 429 430 -1 ,409 430 431 -1 ,410 431 432 -1 ,411 432 433 -1 ,412 433 434 -1 ,413 434 435 -1 ,414 435 436 -1 ,415 436 437 -1 ,416 437 438 -1 ,417 438 439 -1 ,418 439 440 -1 ,1 0 22 -1 ,2 1 23 -1 ,3 2 24 -1 ,4 3 25 -1 ,5 4 26 -1 ,6 5 27 -1 ,7 6 28 -1 ,8 7 29 -1 ,9 8 30 -1 ,10 9 31 -1 ,11 10 32 -1 ,12 11 33 -1 ,13 12 34 -1 ,14 13 35 -1 ,15 14 36 -1 ,16 15 37 -1 ,17 16 38 -1 ,18 17 39 -1 ,19 18 40 -1 ,20 19 41 -1 ,22 21 43 -1 ,23 22 44 -1 ,24 23 45 -1 ,25 24 46 -1 ,26 25 47 -1 ,27 26 48 -1 ,28 27 49 -1 ,29 28 50 -1 ,30 29 51 -1 ,31 30 52 -1 ,32 31 53 -1 ,33 32 54 -1 ,34 33 55 -1 ,35 34 56 -1 ,36 35 57 -1 ,37 36 58 -1 ,38 37 59 -1 ,39 38 60 -1 ,40 39 61 -1 ,41 40 62 -1 ,43 42 64 -1 ,44 43 65 -1 ,45 44 66 -1 ,46 45 67 -1 ,47 46 68 -1 ,48 47 69 -1 ,49 48 70 -1 ,50 49 71 -1 ,51 50 72 -1 ,52 51 73 -1 ,53 52 74 -1 ,54 53 75 -1 ,55 54 76 -1 ,56 55 77 -1 ,57 56 78 -1 ,58 57 79 -1 ,59 58 80 -1 ,60 59 81 -1 ,61 60 82 -1 ,62 61 83 -1 ,64 63 85 -1 ,65 64 86 -1 ,66 65 87 -1 ,67 66 88 -1 ,68 67 89 -1 ,69 68 90 -1 ,70 69 91 -1 ,71 70 92 -1 ,72 71 93 -1 ,73 72 94 -1 ,74 73 95 -1 ,75 74 96 -1 ,76 75 97 -1 ,77 76 98 -1 ,78 77 99 -1 ,79 78 100 -1 ,80 79 101 -1 ,81 80 102 -1 ,82 81 103 -1 ,83 82 104 -1 ,85 84 106 -1 ,86 85 107 -1 ,87 86 108 -1 ,88 87 109 -1 ,89 88 110 -1 ,90 89 111 -1 ,91 90 112 -1 ,92 91 113 -1 ,93 92 114 -1 ,94 93 115 -1 ,95 94 116 -1 ,96 95 117 -1 ,97 96 118 -1 ,98 97 119 -1 ,99 98 120 -1 ,100 99 121 -1 ,101 100 122 -1 ,102 101 123 -1 ,103 102 124 -1 ,104 103 125 -1 ,106 105 127 -1 ,107 106 128 -1 ,108 107 129 -1 ,109 108 130 -1 ,110 109 131 -1 ,111 110 132 -1 ,112 111 133 -1 ,113 112 134 -1 ,114 113 135 -1 ,115 114 136 -1 ,116 115 137 -1 ,117 116 138 -1 ,118 117 139 -1 ,119 118 140 -1 ,120 119 141 -1 ,121 120 142 -1 ,122 121 143 -1 ,123 122 144 -1 ,124 123 145 -1 ,125 124 146 -1 ,127 126 148 -1 ,128 127 149 -1 ,129 128 150 -1 ,130 129 151 -1 ,131 130 152 -1 ,132 131 153 -1 ,133 132 154 -1 ,134 133 155 -1 ,135 134 156 -1 ,136 135 157 -1 ,137 136 158 -1 ,138 137 159 -1 ,139 138 160 -1 ,140 139 161 -1 ,141 140 162 -1 ,142 141 163 -1 ,143 142 164 -1 ,144 143 165 -1 ,145 144 166 -1 ,146 145 167 -1 ,148 147 169 -1 ,149 148 170 -1 ,150 149 171 -1 ,151 150 172 -1 ,152 151 173 -1 ,153 152 174 -1 ,154 153 175 -1 ,155 154 176 -1 ,156 155 177 -1 ,157 156 178 -1 ,158 157 179 -1 ,159 158 180 -1 ,160 159 181 -1 ,161 160 182 -1 ,162 161 183 -1 ,163 162 184 -1 ,164 163 185 -1 ,165 164 186 -1 ,166 165 187 -1 ,167 166 188 -1 ,169 168 190 -1 ,170 169 191 -1 ,171 170 192 -1 ,172 171 193 -1 ,173 172 194 -1 ,174 173 195 -1 ,175 174 196 -1 ,176 175 197 -1 ,177 176 198 -1 ,178 177 199 -1 ,179 178 200 -1 ,180 179 201 -1 ,181 180 202 -1 ,182 181 203 -1 ,183 182 204 -1 ,184 183 205 -1 ,185 184 206 -1 ,186 185 207 -1 ,187 186 208 -1 ,188 187 209 -1 ,190 189 211 -1 ,191 190 212 -1 ,192 191 213 -1 ,193 192 214 -1 ,194 193 215 -1 ,195 194 216 -1 ,196 195 217 -1 ,197 196 218 -1 ,198 197 219 -1 ,199 198 220 -1 ,200 199 221 -1 ,201 200 222 -1 ,202 201 223 -1 ,203 202 224 -1 ,204 203 225 -1 ,205 204 226 -1 ,206 205 227 -1 ,207 206 228 -1 ,208 207 229 -1 ,209 208 230 -1 ,211 210 232 -1 ,212 211 233 -1 ,213 212 234 -1 ,214 213 235 -1 ,215 214 236 -1 ,216 215 237 -1 ,217 216 238 -1 ,218 217 239 -1 ,219 218 240 -1 ,220 219 241 -1 ,221 220 242 -1 ,222 221 243 -1 ,223 222 244 -1 ,224 223 245 -1 ,225 224 246 -1 ,226 225 247 -1 ,227 226 248 -1 ,228 227 249 -1 ,229 228 250 -1 ,230 229 251 -1 ,232 231 253 -1 ,233 232 254 -1 ,234 233 255 -1 ,235 234 256 -1 ,236 235 257 -1 ,237 236 258 -1 ,238 237 259 -1 ,239 238 260 -1 ,240 239 261 -1 ,241 240 262 -1 ,242 241 263 -1 ,243 242 264 -1 ,244 243 265 -1 ,245 244 266 -1 ,246 245 267 -1 ,247 246 268 -1 ,248 247 269 -1 ,249 248 270 -1 ,250 249 271 -1 ,251 250 272 -1 ,253 252 274 -1 ,254 253 275 -1 ,255 254 276 -1 ,256 255 277 -1 ,257 256 278 -1 ,258 257 279 -1 ,259 258 280 -1 ,260 259 281 -1 ,261 260 282 -1 ,262 261 283 -1 ,263 262 284 -1 ,264 263 285 -1 ,265 264 286 -1 ,266 265 287 -1 ,267 266 288 -1 ,268 267 289 -1 ,269 268 290 -1 ,270 269 291 -1 ,271 270 292 -1 ,272 271 293 -1 ,274 273 295 -1 ,275 274 296 -1 ,276 275 297 -1 ,277 276 298 -1 ,278 277 299 -1 ,279 278 300 -1 ,280 279 301 -1 ,281 280 302 -1 ,282 281 303 -1 ,283 282 304 -1 ,284 283 305 -1 ,285 284 306 -1 ,286 285 307 -1 ,287 286 308 -1 ,288 287 309 -1 ,289 288 310 -1 ,290 289 311 -1 ,291 290 312 -1 ,292 291 313 -1 ,293 292 314 -1 ,295 294 316 -1 ,296 295 317 -1 ,297 296 318 -1 ,298 297 319 -1 ,299 298 320 -1 ,300 299 321 -1 ,301 300 322 -1 ,302 301 323 -1 ,303 302 324 -1 ,304 303 325 -1 ,305 304 326 -1 ,306 305 327 -1 ,307 306 328 -1 ,308 307 329 -1 ,309 308 330 -1 ,310 309 331 -1 ,311 310 332 -1 ,312 311 333 -1 ,313 312 334 -1 ,314 313 335 -1 ,316 315 337 -1 ,317 316 338 -1 ,318 317 339 -1 ,319 318 340 -1 ,320 319 341 -1 ,321 320 342 -1 ,322 321 343 -1 ,323 322 344 -1 ,324 323 345 -1 ,325 324 346 -1 ,326 325 347 -1 ,327 326 348 -1 ,328 327 349 -1 ,329 328 350 -1 ,330 329 351 -1 ,331 330 352 -1 ,332 331 353 -1 ,333 332 354 -1 ,334 333 355 -1 ,335 334 356 -1 ,337 336 358 -1 ,338 337 359 -1 ,339 338 360 -1 ,340 339 361 -1 ,341 340 362 -1 ,342 341 363 -1 ,343 342 364 -1 ,344 343 365 -1 ,345 344 366 -1 ,346 345 367 -1 ,347 346 368 -1 ,348 347 369 -1 ,349 348 370 -1 ,350 349 371 -1 ,351 350 372 -1 ,352 351 373 -1 ,353 352 374 -1 ,354 353 375 -1 ,355 354 376 -1 ,356 355 377 -1 ,358 357 379 -1 ,359 358 380 -1 ,360 359 381 -1 ,361 360 382 -1 ,362 361 383 -1 ,363 362 384 -1 ,364 363 385 -1 ,365 364 386 -1 ,366 365 387 -1 ,367 366 388 -1 ,368 367 389 -1 ,369 368 390 -1 ,370 369 391 -1 ,371 370 392 -1 ,372 371 393 -1 ,373 372 394 -1 ,374 373 395 -1 ,375 374 396 -1 ,376 375 397 -1 ,377 376 398 -1 ,379 378 400 -1 ,380 379 401 -1 ,381 380 402 -1 ,382 381 403 -1 ,383 382 404 -1 ,384 383 405 -1 ,385 384 406 -1 ,386 385 407 -1 ,387 386 408 -1 ,388 387 409 -1 ,389 388 410 -1 ,390 389 411 -1 ,391 390 412 -1 ,392 391 413 -1 ,393 392 414 -1 ,394 393 415 -1 ,395 394 416 -1 ,396 395 417 -1 ,397 396 418 -1 ,398 397 419 -1 ,400 399 421 -1 ,401 400 422 -1 ,402 401 423 -1 ,403 402 424 -1 ,404 403 425 -1 ,405 404 426 -1 ,406 405 427 -1 ,407 406 428 -1 ,408 407 429 -1 ,409 408 430 -1 ,410 409 431 -1 ,411 410 432 -1 ,412 411 433 -1 ,413 412 434 -1 ,414 413 435 -1 ,415 414 436 -1 ,416 415 437 -1 ,417 416 438 -1 ,418 417 439 -1 ,419 418 440 -1 ,">
					<Coordinate point="0.10928 0.01514 -0.22351 0.11079 0.01518 -0.22003 0.11109 0.01378 -0.21091 0.11016 0.01099 -0.19637 0.10803 0.00686 -0.17679 0.10475 0.00151 -0.15263 0.10039 -0.00495 -0.12450 0.09508 -0.01234 -0.09308 0.08893 -0.02048 -0.05916 0.08211 -0.02919 -0.02355 0.07477 -0.03823 0.01285 0.06710 -0.04740 0.04915 0.05928 -0.05645 0.08446 0.05152 -0.06518 0.11790 0.04400 -0.07336 0.14867 0.03690 -0.08080 0.17599 0.03041 -0.08731 0.19919 0.02467 -0.09273 0.21771 0.01984 -0.09692 0.23109 0.01603 -0.09979 0.23899 0.01333 -0.10126 0.24123 0.10928 0.01514 -0.22351 0.10820 0.02124 -0.21904 0.10597 0.02577 -0.20896 0.10263 0.02859 -0.19352 0.09828 0.02966 -0.17309 0.09302 0.02893 -0.14818 0.08698 0.02643 -0.11941 0.08030 0.02222 -0.08748 0.07316 0.01640 -0.05317 0.06573 0.00911 -0.01734 0.05819 0.00055 0.01914 0.05072 -0.00910 0.05536 0.04351 -0.01957 0.09044 0.03675 -0.03063 0.12351 0.03058 -0.04199 0.15376 0.02518 -0.05338 0.18044 0.02066 -0.06452 0.20289 0.01715 -0.07512 0.22057 0.01472 -0.08494 0.23303 0.01344 -0.09373 0.23997 0.01333 -0.10126 0.24123 0.10928 0.01514 -0.22351 0.10565 0.02664 -0.21822 0.10094 0.03643 -0.20733 0.09524 0.04426 -0.19112 0.08872 0.04994 -0.16999 0.08151 0.05333 -0.14445 0.07381 0.05435 -0.11514 0.06580 0.05296 -0.08277 0.05768 0.04922 -0.04815 0.04965 0.04320 -0.01212 0.04191 0.03506 0.02442 0.03464 0.02499 0.06058 0.02803 0.01325 0.09546 0.02224 0.00012 0.12822 0.01742 -0.01407 0.15803 0.01367 -0.02898 0.18417 0.01109 -0.04423 0.20600 0.00976 -0.05946 0.22296 0.00969 -0.07428 0.23466 0.01089 -0.08833 0.24080 0.01333 -0.10126 0.24123 0.10928 0.01514 -0.22351 0.10340 0.03084 -0.21763 0.09649 0.04473 -0.20617 0.08872 0.05646 -0.18941 0.08026 0.06573 -0.16778 0.07135 0.07232 -0.14179 0.06218 0.07608 -0.11209 0.05299 0.07690 -0.07942 0.04401 0.07477 -0.04457 0.03545 0.06973 -0.00841 0.02753 0.06192 0.02818 0.02044 0.05152 0.06429 0.01436 0.03880 0.09904 0.00943 0.02405 0.13157 0.00578 0.00766 0.16107 0.00350 -0.00998 0.18683 0.00264 -0.02844 0.20821 0.00323 -0.04726 0.22467 0.00525 -0.06597 0.23582 0.00864 -0.08413 0.24139 0.01333 -0.10126 0.24123 0.10928 0.01514 -0.22351 0.10167 0.03344 -0.21734 0.09307 0.04986 -0.20559 0.08369 0.06399 -0.18857 0.07376 0.07548 -0.16668 0.06352 0.08405 -0.14047 0.05322 0.08950 -0.11058 0.04313 0.09168 -0.07776 0.03348 0.09054 -0.04280 0.02452 0.08611 -0.00656 0.01646 0.07851 0.03005 0.00951 0.06790 0.06614 0.00383 0.05457 0.10082 -0.00043 0.03883 0.13323 -0.00317 0.02108 0.16258 -0.00433 0.00174 0.18815 -0.00386 -0.01869 0.20930 -0.00180 -0.03973 0.22552 0.00182 -0.06085 0.23640 0.00691 -0.08153 0.24168 0.01333 -0.10126 0.24123 0.10928 0.01514 -0.22351 0.10063 0.03417 -0.21737 0.09101 0.05130 -0.20565 0.08066 0.06611 -0.18866 0.06983 0.07823 -0.16680 0.05879 0.08737 -0.14061 0.04782 0.09329 -0.11075 0.03717 0.09585 -0.07794 0.02712 0.09500 -0.04299 0.01792 0.09074 -0.00677 0.00978 0.08319 0.02984 0.00291 0.07253 0.06593 -0.00252 0.05903 0.10062 -0.00638 0.04301 0.13305 -0.00858 0.02487 0.16242 -0.00905 0.00506 0.18801 -0.00779 -0.01594 0.20918 -0.00483 -0.03760 0.22543 -0.00024 -0.05940 0.23634 0.00586 -0.08080 0.24165 0.01333 -0.10126 0.24123 0.10928 0.01514 -0.22351 0.10037 0.03297 -0.21772 0.09050 0.04893 -0.20635 0.07991 0.06263 -0.18968 0.06887 0.07372 -0.16813 0.05763 0.08194 -0.14221 0.04649 0.08708 -0.11258 0.03571 0.08902 -0.07995 0.02557 0.08770 -0.04514 0.01630 0.08316 -0.00900 0.00814 0.07552 0.02758 0.00129 0.06496 0.06370 -0.00408 0.05173 0.09847 -0.00784 0.03617 0.13104 -0.00990 0.01866 0.16059 -0.01021 -0.00037 0.18641 -0.00875 -0.02045 0.20785 -0.00557 -0.04109 0.22440 -0.00075 -0.06177 0.23564 0.00561 -0.08200 0.24130 0.01333 -0.10126 0.24123 0.10928 0.01514 -0.22351 0.10093 0.02996 -0.21836 0.09160 0.04298 -0.20762 0.08153 0.05388 -0.19154 0.07096 0.06239 -0.17053 0.06016 0.06831 -0.14511 0.04938 0.07148 -0.11589 0.03889 0.07184 -0.08360 0.02896 0.06936 -0.04903 0.01982 0.06412 -0.01304 0.01171 0.05624 0.02349 0.00481 0.04591 0.05966 -0.00069 0.03339 0.09458 -0.00467 0.01899 0.12739 -0.00702 0.00306 0.15728 -0.00769 -0.01400 0.18351 -0.00666 -0.03178 0.20545 -0.00395 -0.04984 0.22254 0.00036 -0.06773 0.23438 0.00617 -0.08501 0.24065 0.01333 -0.10126 0.24123 0.10928 0.01514 -0.22351 0.10225 0.02542 -0.21923 0.09421 0.03401 -0.20932 0.08536 0.04071 -0.19405 0.07591 0.04535 -0.17378 0.06611 0.04780 -0.14901 0.05619 0.04802 -0.12036 0.04640 0.04600 -0.08852 0.03697 0.04178 -0.05429 0.02814 0.03548 -0.01850 0.02013 0.02724 0.01796 0.01313 0.01727 0.05420 0.00732 0.00581 0.08933 0.00284 -0.00685 0.12247 -0.00020 -0.02040 0.15281 -0.00173 -0.03451 0.17961 -0.00171 -0.04883 0.20220 -0.00013 -0.06300 0.22003 0.00296 -0.07669 0.23267 0.00748 -0.08955 0.23979 0.01333 -0.10126 0.24123 0.10928 0.01514 -0.22351 0.10419 0.01981 -0.22023 0.09805 0.02293 -0.21131 0.09101 0.02442 -0.19696 0.08323 0.02425 -0.17755 0.07492 0.02243 -0.15355 0.06626 0.01899 -0.12555 0.05749 0.01403 -0.09424 0.04881 0.00766 -0.06039 0.04044 0.00004 -0.02484 0.03258 -0.00864 0.01155 0.02543 -0.01817 0.04787 0.01916 -0.02831 0.08322 0.01393 -0.03882 0.11675 0.00987 -0.04943 0.14762 0.00707 -0.05988 0.17507 0.00561 -0.06992 0.19843 0.00552 -0.07929 0.21712 0.00681 -0.08778 0.23069 0.00943 -0.09516 0.23879 0.01333 -0.10126 0.24123 0.10928 0.01514 -0.22351 0.10658 0.01367 -0.22128 0.10277 0.01080 -0.21337 0.09794 0.00660 -0.20000 0.09221 0.00118 -0.18148 0.08571 -0.00532 -0.15827 0.07861 -0.01276 -0.13095 0.07109 -0.02094 -0.10019 0.06333 -0.02967 -0.06674 0.05552 -0.03873 -0.03143 0.04785 -0.04789 0.00487 0.04051 -0.05694 0.04127 0.03368 -0.06564 0.07687 0.02753 -0.07379 0.11080 0.02222 -0.08118 0.14221 0.01787 -0.08763 0.17035 0.01458 -0.09299 0.19450 0.01245 -0.09711 0.21409 0.01152 -0.09991 0.22862 0.01182 -0.10130 0.23774 0.01333 -0.10126 0.24123 0.10928 0.01514 -0.22351 0.10918 0.00760 -0.22226 0.10790 -0.00119 -0.21532 0.10547 -0.01100 -0.20285 0.10195 -0.02161 -0.18518 0.09744 -0.03275 -0.16272 0.09203 -0.04413 -0.13604 0.08587 -0.05550 -0.10579 0.07910 -0.06655 -0.07272 0.07189 -0.07703 -0.03765 0.06443 -0.08667 -0.00142 0.05689 -0.09524 0.03506 0.04945 -0.10252 0.07089 0.04231 -0.10834 0.10519 0.03563 -0.11255 0.13713 0.02959 -0.11505 0.16590 0.02433 -0.11578 0.19081 0.01998 -0.11472 0.21123 0.01665 -0.11189 0.22668 0.01441 -0.10737 0.23676 0.01333 -0.10126 0.24123 0.10928 0.01514 -0.22351 0.11172 0.00220 -0.22309 0.11293 -0.01185 -0.21695 0.11286 -0.02667 -0.20525 0.11152 -0.04189 -0.18828 0.10894 -0.05715 -0.16646 0.10520 -0.07205 -0.14032 0.10037 -0.08625 -0.11050 0.09458 -0.09937 -0.07775 0.08797 -0.11112 -0.04286 0.08070 -0.12118 -0.00670 0.07296 -0.12933 0.02984 0.06493 -0.13534 0.06586 0.05681 -0.13909 0.10049 0.04880 -0.14047 0.13285 0.04110 -0.13946 0.16216 0.03390 -0.13607 0.18770 0.02737 -0.13039 0.20884 0.02168 -0.12256 0.22504 0.01696 -0.11277 0.23593 0.01333 -0.10126 0.24123 0.10928 0.01514 -0.22351 0.11397 -0.00200 -0.22367 0.11737 -0.02015 -0.21811 0.11938 -0.03887 -0.20696 0.11997 -0.05768 -0.19049 0.11911 -0.07614 -0.16912 0.11683 -0.09379 -0.14336 0.11318 -0.11018 -0.11385 0.10825 -0.12492 -0.08133 0.10217 -0.13765 -0.04658 0.09508 -0.14805 -0.01046 0.08716 -0.15586 0.02612 0.07861 -0.16089 0.06229 0.06962 -0.16303 0.09713 0.06043 -0.16221 0.12981 0.05127 -0.15845 0.15950 0.04235 -0.15186 0.18549 0.03390 -0.14258 0.20713 0.02612 -0.13086 0.22388 0.01921 -0.11697 0.23534 0.01333 -0.10126 0.24123 0.10928 0.01514 -0.22351 0.11570 -0.00460 -0.22397 0.12079 -0.02528 -0.21869 0.12441 -0.04640 -0.20781 0.12648 -0.06743 -0.19159 0.12694 -0.08787 -0.17044 0.12579 -0.10720 -0.14487 0.12305 -0.12496 -0.11552 0.11878 -0.14070 -0.08310 0.11311 -0.15403 -0.04842 0.10615 -0.16463 -0.01233 0.09810 -0.17224 0.02428 0.08914 -0.17667 0.06051 0.07949 -0.17780 0.09547 0.06939 -0.17562 0.12830 0.05910 -0.17018 0.15818 0.04886 -0.16161 0.18439 0.03892 -0.15011 0.20628 0.02954 -0.13598 0.22331 0.02094 -0.11957 0.23505 0.01333 -0.10126 0.24123 0.10928 0.01514 -0.22351 0.11675 -0.00533 -0.22393 0.12285 -0.02673 -0.21862 0.12744 -0.04852 -0.20771 0.13041 -0.07019 -0.19147 0.13167 -0.09118 -0.17029 0.13119 -0.11100 -0.14470 0.12900 -0.12913 -0.11533 0.12514 -0.14515 -0.08291 0.11971 -0.15866 -0.04822 0.11284 -0.16932 -0.01213 0.10470 -0.17687 0.02448 0.09549 -0.18112 0.06071 0.08544 -0.18198 0.09565 0.07480 -0.17942 0.12846 0.06382 -0.17349 0.15833 0.05278 -0.16436 0.18451 0.04196 -0.15224 0.20637 0.03161 -0.13743 0.22337 0.02199 -0.12030 0.23508 0.01333 -0.10126 0.24123 0.10928 0.01514 -0.22351 0.11701 -0.00413 -0.22358 0.12336 -0.02435 -0.21793 0.12819 -0.04504 -0.20669 0.13137 -0.06568 -0.19014 0.13282 -0.08576 -0.16869 0.13252 -0.10479 -0.14288 0.13046 -0.12230 -0.11332 0.12670 -0.13786 -0.08076 0.12132 -0.15108 -0.04599 0.11447 -0.16165 -0.00987 0.10631 -0.16929 0.02671 0.09705 -0.17383 0.06285 0.08690 -0.17514 0.09767 0.07612 -0.17321 0.13029 0.06498 -0.16807 0.15993 0.05375 -0.15985 0.18584 0.04270 -0.14876 0.20740 0.03211 -0.13506 0.22407 0.02224 -0.11910 0.23544 0.01333 -0.10126 0.24123 0.10928 0.01514 -0.22351 0.11645 -0.00111 -0.22294 0.12226 -0.01840 -0.21666 0.12657 -0.03629 -0.20483 0.12927 -0.05435 -0.18773 0.13030 -0.07213 -0.16580 0.12963 -0.08919 -0.13956 0.12728 -0.10512 -0.10967 0.12330 -0.11952 -0.07687 0.11780 -0.13204 -0.04195 0.11091 -0.14237 -0.00578 0.10279 -0.15025 0.03076 0.09366 -0.15549 0.06675 0.08372 -0.15797 0.10131 0.07324 -0.15761 0.13360 0.06246 -0.15444 0.16282 0.05165 -0.14852 0.18825 0.04108 -0.14000 0.20926 0.03101 -0.12910 0.22533 0.02168 -0.11608 0.23608 0.01333 -0.10126 0.24123 0.10928 0.01514 -0.22351 0.11513 0.00342 -0.22208 0.11966 -0.00944 -0.21495 0.12275 -0.02312 -0.20232 0.12432 -0.03730 -0.18449 0.12435 -0.05162 -0.16189 0.12282 -0.06573 -0.13509 0.11978 -0.07928 -0.10475 0.11529 -0.09194 -0.07161 0.10948 -0.10340 -0.03649 0.10249 -0.11337 -0.00025 0.09447 -0.12161 0.03621 0.08565 -0.12791 0.07200 0.07622 -0.13213 0.10624 0.06642 -0.13415 0.13807 0.05650 -0.13393 0.16673 0.04670 -0.13147 0.19149 0.03726 -0.12684 0.21177 0.02841 -0.12014 0.22704 0.02037 -0.11155 0.23694 0.01333 -0.10126 0.24123 0.10928 0.01514 -0.22351 0.11318 0.00904 -0.22107 0.11581 0.00165 -0.21297 0.11709 -0.00683 -0.19941 0.11700 -0.01621 -0.18072 0.11554 -0.02625 -0.15736 0.11274 -0.03670 -0.12990 0.10868 -0.04731 -0.09903 0.10345 -0.05781 -0.06551 0.09718 -0.06796 -0.03015 0.09003 -0.07748 0.00617 0.08217 -0.08616 0.04255 0.07380 -0.09378 0.07810 0.06512 -0.10016 0.11195 0.05635 -0.10512 0.14326 0.04770 -0.10856 0.17126 0.03938 -0.11038 0.19527 0.03160 -0.11055 0.21468 0.02456 -0.10905 0.22902 0.01842 -0.10593 0.23794 0.01333 -0.10126 0.24123 0.10928 0.01514 -0.22351 0.11079 0.01518 -0.22003 0.11109 0.01378 -0.21091 0.11016 0.01099 -0.19637 0.10803 0.00686 -0.17679 0.10475 0.00151 -0.15263 0.10039 -0.00495 -0.12450 0.09508 -0.01234 -0.09308 0.08893 -0.02048 -0.05916 0.08211 -0.02919 -0.02355 0.07477 -0.03823 0.01285 0.06710 -0.04740 0.04915 0.05928 -0.05645 0.08446 0.05152 -0.06518 0.11790 0.04400 -0.07336 0.14867 0.03690 -0.08080 0.17599 0.03041 -0.08731 0.19919 0.02467 -0.09273 0.21771 0.01984 -0.09692 0.23109 0.01603 -0.09979 0.23899 0.01333 -0.10126 0.24123 "/>
				</IndexedFaceSet>
			</Shape>
			<Shape>
				<Appearance>
					<Material transparency="0.7500 " diffuseColor="0.0000 1.0000 0.0000"/>
				</Appearance>
				<IndexedFaceSet solid="false" coordIndex="0 21 22 -1 ,1 22 23 -1 ,2 23 24 -1 ,3 24 25 -1 ,4 25 26 -1 ,5 26 27 -1 ,6 27 28 -1 ,7 28 29 -1 ,8 29 30 -1 ,9 30 31 -1 ,10 31 32 -1 ,11 32 33 -1 ,12 33 34 -1 ,13 34 35 -1 ,14 35 36 -1 ,15 36 37 -1 ,16 37 38 -1 ,17 38 39 -1 ,18 39 40 -1 ,19 40 41 -1 ,21 42 43 -1 ,22 43 44 -1 ,23 44 45 -1 ,24 45 46 -1 ,25 46 47 -1 ,26 47 48 -1 ,27 48 49 -1 ,28 49 50 -1 ,29 50 51 -1 ,30 51 52 -1 ,31 52 53 -1 ,32 53 54 -1 ,33 54 55 -1 ,34 55 56 -1 ,35 56 57 -1 ,36 57 58 -1 ,37 58 59 -1 ,38 59 60 -1 ,39 60 61 -1 ,40 61 62 -1 ,42 63 64 -1 ,43 64 65 -1 ,44 65 66 -1 ,45 66 67 -1 ,46 67 68 -1 ,47 68 69 -1 ,48 69 70 -1 ,49 70 71 -1 ,50 71 72 -1 ,51 72 73 -1 ,52 73 74 -1 ,53 74 75 -1 ,54 75 76 -1 ,55 76 77 -1 ,56 77 78 -1 ,57 78 79 -1 ,58 79 80 -1 ,59 80 81 -1 ,60 81 82 -1 ,61 82 83 -1 ,63 84 85 -1 ,64 85 86 -1 ,65 86 87 -1 ,66 87 88 -1 ,67 88 89 -1 ,68 89 90 -1 ,69 90 91 -1 ,70 91 92 -1 ,71 92 93 -1 ,72 93 94 -1 ,73 94 95 -1 ,74 95 96 -1 ,75 96 97 -1 ,76 97 98 -1 ,77 98 99 -1 ,78 99 100 -1 ,79 100 101 -1 ,80 101 102 -1 ,81 102 103 -1 ,82 103 104 -1 ,84 105 106 -1 ,85 106 107 -1 ,86 107 108 -1 ,87 108 109 -1 ,88 109 110 -1 ,89 110 111 -1 ,90 111 112 -1 ,91 112 113 -1 ,92 113 114 -1 ,93 114 115 -1 ,94 115 116 -1 ,95 116 117 -1 ,96 117 118 -1 ,97 118 119 -1 ,98 119 120 -1 ,99 120 121 -1 ,100 121 122 -1 ,101 122 123 -1 ,102 123 124 -1 ,103 124 125 -1 ,105 126 127 -1 ,106 127 128 -1 ,107 128 129 -1 ,108 129 130 -1 ,109 130 131 -1 ,110 131 132 -1 ,111 132 133 -1 ,112 133 134 -1 ,113 134 135 -1 ,114 135 136 -1 ,115 136 137 -1 ,116 137 138 -1 ,117 138 139 -1 ,118 139 140 -1 ,119 140 141 -1 ,120 141 142 -1 ,121 142 143 -1 ,122 143 144 -1 ,123 144 145 -1 ,124 145 146 -1 ,126 147 148 -1 ,127 148 149 -1 ,128 149 150 -1 ,129 150 151 -1 ,130 151 152 -1 ,131 152 153 -1 ,132 153 154 -1 ,133 154 155 -1 ,134 155 156 -1 ,135 156 157 -1 ,136 157 158 -1 ,137 158 159 -1 ,138 159 160 -1 ,139 160 161 -1 ,140 161 162 -1 ,141 162 163 -1 ,142 163 164 -1 ,143 164 165 -1 ,144 165 166 -1 ,145 166 167 -1 ,147 168 169 -1 ,148 169 170 -1 ,149 170 171 -1 ,150 171 172 -1 ,151 172 173 -1 ,152 173 174 -1 ,153 174 175 -1 ,154 175 176 -1 ,155 176 177 -1 ,156 177 178 -1 ,157 178 179 -1 ,158 179 180 -1 ,159 180 181 -1 ,160 181 182 -1 ,161 182 183 -1 ,162 183 184 -1 ,163 184 185 -1 ,164 185 186 -1 ,165 186 187 -1 ,166 187 188 -1 ,168 189 190 -1 ,169 190 191 -1 ,170 191 192 -1 ,171 192 193 -1 ,172 193 194 -1 ,173 194 195 -1 ,174 195 196 -1 ,175 196 197 -1 ,176 197 198 -1 ,177 198 199 -1 ,178 199 200 -1 ,179 200 201 -1 ,180 201 202 -1 ,181 202 203 -1 ,182 203 204 -1 ,183 204 205 -1 ,184 205 206 -1 ,185 206 207 -1 ,186 207 208 -1 ,187 208 209 -1 ,189 210 211 -1 ,190 211 212 -1 ,191 212 213 -1 ,192 213 214 -1 ,193 214 215 -1 ,194 215 216 -1 ,195 216 217 -1 ,196 217 218 -1 ,197 218 219 -1 ,198 219 220 -1 ,199 220 221 -1 ,200 221 222 -1 ,201 222 223 -1 ,202 223 224 -1 ,203 224 225 -1 ,204 225 226 -1 ,205 226 227 -1 ,206 227 228 -1 ,207 228 229 -1 ,208 229 230 -1 ,210 231 232 -1 ,211 232 233 -1 ,212 233 234 -1 ,213 234 235 -1 ,214 235 236 -1 ,215 236 237 -1 ,216 237 238 -1 ,217 238 239 -1 ,218 239 240 -1 ,219 240 241 -1 ,220 241 242 -1 ,221 242 243 -1 ,222 243 244 -1 ,223 244 245 -1 ,224 245 246 -1 ,225 246 247 -1 ,226 247 248 -1 ,227 248 249 -1 ,228 249 250 -1 ,229 250 251 -1 ,231 252 253 -1 ,232 253 254 -1 ,233 254 255 -1 ,234 255 256 -1 ,235 256 257 -1 ,236 257 258 -1 ,237 258 259 -1 ,238 259 260 -1 ,239 260 261 -1 ,240 261 262 -1 ,241 262 263 -1 ,242 263 264 -1 ,243 264 265 -1 ,244 265 266 -1 ,245 266 267 -1 ,246 267 268 -1 ,247 268 269 -1 ,248 269 270 -1 ,249 270 271 -1 ,250 271 272 -1 ,252 273 274 -1 ,253 274 275 -1 ,254 275 276 -1 ,255 276 277 -1 ,256 277 278 -1 ,257 278 279 -1 ,258 279 280 -1 ,259 280 281 -1 ,260 281 282 -1 ,261 282 283 -1 ,262 283 284 -1 ,263 284 285 -1 ,264 285 286 -1 ,265 286 287 -1 ,266 287 288 -1 ,267 288 289 -1 ,268 289 290 -1 ,269 290 291 -1 ,270 291 292 -1 ,271 292 293 -1 ,273 294 295 -1 ,274 295 296 -1 ,275 296 297 -1 ,276 297 298 -1 ,277 298 299 -1 ,278 299 300 -1 ,279 300 301 -1 ,280 301 302 -1 ,281 302 303 -1 ,282 303 304 -1 ,283 304 305 -1 ,284 305 306 -1 ,285 306 307 -1 ,286 307 308 -1 ,287 308 309 -1 ,288 309 310 -1 ,289 310 311 -1 ,290 311 312 -1 ,291 312 313 -1 ,292 313 314 -1 ,294 315 316 -1 ,295 316 317 -1 ,296 317 318 -1 ,297 318 319 -1 ,298 319 320 -1 ,299 320 321 -1 ,300 321 322 -1 ,301 322 323 -1 ,302 323 324 -1 ,303 324 325 -1 ,304 325 326 -1 ,305 326 327 -1 ,306 327 328 -1 ,307 328 329 -1 ,308 329 330 -1 ,309 330 331 -1 ,310 331 332 -1 ,311 332 333 -1 ,312 333 334 -1 ,313 334 335 -1 ,315 336 337 -1 ,316 337 338 -1 ,317 338 339 -1 ,318 339 340 -1 ,319 340 341 -1 ,320 341 342 -1 ,321 342 343 -1 ,322 343 344 -1 ,323 344 345 -1 ,324 345 346 -1 ,325 346 347 -1 ,326 347 348 -1 ,327 348 349 -1 ,328 349 350 -1 ,329 350 351 -1 ,330 351 352 -1 ,331 352 353 -1 ,332 353 354 -1 ,333 354 355 -1 ,334 355 356 -1 ,336 357 358 -1 ,337 358 359 -1 ,338 359 360 -1 ,339 360 361 -1 ,340 361 362 -1 ,341 362 363 -1 ,342 363 364 -1 ,343 364 365 -1 ,344 365 366 -1 ,345 366 367 -1 ,346 367 368 -1 ,347 368 369 -1 ,348 369 370 -1 ,349 370 371 -1 ,350 371 372 -1 ,351 372 373 -1 ,352 373 374 -1 ,353 374 375 -1 ,354 375 376 -1 ,355 376 377 -1 ,357 378 379 -1 ,358 379 380 -1 ,359 380 381 -1 ,360 381 382 -1 ,361 382 383 -1 ,362 383 384 -1 ,363 384 385 -1 ,364 385 386 -1 ,365 386 387 -1 ,366 387 388 -1 ,367 388 389 -1 ,368 389 390 -1 ,369 390 391 -1 ,370 391 392 -1 ,371 392 393 -1 ,372 393 394 -1 ,373 394 395 -1 ,374 395 396 -1 ,375 396 397 -1 ,376 397 398 -1 ,378 399 400 -1 ,379 400 401 -1 ,380 401 402 -1 ,381 402 403 -1 ,382 403 404 -1 ,383 404 405 -1 ,384 405 406 -1 ,385 406 407 -1 ,386 407 408 -1 ,387 408 409 -1 ,388 409 410 -1 ,389 410 411 -1 ,390 411 412 -1 ,391 412 413 -1 ,392 413 414 -1 ,393 414 415 -1 ,394 415 416 -1 ,395 416 417 -1 ,396 417 418 -1 ,397 418 419 -1 ,399 420 421 -1 ,400 421 422 -1 ,401 422 423 -1 ,402 423 424 -1 ,403 424 425 -1 ,404 425 426 -1 ,405 426 427 -1 ,406 427 428 -1 ,407 428 429 -1 ,408 429 430 -1 ,409 430 431 -1 ,410 431 432 -1 ,411 432 433 -1 ,412 433 434 -1 ,413 434 435 -1 ,414 435 436 -1 ,415 436 437 -1 ,416 437 438 -1 ,417 438 439 -1 ,418 439 440 -1 ,1 0 22 -1 ,2 1 23 -1 ,3 2 24 -1 ,4 3 25 -1 ,5 4 26 -1 ,6 5 27 -1 ,7 6 28 -1 ,8 7 29 -1 ,9 8 30 -1 ,10 9 31 -1 ,11 10 32 -1 ,12 11 33 -1 ,13 12 34 -1 ,14 13 35 -1 ,15 14 36 -1 ,16 15 37 -1 ,17 16 38 -1 ,18 17 39 -1 ,19 18 40 -1 ,20 19 41 -1 ,22 21 43 -1 ,23 22 44 -1 ,24 23 45 -1 ,25 24 46 -1 ,26 25 47 -1 ,27 26 48 -1 ,28 27 49 -1 ,29 28 50 -1 ,30 29 51 -1 ,31 30 52 -1 ,32 31 53 -1 ,33 32 54 -1 ,34 33 55 -1 ,35 34 56 -1 ,36 35 57 -1 ,37 36 58 -1 ,38 37 59 -1 ,39 38 60 -1 ,40 39 61 -1 ,41 40 62 -1 ,43 42 64 -1 ,44 43 65 -1 ,45 44 66 -1 ,46 45 67 -1 ,47 46 68 -1 ,48 47 69 -1 ,49 48 70 -1 ,50 49 71 -1 ,51 50 72 -1 ,52 51 73 -1 ,53 52 74 -1 ,54 53 75 -1 ,55 54 76 -1 ,56 55 77 -1 ,57 56 78 -1 ,58 57 79 -1 ,59 58 80 -1 ,60 59 81 -1 ,61 60 82 -1 ,62 61 83 -1 ,64 63 85 -1 ,65 64 86 -1 ,66 65 87 -1 ,67 66 88 -1 ,68 67 89 -1 ,69 68 90 -1 ,70 69 91 -1 ,71 70 92 -1 ,72 71 93 -1 ,73 72 94 -1 ,74 73 95 -1 ,75 74 96 -1 ,76 75 97 -1 ,77 76 98 -1 ,78 77 99 -1 ,79 78 100 -1 ,80 79 101 -1 ,81 80 102 -1 ,82 81 103 -1 ,83 82 104 -1 ,85 84 106 -1 ,86 85 107 -1 ,87 86 108 -1 ,88 87 109 -1 ,89 88 110 -1 ,90 89 111 -1 ,91 90 112 -1 ,92 91 113 -1 ,93 92 114 -1 ,94 93 115 -1 ,95 94 116 -1 ,96 95 117 -1 ,97 96 118 -1 ,98 97 119 -1 ,99 98 120 -1 ,100 99 121 -1 ,101 100 122 -1 ,102 101 123 -1 ,103 102 124 -1 ,104 103 125 -1 ,106 105 127 -1 ,107 106 128 -1 ,108 107 129 -1 ,109 108 130 -1 ,110 109 131 -1 ,111 110 132 -1 ,112 111 133 -1 ,113 112 134 -1 ,114 113 135 -1 ,115 114 136 -1 ,116 115 137 -1 ,117 116 138 -1 ,118 117 139 -1 ,119 118 140 -1 ,120 119 141 -1 ,121 120 142 -1 ,122 121 143 -1 ,123 122 144 -1 ,124 123 145 -1 ,125 124 146 -1 ,127 126 148 -1 ,128 127 149 -1 ,129 128 150 -1 ,130 129 151 -1 ,131 130 152 -1 ,132 131 153 -1 ,133 132 154 -1 ,134 133 155 -1 ,135 134 156 -1 ,136 135 157 -1 ,137 136 158 -1 ,138 137 159 -1 ,139 138 160 -1 ,140 139 161 -1 ,141 140 162 -1 ,142 141 163 -1 ,143 142 164 -1 ,144 143 165 -1 ,145 144 166 -1 ,146 145 167 -1 ,148 147 169 -1 ,149 148 170 -1 ,150 149 171 -1 ,151 150 172 -1 ,152 151 173 -1 ,153 152 174 -1 ,154 153 175 -1 ,155 154 176 -1 ,156 155 177 -1 ,157 156 178 -1 ,158 157 179 -1 ,159 158 180 -1 ,160 159 181 -1 ,161 160 182 -1 ,162 161 183 -1 ,163 162 184 -1 ,164 163 185 -1 ,165 164 186 -1 ,166 165 187 -1 ,167 166 188 -1 ,169 168 190 -1 ,170 169 191 -1 ,171 170 192 -1 ,172 171 193 -1 ,173 172 194 -1 ,174 173 195 -1 ,175 174 196 -1 ,176 175 197 -1 ,177 176 198 -1 ,178 177 199 -1 ,179 178 200 -1 ,180 179 201 -1 ,181 180 202 -1 ,182 181 203 -1 ,183 182 204 -1 ,184 183 205 -1 ,185 184 206 -1 ,186 185 207 -1 ,187 186 208 -1 ,188 187 209 -1 ,190 189 211 -1 ,191 190 212 -1 ,192 191 213 -1 ,193 192 214 -1 ,194 193 215 -1 ,195 194 216 -1 ,196 195 217 -1 ,197 196 218 -1 ,198 197 219 -1 ,199 198 220 -1 ,200 199 221 -1 ,201 200 222 -1 ,202 201 223 -1 ,203 202 224 -1 ,204 203 225 -1 ,205 204 226 -1 ,206 205 227 -1 ,207 206 228 -1 ,208 207 229 -1 ,209 208 230 -1 ,211 210 232 -1 ,212 211 233 -1 ,213 212 234 -1 ,214 213 235 -1 ,215 214 236 -1 ,216 215 237 -1 ,217 216 238 -1 ,218 217 239 -1 ,219 218 240 -1 ,220 219 241 -1 ,221 220 242 -1 ,222 221 243 -1 ,223 222 244 -1 ,224 223 245 -1 ,225 224 246 -1 ,226 225 247 -1 ,227 226 248 -1 ,228 227 249 -1 ,229 228 250 -1 ,230 229 251 -1 ,232 231 253 -1 ,233 232 254 -1 ,234 233 255 -1 ,235 234 256 -1 ,236 235 257 -1 ,237 236 258 -1 ,238 237 259 -1 ,239 238 260 -1 ,240 239 261 -1 ,241 240 262 -1 ,242 241 263 -1 ,243 242 264 -1 ,244 243 265 -1 ,245 244 266 -1 ,246 245 267 -1 ,247 246 268 -1 ,248 247 269 -1 ,249 248 270 -1 ,250 249 271 -1 ,251 250 272 -1 ,253 252 274 -1 ,254 253 275 -1 ,255 254 276 -1 ,256 255 277 -1 ,257 256 278 -1 ,258 257 279 -1 ,259 258 280 -1 ,260 259 281 -1 ,261 260 282 -1 ,262 261 283 -1 ,263 262 284 -1 ,264 263 285 -1 ,265 264 286 -1 ,266 265 287 -1 ,267 266 288 -1 ,268 267 289 -1 ,269 268 290 -1 ,270 269 291 -1 ,271 270 292 -1 ,272 271 293 -1 ,274 273 295 -1 ,275 274 296 -1 ,276 275 297 -1 ,277 276 298 -1 ,278 277 299 -1 ,279 278 300 -1 ,280 279 301 -1 ,281 280 302 -1 ,282 281 303 -1 ,283 282 304 -1 ,284 283 305 -1 ,285 284 306 -1 ,286 285 307 -1 ,287 286 308 -1 ,288 287 309 -1 ,289 288 310 -1 ,290 289 311 -1 ,291 290 312 -1 ,292 291 313 -1 ,293 292 314 -1 ,295 294 316 -1 ,296 295 317 -1 ,297 296 318 -1 ,298 297 319 -1 ,299 298 320 -1 ,300 299 321 -1 ,301 300 322 -1 ,302 301 323 -1 ,303 302 324 -1 ,304 303 325 -1 ,305 304 326 -1 ,306 305 327 -1 ,307 306 328 -1 ,308 307 329 -1 ,309 308 330 -1 ,310 309 331 -1 ,311 310 332 -1 ,312 311 333 -1 ,313 312 334 -1 ,314 313 335 -1 ,316 315 337 -1 ,317 316 338 -1 ,318 317 339 -1 ,319 318 340 -1 ,320 319 341 -1 ,321 320 342 -1 ,322 321 343 -1 ,323 322 344 -1 ,324 323 345 -1 ,325 324 346 -1 ,326 325 347 -1 ,327 326 348 -1 ,328 327 349 -1 ,329 328 350 -1 ,330 329 351 -1 ,331 330 352 -1 ,332 331 353 -1 ,333 332 354 -1 ,334 333 355 -1 ,335 334 356 -1 ,337 336 358 -1 ,338 337 359 -1 ,339 338 360 -1 ,340 339 361 -1 ,341 340 362 -1 ,342 341 363 -1 ,343 342 364 -1 ,344 343 365 -1 ,345 344 366 -1 ,346 345 367 -1 ,347 346 368 -1 ,348 347 369 -1 ,349 348 370 -1 ,350 349 371 -1 ,351 350 372 -1 ,352 351 373 -1 ,353 352 374 -1 ,354 353 375 -1 ,355 354 376 -1 ,356 355 377 -1 ,358 357 379 -1 ,359 358 380 -1 ,360 359 381 -1 ,361 360 382 -1 ,362 361 383 -1 ,363 362 384 -1 ,364 363 385 -1 ,365 364 386 -1 ,366 365 387 -1 ,367 366 388 -1 ,368 367 389 -1 ,369 368 390 -1 ,370 369 391 -1 ,371 370 392 -1 ,372 371 393 -1 ,373 372 394 -1 ,374 373 395 -1 ,375 374 396 -1 ,376 375 397 -1 ,377 376 398 -1 ,379 378 400 -1 ,380 379 401 -1 ,381 380 402 -1 ,382 381 403 -1 ,383 382 404 -1 ,384 383 405 -1 ,385 384 406 -1 ,386 385 407 -1 ,387 386 408 -1 ,388 387 409 -1 ,389 388 410 -1 ,390 389 411 -1 ,391 390 412 -1 ,392 391 413 -1 ,393 392 414 -1 ,394 393 415 -1 ,395 394 416 -1 ,396 395 417 -1 ,397 396 418 -1 ,398 397 419 -1 ,400 399 421 -1 ,401 400 422 -1 ,402 401 423 -1 ,403 402 424 -1 ,404 403 425 -1 ,405 404 426 -1 ,406 405 427 -1 ,407 406 428 -1 ,408 407 429 -1 ,409 408 430 -1 ,410 409 431 -1 ,411 410 432 -1 ,412 411 433 -1 ,413 412 434 -1 ,414 413 435 -1 ,415 414 436 -1 ,416 415 437 -1 ,417 416 438 -1 ,418 417 439 -1 ,419 418 440 -1 ,">
					<Coordinate point="-0.12418 0.20007 -0.45853 -0.11711 0.20025 -0.45140 -0.10877 0.19339 -0.43322 -0.09939 0.17963 -0.40445 -0.08919 0.15933 -0.36579 -0.07841 0.13299 -0.31820 -0.06733 0.10125 -0.26283 -0.05622 0.06489 -0.20107 -0.04536 0.02481 -0.13443 -0.03500 -0.01800 -0.06454 -0.02541 -0.06249 0.00686 -0.01682 -0.10756 0.07802 -0.00944 -0.15211 0.14719 -0.00345 -0.19504 0.21267 0.00099 -0.23528 0.27284 0.00378 -0.27186 0.32622 0.00485 -0.30386 0.37150 0.00418 -0.33050 0.40757 0.00177 -0.35113 0.43352 -0.00230 -0.36523 0.44873 -0.00795 -0.37247 0.45282 -0.12418 0.20007 -0.45853 -0.12387 0.20861 -0.44529 -0.12214 0.20989 -0.42115 -0.11903 0.20387 -0.38672 -0.11461 0.19072 -0.34283 -0.10899 0.17075 -0.29058 -0.10232 0.14445 -0.23123 -0.09476 0.11247 -0.16627 -0.08649 0.07560 -0.09728 -0.07772 0.03474 -0.02596 -0.06866 -0.00909 0.04592 -0.05953 -0.05482 0.11660 -0.05057 -0.10133 0.18434 -0.04199 -0.14746 0.24748 -0.03400 -0.19208 0.30444 -0.02680 -0.23410 0.35384 -0.02057 -0.27247 0.39446 -0.01546 -0.30626 0.42530 -0.01159 -0.33463 0.44559 -0.00907 -0.35688 0.45484 -0.00795 -0.37247 0.45282 -0.12418 0.20007 -0.45853 -0.13060 0.21578 -0.43992 -0.13543 0.22405 -0.41056 -0.13854 0.22469 -0.37115 -0.13988 0.21767 -0.32268 -0.13940 0.20316 -0.26633 -0.13711 0.18154 -0.20350 -0.13307 0.15332 -0.13572 -0.12738 0.11920 -0.06467 -0.12018 0.08002 0.00790 -0.11165 0.03675 0.08021 -0.10200 -0.00954 0.15047 -0.09146 -0.05772 0.21695 -0.08030 -0.10661 0.27802 -0.06879 -0.15499 0.33218 -0.05721 -0.20168 0.37809 -0.04584 -0.24552 0.41462 -0.03498 -0.28545 0.44086 -0.02488 -0.32046 0.45619 -0.01580 -0.34971 0.46021 -0.00795 -0.37247 0.45282 -0.12418 0.20007 -0.45853 -0.13663 0.22107 -0.43583 -0.14733 0.23450 -0.40247 -0.15604 0.24004 -0.35928 -0.16253 0.23754 -0.30731 -0.16664 0.22707 -0.24784 -0.16828 0.20889 -0.18233 -0.16740 0.18344 -0.11241 -0.16403 0.15136 -0.03979 -0.15824 0.11342 0.03373 -0.15019 0.07057 0.10636 -0.14006 0.02385 0.17630 -0.12811 -0.02557 0.24183 -0.11463 -0.07648 0.30133 -0.09996 -0.12764 0.35334 -0.08445 -0.17777 0.39658 -0.06849 -0.22565 0.42999 -0.05247 -0.27010 0.45274 -0.03679 -0.31001 0.46427 -0.02182 -0.34442 0.46430 -0.00795 -0.37247 0.45282 -0.12418 0.20007 -0.45853 -0.14137 0.22396 -0.43341 -0.15670 0.24021 -0.39770 -0.16979 0.24842 -0.35226 -0.18034 0.24840 -0.29822 -0.18807 0.24013 -0.23690 -0.19279 0.22383 -0.16982 -0.19440 0.19990 -0.09863 -0.19284 0.16892 -0.02509 -0.18817 0.13166 0.04901 -0.18049 0.08903 0.12183 -0.16999 0.04209 0.19158 -0.15693 -0.00801 0.25654 -0.14163 -0.06003 0.31511 -0.12447 -0.11270 0.36585 -0.10588 -0.16471 0.40752 -0.08630 -0.21480 0.43908 -0.06623 -0.26171 0.45976 -0.04615 -0.30431 0.46905 -0.02656 -0.34153 0.46672 -0.00795 -0.37247 0.45282 -0.12418 0.20007 -0.45853 -0.14435 0.22416 -0.43290 -0.16260 0.24061 -0.39669 -0.17847 0.24902 -0.35078 -0.19156 0.24917 -0.29630 -0.20157 0.24106 -0.23459 -0.20825 0.22489 -0.16718 -0.21142 0.20107 -0.09573 -0.21101 0.17017 -0.02198 -0.20703 0.13295 0.05223 -0.19958 0.09035 0.12509 -0.18885 0.04339 0.19480 -0.17509 -0.00676 0.25964 -0.15865 -0.05886 0.31802 -0.13992 -0.11164 0.36849 -0.11938 -0.16379 0.40983 -0.09753 -0.21402 0.44100 -0.07490 -0.26112 0.46124 -0.05205 -0.30390 0.47006 -0.02955 -0.34133 0.46723 -0.00795 -0.37247 0.45282 -0.12418 0.20007 -0.45853 -0.14530 0.22166 -0.43435 -0.16446 0.23568 -0.39955 -0.18120 0.24177 -0.35498 -0.19511 0.23978 -0.30174 -0.20584 0.22977 -0.24114 -0.21312 0.21197 -0.17468 -0.21679 0.18684 -0.10398 -0.21674 0.15498 -0.03079 -0.21299 0.11718 0.04308 -0.20561 0.07438 0.11583 -0.19480 0.02762 0.18565 -0.18082 -0.02194 0.25083 -0.16402 -0.07309 0.30976 -0.14480 -0.12455 0.36100 -0.12365 -0.17508 0.40328 -0.10107 -0.22341 0.43555 -0.07764 -0.26837 0.45704 -0.05392 -0.30884 0.46719 -0.03049 -0.34382 0.46578 -0.00795 -0.37247 0.45282 -0.12418 0.20007 -0.45853 -0.14410 0.21671 -0.43762 -0.16210 0.22589 -0.40600 -0.17774 0.22738 -0.36446 -0.19062 0.22116 -0.31402 -0.20044 0.20736 -0.25591 -0.20695 0.18634 -0.19157 -0.20999 0.15861 -0.12258 -0.20949 0.12484 -0.05065 -0.20545 0.08589 0.02246 -0.19798 0.04269 0.09495 -0.18727 -0.00368 0.16503 -0.17357 -0.05208 0.23097 -0.15722 -0.10132 0.29116 -0.13863 -0.15019 0.34411 -0.11825 -0.19748 0.38851 -0.09659 -0.24204 0.42328 -0.07417 -0.28275 0.44756 -0.05156 -0.31863 0.46074 -0.02930 -0.34878 0.46251 -0.00795 -0.37247 0.45282 -0.12418 0.20007 -0.45853 -0.14089 0.20978 -0.44238 -0.15576 0.21220 -0.41541 -0.16841 0.20727 -0.37829 -0.17855 0.19512 -0.33192 -0.18591 0.17604 -0.27744 -0.19033 0.15050 -0.21621 -0.19169 0.11913 -0.14972 -0.18995 0.08271 -0.07961 -0.18516 0.04213 -0.00762 -0.17744 -0.00161 0.06449 -0.16698 -0.04744 0.13495 -0.15403 -0.09421 0.20201 -0.13892 -0.14079 0.26402 -0.12201 -0.18603 0.31947 -0.10372 -0.22881 0.36698 -0.08451 -0.26808 0.40538 -0.06485 -0.30286 0.43373 -0.04521 -0.33232 0.45133 -0.02609 -0.35571 0.45775 -0.00795 -0.37247 0.45282 -0.12418 0.20007 -0.45853 -0.13597 0.20155 -0.44818 -0.14604 0.19595 -0.42686 -0.15414 0.18340 -0.39510 -0.16006 0.16421 -0.35369 -0.16368 0.13885 -0.30364 -0.16489 0.10796 -0.24618 -0.16367 0.07228 -0.18273 -0.16004 0.03270 -0.11485 -0.15410 -0.00981 -0.04421 -0.14599 -0.05420 0.02745 -0.13592 -0.09937 0.09836 -0.12412 -0.14422 0.16678 -0.11090 -0.18765 0.23102 -0.09657 -0.22857 0.28950 -0.08149 -0.26599 0.34078 -0.06603 -0.29898 0.38361 -0.05057 -0.32674 0.41691 -0.03549 -0.34857 0.43988 -0.02117 -0.36394 0.45195 -0.00795 -0.37247 0.45282 -0.12418 0.20007 -0.45853 -0.12983 0.19284 -0.45443 -0.13390 0.17873 -0.43922 -0.13631 0.15810 -0.41327 -0.13698 0.13146 -0.37721 -0.13591 0.09946 -0.33193 -0.13312 0.06288 -0.27855 -0.12868 0.02264 -0.21838 -0.12269 -0.02029 -0.15290 -0.11532 -0.06484 -0.08373 -0.10672 -0.10991 -0.01256 -0.09713 -0.15440 0.05884 -0.08678 -0.19721 0.12872 -0.07591 -0.23729 0.19537 -0.06480 -0.27365 0.25713 -0.05372 -0.30539 0.31249 -0.04295 -0.33173 0.36009 -0.03274 -0.35203 0.39875 -0.02336 -0.36578 0.42752 -0.01502 -0.37265 0.44569 -0.00795 -0.37247 0.45282 -0.12418 0.20007 -0.45853 -0.12306 0.18448 -0.46055 -0.12054 0.16223 -0.45129 -0.11667 0.13386 -0.43100 -0.11156 0.10007 -0.40017 -0.10533 0.06170 -0.35955 -0.09813 0.01968 -0.31015 -0.09014 -0.02494 -0.25318 -0.08156 -0.07107 -0.19005 -0.07260 -0.11757 -0.12231 -0.06348 -0.16331 -0.05162 -0.05442 -0.20714 0.02026 -0.04564 -0.24799 0.09157 -0.03737 -0.28487 0.16056 -0.02981 -0.31684 0.22553 -0.02314 -0.34314 0.28487 -0.01753 -0.36312 0.33713 -0.01311 -0.37627 0.38101 -0.00999 -0.38228 0.41545 -0.00826 -0.38101 0.43958 -0.00795 -0.37247 0.45282 -0.12418 0.20007 -0.45853 -0.11634 0.17731 -0.46591 -0.10725 0.14806 -0.46189 -0.09715 0.11305 -0.44657 -0.08629 0.07313 -0.42032 -0.07493 0.02928 -0.38379 -0.06335 -0.01741 -0.33789 -0.05183 -0.06579 -0.28373 -0.04067 -0.11467 -0.22266 -0.03013 -0.16286 -0.15617 -0.02048 -0.20915 -0.08591 -0.01195 -0.25242 -0.01360 -0.00475 -0.29160 0.05897 0.00094 -0.32572 0.13001 0.00497 -0.35394 0.19779 0.00726 -0.37556 0.26063 0.00775 -0.39007 0.31698 0.00641 -0.39709 0.36545 0.00329 -0.39645 0.40485 -0.00153 -0.38818 0.43422 -0.00795 -0.37247 0.45282 -0.12418 0.20007 -0.45853 -0.11031 0.17202 -0.47000 -0.09534 0.13761 -0.46997 -0.07966 0.09770 -0.45844 -0.06364 0.05325 -0.43569 -0.04768 0.00537 -0.40229 -0.03217 -0.04476 -0.35905 -0.01750 -0.09592 -0.30703 -0.00402 -0.14683 -0.24753 0.00793 -0.19625 -0.18200 0.01805 -0.24297 -0.11207 0.02611 -0.28582 -0.03944 0.03190 -0.32375 0.03409 0.03527 -0.35584 0.10671 0.03615 -0.38129 0.17663 0.03451 -0.39947 0.24213 0.03040 -0.40994 0.30160 0.02391 -0.41244 0.35357 0.01520 -0.40690 0.39677 0.00449 -0.39347 0.43013 -0.00795 -0.37247 0.45282 -0.12418 0.20007 -0.45853 -0.10557 0.16913 -0.47242 -0.08598 0.13191 -0.47475 -0.06590 0.08931 -0.46546 -0.04583 0.04240 -0.44478 -0.02625 -0.00769 -0.41322 -0.00766 -0.05970 -0.37156 0.00950 -0.11237 -0.32081 0.02479 -0.16439 -0.26224 0.03785 -0.21449 -0.19728 0.04835 -0.26143 -0.12753 0.05604 -0.30406 -0.05471 0.06071 -0.34132 0.01938 0.06227 -0.37230 0.09293 0.06066 -0.39623 0.16412 0.05594 -0.41253 0.23120 0.04821 -0.42079 0.29251 0.03766 -0.42082 0.34655 0.02456 -0.41261 0.39199 0.00923 -0.39636 0.42771 -0.00795 -0.37247 0.45282 -0.12418 0.20007 -0.45853 -0.10258 0.16893 -0.47293 -0.08008 0.13150 -0.47576 -0.05723 0.08872 -0.46694 -0.03460 0.04163 -0.44670 -0.01275 -0.00861 -0.41553 0.00779 -0.06076 -0.37420 0.02651 -0.11354 -0.32372 0.04296 -0.16564 -0.26534 0.05672 -0.21579 -0.20050 0.06745 -0.26275 -0.13079 0.07490 -0.30535 -0.05793 0.07888 -0.34257 0.01628 0.07928 -0.37347 0.09002 0.07611 -0.39729 0.16148 0.06944 -0.41346 0.22889 0.05943 -0.42157 0.29059 0.04633 -0.42142 0.34507 0.03047 -0.41301 0.39098 0.01222 -0.39656 0.42720 -0.00795 -0.37247 0.45282 -0.12418 0.20007 -0.45853 -0.10164 0.17142 -0.47148 -0.07822 0.13644 -0.47290 -0.05450 0.09597 -0.46274 -0.03106 0.05101 -0.44126 -0.00849 0.00268 -0.40898 0.01267 -0.04785 -0.36670 0.03189 -0.09931 -0.31547 0.04869 -0.15046 -0.25653 0.06267 -0.20002 -0.19135 0.07348 -0.24678 -0.12153 0.08085 -0.28958 -0.04879 0.08461 -0.32738 0.02509 0.08466 -0.35924 0.09828 0.08099 -0.38437 0.16897 0.07370 -0.40217 0.23544 0.06298 -0.41218 0.29604 0.04907 -0.41417 0.34928 0.03233 -0.40808 0.39385 0.01317 -0.39406 0.42865 -0.00795 -0.37247 0.45282 -0.12418 0.20007 -0.45853 -0.10283 0.17638 -0.46821 -0.08057 0.14623 -0.46644 -0.05796 0.11035 -0.45326 -0.03555 0.06964 -0.42898 -0.01388 0.02508 -0.39422 0.00650 -0.02221 -0.34981 0.02509 -0.07108 -0.29686 0.04143 -0.12032 -0.23667 0.05513 -0.16872 -0.17073 0.06585 -0.21509 -0.10065 0.07332 -0.25829 -0.02816 0.07735 -0.29724 0.04495 0.07786 -0.33101 0.11688 0.07482 -0.35874 0.18587 0.06831 -0.37976 0.25020 0.05849 -0.39356 0.30831 0.04561 -0.39978 0.35876 0.02997 -0.39829 0.40030 0.01197 -0.38911 0.43191 -0.00795 -0.37247 0.45282 -0.12418 0.20007 -0.45853 -0.10605 0.18331 -0.46345 -0.08692 0.15992 -0.45703 -0.06729 0.13047 -0.43943 -0.04762 0.09568 -0.41108 -0.02841 0.05641 -0.37268 -0.01012 0.01363 -0.32517 0.00678 -0.03160 -0.26973 0.02190 -0.07819 -0.20771 0.03484 -0.12496 -0.14065 0.04531 -0.17079 -0.07020 0.05303 -0.21453 0.00192 0.05782 -0.25511 0.07391 0.05955 -0.29153 0.14401 0.05820 -0.32290 0.21050 0.05378 -0.34843 0.27174 0.04642 -0.36751 0.32621 0.03628 -0.37967 0.37258 0.02362 -0.38460 0.40971 0.00876 -0.38218 0.43668 -0.00795 -0.37247 0.45282 -0.12418 0.20007 -0.45853 -0.11096 0.19154 -0.45766 -0.09664 0.17617 -0.44559 -0.08156 0.15434 -0.42262 -0.06610 0.12658 -0.38931 -0.05064 0.09359 -0.34649 -0.03556 0.05617 -0.29520 -0.02123 0.01525 -0.23672 -0.00801 -0.02818 -0.17248 0.00379 -0.07303 -0.10406 0.01386 -0.11820 -0.03315 0.02197 -0.16259 0.03850 0.02791 -0.20510 0.10914 0.03153 -0.24468 0.17702 0.03276 -0.28036 0.24047 0.03155 -0.31125 0.29793 0.02793 -0.33661 0.34799 0.02200 -0.35580 0.38940 0.01391 -0.36835 0.42116 0.00384 -0.37395 0.44247 -0.00795 -0.37247 0.45282 -0.12418 0.20007 -0.45853 -0.11711 0.20025 -0.45140 -0.10877 0.19339 -0.43322 -0.09939 0.17963 -0.40445 -0.08919 0.15933 -0.36579 -0.07841 0.13299 -0.31820 -0.06733 0.10125 -0.26283 -0.05622 0.06489 -0.20107 -0.04536 0.02481 -0.13443 -0.03500 -0.01800 -0.06454 -0.02541 -0.06249 0.00686 -0.01682 -0.10756 0.07802 -0.00944 -0.15211 0.14719 -0.00345 -0.19504 0.21267 0.00099 -0.23528 0.27284 0.00378 -0.27186 0.32622 0.00485 -0.30386 0.37150 0.00418 -0.33050 0.40757 0.00177 -0.35113 0.43352 -0.00230 -0.36523 0.44873 -0.00795 -0.37247 0.45282 "/>
				</IndexedFaceSet>
			</Shape>
			<Shape>
				<Appearance>
					<Material transparency="0.7500 " diffuseColor="0.0000 0.0000 1.0000"/>
				</Appearance>
				<IndexedFaceSet solid="false" coordIndex="0 21 22 -1 ,1 22 23 -1 ,2 23 24 -1 ,3 24 25 -1 ,4 25 26 -1 ,5 26 27 -1 ,6 27 28 -1 ,7 28 29 -1 ,8 29 30 -1 ,9 30 31 -1 ,10 31 32 -1 ,11 32 33 -1 ,12 33 34 -1 ,13 34 35 -1 ,14 35 36 -1 ,15 36 37 -1 ,16 37 38 -1 ,17 38 39 -1 ,18 39 40 -1 ,19 40 41 -1 ,21 42 43 -1 ,22 43 44 -1 ,23 44 45 -1 ,24 45 46 -1 ,25 46 47 -1 ,26 47 48 -1 ,27 48 49 -1 ,28 49 50 -1 ,29 50 51 -1 ,30 51 52 -1 ,31 52 53 -1 ,32 53 54 -1 ,33 54 55 -1 ,34 55 56 -1 ,35 56 57 -1 ,36 57 58 -1 ,37 58 59 -1 ,38 59 60 -1 ,39 60 61 -1 ,40 61 62 -1 ,42 63 64 -1 ,43 64 65 -1 ,44 65 66 -1 ,45 66 67 -1 ,46 67 68 -1 ,47 68 69 -1 ,48 69 70 -1 ,49 70 71 -1 ,50 71 72 -1 ,51 72 73 -1 ,52 73 74 -1 ,53 74 75 -1 ,54 75 76 -1 ,55 76 77 -1 ,56 77 78 -1 ,57 78 79 -1 ,58 79 80 -1 ,59 80 81 -1 ,60 81 82 -1 ,61 82 83 -1 ,63 84 85 -1 ,64 85 86 -1 ,65 86 87 -1 ,66 87 88 -1 ,67 88 89 -1 ,68 89 90 -1 ,69 90 91 -1 ,70 91 92 -1 ,71 92 93 -1 ,72 93 94 -1 ,73 94 95 -1 ,74 95 96 -1 ,75 96 97 -1 ,76 97 98 -1 ,77 98 99 -1 ,78 99 100 -1 ,79 100 101 -1 ,80 101 102 -1 ,81 102 103 -1 ,82 103 104 -1 ,84 105 106 -1 ,85 106 107 -1 ,86 107 108 -1 ,87 108 109 -1 ,88 109 110 -1 ,89 110 111 -1 ,90 111 112 -1 ,91 112 113 -1 ,92 113 114 -1 ,93 114 115 -1 ,94 115 116 -1 ,95 116 117 -1 ,96 117 118 -1 ,97 118 119 -1 ,98 119 120 -1 ,99 120 121 -1 ,100 121 122 -1 ,101 122 123 -1 ,102 123 124 -1 ,103 124 125 -1 ,105 126 127 -1 ,106 127 128 -1 ,107 128 129 -1 ,108 129 130 -1 ,109 130 131 -1 ,110 131 132 -1 ,111 132 133 -1 ,112 133 134 -1 ,113 134 135 -1 ,114 135 136 -1 ,115 136 137 -1 ,116 137 138 -1 ,117 138 139 -1 ,118 139 140 -1 ,119 140 141 -1 ,120 141 142 -1 ,121 142 143 -1 ,122 143 144 -1 ,123 144 145 -1 ,124 145 146 -1 ,126 147 148 -1 ,127 148 149 -1 ,128 149 150 -1 ,129 150 151 -1 ,130 151 152 -1 ,131 152 153 -1 ,132 153 154 -1 ,133 154 155 -1 ,134 155 156 -1 ,135 156 157 -1 ,136 157 158 -1 ,137 158 159 -1 ,138 159 160 -1 ,139 160 161 -1 ,140 161 162 -1 ,141 162 163 -1 ,142 163 164 -1 ,143 164 165 -1 ,144 165 166 -1 ,145 166 167 -1 ,147 168 169 -1 ,148 169 170 -1 ,149 170 171 -1 ,150 171 172 -1 ,151 172 173 -1 ,152 173 174 -1 ,153 174 175 -1 ,154 175 176 -1 ,155 176 177 -1 ,156 177 178 -1 ,157 178 179 -1 ,158 179 180 -1 ,159 180 181 -1 ,160 181 182 -1 ,161 182 183 -1 ,162 183 184 -1 ,163 184 185 -1 ,164 185 186 -1 ,165 186 187 -1 ,166 187 188 -1 ,168 189 190 -1 ,169 190 191 -1 ,170 191 192 -1 ,171 192 193 -1 ,172 193 194 -1 ,173 194 195 -1 ,174 195 196 -1 ,175 196 197 -1 ,176 197 198 -1 ,177 198 199 -1 ,178 199 200 -1 ,179 200 201 -1 ,180 201 202 -1 ,181 202 203 -1 ,182 203 204 -1 ,183 204 205 -1 ,184 205 206 -1 ,185 206 207 -1 ,186 207 208 -1 ,187 208 209 -1 ,189 210 211 -1 ,190 211 212 -1 ,191 212 213 -1 ,192 213 214 -1 ,193 214 215 -1 ,194 215 216 -1 ,195 216 217 -1 ,196 217 218 -1 ,197 218 219 -1 ,198 219 220 -1 ,199 220 221 -1 ,200 221 222 -1 ,201 222 223 -1 ,202 223 224 -1 ,203 224 225 -1 ,204 225 226 -1 ,205 226 227 -1 ,206 227 228 -1 ,207 228 229 -1 ,208 229 230 -1 ,210 231 232 -1 ,211 232 233 -1 ,212 233 234 -1 ,213 234 235 -1 ,214 235 236 -1 ,215 236 237 -1 ,216 237 238 -1 ,217 238 239 -1 ,218 239 240 -1 ,219 240 241 -1 ,220 241 242 -1 ,221 242 243 -1 ,222 243 244 -1 ,223 244 245 -1 ,224 245 246 -1 ,225 246 247 -1 ,226 247 248 -1 ,227 248 249 -1 ,228 249 250 -1 ,229 250 251 -1 ,231 252 253 -1 ,232 253 254 -1 ,233 254 255 -1 ,234 255 256 -1 ,235 256 257 -1 ,236 257 258 -1 ,237 258 259 -1 ,238 259 260 -1 ,239 260 261 -1 ,240 261 262 -1 ,241 262 263 -1 ,242 263 264 -1 ,243 264 265 -1 ,244 265 266 -1 ,245 266 267 -1 ,246 267 268 -1 ,247 268 269 -1 ,248 269 270 -1 ,249 270 271 -1 ,250 271 272 -1 ,252 273 274 -1 ,253 274 275 -1 ,254 275 276 -1 ,255 276 277 -1 ,256 277 278 -1 ,257 278 279 -1 ,258 279 280 -1 ,259 280 281 -1 ,260 281 282 -1 ,261 282 283 -1 ,262 283 284 -1 ,263 284 285 -1 ,264 285 286 -1 ,265 286 287 -1 ,266 287 288 -1 ,267 288 289 -1 ,268 289 290 -1 ,269 290 291 -1 ,270 291 292 -1 ,271 292 293 -1 ,273 294 295 -1 ,274 295 296 -1 ,275 296 297 -1 ,276 297 298 -1 ,277 298 299 -1 ,278 299 300 -1 ,279 300 301 -1 ,280 301 302 -1 ,281 302 303 -1 ,282 303 304 -1 ,283 304 305 -1 ,284 305 306 -1 ,285 306 307 -1 ,286 307 308 -1 ,287 308 309 -1 ,288 309 310 -1 ,289 310 311 -1 ,290 311 312 -1 ,291 312 313 -1 ,292 313 314 -1 ,294 315 316 -1 ,295 316 317 -1 ,296 317 318 -1 ,297 318 319 -1 ,298 319 320 -1 ,299 320 321 -1 ,300 321 322 -1 ,301 322 323 -1 ,302 323 324 -1 ,303 324 325 -1 ,304 325 326 -1 ,305 326 327 -1 ,306 327 328 -1 ,307 328 329 -1 ,308 329 330 -1 ,309 330 331 -1 ,310 331 332 -1 ,311 332 333 -1 ,312 333 334 -1 ,313 334 335 -1 ,315 336 337 -1 ,316 337 338 -1 ,317 338 339 -1 ,318 339 340 -1 ,319 340 341 -1 ,320 341 342 -1 ,321 342 343 -1 ,322 343 344 -1 ,323 344 345 -1 ,324 345 346 -1 ,325 346 347 -1 ,326 347 348 -1 ,327 348 349 -1 ,328 349 350 -1 ,329 350 351 -1 ,330 351 352 -1 ,331 352 353 -1 ,332 353 354 -1 ,333 354 355 -1 ,334 355 356 -1 ,336 357 358 -1 ,337 358 359 -1 ,338 359 360 -1 ,339 360 361 -1 ,340 361 362 -1 ,341 362 363 -1 ,342 363 364 -1 ,343 364 365 -1 ,344 365 366 -1 ,345 366 367 -1 ,346 367 368 -1 ,347 368 369 -1 ,348 369 370 -1 ,349 370 371 -1 ,350 371 372 -1 ,351 372 373 -1 ,352 373 374 -1 ,353 374 375 -1 ,354 375 376 -1 ,355 376 377 -1 ,357 378 379 -1 ,358 379 380 -1 ,359 380 381 -1 ,360 381 382 -1 ,361 382 383 -1 ,362 383 384 -1 ,363 384 385 -1 ,364 385 386 -1 ,365 386 387 -1 ,366 387 388 -1 ,367 388 389 -1 ,368 389 390 -1 ,369 390 391 -1 ,370 391 392 -1 ,371 392 393 -1 ,372 393 394 -1 ,373 394 395 -1 ,374 395 396 -1 ,375 396 397 -1 ,376 397 398 -1 ,378 399 400 -1 ,379 400 401 -1 ,380 401 402 -1 ,381 402 403 -1 ,382 403 404 -1 ,383 404 405 -1 ,384 405 406 -1 ,385 406 407 -1 ,386 407 408 -1 ,387 408 409 -1 ,388 409 410 -1 ,389 410 411 -1 ,390 411 412 -1 ,391 412 413 -1 ,392 413 414 -1 ,393 414 415 -1 ,394 415 416 -1 ,395 416 417 -1 ,396 417 418 -1 ,397 418 419 -1 ,399 420 421 -1 ,400 421 422 -1 ,401 422 423 -1 ,402 423 424 -1 ,403 424 425 -1 ,404 425 426 -1 ,405 426 427 -1 ,406 427 428 -1 ,407 428 429 -1 ,408 429 430 -1 ,409 430 431 -1 ,410 431 432 -1 ,411 432 433 -1 ,412 433 434 -1 ,413 434 435 -1 ,414 435 436 -1 ,415 436 437 -1 ,416 437 438 -1 ,417 438 439 -1 ,418 439 440 -1 ,1 0 22 -1 ,2 1 23 -1 ,3 2 24 -1 ,4 3 25 -1 ,5 4 26 -1 ,6 5 27 -1 ,7 6 28 -1 ,8 7 29 -1 ,9 8 30 -1 ,10 9 31 -1 ,11 10 32 -1 ,12 11 33 -1 ,13 12 34 -1 ,14 13 35 -1 ,15 14 36 -1 ,16 15 37 -1 ,17 16 38 -1 ,18 17 39 -1 ,19 18 40 -1 ,20 19 41 -1 ,22 21 43 -1 ,23 22 44 -1 ,24 23 45 -1 ,25 24 46 -1 ,26 25 47 -1 ,27 26 48 -1 ,28 27 49 -1 ,29 28 50 -1 ,30 29 51 -1 ,31 30 52 -1 ,32 31 53 -1 ,33 32 54 -1 ,34 33 55 -1 ,35 34 56 -1 ,36 35 57 -1 ,37 36 58 -1 ,38 37 59 -1 ,39 38 60 -1 ,40 39 61 -1 ,41 40 62 -1 ,43 42 64 -1 ,44 43 65 -1 ,45 44 66 -1 ,46 45 67 -1 ,47 46 68 -1 ,48 47 69 -1 ,49 48 70 -1 ,50 49 71 -1 ,51 50 72 -1 ,52 51 73 -1 ,53 52 74 -1 ,54 53 75 -1 ,55 54 76 -1 ,56 55 77 -1 ,57 56 78 -1 ,58 57 79 -1 ,59 58 80 -1 ,60 59 81 -1 ,61 60 82 -1 ,62 61 83 -1 ,64 63 85 -1 ,65 64 86 -1 ,66 65 87 -1 ,67 66 88 -1 ,68 67 89 -1 ,69 68 90 -1 ,70 69 91 -1 ,71 70 92 -1 ,72 71 93 -1 ,73 72 94 -1 ,74 73 95 -1 ,75 74 96 -1 ,76 75 97 -1 ,77 76 98 -1 ,78 77 99 -1 ,79 78 100 -1 ,80 79 101 -1 ,81 80 102 -1 ,82 81 103 -1 ,83 82 104 -1 ,85 84 106 -1 ,86 85 107 -1 ,87 86 108 -1 ,88 87 109 -1 ,89 88 110 -1 ,90 89 111 -1 ,91 90 112 -1 ,92 91 113 -1 ,93 92 114 -1 ,94 93 115 -1 ,95 94 116 -1 ,96 95 117 -1 ,97 96 118 -1 ,98 97 119 -1 ,99 98 120 -1 ,100 99 121 -1 ,101 100 122 -1 ,102 101 123 -1 ,103 102 124 -1 ,104 103 125 -1 ,106 105 127 -1 ,107 106 128 -1 ,108 107 129 -1 ,109 108 130 -1 ,110 109 131 -1 ,111 110 132 -1 ,112 111 133 -1 ,113 112 134 -1 ,114 113 135 -1 ,115 114 136 -1 ,116 115 137 -1 ,117 116 138 -1 ,118 117 139 -1 ,119 118 140 -1 ,120 119 141 -1 ,121 120 142 -1 ,122 121 143 -1 ,123 122 144 -1 ,124 123 145 -1 ,125 124 146 -1 ,127 126 148 -1 ,128 127 149 -1 ,129 128 150 -1 ,130 129 151 -1 ,131 130 152 -1 ,132 131 153 -1 ,133 132 154 -1 ,134 133 155 -1 ,135 134 156 -1 ,136 135 157 -1 ,137 136 158 -1 ,138 137 159 -1 ,139 138 160 -1 ,140 139 161 -1 ,141 140 162 -1 ,142 141 163 -1 ,143 142 164 -1 ,144 143 165 -1 ,145 144 166 -1 ,146 145 167 -1 ,148 147 169 -1 ,149 148 170 -1 ,150 149 171 -1 ,151 150 172 -1 ,152 151 173 -1 ,153 152 174 -1 ,154 153 175 -1 ,155 154 176 -1 ,156 155 177 -1 ,157 156 178 -1 ,158 157 179 -1 ,159 158 180 -1 ,160 159 181 -1 ,161 160 182 -1 ,162 161 183 -1 ,163 162 184 -1 ,164 163 185 -1 ,165 164 186 -1 ,166 165 187 -1 ,167 166 188 -1 ,169 168 190 -1 ,170 169 191 -1 ,171 170 192 -1 ,172 171 193 -1 ,173 172 194 -1 ,174 173 195 -1 ,175 174 196 -1 ,176 175 197 -1 ,177 176 198 -1 ,178 177 199 -1 ,179 178 200 -1 ,180 179 201 -1 ,181 180 202 -1 ,182 181 203 -1 ,183 182 204 -1 ,184 183 205 -1 ,185 184 206 -1 ,186 185 207 -1 ,187 186 208 -1 ,188 187 209 -1 ,190 189 211 -1 ,191 190 212 -1 ,192 191 213 -1 ,193 192 214 -1 ,194 193 215 -1 ,195 194 216 -1 ,196 195 217 -1 ,197 196 218 -1 ,198 197 219 -1 ,199 198 220 -1 ,200 199 221 -1 ,201 200 222 -1 ,202 201 223 -1 ,203 202 224 -1 ,204 203 225 -1 ,205 204 226 -1 ,206 205 227 -1 ,207 206 228 -1 ,208 207 229 -1 ,209 208 230 -1 ,211 210 232 -1 ,212 211 233 -1 ,213 212 234 -1 ,214 213 235 -1 ,215 214 236 -1 ,216 215 237 -1 ,217 216 238 -1 ,218 217 239 -1 ,219 218 240 -1 ,220 219 241 -1 ,221 220 242 -1 ,222 221 243 -1 ,223 222 244 -1 ,224 223 245 -1 ,225 224 246 -1 ,226 225 247 -1 ,227 226 248 -1 ,228 227 249 -1 ,229 228 250 -1 ,230 229 251 -1 ,232 231 253 -1 ,233 232 254 -1 ,234 233 255 -1 ,235 234 256 -1 ,236 235 257 -1 ,237 236 258 -1 ,238 237 259 -1 ,239 238 260 -1 ,240 239 261 -1 ,241 240 262 -1 ,242 241 263 -1 ,243 242 264 -1 ,244 243 265 -1 ,245 244 266 -1 ,246 245 267 -1 ,247 246 268 -1 ,248 247 269 -1 ,249 248 270 -1 ,250 249 271 -1 ,251 250 272 -1 ,253 252 274 -1 ,254 253 275 -1 ,255 254 276 -1 ,256 255 277 -1 ,257 256 278 -1 ,258 257 279 -1 ,259 258 280 -1 ,260 259 281 -1 ,261 260 282 -1 ,262 261 283 -1 ,263 262 284 -1 ,264 263 285 -1 ,265 264 286 -1 ,266 265 287 -1 ,267 266 288 -1 ,268 267 289 -1 ,269 268 290 -1 ,270 269 291 -1 ,271 270 292 -1 ,272 271 293 -1 ,274 273 295 -1 ,275 274 296 -1 ,276 275 297 -1 ,277 276 298 -1 ,278 277 299 -1 ,279 278 300 -1 ,280 279 301 -1 ,281 280 302 -1 ,282 281 303 -1 ,283 282 304 -1 ,284 283 305 -1 ,285 284 306 -1 ,286 285 307 -1 ,287 286 308 -1 ,288 287 309 -1 ,289 288 310 -1 ,290 289 311 -1 ,291 290 312 -1 ,292 291 313 -1 ,293 292 314 -1 ,295 294 316 -1 ,296 295 317 -1 ,297 296 318 -1 ,298 297 319 -1 ,299 298 320 -1 ,300 299 321 -1 ,301 300 322 -1 ,302 301 323 -1 ,303 302 324 -1 ,304 303 325 -1 ,305 304 326 -1 ,306 305 327 -1 ,307 306 328 -1 ,308 307 329 -1 ,309 308 330 -1 ,310 309 331 -1 ,311 310 332 -1 ,312 311 333 -1 ,313 312 334 -1 ,314 313 335 -1 ,316 315 337 -1 ,317 316 338 -1 ,318 317 339 -1 ,319 318 340 -1 ,320 319 341 -1 ,321 320 342 -1 ,322 321 343 -1 ,323 322 344 -1 ,324 323 345 -1 ,325 324 346 -1 ,326 325 347 -1 ,327 326 348 -1 ,328 327 349 -1 ,329 328 350 -1 ,330 329 351 -1 ,331 330 352 -1 ,332 331 353 -1 ,333 332 354 -1 ,334 333 355 -1 ,335 334 356 -1 ,337 336 358 -1 ,338 337 359 -1 ,339 338 360 -1 ,340 339 361 -1 ,341 340 362 -1 ,342 341 363 -1 ,343 342 364 -1 ,344 343 365 -1 ,345 344 366 -1 ,346 345 367 -1 ,347 346 368 -1 ,348 347 369 -1 ,349 348 370 -1 ,350 349 371 -1 ,351 350 372 -1 ,352 351 373 -1 ,353 352 374 -1 ,354 353 375 -1 ,355 354 376 -1 ,356 355 377 -1 ,358 357 379 -1 ,359 358 380 -1 ,360 359 381 -1 ,361 360 382 -1 ,362 361 383 -1 ,363 362 384 -1 ,364 363 385 -1 ,365 364 386 -1 ,366 365 387 -1 ,367 366 388 -1 ,368 367 389 -1 ,369 368 390 -1 ,370 369 391 -1 ,371 370 392 -1 ,372 371 393 -1 ,373 372 394 -1 ,374 373 395 -1 ,375 374 396 -1 ,376 375 397 -1 ,377 376 398 -1 ,379 378 400 -1 ,380 379 401 -1 ,381 380 402 -1 ,382 381 403 -1 ,383 382 404 -1 ,384 383 405 -1 ,385 384 406 -1 ,386 385 407 -1 ,387 386 408 -1 ,388 387 409 -1 ,389 388 410 -1 ,390 389 411 -1 ,391 390 412 -1 ,392 391 413 -1 ,393 392 414 -1 ,394 393 415 -1 ,395 394 416 -1 ,396 395 417 -1 ,397 396 418 -1 ,398 397 419 -1 ,400 399 421 -1 ,401 400 422 -1 ,402 401 423 -1 ,403 402 424 -1 ,404 403 425 -1 ,405 404 426 -1 ,406 405 427 -1 ,407 406 428 -1 ,408 407 429 -1 ,409 408 430 -1 ,410 409 431 -1 ,411 410 432 -1 ,412 411 433 -1 ,413 412 434 -1 ,414 413 435 -1 ,415 414 436 -1 ,416 415 437 -1 ,417 416 438 -1 ,418 417 439 -1 ,419 418 440 -1 ,">
					<Coordinate point="-0.08661 0.02005 -0.27059 -0.07221 0.01260 -0.26888 -0.05880 0.00304 -0.26189 -0.04672 -0.00841 -0.24979 -0.03626 -0.02145 -0.23287 -0.02767 -0.03578 -0.21156 -0.02118 -0.05103 -0.18637 -0.01694 -0.06683 -0.15794 -0.01505 -0.08280 -0.12695 -0.01557 -0.09853 -0.09417 -0.01847 -0.11364 -0.06041 -0.02369 -0.12776 -0.02651 -0.03110 -0.14055 0.00672 -0.04052 -0.15168 0.03844 -0.05171 -0.16088 0.06787 -0.06440 -0.16793 0.09430 -0.07827 -0.17265 0.11707 -0.09299 -0.17492 0.13561 -0.10819 -0.17470 0.14948 -0.12350 -0.17198 0.15834 -0.13854 -0.16684 0.16195 -0.08661 0.02005 -0.27059 -0.07075 0.01767 -0.26652 -0.05591 0.01304 -0.25722 -0.04247 0.00629 -0.24293 -0.03076 -0.00243 -0.22399 -0.02106 -0.01289 -0.20087 -0.01361 -0.02484 -0.17415 -0.00861 -0.03799 -0.14447 -0.00616 -0.05201 -0.11258 -0.00633 -0.06656 -0.07925 -0.00912 -0.08127 -0.04531 -0.01445 -0.09579 -0.01158 -0.02220 -0.10976 0.02109 -0.03218 -0.12284 0.05190 -0.04414 -0.13469 0.08009 -0.05778 -0.14504 0.10498 -0.07277 -0.15362 0.12595 -0.08874 -0.16023 0.14247 -0.10530 -0.16470 0.15415 -0.12204 -0.16692 0.16070 -0.13854 -0.16684 0.16195 -0.08661 0.02005 -0.27059 -0.07087 0.02285 -0.26430 -0.05615 0.02328 -0.25283 -0.04282 0.02133 -0.23647 -0.03121 0.01705 -0.21563 -0.02161 0.01054 -0.19081 -0.01424 0.00197 -0.16264 -0.00929 -0.00846 -0.13180 -0.00689 -0.02049 -0.09905 -0.00709 -0.03383 -0.06520 -0.00989 -0.04813 -0.03108 -0.01522 -0.06306 0.00247 -0.02294 -0.07825 0.03461 -0.03287 -0.09331 0.06457 -0.04476 -0.10788 0.09160 -0.05833 -0.12161 0.11504 -0.07323 -0.13414 0.13431 -0.08909 -0.14518 0.14893 -0.10554 -0.15446 0.15855 -0.12216 -0.16173 0.16292 -0.13854 -0.16684 0.16195 -0.08661 0.02005 -0.27059 -0.07256 0.02765 -0.26243 -0.05950 0.03276 -0.24913 -0.04774 0.03526 -0.23104 -0.03758 0.03508 -0.20860 -0.02926 0.03223 -0.18236 -0.02300 0.02678 -0.15297 -0.01894 0.01886 -0.12115 -0.01719 0.00867 -0.08768 -0.01778 -0.00354 -0.05339 -0.02071 -0.01747 -0.01913 -0.02591 -0.03277 0.01427 -0.03323 -0.04908 0.04598 -0.04251 -0.06598 0.07522 -0.05352 -0.08307 0.10127 -0.06598 -0.09992 0.12349 -0.07959 -0.11612 0.14133 -0.09401 -0.13126 0.15436 -0.10888 -0.14498 0.16224 -0.12385 -0.15694 0.16479 -0.13854 -0.16684 0.16195 -0.08661 0.02005 -0.27059 -0.07566 0.03159 -0.26110 -0.06562 0.04055 -0.24650 -0.05673 0.04669 -0.22718 -0.04922 0.04989 -0.20360 -0.04327 0.05004 -0.17635 -0.03903 0.04716 -0.14609 -0.03659 0.04131 -0.11357 -0.03603 0.03263 -0.07959 -0.03736 0.02135 -0.04499 -0.04053 0.00773 -0.01062 -0.04548 -0.00789 0.02267 -0.05208 -0.02512 0.05407 -0.06017 -0.04354 0.08280 -0.06955 -0.06269 0.10815 -0.07999 -0.08211 0.12951 -0.09124 -0.10131 0.14633 -0.10300 -0.11982 0.15822 -0.11501 -0.13719 0.16487 -0.12695 -0.15299 0.16612 -0.13854 -0.16684 0.16195 -0.08661 0.02005 -0.27059 -0.07987 0.03429 -0.26043 -0.07392 0.04588 -0.24520 -0.06893 0.05453 -0.22526 -0.06502 0.06003 -0.20112 -0.06227 0.06224 -0.17336 -0.06077 0.06112 -0.14267 -0.06054 0.05668 -0.10980 -0.06159 0.04904 -0.07557 -0.06389 0.03839 -0.04082 -0.06740 0.02498 -0.00639 -0.07202 0.00915 0.02685 -0.07763 -0.00871 0.05809 -0.08411 -0.02816 0.08657 -0.09129 -0.04873 0.11157 -0.09899 -0.06991 0.13250 -0.10703 -0.09117 0.14882 -0.11520 -0.11199 0.16014 -0.12331 -0.13186 0.16618 -0.13116 -0.15030 0.16679 -0.13854 -0.16684 0.16195 -0.08661 0.02005 -0.27059 -0.08476 0.03548 -0.26051 -0.08359 0.04823 -0.24534 -0.08314 0.05799 -0.22547 -0.08341 0.06451 -0.20139 -0.08440 0.06763 -0.17369 -0.08608 0.06729 -0.14304 -0.08842 0.06347 -0.11022 -0.09135 0.05629 -0.07601 -0.09480 0.04592 -0.04127 -0.09869 0.03260 -0.00686 -0.10292 0.01668 0.02639 -0.10739 -0.00146 0.05765 -0.11199 -0.02137 0.08616 -0.11660 -0.04256 0.11120 -0.12112 -0.06452 0.13217 -0.12542 -0.08669 0.14855 -0.12941 -0.10853 0.15993 -0.13298 -0.12951 0.16603 -0.13605 -0.14910 0.16671 -0.13854 -0.16684 0.16195 -0.08661 0.02005 -0.27059 -0.08987 0.03505 -0.26131 -0.09368 0.04738 -0.24692 -0.09796 0.05674 -0.22779 -0.10260 0.06289 -0.20439 -0.10749 0.06569 -0.17730 -0.11250 0.06506 -0.14718 -0.11751 0.06102 -0.11477 -0.12240 0.05367 -0.08087 -0.12705 0.04320 -0.04632 -0.13134 0.02985 -0.01197 -0.13517 0.01396 0.02134 -0.13845 -0.00408 0.05279 -0.14108 -0.02382 0.08160 -0.14302 -0.04479 0.10707 -0.14421 -0.06646 0.12856 -0.14461 -0.08830 0.14554 -0.14423 -0.10978 0.15761 -0.14307 -0.13036 0.16445 -0.14116 -0.14953 0.16591 -0.13854 -0.16684 0.16195 -0.08661 0.02005 -0.27059 -0.09469 0.03304 -0.26275 -0.10320 0.04341 -0.24978 -0.11195 0.05090 -0.23199 -0.12071 0.05533 -0.20983 -0.12927 0.05659 -0.18384 -0.13743 0.05466 -0.15466 -0.14496 0.04956 -0.12301 -0.15171 0.04145 -0.08967 -0.15748 0.03050 -0.05546 -0.16216 0.01699 -0.02122 -0.16561 0.00126 0.01220 -0.16775 -0.01631 0.04399 -0.16854 -0.03528 0.07336 -0.16795 -0.05519 0.09958 -0.16599 -0.07555 0.12201 -0.16273 -0.09586 0.14010 -0.15822 -0.11562 0.15341 -0.15259 -0.13433 0.16159 -0.14598 -0.15155 0.16447 -0.13854 -0.16684 0.16195 -0.08661 0.02005 -0.27059 -0.09875 0.02964 -0.26471 -0.11123 0.03670 -0.25364 -0.12374 0.04105 -0.23767 -0.13597 0.04257 -0.21718 -0.14763 0.04125 -0.19268 -0.15843 0.03710 -0.16477 -0.16810 0.03022 -0.13415 -0.17640 0.02080 -0.10156 -0.18313 0.00906 -0.06780 -0.18812 -0.00471 -0.03372 -0.19125 -0.02018 -0.00014 -0.19244 -0.03695 0.03211 -0.19167 -0.05462 0.06222 -0.18895 -0.07275 0.08947 -0.18435 -0.09090 0.11318 -0.17799 -0.10862 0.13276 -0.17001 -0.12547 0.14773 -0.16062 -0.14104 0.15773 -0.15004 -0.15494 0.16251 -0.13854 -0.16684 0.16195 -0.08661 0.02005 -0.27059 -0.10165 0.02520 -0.26698 -0.11696 0.02792 -0.25813 -0.13217 0.02814 -0.24426 -0.14689 0.02586 -0.22571 -0.16076 0.02114 -0.20294 -0.17345 0.01410 -0.17651 -0.18464 0.00489 -0.14708 -0.19405 -0.00624 -0.11536 -0.20146 -0.01902 -0.08214 -0.20668 -0.03314 -0.04823 -0.20959 -0.04825 -0.01447 -0.21010 -0.06399 0.01831 -0.20821 -0.07995 0.04929 -0.20397 -0.09575 0.07773 -0.19748 -0.11100 0.10291 -0.18890 -0.12533 0.12423 -0.17844 -0.13838 0.14114 -0.16635 -0.14982 0.15325 -0.15294 -0.15939 0.16024 -0.13854 -0.16684 0.16195 -0.08661 0.02005 -0.27059 -0.10312 0.02013 -0.26934 -0.11985 0.01791 -0.26279 -0.13641 0.01344 -0.25111 -0.15238 0.00684 -0.23459 -0.16738 -0.00174 -0.21362 -0.18102 -0.01209 -0.18874 -0.19297 -0.02395 -0.16054 -0.20295 -0.03702 -0.12973 -0.21070 -0.05099 -0.09706 -0.21604 -0.06551 -0.06334 -0.21883 -0.08022 -0.02939 -0.21900 -0.09477 0.00394 -0.21655 -0.10879 0.03583 -0.21154 -0.12194 0.06551 -0.20410 -0.13389 0.09223 -0.19440 -0.14436 0.11535 -0.18268 -0.15307 0.13429 -0.16924 -0.15983 0.14858 -0.15441 -0.16445 0.15788 -0.13854 -0.16684 0.16195 -0.08661 0.02005 -0.27059 -0.10300 0.01495 -0.27157 -0.11962 0.00767 -0.26719 -0.13606 -0.00160 -0.25757 -0.15193 -0.01264 -0.24295 -0.16683 -0.02518 -0.22368 -0.18039 -0.03890 -0.20025 -0.19229 -0.05348 -0.17322 -0.20222 -0.06854 -0.14326 -0.20994 -0.08372 -0.11111 -0.21527 -0.09865 -0.07756 -0.21806 -0.11296 -0.04344 -0.21826 -0.12629 -0.00959 -0.21586 -0.13832 0.02316 -0.21092 -0.14875 0.05400 -0.20355 -0.15733 0.08217 -0.19394 -0.16384 0.10699 -0.18233 -0.16812 0.12783 -0.16900 -0.17007 0.14418 -0.15429 -0.16964 0.15565 -0.13854 -0.16684 0.16195 -0.08661 0.02005 -0.27059 -0.10130 0.01015 -0.27344 -0.11627 -0.00180 -0.27088 -0.13115 -0.01552 -0.26300 -0.14557 -0.03067 -0.24998 -0.15918 -0.04686 -0.23213 -0.17164 -0.06371 -0.20991 -0.18264 -0.08080 -0.18386 -0.19192 -0.09771 -0.15462 -0.19925 -0.11401 -0.12291 -0.20444 -0.12932 -0.08951 -0.20737 -0.14325 -0.05525 -0.20797 -0.15546 -0.02096 -0.20622 -0.16565 0.01251 -0.20216 -0.17356 0.04433 -0.19590 -0.17901 0.07372 -0.18758 -0.18186 0.09996 -0.17742 -0.18204 0.12240 -0.16566 -0.17954 0.14049 -0.15259 -0.17443 0.15378 -0.13854 -0.16684 0.16195 -0.08661 0.02005 -0.27059 -0.09820 0.00621 -0.27477 -0.11015 -0.00959 -0.27351 -0.12215 -0.02696 -0.26686 -0.13392 -0.04548 -0.25497 -0.14516 -0.06468 -0.23815 -0.15560 -0.08409 -0.21680 -0.16499 -0.10325 -0.19144 -0.17308 -0.12167 -0.16271 -0.17968 -0.13890 -0.13131 -0.18463 -0.15451 -0.09802 -0.18780 -0.16813 -0.06365 -0.18912 -0.17942 -0.02905 -0.18856 -0.18809 0.00493 -0.18613 -0.19394 0.03745 -0.18188 -0.19683 0.06771 -0.17593 -0.19667 0.09496 -0.16842 -0.19348 0.11854 -0.15954 -0.18733 0.13786 -0.14949 -0.17837 0.15245 -0.13854 -0.16684 0.16195 -0.08661 0.02005 -0.27059 -0.09400 0.00351 -0.27543 -0.10184 -0.01492 -0.27482 -0.10995 -0.03479 -0.26878 -0.11813 -0.05562 -0.25746 -0.12616 -0.07688 -0.24114 -0.13387 -0.09805 -0.22022 -0.14104 -0.11862 -0.19521 -0.14752 -0.13807 -0.16673 -0.15314 -0.15594 -0.13549 -0.15776 -0.17176 -0.10225 -0.16126 -0.18517 -0.06783 -0.16357 -0.19583 -0.03307 -0.16462 -0.20347 0.00116 -0.16439 -0.20790 0.03403 -0.16288 -0.20903 0.06472 -0.16014 -0.20681 0.09248 -0.15622 -0.20131 0.11662 -0.15123 -0.19266 0.13656 -0.14529 -0.18107 0.15179 -0.13854 -0.16684 0.16195 -0.08661 0.02005 -0.27059 -0.08911 0.00232 -0.27536 -0.09218 -0.01728 -0.27468 -0.09575 -0.03825 -0.26857 -0.09973 -0.06010 -0.25719 -0.10404 -0.08227 -0.24081 -0.10855 -0.10422 -0.21984 -0.11316 -0.12541 -0.19480 -0.11776 -0.14533 -0.16629 -0.12223 -0.16347 -0.13503 -0.12647 -0.17939 -0.10179 -0.13036 -0.19270 -0.06737 -0.13381 -0.20308 -0.03263 -0.13674 -0.21026 0.00157 -0.13908 -0.21407 0.03440 -0.14076 -0.21442 0.06504 -0.14175 -0.21129 0.09275 -0.14202 -0.20477 0.11683 -0.14156 -0.19502 0.13670 -0.14040 -0.18227 0.15186 -0.13854 -0.16684 0.16195 -0.08661 0.02005 -0.27059 -0.08400 0.00275 -0.27456 -0.08209 -0.01643 -0.27310 -0.08092 -0.03701 -0.26625 -0.08054 -0.05848 -0.25419 -0.08095 -0.08032 -0.23720 -0.08214 -0.10199 -0.21571 -0.08407 -0.12296 -0.19025 -0.08671 -0.14271 -0.16144 -0.08998 -0.16075 -0.12999 -0.09381 -0.17664 -0.09668 -0.09811 -0.18998 -0.06232 -0.10276 -0.20046 -0.02777 -0.10765 -0.20781 0.00613 -0.11266 -0.21184 0.03853 -0.11767 -0.21247 0.06866 -0.12256 -0.20967 0.09575 -0.12719 -0.20352 0.11915 -0.13147 -0.19417 0.13828 -0.13529 -0.18184 0.15266 -0.13854 -0.16684 0.16195 -0.08661 0.02005 -0.27059 -0.07918 0.00476 -0.27311 -0.07256 -0.01245 -0.27024 -0.06694 -0.03117 -0.26205 -0.06243 -0.05092 -0.24875 -0.05916 -0.07123 -0.23065 -0.05721 -0.09159 -0.20822 -0.05662 -0.11150 -0.18200 -0.05740 -0.13048 -0.15263 -0.05955 -0.14805 -0.12085 -0.06300 -0.16378 -0.08742 -0.06767 -0.17728 -0.05318 -0.07345 -0.18823 -0.01897 -0.08019 -0.19635 0.01437 -0.08773 -0.20144 0.04602 -0.09588 -0.20338 0.07520 -0.10444 -0.20212 0.10119 -0.11321 -0.19768 0.12335 -0.12195 -0.19019 0.14114 -0.13047 -0.17982 0.15411 -0.13854 -0.16684 0.16195 -0.08661 0.02005 -0.27059 -0.07512 0.00816 -0.27115 -0.06454 -0.00575 -0.26638 -0.05515 -0.02131 -0.25638 -0.04717 -0.03816 -0.24140 -0.04080 -0.05588 -0.22182 -0.03620 -0.07403 -0.19811 -0.03348 -0.09216 -0.17087 -0.03271 -0.10983 -0.14075 -0.03391 -0.12661 -0.10851 -0.03704 -0.14207 -0.07493 -0.04203 -0.15584 -0.04084 -0.04876 -0.16759 -0.00709 -0.05706 -0.17701 0.02551 -0.06673 -0.18388 0.05613 -0.07752 -0.18803 0.08404 -0.08918 -0.18936 0.10854 -0.10142 -0.18783 0.12902 -0.11393 -0.18348 0.14500 -0.12641 -0.17643 0.15607 -0.13854 -0.16684 0.16195 -0.08661 0.02005 -0.27059 -0.07221 0.01260 -0.26888 -0.05880 0.00304 -0.26189 -0.04672 -0.00841 -0.24979 -0.03626 -0.02145 -0.23287 -0.02767 -0.03578 -0.21156 -0.02118 -0.05103 -0.18637 -0.01694 -0.06683 -0.15794 -0.01505 -0.08280 -0.12695 -0.01557 -0.09853 -0.09417 -0.01847 -0.11364 -0.06041 -0.02369 -0.12776 -0.02651 -0.03110 -0.14055 0.00672 -0.04052 -0.15168 0.03844 -0.05171 -0.16088 0.06787 -0.06440 -0.16793 0.09430 -0.07827 -0.17265 0.11707 -0.09299 -0.17492 0.13561 -0.10819 -0.17470 0.14948 -0.12350 -0.17198 0.15834 -0.13854 -0.16684 0.16195 "/>
				</IndexedFaceSet>
			</Shape>
		</Scene>
	</X3D>
