# Supplementary material for: Generalization of navigation memory in honeybees
Source: Front Behav Neurosci. 2023 Mar 6;17:1070957. doi: 10.3389/fnbeh.2023.1070957 (PMC10025308; doi:10.3389/fnbeh.2023.1070957)
Supplement: Supplementary Data Sheet S8 — PLS result in 3D. [file Data_Sheet_8.zip › heatmaps_PLS_3D_without_S.x3d]

<?xml version="1.0" encoding="UTF-8"?>
<!DOCTYPE X3D PUBLIC "ISO//Web3D//DTD X3D 3.1//EN" "http://www.web3d.org/specifications/x3d-3.1.dtd">
	<X3D version="3.1" profile="Immersive" xmlns:xsd="http://www.w3.org/2001/XMLSchema-instance" xsd:noNamespaceSchemaLocation="http://www.web3d.org/specifications/x3d-3.1.xsd">
		<Scene>
			<Viewpoint position="0.0302 -0.0168 0.7318" orientation="0.0000 0.0000 1.0000 0.0000"/>
			<NavigationInfo headlight="true"/>
			<Shape>
				<Appearance>
					<Material transparency="0.7500 " diffuseColor="0.0000 0.0000 0.0000"/>
				</Appearance>
				<IndexedFaceSet solid="false" coordIndex="0 21 22 -1 ,1 22 23 -1 ,2 23 24 -1 ,3 24 25 -1 ,4 25 26 -1 ,5 26 27 -1 ,6 27 28 -1 ,7 28 29 -1 ,8 29 30 -1 ,9 30 31 -1 ,10 31 32 -1 ,11 32 33 -1 ,12 33 34 -1 ,13 34 35 -1 ,14 35 36 -1 ,15 36 37 -1 ,16 37 38 -1 ,17 38 39 -1 ,18 39 40 -1 ,19 40 41 -1 ,21 42 43 -1 ,22 43 44 -1 ,23 44 45 -1 ,24 45 46 -1 ,25 46 47 -1 ,26 47 48 -1 ,27 48 49 -1 ,28 49 50 -1 ,29 50 51 -1 ,30 51 52 -1 ,31 52 53 -1 ,32 53 54 -1 ,33 54 55 -1 ,34 55 56 -1 ,35 56 57 -1 ,36 57 58 -1 ,37 58 59 -1 ,38 59 60 -1 ,39 60 61 -1 ,40 61 62 -1 ,42 63 64 -1 ,43 64 65 -1 ,44 65 66 -1 ,45 66 67 -1 ,46 67 68 -1 ,47 68 69 -1 ,48 69 70 -1 ,49 70 71 -1 ,50 71 72 -1 ,51 72 73 -1 ,52 73 74 -1 ,53 74 75 -1 ,54 75 76 -1 ,55 76 77 -1 ,56 77 78 -1 ,57 78 79 -1 ,58 79 80 -1 ,59 80 81 -1 ,60 81 82 -1 ,61 82 83 -1 ,63 84 85 -1 ,64 85 86 -1 ,65 86 87 -1 ,66 87 88 -1 ,67 88 89 -1 ,68 89 90 -1 ,69 90 91 -1 ,70 91 92 -1 ,71 92 93 -1 ,72 93 94 -1 ,73 94 95 -1 ,74 95 96 -1 ,75 96 97 -1 ,76 97 98 -1 ,77 98 99 -1 ,78 99 100 -1 ,79 100 101 -1 ,80 101 102 -1 ,81 102 103 -1 ,82 103 104 -1 ,84 105 106 -1 ,85 106 107 -1 ,86 107 108 -1 ,87 108 109 -1 ,88 109 110 -1 ,89 110 111 -1 ,90 111 112 -1 ,91 112 113 -1 ,92 113 114 -1 ,93 114 115 -1 ,94 115 116 -1 ,95 116 117 -1 ,96 117 118 -1 ,97 118 119 -1 ,98 119 120 -1 ,99 120 121 -1 ,100 121 122 -1 ,101 122 123 -1 ,102 123 124 -1 ,103 124 125 -1 ,105 126 127 -1 ,106 127 128 -1 ,107 128 129 -1 ,108 129 130 -1 ,109 130 131 -1 ,110 131 132 -1 ,111 132 133 -1 ,112 133 134 -1 ,113 134 135 -1 ,114 135 136 -1 ,115 136 137 -1 ,116 137 138 -1 ,117 138 139 -1 ,118 139 140 -1 ,119 140 141 -1 ,120 141 142 -1 ,121 142 143 -1 ,122 143 144 -1 ,123 144 145 -1 ,124 145 146 -1 ,126 147 148 -1 ,127 148 149 -1 ,128 149 150 -1 ,129 150 151 -1 ,130 151 152 -1 ,131 152 153 -1 ,132 153 154 -1 ,133 154 155 -1 ,134 155 156 -1 ,135 156 157 -1 ,136 157 158 -1 ,137 158 159 -1 ,138 159 160 -1 ,139 160 161 -1 ,140 161 162 -1 ,141 162 163 -1 ,142 163 164 -1 ,143 164 165 -1 ,144 165 166 -1 ,145 166 167 -1 ,147 168 169 -1 ,148 169 170 -1 ,149 170 171 -1 ,150 171 172 -1 ,151 172 173 -1 ,152 173 174 -1 ,153 174 175 -1 ,154 175 176 -1 ,155 176 177 -1 ,156 177 178 -1 ,157 178 179 -1 ,158 179 180 -1 ,159 180 181 -1 ,160 181 182 -1 ,161 182 183 -1 ,162 183 184 -1 ,163 184 185 -1 ,164 185 186 -1 ,165 186 187 -1 ,166 187 188 -1 ,168 189 190 -1 ,169 190 191 -1 ,170 191 192 -1 ,171 192 193 -1 ,172 193 194 -1 ,173 194 195 -1 ,174 195 196 -1 ,175 196 197 -1 ,176 197 198 -1 ,177 198 199 -1 ,178 199 200 -1 ,179 200 201 -1 ,180 201 202 -1 ,181 202 203 -1 ,182 203 204 -1 ,183 204 205 -1 ,184 205 206 -1 ,185 206 207 -1 ,186 207 208 -1 ,187 208 209 -1 ,189 210 211 -1 ,190 211 212 -1 ,191 212 213 -1 ,192 213 214 -1 ,193 214 215 -1 ,194 215 216 -1 ,195 216 217 -1 ,196 217 218 -1 ,197 218 219 -1 ,198 219 220 -1 ,199 220 221 -1 ,200 221 222 -1 ,201 222 223 -1 ,202 223 224 -1 ,203 224 225 -1 ,204 225 226 -1 ,205 226 227 -1 ,206 227 228 -1 ,207 228 229 -1 ,208 229 230 -1 ,210 231 232 -1 ,211 232 233 -1 ,212 233 234 -1 ,213 234 235 -1 ,214 235 236 -1 ,215 236 237 -1 ,216 237 238 -1 ,217 238 239 -1 ,218 239 240 -1 ,219 240 241 -1 ,220 241 242 -1 ,221 242 243 -1 ,222 243 244 -1 ,223 244 245 -1 ,224 245 246 -1 ,225 246 247 -1 ,226 247 248 -1 ,227 248 249 -1 ,228 249 250 -1 ,229 250 251 -1 ,231 252 253 -1 ,232 253 254 -1 ,233 254 255 -1 ,234 255 256 -1 ,235 256 257 -1 ,236 257 258 -1 ,237 258 259 -1 ,238 259 260 -1 ,239 260 261 -1 ,240 261 262 -1 ,241 262 263 -1 ,242 263 264 -1 ,243 264 265 -1 ,244 265 266 -1 ,245 266 267 -1 ,246 267 268 -1 ,247 268 269 -1 ,248 269 270 -1 ,249 270 271 -1 ,250 271 272 -1 ,252 273 274 -1 ,253 274 275 -1 ,254 275 276 -1 ,255 276 277 -1 ,256 277 278 -1 ,257 278 279 -1 ,258 279 280 -1 ,259 280 281 -1 ,260 281 282 -1 ,261 282 283 -1 ,262 283 284 -1 ,263 284 285 -1 ,264 285 286 -1 ,265 286 287 -1 ,266 287 288 -1 ,267 288 289 -1 ,268 289 290 -1 ,269 290 291 -1 ,270 291 292 -1 ,271 292 293 -1 ,273 294 295 -1 ,274 295 296 -1 ,275 296 297 -1 ,276 297 298 -1 ,277 298 299 -1 ,278 299 300 -1 ,279 300 301 -1 ,280 301 302 -1 ,281 302 303 -1 ,282 303 304 -1 ,283 304 305 -1 ,284 305 306 -1 ,285 306 307 -1 ,286 307 308 -1 ,287 308 309 -1 ,288 309 310 -1 ,289 310 311 -1 ,290 311 312 -1 ,291 312 313 -1 ,292 313 314 -1 ,294 315 316 -1 ,295 316 317 -1 ,296 317 318 -1 ,297 318 319 -1 ,298 319 320 -1 ,299 320 321 -1 ,300 321 322 -1 ,301 322 323 -1 ,302 323 324 -1 ,303 324 325 -1 ,304 325 326 -1 ,305 326 327 -1 ,306 327 328 -1 ,307 328 329 -1 ,308 329 330 -1 ,309 330 331 -1 ,310 331 332 -1 ,311 332 333 -1 ,312 333 334 -1 ,313 334 335 -1 ,315 336 337 -1 ,316 337 338 -1 ,317 338 339 -1 ,318 339 340 -1 ,319 340 341 -1 ,320 341 342 -1 ,321 342 343 -1 ,322 343 344 -1 ,323 344 345 -1 ,324 345 346 -1 ,325 346 347 -1 ,326 347 348 -1 ,327 348 349 -1 ,328 349 350 -1 ,329 350 351 -1 ,330 351 352 -1 ,331 352 353 -1 ,332 353 354 -1 ,333 354 355 -1 ,334 355 356 -1 ,336 357 358 -1 ,337 358 359 -1 ,338 359 360 -1 ,339 360 361 -1 ,340 361 362 -1 ,341 362 363 -1 ,342 363 364 -1 ,343 364 365 -1 ,344 365 366 -1 ,345 366 367 -1 ,346 367 368 -1 ,347 368 369 -1 ,348 369 370 -1 ,349 370 371 -1 ,350 371 372 -1 ,351 372 373 -1 ,352 373 374 -1 ,353 374 375 -1 ,354 375 376 -1 ,355 376 377 -1 ,357 378 379 -1 ,358 379 380 -1 ,359 380 381 -1 ,360 381 382 -1 ,361 382 383 -1 ,362 383 384 -1 ,363 384 385 -1 ,364 385 386 -1 ,365 386 387 -1 ,366 387 388 -1 ,367 388 389 -1 ,368 389 390 -1 ,369 390 391 -1 ,370 391 392 -1 ,371 392 393 -1 ,372 393 394 -1 ,373 394 395 -1 ,374 395 396 -1 ,375 396 397 -1 ,376 397 398 -1 ,378 399 400 -1 ,379 400 401 -1 ,380 401 402 -1 ,381 402 403 -1 ,382 403 404 -1 ,383 404 405 -1 ,384 405 406 -1 ,385 406 407 -1 ,386 407 408 -1 ,387 408 409 -1 ,388 409 410 -1 ,389 410 411 -1 ,390 411 412 -1 ,391 412 413 -1 ,392 413 414 -1 ,393 414 415 -1 ,394 415 416 -1 ,395 416 417 -1 ,396 417 418 -1 ,397 418 419 -1 ,399 420 421 -1 ,400 421 422 -1 ,401 422 423 -1 ,402 423 424 -1 ,403 424 425 -1 ,404 425 426 -1 ,405 426 427 -1 ,406 427 428 -1 ,407 428 429 -1 ,408 429 430 -1 ,409 430 431 -1 ,410 431 432 -1 ,411 432 433 -1 ,412 433 434 -1 ,413 434 435 -1 ,414 435 436 -1 ,415 436 437 -1 ,416 437 438 -1 ,417 438 439 -1 ,418 439 440 -1 ,1 0 22 -1 ,2 1 23 -1 ,3 2 24 -1 ,4 3 25 -1 ,5 4 26 -1 ,6 5 27 -1 ,7 6 28 -1 ,8 7 29 -1 ,9 8 30 -1 ,10 9 31 -1 ,11 10 32 -1 ,12 11 33 -1 ,13 12 34 -1 ,14 13 35 -1 ,15 14 36 -1 ,16 15 37 -1 ,17 16 38 -1 ,18 17 39 -1 ,19 18 40 -1 ,20 19 41 -1 ,22 21 43 -1 ,23 22 44 -1 ,24 23 45 -1 ,25 24 46 -1 ,26 25 47 -1 ,27 26 48 -1 ,28 27 49 -1 ,29 28 50 -1 ,30 29 51 -1 ,31 30 52 -1 ,32 31 53 -1 ,33 32 54 -1 ,34 33 55 -1 ,35 34 56 -1 ,36 35 57 -1 ,37 36 58 -1 ,38 37 59 -1 ,39 38 60 -1 ,40 39 61 -1 ,41 40 62 -1 ,43 42 64 -1 ,44 43 65 -1 ,45 44 66 -1 ,46 45 67 -1 ,47 46 68 -1 ,48 47 69 -1 ,49 48 70 -1 ,50 49 71 -1 ,51 50 72 -1 ,52 51 73 -1 ,53 52 74 -1 ,54 53 75 -1 ,55 54 76 -1 ,56 55 77 -1 ,57 56 78 -1 ,58 57 79 -1 ,59 58 80 -1 ,60 59 81 -1 ,61 60 82 -1 ,62 61 83 -1 ,64 63 85 -1 ,65 64 86 -1 ,66 65 87 -1 ,67 66 88 -1 ,68 67 89 -1 ,69 68 90 -1 ,70 69 91 -1 ,71 70 92 -1 ,72 71 93 -1 ,73 72 94 -1 ,74 73 95 -1 ,75 74 96 -1 ,76 75 97 -1 ,77 76 98 -1 ,78 77 99 -1 ,79 78 100 -1 ,80 79 101 -1 ,81 80 102 -1 ,82 81 103 -1 ,83 82 104 -1 ,85 84 106 -1 ,86 85 107 -1 ,87 86 108 -1 ,88 87 109 -1 ,89 88 110 -1 ,90 89 111 -1 ,91 90 112 -1 ,92 91 113 -1 ,93 92 114 -1 ,94 93 115 -1 ,95 94 116 -1 ,96 95 117 -1 ,97 96 118 -1 ,98 97 119 -1 ,99 98 120 -1 ,100 99 121 -1 ,101 100 122 -1 ,102 101 123 -1 ,103 102 124 -1 ,104 103 125 -1 ,106 105 127 -1 ,107 106 128 -1 ,108 107 129 -1 ,109 108 130 -1 ,110 109 131 -1 ,111 110 132 -1 ,112 111 133 -1 ,113 112 134 -1 ,114 113 135 -1 ,115 114 136 -1 ,116 115 137 -1 ,117 116 138 -1 ,118 117 139 -1 ,119 118 140 -1 ,120 119 141 -1 ,121 120 142 -1 ,122 121 143 -1 ,123 122 144 -1 ,124 123 145 -1 ,125 124 146 -1 ,127 126 148 -1 ,128 127 149 -1 ,129 128 150 -1 ,130 129 151 -1 ,131 130 152 -1 ,132 131 153 -1 ,133 132 154 -1 ,134 133 155 -1 ,135 134 156 -1 ,136 135 157 -1 ,137 136 158 -1 ,138 137 159 -1 ,139 138 160 -1 ,140 139 161 -1 ,141 140 162 -1 ,142 141 163 -1 ,143 142 164 -1 ,144 143 165 -1 ,145 144 166 -1 ,146 145 167 -1 ,148 147 169 -1 ,149 148 170 -1 ,150 149 171 -1 ,151 150 172 -1 ,152 151 173 -1 ,153 152 174 -1 ,154 153 175 -1 ,155 154 176 -1 ,156 155 177 -1 ,157 156 178 -1 ,158 157 179 -1 ,159 158 180 -1 ,160 159 181 -1 ,161 160 182 -1 ,162 161 183 -1 ,163 162 184 -1 ,164 163 185 -1 ,165 164 186 -1 ,166 165 187 -1 ,167 166 188 -1 ,169 168 190 -1 ,170 169 191 -1 ,171 170 192 -1 ,172 171 193 -1 ,173 172 194 -1 ,174 173 195 -1 ,175 174 196 -1 ,176 175 197 -1 ,177 176 198 -1 ,178 177 199 -1 ,179 178 200 -1 ,180 179 201 -1 ,181 180 202 -1 ,182 181 203 -1 ,183 182 204 -1 ,184 183 205 -1 ,185 184 206 -1 ,186 185 207 -1 ,187 186 208 -1 ,188 187 209 -1 ,190 189 211 -1 ,191 190 212 -1 ,192 191 213 -1 ,193 192 214 -1 ,194 193 215 -1 ,195 194 216 -1 ,196 195 217 -1 ,197 196 218 -1 ,198 197 219 -1 ,199 198 220 -1 ,200 199 221 -1 ,201 200 222 -1 ,202 201 223 -1 ,203 202 224 -1 ,204 203 225 -1 ,205 204 226 -1 ,206 205 227 -1 ,207 206 228 -1 ,208 207 229 -1 ,209 208 230 -1 ,211 210 232 -1 ,212 211 233 -1 ,213 212 234 -1 ,214 213 235 -1 ,215 214 236 -1 ,216 215 237 -1 ,217 216 238 -1 ,218 217 239 -1 ,219 218 240 -1 ,220 219 241 -1 ,221 220 242 -1 ,222 221 243 -1 ,223 222 244 -1 ,224 223 245 -1 ,225 224 246 -1 ,226 225 247 -1 ,227 226 248 -1 ,228 227 249 -1 ,229 228 250 -1 ,230 229 251 -1 ,232 231 253 -1 ,233 232 254 -1 ,234 233 255 -1 ,235 234 256 -1 ,236 235 257 -1 ,237 236 258 -1 ,238 237 259 -1 ,239 238 260 -1 ,240 239 261 -1 ,241 240 262 -1 ,242 241 263 -1 ,243 242 264 -1 ,244 243 265 -1 ,245 244 266 -1 ,246 245 267 -1 ,247 246 268 -1 ,248 247 269 -1 ,249 248 270 -1 ,250 249 271 -1 ,251 250 272 -1 ,253 252 274 -1 ,254 253 275 -1 ,255 254 276 -1 ,256 255 277 -1 ,257 256 278 -1 ,258 257 279 -1 ,259 258 280 -1 ,260 259 281 -1 ,261 260 282 -1 ,262 261 283 -1 ,263 262 284 -1 ,264 263 285 -1 ,265 264 286 -1 ,266 265 287 -1 ,267 266 288 -1 ,268 267 289 -1 ,269 268 290 -1 ,270 269 291 -1 ,271 270 292 -1 ,272 271 293 -1 ,274 273 295 -1 ,275 274 296 -1 ,276 275 297 -1 ,277 276 298 -1 ,278 277 299 -1 ,279 278 300 -1 ,280 279 301 -1 ,281 280 302 -1 ,282 281 303 -1 ,283 282 304 -1 ,284 283 305 -1 ,285 284 306 -1 ,286 285 307 -1 ,287 286 308 -1 ,288 287 309 -1 ,289 288 310 -1 ,290 289 311 -1 ,291 290 312 -1 ,292 291 313 -1 ,293 292 314 -1 ,295 294 316 -1 ,296 295 317 -1 ,297 296 318 -1 ,298 297 319 -1 ,299 298 320 -1 ,300 299 321 -1 ,301 300 322 -1 ,302 301 323 -1 ,303 302 324 -1 ,304 303 325 -1 ,305 304 326 -1 ,306 305 327 -1 ,307 306 328 -1 ,308 307 329 -1 ,309 308 330 -1 ,310 309 331 -1 ,311 310 332 -1 ,312 311 333 -1 ,313 312 334 -1 ,314 313 335 -1 ,316 315 337 -1 ,317 316 338 -1 ,318 317 339 -1 ,319 318 340 -1 ,320 319 341 -1 ,321 320 342 -1 ,322 321 343 -1 ,323 322 344 -1 ,324 323 345 -1 ,325 324 346 -1 ,326 325 347 -1 ,327 326 348 -1 ,328 327 349 -1 ,329 328 350 -1 ,330 329 351 -1 ,331 330 352 -1 ,332 331 353 -1 ,333 332 354 -1 ,334 333 355 -1 ,335 334 356 -1 ,337 336 358 -1 ,338 337 359 -1 ,339 338 360 -1 ,340 339 361 -1 ,341 340 362 -1 ,342 341 363 -1 ,343 342 364 -1 ,344 343 365 -1 ,345 344 366 -1 ,346 345 367 -1 ,347 346 368 -1 ,348 347 369 -1 ,349 348 370 -1 ,350 349 371 -1 ,351 350 372 -1 ,352 351 373 -1 ,353 352 374 -1 ,354 353 375 -1 ,355 354 376 -1 ,356 355 377 -1 ,358 357 379 -1 ,359 358 380 -1 ,360 359 381 -1 ,361 360 382 -1 ,362 361 383 -1 ,363 362 384 -1 ,364 363 385 -1 ,365 364 386 -1 ,366 365 387 -1 ,367 366 388 -1 ,368 367 389 -1 ,369 368 390 -1 ,370 369 391 -1 ,371 370 392 -1 ,372 371 393 -1 ,373 372 394 -1 ,374 373 395 -1 ,375 374 396 -1 ,376 375 397 -1 ,377 376 398 -1 ,379 378 400 -1 ,380 379 401 -1 ,381 380 402 -1 ,382 381 403 -1 ,383 382 404 -1 ,384 383 405 -1 ,385 384 406 -1 ,386 385 407 -1 ,387 386 408 -1 ,388 387 409 -1 ,389 388 410 -1 ,390 389 411 -1 ,391 390 412 -1 ,392 391 413 -1 ,393 392 414 -1 ,394 393 415 -1 ,395 394 416 -1 ,396 395 417 -1 ,397 396 418 -1 ,398 397 419 -1 ,400 399 421 -1 ,401 400 422 -1 ,402 401 423 -1 ,403 402 424 -1 ,404 403 425 -1 ,405 404 426 -1 ,406 405 427 -1 ,407 406 428 -1 ,408 407 429 -1 ,409 408 430 -1 ,410 409 431 -1 ,411 410 432 -1 ,412 411 433 -1 ,413 412 434 -1 ,414 413 435 -1 ,415 414 436 -1 ,416 415 437 -1 ,417 416 438 -1 ,418 417 439 -1 ,419 418 440 -1 ,">
					<Coordinate point="0.22606 0.03960 -0.20296 0.23171 0.04266 -0.19908 0.23626 0.04514 -0.19114 0.23961 0.04698 -0.17935 0.24167 0.04814 -0.16400 0.24239 0.04858 -0.14545 0.24176 0.04830 -0.12418 0.23979 0.04730 -0.10070 0.23653 0.04560 -0.07559 0.23205 0.04326 -0.04946 0.22648 0.04032 -0.02298 0.21994 0.03686 0.00323 0.21260 0.03296 0.02850 0.20464 0.02873 0.05222 0.19625 0.02425 0.07381 0.18764 0.01965 0.09272 0.17902 0.01504 0.10851 0.17061 0.01053 0.12077 0.16262 0.00623 0.12920 0.15523 0.00225 0.13361 0.14863 -0.00131 0.13387 0.22606 0.03960 -0.20296 0.22959 0.04585 -0.19918 0.23208 0.05145 -0.19134 0.23347 0.05626 -0.17964 0.23373 0.06015 -0.16436 0.23284 0.06303 -0.14590 0.23083 0.06482 -0.12468 0.22775 0.06550 -0.10125 0.22368 0.06503 -0.07618 0.21871 0.06344 -0.05008 0.21297 0.06075 -0.02360 0.20659 0.05704 0.00261 0.19975 0.05239 0.02791 0.19260 0.04693 0.05167 0.18531 0.04078 0.07330 0.17808 0.03410 0.09228 0.17108 0.02705 0.10814 0.16448 0.01981 0.12048 0.15844 0.01255 0.12901 0.15311 0.00545 0.13351 0.14863 -0.00131 0.13387 0.22606 0.03960 -0.20296 0.22709 0.04841 -0.19944 0.22713 0.05651 -0.19186 0.22620 0.06368 -0.18041 0.22431 0.06976 -0.16536 0.22151 0.07459 -0.14710 0.21787 0.07806 -0.12606 0.21347 0.08007 -0.10277 0.20844 0.08059 -0.07779 0.20288 0.07959 -0.05176 0.19694 0.07710 -0.02530 0.19077 0.07319 0.00093 0.18451 0.06795 0.02629 0.17832 0.06150 0.05015 0.17235 0.05401 0.07193 0.16675 0.04566 0.09108 0.16166 0.03666 0.10714 0.15721 0.02723 0.11971 0.15349 0.01760 0.12849 0.15061 0.00801 0.13324 0.14863 -0.00131 0.13387 0.22606 0.03960 -0.20296 0.22443 0.05008 -0.19985 0.22189 0.05981 -0.19267 0.21850 0.06853 -0.18159 0.21434 0.07604 -0.16689 0.20952 0.08214 -0.14893 0.20415 0.08670 -0.12816 0.19836 0.08959 -0.10508 0.19231 0.09075 -0.08027 0.18613 0.09014 -0.05433 0.17998 0.08779 -0.02790 0.17402 0.08374 -0.00164 0.16838 0.07810 0.02382 0.16321 0.07102 0.04784 0.15863 0.06265 0.06982 0.15476 0.05322 0.08924 0.15169 0.04294 0.10561 0.14950 0.03208 0.11853 0.14825 0.02090 0.12768 0.14795 0.00968 0.13284 0.14863 -0.00131 0.13387 0.22606 0.03960 -0.20296 0.22189 0.05070 -0.20036 0.21687 0.06103 -0.19367 0.21113 0.07033 -0.18306 0.20479 0.07837 -0.16880 0.19803 0.08495 -0.15123 0.19101 0.08990 -0.13079 0.18389 0.09312 -0.10798 0.17686 0.09452 -0.08336 0.17009 0.09405 -0.05754 0.16374 0.09175 -0.03115 0.15798 0.08765 -0.00485 0.15293 0.08187 0.02073 0.14874 0.07455 0.04494 0.14549 0.06586 0.06719 0.14328 0.05602 0.08694 0.14215 0.04527 0.10370 0.14213 0.03388 0.11706 0.14323 0.02213 0.12668 0.14541 0.01030 0.13233 0.14863 -0.00131 0.13387 0.22606 0.03960 -0.20296 0.21971 0.05021 -0.20092 0.21257 0.06006 -0.19478 0.20480 0.06890 -0.18469 0.19661 0.07652 -0.17091 0.18818 0.08272 -0.15377 0.17974 0.08736 -0.13369 0.17148 0.09032 -0.11118 0.16361 0.09152 -0.08677 0.15633 0.09095 -0.06108 0.14981 0.08860 -0.03474 0.14422 0.08455 -0.00839 0.13968 0.07888 0.01732 0.13633 0.07175 0.04174 0.13422 0.06331 0.06429 0.13343 0.05379 0.08441 0.13396 0.04342 0.10159 0.13581 0.03245 0.11543 0.13892 0.02115 0.12557 0.14323 0.00981 0.13177 0.14863 -0.00131 0.13387 0.22606 0.03960 -0.20296 0.21811 0.04866 -0.20148 0.20940 0.05699 -0.19588 0.20015 0.06439 -0.18631 0.19058 0.07067 -0.17301 0.18093 0.07569 -0.15629 0.17144 0.07932 -0.13658 0.16234 0.08146 -0.11435 0.15386 0.08207 -0.09016 0.14620 0.08113 -0.06460 0.13956 0.07866 -0.03830 0.13409 0.07473 -0.01191 0.12993 0.06943 0.01393 0.12719 0.06289 0.03857 0.12593 0.05527 0.06141 0.12618 0.04676 0.08189 0.12793 0.03758 0.09950 0.13115 0.02794 0.11381 0.13575 0.01808 0.12447 0.14163 0.00825 0.13121 0.14863 -0.00131 0.13387 0.22606 0.03960 -0.20296 0.21724 0.04619 -0.20198 0.20768 0.05211 -0.19687 0.19761 0.05723 -0.18776 0.18730 0.06140 -0.17488 0.17699 0.06454 -0.15855 0.16693 0.06656 -0.13916 0.15737 0.06741 -0.11720 0.14855 0.06707 -0.09320 0.14069 0.06555 -0.06776 0.13398 0.06289 -0.04150 0.12858 0.05915 -0.01507 0.12463 0.05443 0.01088 0.12222 0.04884 0.03572 0.12141 0.04251 0.05882 0.12223 0.03561 0.07963 0.12465 0.02831 0.09762 0.12862 0.02078 0.11236 0.13403 0.01321 0.12348 0.14076 0.00578 0.13071 0.14863 -0.00131 0.13387 0.22606 0.03960 -0.20296 0.21718 0.04305 -0.20237 0.20757 0.04592 -0.19765 0.19745 0.04812 -0.18891 0.18709 0.04962 -0.17636 0.17674 0.05036 -0.16033 0.16664 0.05033 -0.14120 0.15706 0.04954 -0.11944 0.14822 0.04800 -0.09560 0.14034 0.04575 -0.07025 0.13362 0.04284 -0.04402 0.12823 0.03935 -0.01755 0.12429 0.03536 0.00849 0.12190 0.03097 0.03348 0.12113 0.02629 0.05678 0.12198 0.02143 0.07785 0.12445 0.01652 0.09614 0.12846 0.01167 0.11122 0.13392 0.00701 0.12270 0.14070 0.00265 0.13032 0.14863 -0.00131 0.13387 0.22606 0.03960 -0.20296 0.21795 0.03955 -0.20262 0.20908 0.03900 -0.19814 0.19968 0.03797 -0.18963 0.18997 0.03647 -0.17730 0.18020 0.03454 -0.16146 0.17061 0.03224 -0.14249 0.16143 0.02961 -0.12086 0.15288 0.02672 -0.09711 0.14519 0.02365 -0.07182 0.13853 0.02047 -0.04561 0.13307 0.01725 -0.01912 0.12895 0.01408 0.00698 0.12627 0.01104 0.03206 0.12509 0.00819 0.05550 0.12545 0.00561 0.07672 0.12733 0.00337 0.09521 0.13068 0.00152 0.11049 0.13544 0.00010 0.12221 0.14147 -0.00085 0.13007 0.14863 -0.00131 0.13387 0.22606 0.03960 -0.20296 0.21946 0.03603 -0.20270 0.21207 0.03205 -0.19829 0.20408 0.02775 -0.18986 0.19567 0.02324 -0.17760 0.18705 0.01863 -0.16181 0.17844 0.01403 -0.14290 0.17005 0.00956 -0.12131 0.16209 0.00532 -0.09759 0.15475 0.00143 -0.07232 0.14821 -0.00204 -0.04611 0.14264 -0.00497 -0.01962 0.13816 -0.00732 0.00650 0.13490 -0.00901 0.03161 0.13293 -0.01001 0.05509 0.13230 -0.01030 0.07636 0.13302 -0.00985 0.09491 0.13508 -0.00870 0.11026 0.13843 -0.00686 0.12205 0.14298 -0.00437 0.12999 0.14863 -0.00131 0.13387 0.22606 0.03960 -0.20296 0.22158 0.03284 -0.20260 0.21625 0.02574 -0.19810 0.21021 0.01848 -0.18957 0.20361 0.01124 -0.17723 0.19661 0.00419 -0.16137 0.18938 -0.00249 -0.14239 0.18209 -0.00864 -0.12075 0.17494 -0.01411 -0.09700 0.16810 -0.01875 -0.07170 0.16172 -0.02246 -0.04549 0.15598 -0.02515 -0.01901 0.15101 -0.02675 0.00709 0.14694 -0.02722 0.03216 0.14386 -0.02654 0.05560 0.14185 -0.02474 0.07681 0.14096 -0.02186 0.09528 0.14122 -0.01797 0.11055 0.14261 -0.01317 0.12225 0.14510 -0.00757 0.13009 0.14863 -0.00131 0.13387 0.22606 0.03960 -0.20296 0.22408 0.03028 -0.20233 0.22120 0.02068 -0.19758 0.21748 0.01105 -0.18880 0.21303 0.00162 -0.17623 0.20793 -0.00738 -0.16017 0.20234 -0.01573 -0.14102 0.19637 -0.02322 -0.11924 0.19018 -0.02966 -0.09538 0.18392 -0.03491 -0.07002 0.17775 -0.03882 -0.04379 0.17181 -0.04131 -0.01733 0.16625 -0.04230 0.00871 0.16121 -0.04179 0.03368 0.15682 -0.03977 0.05697 0.15318 -0.03631 0.07801 0.15038 -0.03147 0.09627 0.14849 -0.02540 0.11132 0.14756 -0.01822 0.12277 0.14760 -0.01013 0.13035 0.14863 -0.00131 0.13387 0.22606 0.03960 -0.20296 0.22674 0.02861 -0.20193 0.22644 0.01738 -0.19677 0.22518 0.00620 -0.18762 0.22300 -0.00466 -0.17470 0.21993 -0.01493 -0.15833 0.21606 -0.02437 -0.13891 0.21148 -0.03273 -0.11692 0.20631 -0.03982 -0.09291 0.20067 -0.04546 -0.06745 0.19471 -0.04950 -0.04119 0.18856 -0.05186 -0.01476 0.18238 -0.05246 0.01118 0.17633 -0.05131 0.03599 0.17054 -0.04841 0.05907 0.16517 -0.04386 0.07985 0.16035 -0.03775 0.09780 0.15619 -0.03025 0.11250 0.15280 -0.02152 0.12358 0.15026 -0.01180 0.13076 0.14863 -0.00131 0.13387 0.22606 0.03960 -0.20296 0.22928 0.02799 -0.20142 0.23146 0.01616 -0.19577 0.23256 0.00441 -0.18614 0.23254 -0.00699 -0.17279 0.23141 -0.01773 -0.15603 0.22920 -0.02757 -0.13628 0.22595 -0.03626 -0.11403 0.22176 -0.04359 -0.08981 0.21671 -0.04937 -0.06424 0.21095 -0.05346 -0.03794 0.20460 -0.05577 -0.01155 0.19783 -0.05623 0.01427 0.19080 -0.05484 0.03889 0.18368 -0.05162 0.06170 0.17666 -0.04666 0.08215 0.16990 -0.04008 0.09971 0.16356 -0.03205 0.11398 0.15782 -0.02275 0.12458 0.15280 -0.01242 0.13127 0.14863 -0.00131 0.13387 0.22606 0.03960 -0.20296 0.23146 0.02848 -0.20086 0.23577 0.01713 -0.19466 0.23888 0.00583 -0.18452 0.24073 -0.00514 -0.17068 0.24126 -0.01551 -0.15350 0.24047 -0.02503 -0.13338 0.23836 -0.03346 -0.11083 0.23500 -0.04060 -0.08641 0.23047 -0.04626 -0.06070 0.22488 -0.05032 -0.03435 0.21836 -0.05266 -0.00801 0.21108 -0.05324 0.01768 0.20321 -0.05203 0.04209 0.19495 -0.04908 0.06460 0.18651 -0.04444 0.08468 0.17808 -0.03823 0.10182 0.16989 -0.03062 0.11560 0.16212 -0.02178 0.12569 0.15498 -0.01193 0.13183 0.14863 -0.00131 0.13387 0.22606 0.03960 -0.20296 0.23306 0.03003 -0.20030 0.23893 0.02020 -0.19356 0.24354 0.01035 -0.18290 0.24676 0.00071 -0.16859 0.24851 -0.00848 -0.15098 0.24876 -0.01699 -0.13050 0.24750 -0.02460 -0.10766 0.24476 -0.03114 -0.08301 0.24060 -0.03644 -0.05718 0.23513 -0.04038 -0.03079 0.22849 -0.04284 -0.00449 0.22083 -0.04378 0.02107 0.21235 -0.04317 0.04526 0.20325 -0.04103 0.06749 0.19376 -0.03741 0.08720 0.18411 -0.03239 0.10392 0.17454 -0.02610 0.11722 0.16529 -0.01870 0.12679 0.15658 -0.01037 0.13239 0.14863 -0.00131 0.13387 0.22606 0.03960 -0.20296 0.23393 0.03250 -0.19980 0.24066 0.02508 -0.19257 0.24607 0.01751 -0.18145 0.25004 0.00998 -0.16671 0.25246 0.00267 -0.14871 0.25328 -0.00423 -0.12791 0.25247 -0.01055 -0.10481 0.25006 -0.01614 -0.07997 0.24611 -0.02087 -0.05402 0.24071 -0.02461 -0.02759 0.23400 -0.02727 -0.00133 0.22614 -0.02878 0.02411 0.21732 -0.02912 0.04811 0.20776 -0.02827 0.07008 0.19770 -0.02626 0.08946 0.18739 -0.02312 0.10580 0.17708 -0.01894 0.11867 0.16701 -0.01383 0.12778 0.15745 -0.00790 0.13289 0.14863 -0.00131 0.13387 0.22606 0.03960 -0.20296 0.23399 0.03564 -0.19941 0.24077 0.03127 -0.19179 0.24623 0.02661 -0.18030 0.25024 0.02176 -0.16523 0.25271 0.01685 -0.14694 0.25356 0.01200 -0.12587 0.25279 0.00732 -0.10256 0.25040 0.00293 -0.07758 0.24646 -0.00106 -0.05154 0.24107 -0.00455 -0.02507 0.23435 -0.00746 0.00116 0.22647 -0.00971 0.02651 0.21763 -0.01126 0.05035 0.20805 -0.01205 0.07211 0.19795 -0.01208 0.09124 0.18760 -0.01133 0.10727 0.17724 -0.00984 0.11982 0.16712 -0.00763 0.12856 0.15751 -0.00477 0.13328 0.14863 -0.00131 0.13387 0.22606 0.03960 -0.20296 0.23322 0.03914 -0.19916 0.23925 0.03819 -0.19130 0.24400 0.03677 -0.17958 0.24736 0.03491 -0.16429 0.24924 0.03267 -0.14581 0.24960 0.03009 -0.12459 0.24842 0.02725 -0.10115 0.24574 0.02420 -0.07607 0.24162 0.02103 -0.04997 0.23616 0.01782 -0.02348 0.22950 0.01464 0.00273 0.22181 0.01156 0.02802 0.21326 0.00868 0.05177 0.20408 0.00605 0.07340 0.19449 0.00374 0.09237 0.18472 0.00182 0.10821 0.17501 0.00032 0.12054 0.16561 -0.00072 0.12905 0.15674 -0.00127 0.13353 0.14863 -0.00131 0.13387 0.22606 0.03960 -0.20296 0.23171 0.04266 -0.19908 0.23626 0.04514 -0.19114 0.23961 0.04698 -0.17935 0.24167 0.04814 -0.16400 0.24239 0.04858 -0.14545 0.24176 0.04830 -0.12418 0.23979 0.04730 -0.10070 0.23653 0.04560 -0.07559 0.23205 0.04326 -0.04946 0.22648 0.04032 -0.02298 0.21994 0.03686 0.00323 0.21260 0.03296 0.02850 0.20464 0.02873 0.05222 0.19625 0.02425 0.07381 0.18764 0.01965 0.09272 0.17902 0.01504 0.10851 0.17061 0.01053 0.12077 0.16262 0.00623 0.12920 0.15523 0.00225 0.13361 0.14863 -0.00131 0.13387 "/>
				</IndexedFaceSet>
			</Shape>
			<Shape>
				<Appearance>
					<Material transparency="0.7500 " diffuseColor="1.0000 0.8189 0.0000"/>
				</Appearance>
				<IndexedFaceSet solid="false" coordIndex="0 21 22 -1 ,1 22 23 -1 ,2 23 24 -1 ,3 24 25 -1 ,4 25 26 -1 ,5 26 27 -1 ,6 27 28 -1 ,7 28 29 -1 ,8 29 30 -1 ,9 30 31 -1 ,10 31 32 -1 ,11 32 33 -1 ,12 33 34 -1 ,13 34 35 -1 ,14 35 36 -1 ,15 36 37 -1 ,16 37 38 -1 ,17 38 39 -1 ,18 39 40 -1 ,19 40 41 -1 ,21 42 43 -1 ,22 43 44 -1 ,23 44 45 -1 ,24 45 46 -1 ,25 46 47 -1 ,26 47 48 -1 ,27 48 49 -1 ,28 49 50 -1 ,29 50 51 -1 ,30 51 52 -1 ,31 52 53 -1 ,32 53 54 -1 ,33 54 55 -1 ,34 55 56 -1 ,35 56 57 -1 ,36 57 58 -1 ,37 58 59 -1 ,38 59 60 -1 ,39 60 61 -1 ,40 61 62 -1 ,42 63 64 -1 ,43 64 65 -1 ,44 65 66 -1 ,45 66 67 -1 ,46 67 68 -1 ,47 68 69 -1 ,48 69 70 -1 ,49 70 71 -1 ,50 71 72 -1 ,51 72 73 -1 ,52 73 74 -1 ,53 74 75 -1 ,54 75 76 -1 ,55 76 77 -1 ,56 77 78 -1 ,57 78 79 -1 ,58 79 80 -1 ,59 80 81 -1 ,60 81 82 -1 ,61 82 83 -1 ,63 84 85 -1 ,64 85 86 -1 ,65 86 87 -1 ,66 87 88 -1 ,67 88 89 -1 ,68 89 90 -1 ,69 90 91 -1 ,70 91 92 -1 ,71 92 93 -1 ,72 93 94 -1 ,73 94 95 -1 ,74 95 96 -1 ,75 96 97 -1 ,76 97 98 -1 ,77 98 99 -1 ,78 99 100 -1 ,79 100 101 -1 ,80 101 102 -1 ,81 102 103 -1 ,82 103 104 -1 ,84 105 106 -1 ,85 106 107 -1 ,86 107 108 -1 ,87 108 109 -1 ,88 109 110 -1 ,89 110 111 -1 ,90 111 112 -1 ,91 112 113 -1 ,92 113 114 -1 ,93 114 115 -1 ,94 115 116 -1 ,95 116 117 -1 ,96 117 118 -1 ,97 118 119 -1 ,98 119 120 -1 ,99 120 121 -1 ,100 121 122 -1 ,101 122 123 -1 ,102 123 124 -1 ,103 124 125 -1 ,105 126 127 -1 ,106 127 128 -1 ,107 128 129 -1 ,108 129 130 -1 ,109 130 131 -1 ,110 131 132 -1 ,111 132 133 -1 ,112 133 134 -1 ,113 134 135 -1 ,114 135 136 -1 ,115 136 137 -1 ,116 137 138 -1 ,117 138 139 -1 ,118 139 140 -1 ,119 140 141 -1 ,120 141 142 -1 ,121 142 143 -1 ,122 143 144 -1 ,123 144 145 -1 ,124 145 146 -1 ,126 147 148 -1 ,127 148 149 -1 ,128 149 150 -1 ,129 150 151 -1 ,130 151 152 -1 ,131 152 153 -1 ,132 153 154 -1 ,133 154 155 -1 ,134 155 156 -1 ,135 156 157 -1 ,136 157 158 -1 ,137 158 159 -1 ,138 159 160 -1 ,139 160 161 -1 ,140 161 162 -1 ,141 162 163 -1 ,142 163 164 -1 ,143 164 165 -1 ,144 165 166 -1 ,145 166 167 -1 ,147 168 169 -1 ,148 169 170 -1 ,149 170 171 -1 ,150 171 172 -1 ,151 172 173 -1 ,152 173 174 -1 ,153 174 175 -1 ,154 175 176 -1 ,155 176 177 -1 ,156 177 178 -1 ,157 178 179 -1 ,158 179 180 -1 ,159 180 181 -1 ,160 181 182 -1 ,161 182 183 -1 ,162 183 184 -1 ,163 184 185 -1 ,164 185 186 -1 ,165 186 187 -1 ,166 187 188 -1 ,168 189 190 -1 ,169 190 191 -1 ,170 191 192 -1 ,171 192 193 -1 ,172 193 194 -1 ,173 194 195 -1 ,174 195 196 -1 ,175 196 197 -1 ,176 197 198 -1 ,177 198 199 -1 ,178 199 200 -1 ,179 200 201 -1 ,180 201 202 -1 ,181 202 203 -1 ,182 203 204 -1 ,183 204 205 -1 ,184 205 206 -1 ,185 206 207 -1 ,186 207 208 -1 ,187 208 209 -1 ,189 210 211 -1 ,190 211 212 -1 ,191 212 213 -1 ,192 213 214 -1 ,193 214 215 -1 ,194 215 216 -1 ,195 216 217 -1 ,196 217 218 -1 ,197 218 219 -1 ,198 219 220 -1 ,199 220 221 -1 ,200 221 222 -1 ,201 222 223 -1 ,202 223 224 -1 ,203 224 225 -1 ,204 225 226 -1 ,205 226 227 -1 ,206 227 228 -1 ,207 228 229 -1 ,208 229 230 -1 ,210 231 232 -1 ,211 232 233 -1 ,212 233 234 -1 ,213 234 235 -1 ,214 235 236 -1 ,215 236 237 -1 ,216 237 238 -1 ,217 238 239 -1 ,218 239 240 -1 ,219 240 241 -1 ,220 241 242 -1 ,221 242 243 -1 ,222 243 244 -1 ,223 244 245 -1 ,224 245 246 -1 ,225 246 247 -1 ,226 247 248 -1 ,227 248 249 -1 ,228 249 250 -1 ,229 250 251 -1 ,231 252 253 -1 ,232 253 254 -1 ,233 254 255 -1 ,234 255 256 -1 ,235 256 257 -1 ,236 257 258 -1 ,237 258 259 -1 ,238 259 260 -1 ,239 260 261 -1 ,240 261 262 -1 ,241 262 263 -1 ,242 263 264 -1 ,243 264 265 -1 ,244 265 266 -1 ,245 266 267 -1 ,246 267 268 -1 ,247 268 269 -1 ,248 269 270 -1 ,249 270 271 -1 ,250 271 272 -1 ,252 273 274 -1 ,253 274 275 -1 ,254 275 276 -1 ,255 276 277 -1 ,256 277 278 -1 ,257 278 279 -1 ,258 279 280 -1 ,259 280 281 -1 ,260 281 282 -1 ,261 282 283 -1 ,262 283 284 -1 ,263 284 285 -1 ,264 285 286 -1 ,265 286 287 -1 ,266 287 288 -1 ,267 288 289 -1 ,268 289 290 -1 ,269 290 291 -1 ,270 291 292 -1 ,271 292 293 -1 ,273 294 295 -1 ,274 295 296 -1 ,275 296 297 -1 ,276 297 298 -1 ,277 298 299 -1 ,278 299 300 -1 ,279 300 301 -1 ,280 301 302 -1 ,281 302 303 -1 ,282 303 304 -1 ,283 304 305 -1 ,284 305 306 -1 ,285 306 307 -1 ,286 307 308 -1 ,287 308 309 -1 ,288 309 310 -1 ,289 310 311 -1 ,290 311 312 -1 ,291 312 313 -1 ,292 313 314 -1 ,294 315 316 -1 ,295 316 317 -1 ,296 317 318 -1 ,297 318 319 -1 ,298 319 320 -1 ,299 320 321 -1 ,300 321 322 -1 ,301 322 323 -1 ,302 323 324 -1 ,303 324 325 -1 ,304 325 326 -1 ,305 326 327 -1 ,306 327 328 -1 ,307 328 329 -1 ,308 329 330 -1 ,309 330 331 -1 ,310 331 332 -1 ,311 332 333 -1 ,312 333 334 -1 ,313 334 335 -1 ,315 336 337 -1 ,316 337 338 -1 ,317 338 339 -1 ,318 339 340 -1 ,319 340 341 -1 ,320 341 342 -1 ,321 342 343 -1 ,322 343 344 -1 ,323 344 345 -1 ,324 345 346 -1 ,325 346 347 -1 ,326 347 348 -1 ,327 348 349 -1 ,328 349 350 -1 ,329 350 351 -1 ,330 351 352 -1 ,331 352 353 -1 ,332 353 354 -1 ,333 354 355 -1 ,334 355 356 -1 ,336 357 358 -1 ,337 358 359 -1 ,338 359 360 -1 ,339 360 361 -1 ,340 361 362 -1 ,341 362 363 -1 ,342 363 364 -1 ,343 364 365 -1 ,344 365 366 -1 ,345 366 367 -1 ,346 367 368 -1 ,347 368 369 -1 ,348 369 370 -1 ,349 370 371 -1 ,350 371 372 -1 ,351 372 373 -1 ,352 373 374 -1 ,353 374 375 -1 ,354 375 376 -1 ,355 376 377 -1 ,357 378 379 -1 ,358 379 380 -1 ,359 380 381 -1 ,360 381 382 -1 ,361 382 383 -1 ,362 383 384 -1 ,363 384 385 -1 ,364 385 386 -1 ,365 386 387 -1 ,366 387 388 -1 ,367 388 389 -1 ,368 389 390 -1 ,369 390 391 -1 ,370 391 392 -1 ,371 392 393 -1 ,372 393 394 -1 ,373 394 395 -1 ,374 395 396 -1 ,375 396 397 -1 ,376 397 398 -1 ,378 399 400 -1 ,379 400 401 -1 ,380 401 402 -1 ,381 402 403 -1 ,382 403 404 -1 ,383 404 405 -1 ,384 405 406 -1 ,385 406 407 -1 ,386 407 408 -1 ,387 408 409 -1 ,388 409 410 -1 ,389 410 411 -1 ,390 411 412 -1 ,391 412 413 -1 ,392 413 414 -1 ,393 414 415 -1 ,394 415 416 -1 ,395 416 417 -1 ,396 417 418 -1 ,397 418 419 -1 ,399 420 421 -1 ,400 421 422 -1 ,401 422 423 -1 ,402 423 424 -1 ,403 424 425 -1 ,404 425 426 -1 ,405 426 427 -1 ,406 427 428 -1 ,407 428 429 -1 ,408 429 430 -1 ,409 430 431 -1 ,410 431 432 -1 ,411 432 433 -1 ,412 433 434 -1 ,413 434 435 -1 ,414 435 436 -1 ,415 436 437 -1 ,416 437 438 -1 ,417 438 439 -1 ,418 439 440 -1 ,1 0 22 -1 ,2 1 23 -1 ,3 2 24 -1 ,4 3 25 -1 ,5 4 26 -1 ,6 5 27 -1 ,7 6 28 -1 ,8 7 29 -1 ,9 8 30 -1 ,10 9 31 -1 ,11 10 32 -1 ,12 11 33 -1 ,13 12 34 -1 ,14 13 35 -1 ,15 14 36 -1 ,16 15 37 -1 ,17 16 38 -1 ,18 17 39 -1 ,19 18 40 -1 ,20 19 41 -1 ,22 21 43 -1 ,23 22 44 -1 ,24 23 45 -1 ,25 24 46 -1 ,26 25 47 -1 ,27 26 48 -1 ,28 27 49 -1 ,29 28 50 -1 ,30 29 51 -1 ,31 30 52 -1 ,32 31 53 -1 ,33 32 54 -1 ,34 33 55 -1 ,35 34 56 -1 ,36 35 57 -1 ,37 36 58 -1 ,38 37 59 -1 ,39 38 60 -1 ,40 39 61 -1 ,41 40 62 -1 ,43 42 64 -1 ,44 43 65 -1 ,45 44 66 -1 ,46 45 67 -1 ,47 46 68 -1 ,48 47 69 -1 ,49 48 70 -1 ,50 49 71 -1 ,51 50 72 -1 ,52 51 73 -1 ,53 52 74 -1 ,54 53 75 -1 ,55 54 76 -1 ,56 55 77 -1 ,57 56 78 -1 ,58 57 79 -1 ,59 58 80 -1 ,60 59 81 -1 ,61 60 82 -1 ,62 61 83 -1 ,64 63 85 -1 ,65 64 86 -1 ,66 65 87 -1 ,67 66 88 -1 ,68 67 89 -1 ,69 68 90 -1 ,70 69 91 -1 ,71 70 92 -1 ,72 71 93 -1 ,73 72 94 -1 ,74 73 95 -1 ,75 74 96 -1 ,76 75 97 -1 ,77 76 98 -1 ,78 77 99 -1 ,79 78 100 -1 ,80 79 101 -1 ,81 80 102 -1 ,82 81 103 -1 ,83 82 104 -1 ,85 84 106 -1 ,86 85 107 -1 ,87 86 108 -1 ,88 87 109 -1 ,89 88 110 -1 ,90 89 111 -1 ,91 90 112 -1 ,92 91 113 -1 ,93 92 114 -1 ,94 93 115 -1 ,95 94 116 -1 ,96 95 117 -1 ,97 96 118 -1 ,98 97 119 -1 ,99 98 120 -1 ,100 99 121 -1 ,101 100 122 -1 ,102 101 123 -1 ,103 102 124 -1 ,104 103 125 -1 ,106 105 127 -1 ,107 106 128 -1 ,108 107 129 -1 ,109 108 130 -1 ,110 109 131 -1 ,111 110 132 -1 ,112 111 133 -1 ,113 112 134 -1 ,114 113 135 -1 ,115 114 136 -1 ,116 115 137 -1 ,117 116 138 -1 ,118 117 139 -1 ,119 118 140 -1 ,120 119 141 -1 ,121 120 142 -1 ,122 121 143 -1 ,123 122 144 -1 ,124 123 145 -1 ,125 124 146 -1 ,127 126 148 -1 ,128 127 149 -1 ,129 128 150 -1 ,130 129 151 -1 ,131 130 152 -1 ,132 131 153 -1 ,133 132 154 -1 ,134 133 155 -1 ,135 134 156 -1 ,136 135 157 -1 ,137 136 158 -1 ,138 137 159 -1 ,139 138 160 -1 ,140 139 161 -1 ,141 140 162 -1 ,142 141 163 -1 ,143 142 164 -1 ,144 143 165 -1 ,145 144 166 -1 ,146 145 167 -1 ,148 147 169 -1 ,149 148 170 -1 ,150 149 171 -1 ,151 150 172 -1 ,152 151 173 -1 ,153 152 174 -1 ,154 153 175 -1 ,155 154 176 -1 ,156 155 177 -1 ,157 156 178 -1 ,158 157 179 -1 ,159 158 180 -1 ,160 159 181 -1 ,161 160 182 -1 ,162 161 183 -1 ,163 162 184 -1 ,164 163 185 -1 ,165 164 186 -1 ,166 165 187 -1 ,167 166 188 -1 ,169 168 190 -1 ,170 169 191 -1 ,171 170 192 -1 ,172 171 193 -1 ,173 172 194 -1 ,174 173 195 -1 ,175 174 196 -1 ,176 175 197 -1 ,177 176 198 -1 ,178 177 199 -1 ,179 178 200 -1 ,180 179 201 -1 ,181 180 202 -1 ,182 181 203 -1 ,183 182 204 -1 ,184 183 205 -1 ,185 184 206 -1 ,186 185 207 -1 ,187 186 208 -1 ,188 187 209 -1 ,190 189 211 -1 ,191 190 212 -1 ,192 191 213 -1 ,193 192 214 -1 ,194 193 215 -1 ,195 194 216 -1 ,196 195 217 -1 ,197 196 218 -1 ,198 197 219 -1 ,199 198 220 -1 ,200 199 221 -1 ,201 200 222 -1 ,202 201 223 -1 ,203 202 224 -1 ,204 203 225 -1 ,205 204 226 -1 ,206 205 227 -1 ,207 206 228 -1 ,208 207 229 -1 ,209 208 230 -1 ,211 210 232 -1 ,212 211 233 -1 ,213 212 234 -1 ,214 213 235 -1 ,215 214 236 -1 ,216 215 237 -1 ,217 216 238 -1 ,218 217 239 -1 ,219 218 240 -1 ,220 219 241 -1 ,221 220 242 -1 ,222 221 243 -1 ,223 222 244 -1 ,224 223 245 -1 ,225 224 246 -1 ,226 225 247 -1 ,227 226 248 -1 ,228 227 249 -1 ,229 228 250 -1 ,230 229 251 -1 ,232 231 253 -1 ,233 232 254 -1 ,234 233 255 -1 ,235 234 256 -1 ,236 235 257 -1 ,237 236 258 -1 ,238 237 259 -1 ,239 238 260 -1 ,240 239 261 -1 ,241 240 262 -1 ,242 241 263 -1 ,243 242 264 -1 ,244 243 265 -1 ,245 244 266 -1 ,246 245 267 -1 ,247 246 268 -1 ,248 247 269 -1 ,249 248 270 -1 ,250 249 271 -1 ,251 250 272 -1 ,253 252 274 -1 ,254 253 275 -1 ,255 254 276 -1 ,256 255 277 -1 ,257 256 278 -1 ,258 257 279 -1 ,259 258 280 -1 ,260 259 281 -1 ,261 260 282 -1 ,262 261 283 -1 ,263 262 284 -1 ,264 263 285 -1 ,265 264 286 -1 ,266 265 287 -1 ,267 266 288 -1 ,268 267 289 -1 ,269 268 290 -1 ,270 269 291 -1 ,271 270 292 -1 ,272 271 293 -1 ,274 273 295 -1 ,275 274 296 -1 ,276 275 297 -1 ,277 276 298 -1 ,278 277 299 -1 ,279 278 300 -1 ,280 279 301 -1 ,281 280 302 -1 ,282 281 303 -1 ,283 282 304 -1 ,284 283 305 -1 ,285 284 306 -1 ,286 285 307 -1 ,287 286 308 -1 ,288 287 309 -1 ,289 288 310 -1 ,290 289 311 -1 ,291 290 312 -1 ,292 291 313 -1 ,293 292 314 -1 ,295 294 316 -1 ,296 295 317 -1 ,297 296 318 -1 ,298 297 319 -1 ,299 298 320 -1 ,300 299 321 -1 ,301 300 322 -1 ,302 301 323 -1 ,303 302 324 -1 ,304 303 325 -1 ,305 304 326 -1 ,306 305 327 -1 ,307 306 328 -1 ,308 307 329 -1 ,309 308 330 -1 ,310 309 331 -1 ,311 310 332 -1 ,312 311 333 -1 ,313 312 334 -1 ,314 313 335 -1 ,316 315 337 -1 ,317 316 338 -1 ,318 317 339 -1 ,319 318 340 -1 ,320 319 341 -1 ,321 320 342 -1 ,322 321 343 -1 ,323 322 344 -1 ,324 323 345 -1 ,325 324 346 -1 ,326 325 347 -1 ,327 326 348 -1 ,328 327 349 -1 ,329 328 350 -1 ,330 329 351 -1 ,331 330 352 -1 ,332 331 353 -1 ,333 332 354 -1 ,334 333 355 -1 ,335 334 356 -1 ,337 336 358 -1 ,338 337 359 -1 ,339 338 360 -1 ,340 339 361 -1 ,341 340 362 -1 ,342 341 363 -1 ,343 342 364 -1 ,344 343 365 -1 ,345 344 366 -1 ,346 345 367 -1 ,347 346 368 -1 ,348 347 369 -1 ,349 348 370 -1 ,350 349 371 -1 ,351 350 372 -1 ,352 351 373 -1 ,353 352 374 -1 ,354 353 375 -1 ,355 354 376 -1 ,356 355 377 -1 ,358 357 379 -1 ,359 358 380 -1 ,360 359 381 -1 ,361 360 382 -1 ,362 361 383 -1 ,363 362 384 -1 ,364 363 385 -1 ,365 364 386 -1 ,366 365 387 -1 ,367 366 388 -1 ,368 367 389 -1 ,369 368 390 -1 ,370 369 391 -1 ,371 370 392 -1 ,372 371 393 -1 ,373 372 394 -1 ,374 373 395 -1 ,375 374 396 -1 ,376 375 397 -1 ,377 376 398 -1 ,379 378 400 -1 ,380 379 401 -1 ,381 380 402 -1 ,382 381 403 -1 ,383 382 404 -1 ,384 383 405 -1 ,385 384 406 -1 ,386 385 407 -1 ,387 386 408 -1 ,388 387 409 -1 ,389 388 410 -1 ,390 389 411 -1 ,391 390 412 -1 ,392 391 413 -1 ,393 392 414 -1 ,394 393 415 -1 ,395 394 416 -1 ,396 395 417 -1 ,397 396 418 -1 ,398 397 419 -1 ,400 399 421 -1 ,401 400 422 -1 ,402 401 423 -1 ,403 402 424 -1 ,404 403 425 -1 ,405 404 426 -1 ,406 405 427 -1 ,407 406 428 -1 ,408 407 429 -1 ,409 408 430 -1 ,410 409 431 -1 ,411 410 432 -1 ,412 411 433 -1 ,413 412 434 -1 ,414 413 435 -1 ,415 414 436 -1 ,416 415 437 -1 ,417 416 438 -1 ,418 417 439 -1 ,419 418 440 -1 ,">
					<Coordinate point="0.02423 0.24032 -0.05536 0.02872 0.24074 -0.05161 0.03191 0.24012 -0.04448 0.03373 0.23848 -0.03412 0.03414 0.23585 -0.02081 0.03311 0.23231 -0.00486 0.03068 0.22794 0.01332 0.02691 0.22284 0.03330 0.02188 0.21715 0.05459 0.01573 0.21100 0.07664 0.00861 0.20455 0.09893 0.00069 0.19794 0.12091 -0.00784 0.19136 0.14203 -0.01677 0.18495 0.16177 -0.02587 0.17887 0.17965 -0.03492 0.17329 0.19523 -0.04369 0.16832 0.20812 -0.05198 0.16410 0.21801 -0.05958 0.16073 0.22465 -0.06630 0.15829 0.22788 -0.07197 0.15684 0.22762 0.02423 0.24032 -0.05536 0.02694 0.24649 -0.05052 0.02839 0.25148 -0.04232 0.02856 0.25517 -0.03096 0.02744 0.25747 -0.01671 0.02505 0.25832 0.00007 0.02146 0.25769 0.01897 0.01675 0.25561 0.03952 0.01105 0.25213 0.06122 0.00448 0.24733 0.08353 -0.00279 0.24132 0.10591 -0.01057 0.23427 0.12780 -0.01868 0.22633 0.14866 -0.02692 0.21771 0.16799 -0.03509 0.20863 0.18530 -0.04297 0.19929 0.20016 -0.05039 0.18994 0.21222 -0.05716 0.18080 0.22118 -0.06310 0.17209 0.22681 -0.06808 0.16404 0.22897 -0.07197 0.15684 0.22762 0.02423 0.24032 -0.05536 0.02483 0.25159 -0.04973 0.02423 0.26155 -0.04076 0.02245 0.26997 -0.02867 0.01953 0.27663 -0.01375 0.01553 0.28136 0.00363 0.01057 0.28406 0.02304 0.00476 0.28465 0.04401 -0.00175 0.28312 0.06601 -0.00881 0.27952 0.08851 -0.01625 0.27391 0.11095 -0.02386 0.26646 0.13278 -0.03148 0.25733 0.15346 -0.03891 0.24675 0.17248 -0.04597 0.23499 0.18937 -0.05249 0.22234 0.20373 -0.05830 0.20909 0.21519 -0.06327 0.19559 0.22347 -0.06726 0.18216 0.22837 -0.07018 0.16914 0.22976 -0.07197 0.15684 0.22762 0.02423 0.24032 -0.05536 0.02261 0.25553 -0.04932 0.01984 0.26935 -0.03996 0.01600 0.28142 -0.02748 0.01118 0.29145 -0.01221 0.00549 0.29919 0.00548 -0.00092 0.30446 0.02515 -0.00790 0.30712 0.04633 -0.01526 0.30711 0.06849 -0.02285 0.30442 0.09109 -0.03045 0.29913 0.11356 -0.03789 0.29136 0.13535 -0.04499 0.28131 0.15594 -0.05157 0.26922 0.17480 -0.05747 0.25539 0.19149 -0.06254 0.24017 0.20557 -0.06665 0.22392 0.21672 -0.06971 0.20704 0.22465 -0.07165 0.18996 0.22917 -0.07241 0.17308 0.23017 -0.07197 0.15684 0.22762 0.02423 0.24032 -0.05536 0.02049 0.25794 -0.04934 0.01565 0.27410 -0.03998 0.00984 0.28840 -0.02752 0.00321 0.30049 -0.01226 -0.00410 0.31007 0.00542 -0.01189 0.31690 0.02509 -0.01998 0.32082 0.04627 -0.02816 0.32173 0.06842 -0.03624 0.31961 0.09101 -0.04401 0.31451 0.11348 -0.05129 0.30655 0.13528 -0.05789 0.29594 0.15587 -0.06365 0.28292 0.17474 -0.06844 0.26783 0.19142 -0.07212 0.25104 0.20552 -0.07462 0.23295 0.21668 -0.07587 0.21402 0.22462 -0.07584 0.19471 0.22915 -0.07453 0.17549 0.23016 -0.07197 0.15684 0.22762 0.02423 0.24032 -0.05536 0.01868 0.25857 -0.04977 0.01207 0.27534 -0.04083 0.00458 0.29023 -0.02877 -0.00361 0.30285 -0.01388 -0.01230 0.31291 0.00348 -0.02127 0.32016 0.02287 -0.03031 0.32441 0.04381 -0.03918 0.32556 0.06580 -0.04769 0.32359 0.08829 -0.05560 0.31853 0.11073 -0.06274 0.31053 0.13256 -0.06891 0.29977 0.15325 -0.07398 0.28651 0.17228 -0.07781 0.27109 0.18920 -0.08032 0.25389 0.20357 -0.08143 0.23532 0.21506 -0.08113 0.21585 0.22337 -0.07942 0.19595 0.22830 -0.07634 0.17612 0.22973 -0.07197 0.15684 0.22762 0.02423 0.24032 -0.05536 0.01735 0.25736 -0.05057 0.00945 0.27296 -0.04242 0.00073 0.28672 -0.03111 -0.00859 0.29832 -0.01691 -0.01829 0.30746 -0.00017 -0.02813 0.31392 0.01869 -0.03786 0.31753 0.03922 -0.04725 0.31822 0.06090 -0.05606 0.31597 0.08320 -0.06408 0.31082 0.10557 -0.07111 0.30291 0.12747 -0.07698 0.29243 0.14834 -0.08154 0.27964 0.16769 -0.08468 0.26485 0.18502 -0.08632 0.24843 0.19993 -0.08642 0.23079 0.21203 -0.08498 0.21235 0.22103 -0.08204 0.19357 0.22670 -0.07767 0.17491 0.22892 -0.07197 0.15684 0.22762 0.02423 0.24032 -0.05536 0.01664 0.25444 -0.05168 0.00805 0.26718 -0.04461 -0.00133 0.27823 -0.03432 -0.01127 0.28733 -0.02106 -0.02151 0.29423 -0.00516 -0.03181 0.29879 0.01298 -0.04192 0.30087 0.03292 -0.05158 0.30044 0.05418 -0.06056 0.29750 0.07622 -0.06863 0.29212 0.09851 -0.07560 0.28444 0.12049 -0.08130 0.27464 0.14163 -0.08559 0.26297 0.16139 -0.08835 0.24972 0.17931 -0.08953 0.23521 0.19493 -0.08909 0.21979 0.20787 -0.08705 0.20386 0.21782 -0.08345 0.18779 0.22452 -0.07838 0.17199 0.22782 -0.07197 0.15684 0.22762 0.02423 0.24032 -0.05536 0.01661 0.25008 -0.05297 0.00799 0.25857 -0.04716 -0.00141 0.26559 -0.03807 -0.01136 0.27095 -0.02592 -0.02163 0.27454 -0.01101 -0.03194 0.27625 0.00629 -0.04206 0.27605 0.02555 -0.05173 0.27394 0.04631 -0.06072 0.26998 0.06805 -0.06880 0.26426 0.09023 -0.07577 0.25692 0.11232 -0.08146 0.24815 0.13376 -0.08574 0.23815 0.15402 -0.08849 0.22718 0.17262 -0.08965 0.21551 0.18908 -0.08919 0.20342 0.20301 -0.08712 0.19121 0.21406 -0.08350 0.17918 0.22196 -0.07840 0.16763 0.22652 -0.07197 0.15684 0.22762 0.02423 0.24032 -0.05536 0.01727 0.24472 -0.05433 0.00930 0.24798 -0.04984 0.00051 0.25002 -0.04201 -0.00887 0.25080 -0.03102 -0.01863 0.25029 -0.01715 -0.02852 0.24851 -0.00073 -0.03829 0.24550 0.01782 -0.04771 0.24133 0.03806 -0.05654 0.23612 0.05948 -0.06456 0.22997 0.08156 -0.07159 0.22306 0.10375 -0.07744 0.21554 0.12551 -0.08196 0.20760 0.14629 -0.08506 0.19944 0.16560 -0.08666 0.19126 0.18295 -0.08670 0.18327 0.19791 -0.08520 0.17564 0.21012 -0.08219 0.16859 0.21928 -0.07774 0.16227 0.22516 -0.07197 0.15684 0.22762 0.02423 0.24032 -0.05536 0.01856 0.23887 -0.05562 0.01184 0.23643 -0.05239 0.00424 0.23306 -0.04575 -0.00404 0.22884 -0.03586 -0.01282 0.22387 -0.02297 -0.02187 0.21829 -0.00739 -0.03097 0.21221 0.01049 -0.03989 0.20580 0.03024 -0.04842 0.19922 0.05136 -0.05635 0.19261 0.07333 -0.06347 0.18616 0.09562 -0.06962 0.18001 0.11768 -0.07464 0.17431 0.13896 -0.07842 0.16922 0.15894 -0.08085 0.16485 0.17713 -0.08187 0.16131 0.19308 -0.08147 0.15868 0.20639 -0.07965 0.15704 0.21674 -0.07646 0.15642 0.22388 -0.07197 0.15684 0.22762 0.02423 0.24032 -0.05536 0.02034 0.23312 -0.05671 0.01536 0.22507 -0.05454 0.00942 0.21636 -0.04891 0.00265 0.20722 -0.03996 -0.00476 0.19787 -0.02790 -0.01265 0.18853 -0.01303 -0.02082 0.17944 0.00428 -0.02906 0.17083 0.02360 -0.03717 0.16289 0.04447 -0.04495 0.15584 0.06636 -0.05222 0.14983 0.08873 -0.05878 0.14503 0.11105 -0.06449 0.14155 0.13275 -0.06920 0.13947 0.15330 -0.07279 0.13884 0.17220 -0.07517 0.13969 0.18898 -0.07630 0.14199 0.20322 -0.07613 0.14568 0.21459 -0.07467 0.15067 0.22279 -0.07197 0.15684 0.22762 0.02423 0.24032 -0.05536 0.02245 0.22802 -0.05750 0.01952 0.21500 -0.05610 0.01553 0.20157 -0.05120 0.01056 0.18807 -0.04292 0.00475 0.17482 -0.03146 -0.00176 0.16217 -0.01711 -0.00882 0.15040 -0.00021 -0.01625 0.13983 0.01881 -0.02387 0.13070 0.03949 -0.03149 0.12325 0.06132 -0.03892 0.11764 0.08376 -0.04598 0.11403 0.10626 -0.05250 0.11251 0.12826 -0.05831 0.11310 0.14922 -0.06327 0.11580 0.16863 -0.06726 0.12053 0.18601 -0.07019 0.12719 0.20094 -0.07197 0.13560 0.21303 -0.07257 0.14557 0.22200 -0.07197 0.15684 0.22762 0.02423 0.24032 -0.05536 0.02467 0.22407 -0.05790 0.02391 0.20720 -0.05691 0.02198 0.19012 -0.05239 0.01891 0.17324 -0.04445 0.01480 0.15699 -0.03331 0.00973 0.14176 -0.01922 0.00383 0.12794 -0.00254 -0.00274 0.11585 0.01633 -0.00984 0.10579 0.03691 -0.01729 0.09803 0.05871 -0.02489 0.09274 0.08118 -0.03247 0.09005 0.10377 -0.03984 0.09004 0.12593 -0.04682 0.09270 0.14711 -0.05323 0.09797 0.16679 -0.05891 0.10571 0.18448 -0.06374 0.11574 0.19975 -0.06758 0.12781 0.21222 -0.07035 0.14163 0.22159 -0.07197 0.15684 0.22762 0.02423 0.24032 -0.05536 0.02679 0.22167 -0.05789 0.02810 0.20245 -0.05688 0.02813 0.18314 -0.05235 0.02689 0.16421 -0.04441 0.02439 0.14612 -0.03325 0.02070 0.12933 -0.01916 0.01592 0.11424 -0.00247 0.01015 0.10122 0.01640 0.00355 0.09061 0.03699 -0.00373 0.08265 0.05878 -0.01150 0.07755 0.08125 -0.01957 0.07543 0.10384 -0.02776 0.07634 0.12600 -0.03584 0.08026 0.14717 -0.04364 0.08709 0.16684 -0.05094 0.09667 0.18452 -0.05758 0.10876 0.19978 -0.06339 0.12306 0.21225 -0.06823 0.13922 0.22160 -0.07197 0.15684 0.22762 0.02423 0.24032 -0.05536 0.02860 0.22104 -0.05746 0.03168 0.20121 -0.05603 0.03340 0.18131 -0.05110 0.03370 0.16184 -0.04279 0.03258 0.14327 -0.03131 0.03008 0.12607 -0.01693 0.02624 0.11065 -0.00002 0.02118 0.09739 0.01902 0.01500 0.08663 0.03970 0.00786 0.07863 0.06154 -0.00005 0.07357 0.08397 -0.00855 0.07160 0.10646 -0.01743 0.07275 0.12845 -0.02647 0.07700 0.14940 -0.03544 0.08425 0.16879 -0.04413 0.09431 0.18614 -0.05232 0.10693 0.20103 -0.05981 0.12182 0.21310 -0.06641 0.13859 0.22203 -0.07197 0.15684 0.22762 0.02423 0.24032 -0.05536 0.02993 0.22225 -0.05666 0.03430 0.20359 -0.05444 0.03725 0.18481 -0.04876 0.03868 0.16637 -0.03976 0.03858 0.14873 -0.02766 0.03694 0.13231 -0.01276 0.03380 0.11752 0.00458 0.02924 0.10473 0.02392 0.02338 0.09425 0.04480 0.01635 0.08634 0.06669 0.00833 0.08119 0.08907 -0.00048 0.07894 0.11137 -0.00987 0.07962 0.13305 -0.01961 0.08324 0.15357 -0.02944 0.08970 0.17244 -0.03914 0.09884 0.18917 -0.04847 0.11043 0.20338 -0.05719 0.12420 0.21469 -0.06509 0.13980 0.22284 -0.07197 0.15684 0.22762 0.02423 0.24032 -0.05536 0.03064 0.22517 -0.05555 0.03571 0.20937 -0.05226 0.03931 0.19330 -0.04555 0.04136 0.17737 -0.03561 0.04180 0.16195 -0.02267 0.04062 0.14744 -0.00704 0.03785 0.13419 0.01087 0.03357 0.12252 0.03064 0.02787 0.11272 0.05178 0.02089 0.10504 0.07376 0.01282 0.09966 0.09604 0.00384 0.09672 0.11809 -0.00582 0.09629 0.13934 -0.01593 0.09837 0.15929 -0.02623 0.10292 0.17743 -0.03647 0.10983 0.19333 -0.04640 0.11893 0.20658 -0.05578 0.12998 0.21687 -0.06437 0.14272 0.22394 -0.07197 0.15684 0.22762 0.02423 0.24032 -0.05536 0.03067 0.22953 -0.05426 0.03576 0.21798 -0.04970 0.03939 0.20595 -0.04180 0.04145 0.19374 -0.03075 0.04191 0.18165 -0.01682 0.04075 0.16998 -0.00035 0.03800 0.15901 0.01824 0.03372 0.14901 0.03851 0.02803 0.14024 0.05995 0.02106 0.13290 0.08203 0.01298 0.12718 0.10422 0.00400 0.12322 0.12595 -0.00568 0.12111 0.14671 -0.01579 0.12091 0.16598 -0.02611 0.12262 0.18328 -0.03637 0.12621 0.19819 -0.04633 0.13157 0.21034 -0.05573 0.13859 0.21943 -0.06435 0.14708 0.22524 -0.07197 0.15684 0.22762 0.02423 0.24032 -0.05536 0.03001 0.23489 -0.05290 0.03445 0.22857 -0.04702 0.03746 0.22152 -0.03786 0.03896 0.21389 -0.02565 0.03892 0.20589 -0.01068 0.03733 0.19772 0.00667 0.03423 0.18956 0.02597 0.02970 0.18162 0.04676 0.02385 0.17410 0.06852 0.01683 0.16719 0.09071 0.00880 0.16104 0.11278 -0.00003 0.15583 0.13421 -0.00945 0.15166 0.15444 -0.01922 0.14865 0.17300 -0.02911 0.14687 0.18942 -0.03886 0.14636 0.20329 -0.04825 0.14714 0.21428 -0.05704 0.14918 0.22211 -0.06501 0.15244 0.22660 -0.07197 0.15684 0.22762 0.02423 0.24032 -0.05536 0.02872 0.24074 -0.05161 0.03191 0.24012 -0.04448 0.03373 0.23848 -0.03412 0.03414 0.23585 -0.02081 0.03311 0.23231 -0.00486 0.03068 0.22794 0.01332 0.02691 0.22284 0.03330 0.02188 0.21715 0.05459 0.01573 0.21100 0.07664 0.00861 0.20455 0.09893 0.00069 0.19794 0.12091 -0.00784 0.19136 0.14203 -0.01677 0.18495 0.16177 -0.02587 0.17887 0.17965 -0.03492 0.17329 0.19523 -0.04369 0.16832 0.20812 -0.05198 0.16410 0.21801 -0.05958 0.16073 0.22465 -0.06630 0.15829 0.22788 -0.07197 0.15684 0.22762 "/>
				</IndexedFaceSet>
			</Shape>
			<Shape>
				<Appearance>
					<Material transparency="0.7500 " diffuseColor="1.0000 0.2992 0.7619"/>
				</Appearance>
				<IndexedFaceSet solid="false" coordIndex="0 21 22 -1 ,1 22 23 -1 ,2 23 24 -1 ,3 24 25 -1 ,4 25 26 -1 ,5 26 27 -1 ,6 27 28 -1 ,7 28 29 -1 ,8 29 30 -1 ,9 30 31 -1 ,10 31 32 -1 ,11 32 33 -1 ,12 33 34 -1 ,13 34 35 -1 ,14 35 36 -1 ,15 36 37 -1 ,16 37 38 -1 ,17 38 39 -1 ,18 39 40 -1 ,19 40 41 -1 ,21 42 43 -1 ,22 43 44 -1 ,23 44 45 -1 ,24 45 46 -1 ,25 46 47 -1 ,26 47 48 -1 ,27 48 49 -1 ,28 49 50 -1 ,29 50 51 -1 ,30 51 52 -1 ,31 52 53 -1 ,32 53 54 -1 ,33 54 55 -1 ,34 55 56 -1 ,35 56 57 -1 ,36 57 58 -1 ,37 58 59 -1 ,38 59 60 -1 ,39 60 61 -1 ,40 61 62 -1 ,42 63 64 -1 ,43 64 65 -1 ,44 65 66 -1 ,45 66 67 -1 ,46 67 68 -1 ,47 68 69 -1 ,48 69 70 -1 ,49 70 71 -1 ,50 71 72 -1 ,51 72 73 -1 ,52 73 74 -1 ,53 74 75 -1 ,54 75 76 -1 ,55 76 77 -1 ,56 77 78 -1 ,57 78 79 -1 ,58 79 80 -1 ,59 80 81 -1 ,60 81 82 -1 ,61 82 83 -1 ,63 84 85 -1 ,64 85 86 -1 ,65 86 87 -1 ,66 87 88 -1 ,67 88 89 -1 ,68 89 90 -1 ,69 90 91 -1 ,70 91 92 -1 ,71 92 93 -1 ,72 93 94 -1 ,73 94 95 -1 ,74 95 96 -1 ,75 96 97 -1 ,76 97 98 -1 ,77 98 99 -1 ,78 99 100 -1 ,79 100 101 -1 ,80 101 102 -1 ,81 102 103 -1 ,82 103 104 -1 ,84 105 106 -1 ,85 106 107 -1 ,86 107 108 -1 ,87 108 109 -1 ,88 109 110 -1 ,89 110 111 -1 ,90 111 112 -1 ,91 112 113 -1 ,92 113 114 -1 ,93 114 115 -1 ,94 115 116 -1 ,95 116 117 -1 ,96 117 118 -1 ,97 118 119 -1 ,98 119 120 -1 ,99 120 121 -1 ,100 121 122 -1 ,101 122 123 -1 ,102 123 124 -1 ,103 124 125 -1 ,105 126 127 -1 ,106 127 128 -1 ,107 128 129 -1 ,108 129 130 -1 ,109 130 131 -1 ,110 131 132 -1 ,111 132 133 -1 ,112 133 134 -1 ,113 134 135 -1 ,114 135 136 -1 ,115 136 137 -1 ,116 137 138 -1 ,117 138 139 -1 ,118 139 140 -1 ,119 140 141 -1 ,120 141 142 -1 ,121 142 143 -1 ,122 143 144 -1 ,123 144 145 -1 ,124 145 146 -1 ,126 147 148 -1 ,127 148 149 -1 ,128 149 150 -1 ,129 150 151 -1 ,130 151 152 -1 ,131 152 153 -1 ,132 153 154 -1 ,133 154 155 -1 ,134 155 156 -1 ,135 156 157 -1 ,136 157 158 -1 ,137 158 159 -1 ,138 159 160 -1 ,139 160 161 -1 ,140 161 162 -1 ,141 162 163 -1 ,142 163 164 -1 ,143 164 165 -1 ,144 165 166 -1 ,145 166 167 -1 ,147 168 169 -1 ,148 169 170 -1 ,149 170 171 -1 ,150 171 172 -1 ,151 172 173 -1 ,152 173 174 -1 ,153 174 175 -1 ,154 175 176 -1 ,155 176 177 -1 ,156 177 178 -1 ,157 178 179 -1 ,158 179 180 -1 ,159 180 181 -1 ,160 181 182 -1 ,161 182 183 -1 ,162 183 184 -1 ,163 184 185 -1 ,164 185 186 -1 ,165 186 187 -1 ,166 187 188 -1 ,168 189 190 -1 ,169 190 191 -1 ,170 191 192 -1 ,171 192 193 -1 ,172 193 194 -1 ,173 194 195 -1 ,174 195 196 -1 ,175 196 197 -1 ,176 197 198 -1 ,177 198 199 -1 ,178 199 200 -1 ,179 200 201 -1 ,180 201 202 -1 ,181 202 203 -1 ,182 203 204 -1 ,183 204 205 -1 ,184 205 206 -1 ,185 206 207 -1 ,186 207 208 -1 ,187 208 209 -1 ,189 210 211 -1 ,190 211 212 -1 ,191 212 213 -1 ,192 213 214 -1 ,193 214 215 -1 ,194 215 216 -1 ,195 216 217 -1 ,196 217 218 -1 ,197 218 219 -1 ,198 219 220 -1 ,199 220 221 -1 ,200 221 222 -1 ,201 222 223 -1 ,202 223 224 -1 ,203 224 225 -1 ,204 225 226 -1 ,205 226 227 -1 ,206 227 228 -1 ,207 228 229 -1 ,208 229 230 -1 ,210 231 232 -1 ,211 232 233 -1 ,212 233 234 -1 ,213 234 235 -1 ,214 235 236 -1 ,215 236 237 -1 ,216 237 238 -1 ,217 238 239 -1 ,218 239 240 -1 ,219 240 241 -1 ,220 241 242 -1 ,221 242 243 -1 ,222 243 244 -1 ,223 244 245 -1 ,224 245 246 -1 ,225 246 247 -1 ,226 247 248 -1 ,227 248 249 -1 ,228 249 250 -1 ,229 250 251 -1 ,231 252 253 -1 ,232 253 254 -1 ,233 254 255 -1 ,234 255 256 -1 ,235 256 257 -1 ,236 257 258 -1 ,237 258 259 -1 ,238 259 260 -1 ,239 260 261 -1 ,240 261 262 -1 ,241 262 263 -1 ,242 263 264 -1 ,243 264 265 -1 ,244 265 266 -1 ,245 266 267 -1 ,246 267 268 -1 ,247 268 269 -1 ,248 269 270 -1 ,249 270 271 -1 ,250 271 272 -1 ,252 273 274 -1 ,253 274 275 -1 ,254 275 276 -1 ,255 276 277 -1 ,256 277 278 -1 ,257 278 279 -1 ,258 279 280 -1 ,259 280 281 -1 ,260 281 282 -1 ,261 282 283 -1 ,262 283 284 -1 ,263 284 285 -1 ,264 285 286 -1 ,265 286 287 -1 ,266 287 288 -1 ,267 288 289 -1 ,268 289 290 -1 ,269 290 291 -1 ,270 291 292 -1 ,271 292 293 -1 ,273 294 295 -1 ,274 295 296 -1 ,275 296 297 -1 ,276 297 298 -1 ,277 298 299 -1 ,278 299 300 -1 ,279 300 301 -1 ,280 301 302 -1 ,281 302 303 -1 ,282 303 304 -1 ,283 304 305 -1 ,284 305 306 -1 ,285 306 307 -1 ,286 307 308 -1 ,287 308 309 -1 ,288 309 310 -1 ,289 310 311 -1 ,290 311 312 -1 ,291 312 313 -1 ,292 313 314 -1 ,294 315 316 -1 ,295 316 317 -1 ,296 317 318 -1 ,297 318 319 -1 ,298 319 320 -1 ,299 320 321 -1 ,300 321 322 -1 ,301 322 323 -1 ,302 323 324 -1 ,303 324 325 -1 ,304 325 326 -1 ,305 326 327 -1 ,306 327 328 -1 ,307 328 329 -1 ,308 329 330 -1 ,309 330 331 -1 ,310 331 332 -1 ,311 332 333 -1 ,312 333 334 -1 ,313 334 335 -1 ,315 336 337 -1 ,316 337 338 -1 ,317 338 339 -1 ,318 339 340 -1 ,319 340 341 -1 ,320 341 342 -1 ,321 342 343 -1 ,322 343 344 -1 ,323 344 345 -1 ,324 345 346 -1 ,325 346 347 -1 ,326 347 348 -1 ,327 348 349 -1 ,328 349 350 -1 ,329 350 351 -1 ,330 351 352 -1 ,331 352 353 -1 ,332 353 354 -1 ,333 354 355 -1 ,334 355 356 -1 ,336 357 358 -1 ,337 358 359 -1 ,338 359 360 -1 ,339 360 361 -1 ,340 361 362 -1 ,341 362 363 -1 ,342 363 364 -1 ,343 364 365 -1 ,344 365 366 -1 ,345 366 367 -1 ,346 367 368 -1 ,347 368 369 -1 ,348 369 370 -1 ,349 370 371 -1 ,350 371 372 -1 ,351 372 373 -1 ,352 373 374 -1 ,353 374 375 -1 ,354 375 376 -1 ,355 376 377 -1 ,357 378 379 -1 ,358 379 380 -1 ,359 380 381 -1 ,360 381 382 -1 ,361 382 383 -1 ,362 383 384 -1 ,363 384 385 -1 ,364 385 386 -1 ,365 386 387 -1 ,366 387 388 -1 ,367 388 389 -1 ,368 389 390 -1 ,369 390 391 -1 ,370 391 392 -1 ,371 392 393 -1 ,372 393 394 -1 ,373 394 395 -1 ,374 395 396 -1 ,375 396 397 -1 ,376 397 398 -1 ,378 399 400 -1 ,379 400 401 -1 ,380 401 402 -1 ,381 402 403 -1 ,382 403 404 -1 ,383 404 405 -1 ,384 405 406 -1 ,385 406 407 -1 ,386 407 408 -1 ,387 408 409 -1 ,388 409 410 -1 ,389 410 411 -1 ,390 411 412 -1 ,391 412 413 -1 ,392 413 414 -1 ,393 414 415 -1 ,394 415 416 -1 ,395 416 417 -1 ,396 417 418 -1 ,397 418 419 -1 ,399 420 421 -1 ,400 421 422 -1 ,401 422 423 -1 ,402 423 424 -1 ,403 424 425 -1 ,404 425 426 -1 ,405 426 427 -1 ,406 427 428 -1 ,407 428 429 -1 ,408 429 430 -1 ,409 430 431 -1 ,410 431 432 -1 ,411 432 433 -1 ,412 433 434 -1 ,413 434 435 -1 ,414 435 436 -1 ,415 436 437 -1 ,416 437 438 -1 ,417 438 439 -1 ,418 439 440 -1 ,1 0 22 -1 ,2 1 23 -1 ,3 2 24 -1 ,4 3 25 -1 ,5 4 26 -1 ,6 5 27 -1 ,7 6 28 -1 ,8 7 29 -1 ,9 8 30 -1 ,10 9 31 -1 ,11 10 32 -1 ,12 11 33 -1 ,13 12 34 -1 ,14 13 35 -1 ,15 14 36 -1 ,16 15 37 -1 ,17 16 38 -1 ,18 17 39 -1 ,19 18 40 -1 ,20 19 41 -1 ,22 21 43 -1 ,23 22 44 -1 ,24 23 45 -1 ,25 24 46 -1 ,26 25 47 -1 ,27 26 48 -1 ,28 27 49 -1 ,29 28 50 -1 ,30 29 51 -1 ,31 30 52 -1 ,32 31 53 -1 ,33 32 54 -1 ,34 33 55 -1 ,35 34 56 -1 ,36 35 57 -1 ,37 36 58 -1 ,38 37 59 -1 ,39 38 60 -1 ,40 39 61 -1 ,41 40 62 -1 ,43 42 64 -1 ,44 43 65 -1 ,45 44 66 -1 ,46 45 67 -1 ,47 46 68 -1 ,48 47 69 -1 ,49 48 70 -1 ,50 49 71 -1 ,51 50 72 -1 ,52 51 73 -1 ,53 52 74 -1 ,54 53 75 -1 ,55 54 76 -1 ,56 55 77 -1 ,57 56 78 -1 ,58 57 79 -1 ,59 58 80 -1 ,60 59 81 -1 ,61 60 82 -1 ,62 61 83 -1 ,64 63 85 -1 ,65 64 86 -1 ,66 65 87 -1 ,67 66 88 -1 ,68 67 89 -1 ,69 68 90 -1 ,70 69 91 -1 ,71 70 92 -1 ,72 71 93 -1 ,73 72 94 -1 ,74 73 95 -1 ,75 74 96 -1 ,76 75 97 -1 ,77 76 98 -1 ,78 77 99 -1 ,79 78 100 -1 ,80 79 101 -1 ,81 80 102 -1 ,82 81 103 -1 ,83 82 104 -1 ,85 84 106 -1 ,86 85 107 -1 ,87 86 108 -1 ,88 87 109 -1 ,89 88 110 -1 ,90 89 111 -1 ,91 90 112 -1 ,92 91 113 -1 ,93 92 114 -1 ,94 93 115 -1 ,95 94 116 -1 ,96 95 117 -1 ,97 96 118 -1 ,98 97 119 -1 ,99 98 120 -1 ,100 99 121 -1 ,101 100 122 -1 ,102 101 123 -1 ,103 102 124 -1 ,104 103 125 -1 ,106 105 127 -1 ,107 106 128 -1 ,108 107 129 -1 ,109 108 130 -1 ,110 109 131 -1 ,111 110 132 -1 ,112 111 133 -1 ,113 112 134 -1 ,114 113 135 -1 ,115 114 136 -1 ,116 115 137 -1 ,117 116 138 -1 ,118 117 139 -1 ,119 118 140 -1 ,120 119 141 -1 ,121 120 142 -1 ,122 121 143 -1 ,123 122 144 -1 ,124 123 145 -1 ,125 124 146 -1 ,127 126 148 -1 ,128 127 149 -1 ,129 128 150 -1 ,130 129 151 -1 ,131 130 152 -1 ,132 131 153 -1 ,133 132 154 -1 ,134 133 155 -1 ,135 134 156 -1 ,136 135 157 -1 ,137 136 158 -1 ,138 137 159 -1 ,139 138 160 -1 ,140 139 161 -1 ,141 140 162 -1 ,142 141 163 -1 ,143 142 164 -1 ,144 143 165 -1 ,145 144 166 -1 ,146 145 167 -1 ,148 147 169 -1 ,149 148 170 -1 ,150 149 171 -1 ,151 150 172 -1 ,152 151 173 -1 ,153 152 174 -1 ,154 153 175 -1 ,155 154 176 -1 ,156 155 177 -1 ,157 156 178 -1 ,158 157 179 -1 ,159 158 180 -1 ,160 159 181 -1 ,161 160 182 -1 ,162 161 183 -1 ,163 162 184 -1 ,164 163 185 -1 ,165 164 186 -1 ,166 165 187 -1 ,167 166 188 -1 ,169 168 190 -1 ,170 169 191 -1 ,171 170 192 -1 ,172 171 193 -1 ,173 172 194 -1 ,174 173 195 -1 ,175 174 196 -1 ,176 175 197 -1 ,177 176 198 -1 ,178 177 199 -1 ,179 178 200 -1 ,180 179 201 -1 ,181 180 202 -1 ,182 181 203 -1 ,183 182 204 -1 ,184 183 205 -1 ,185 184 206 -1 ,186 185 207 -1 ,187 186 208 -1 ,188 187 209 -1 ,190 189 211 -1 ,191 190 212 -1 ,192 191 213 -1 ,193 192 214 -1 ,194 193 215 -1 ,195 194 216 -1 ,196 195 217 -1 ,197 196 218 -1 ,198 197 219 -1 ,199 198 220 -1 ,200 199 221 -1 ,201 200 222 -1 ,202 201 223 -1 ,203 202 224 -1 ,204 203 225 -1 ,205 204 226 -1 ,206 205 227 -1 ,207 206 228 -1 ,208 207 229 -1 ,209 208 230 -1 ,211 210 232 -1 ,212 211 233 -1 ,213 212 234 -1 ,214 213 235 -1 ,215 214 236 -1 ,216 215 237 -1 ,217 216 238 -1 ,218 217 239 -1 ,219 218 240 -1 ,220 219 241 -1 ,221 220 242 -1 ,222 221 243 -1 ,223 222 244 -1 ,224 223 245 -1 ,225 224 246 -1 ,226 225 247 -1 ,227 226 248 -1 ,228 227 249 -1 ,229 228 250 -1 ,230 229 251 -1 ,232 231 253 -1 ,233 232 254 -1 ,234 233 255 -1 ,235 234 256 -1 ,236 235 257 -1 ,237 236 258 -1 ,238 237 259 -1 ,239 238 260 -1 ,240 239 261 -1 ,241 240 262 -1 ,242 241 263 -1 ,243 242 264 -1 ,244 243 265 -1 ,245 244 266 -1 ,246 245 267 -1 ,247 246 268 -1 ,248 247 269 -1 ,249 248 270 -1 ,250 249 271 -1 ,251 250 272 -1 ,253 252 274 -1 ,254 253 275 -1 ,255 254 276 -1 ,256 255 277 -1 ,257 256 278 -1 ,258 257 279 -1 ,259 258 280 -1 ,260 259 281 -1 ,261 260 282 -1 ,262 261 283 -1 ,263 262 284 -1 ,264 263 285 -1 ,265 264 286 -1 ,266 265 287 -1 ,267 266 288 -1 ,268 267 289 -1 ,269 268 290 -1 ,270 269 291 -1 ,271 270 292 -1 ,272 271 293 -1 ,274 273 295 -1 ,275 274 296 -1 ,276 275 297 -1 ,277 276 298 -1 ,278 277 299 -1 ,279 278 300 -1 ,280 279 301 -1 ,281 280 302 -1 ,282 281 303 -1 ,283 282 304 -1 ,284 283 305 -1 ,285 284 306 -1 ,286 285 307 -1 ,287 286 308 -1 ,288 287 309 -1 ,289 288 310 -1 ,290 289 311 -1 ,291 290 312 -1 ,292 291 313 -1 ,293 292 314 -1 ,295 294 316 -1 ,296 295 317 -1 ,297 296 318 -1 ,298 297 319 -1 ,299 298 320 -1 ,300 299 321 -1 ,301 300 322 -1 ,302 301 323 -1 ,303 302 324 -1 ,304 303 325 -1 ,305 304 326 -1 ,306 305 327 -1 ,307 306 328 -1 ,308 307 329 -1 ,309 308 330 -1 ,310 309 331 -1 ,311 310 332 -1 ,312 311 333 -1 ,313 312 334 -1 ,314 313 335 -1 ,316 315 337 -1 ,317 316 338 -1 ,318 317 339 -1 ,319 318 340 -1 ,320 319 341 -1 ,321 320 342 -1 ,322 321 343 -1 ,323 322 344 -1 ,324 323 345 -1 ,325 324 346 -1 ,326 325 347 -1 ,327 326 348 -1 ,328 327 349 -1 ,329 328 350 -1 ,330 329 351 -1 ,331 330 352 -1 ,332 331 353 -1 ,333 332 354 -1 ,334 333 355 -1 ,335 334 356 -1 ,337 336 358 -1 ,338 337 359 -1 ,339 338 360 -1 ,340 339 361 -1 ,341 340 362 -1 ,342 341 363 -1 ,343 342 364 -1 ,344 343 365 -1 ,345 344 366 -1 ,346 345 367 -1 ,347 346 368 -1 ,348 347 369 -1 ,349 348 370 -1 ,350 349 371 -1 ,351 350 372 -1 ,352 351 373 -1 ,353 352 374 -1 ,354 353 375 -1 ,355 354 376 -1 ,356 355 377 -1 ,358 357 379 -1 ,359 358 380 -1 ,360 359 381 -1 ,361 360 382 -1 ,362 361 383 -1 ,363 362 384 -1 ,364 363 385 -1 ,365 364 386 -1 ,366 365 387 -1 ,367 366 388 -1 ,368 367 389 -1 ,369 368 390 -1 ,370 369 391 -1 ,371 370 392 -1 ,372 371 393 -1 ,373 372 394 -1 ,374 373 395 -1 ,375 374 396 -1 ,376 375 397 -1 ,377 376 398 -1 ,379 378 400 -1 ,380 379 401 -1 ,381 380 402 -1 ,382 381 403 -1 ,383 382 404 -1 ,384 383 405 -1 ,385 384 406 -1 ,386 385 407 -1 ,387 386 408 -1 ,388 387 409 -1 ,389 388 410 -1 ,390 389 411 -1 ,391 390 412 -1 ,392 391 413 -1 ,393 392 414 -1 ,394 393 415 -1 ,395 394 416 -1 ,396 395 417 -1 ,397 396 418 -1 ,398 397 419 -1 ,400 399 421 -1 ,401 400 422 -1 ,402 401 423 -1 ,403 402 424 -1 ,404 403 425 -1 ,405 404 426 -1 ,406 405 427 -1 ,407 406 428 -1 ,408 407 429 -1 ,409 408 430 -1 ,410 409 431 -1 ,411 410 432 -1 ,412 411 433 -1 ,413 412 434 -1 ,414 413 435 -1 ,415 414 436 -1 ,416 415 437 -1 ,417 416 438 -1 ,418 417 439 -1 ,419 418 440 -1 ,">
					<Coordinate point="0.14622 -0.16755 -0.26535 0.15339 -0.15601 -0.26263 0.15650 -0.14023 -0.25272 0.15548 -0.12059 -0.23587 0.15033 -0.09759 -0.21249 0.14121 -0.07178 -0.18316 0.12831 -0.04380 -0.14861 0.11198 -0.01435 -0.10967 0.09260 0.01586 -0.06732 0.07065 0.04607 -0.02258 0.04668 0.07555 0.02343 0.02127 0.10357 0.06958 -0.00494 0.12944 0.11473 -0.03132 0.15253 0.15778 -0.05721 0.17225 0.19767 -0.08199 0.18814 0.23340 -0.10502 0.19979 0.26411 -0.12576 0.20693 0.28903 -0.14369 0.20936 0.30756 -0.15836 0.20705 0.31923 -0.16942 0.20003 0.32376 0.14622 -0.16755 -0.26535 0.14961 -0.15354 -0.26620 0.14903 -0.13534 -0.25977 0.14450 -0.11342 -0.24622 0.13613 -0.08830 -0.22590 0.12411 -0.06061 -0.19929 0.10876 -0.03103 -0.16706 0.09044 -0.00028 -0.12999 0.06961 0.03088 -0.08901 0.04678 0.06167 -0.04511 0.02251 0.09135 0.00062 -0.00260 0.11917 0.04705 -0.02793 0.14447 0.09304 -0.05286 0.16660 0.13746 -0.07677 0.18503 0.17922 -0.09908 0.19931 0.21728 -0.11923 0.20908 0.25071 -0.13673 0.21410 0.27868 -0.15116 0.21424 0.30051 -0.16214 0.20952 0.31567 -0.16942 0.20003 0.32376 0.14622 -0.16755 -0.26535 0.14531 -0.15222 -0.26933 0.14053 -0.13274 -0.26595 0.13201 -0.10959 -0.25531 0.11996 -0.08334 -0.23766 0.10466 -0.05464 -0.21344 0.08650 -0.02419 -0.18324 0.06593 0.00725 -0.14782 0.04344 0.03891 -0.10803 0.01961 0.07001 -0.06487 -0.00500 0.09979 -0.01939 -0.02977 0.12751 0.02729 -0.05409 0.15250 0.07401 -0.07737 0.17412 0.11963 -0.09903 0.19186 0.16303 -0.11853 0.20528 0.20313 -0.13540 0.21404 0.23895 -0.14922 0.21793 0.26960 -0.15966 0.21685 0.29433 -0.16645 0.21084 0.31254 -0.16942 0.20003 0.32376 0.14622 -0.16755 -0.26535 0.14090 -0.15218 -0.27171 0.13183 -0.13265 -0.27066 0.11923 -0.10947 -0.26223 0.10341 -0.08318 -0.24662 0.08475 -0.05445 -0.22422 0.06372 -0.02398 -0.19558 0.04084 0.00748 -0.16141 0.01667 0.03916 -0.12254 -0.00820 0.07027 -0.07993 -0.03316 0.10006 -0.03464 -0.05758 0.12777 0.01223 -0.08087 0.15275 0.05951 -0.10246 0.17436 0.10605 -0.12181 0.19208 0.15069 -0.13844 0.20547 0.19234 -0.15195 0.21419 0.22998 -0.16201 0.21805 0.26267 -0.16836 0.21694 0.28962 -0.17085 0.21088 0.31015 -0.16942 0.20003 0.32376 0.14622 -0.16755 -0.26535 0.13683 -0.15342 -0.27312 0.12378 -0.13511 -0.27344 0.10741 -0.11307 -0.26632 0.08810 -0.08785 -0.25191 0.06633 -0.06007 -0.23059 0.04265 -0.03040 -0.20286 0.01763 0.00041 -0.16943 -0.00811 0.03161 -0.13110 -0.03393 0.06243 -0.08882 -0.05921 0.09212 -0.04364 -0.08331 0.11993 0.00333 -0.10564 0.14520 0.05095 -0.12567 0.16728 0.09803 -0.14288 0.18565 0.14341 -0.15686 0.19985 0.18598 -0.16726 0.20953 0.22469 -0.17383 0.21444 0.25859 -0.17641 0.21448 0.28684 -0.17492 0.20964 0.30874 -0.16942 0.20003 0.32376 0.14622 -0.16755 -0.26535 0.13348 -0.15582 -0.27341 0.11717 -0.13986 -0.27402 0.09770 -0.12005 -0.26717 0.07553 -0.09688 -0.25301 0.05121 -0.07093 -0.23191 0.02535 -0.04284 -0.20438 -0.00142 -0.01329 -0.17109 -0.02845 0.01699 -0.13288 -0.05505 0.04725 -0.09067 -0.08059 0.07675 -0.04551 -0.10443 0.10475 0.00149 -0.12598 0.13058 0.04917 -0.14472 0.15359 0.09636 -0.16018 0.17322 0.14190 -0.17198 0.18898 0.18466 -0.17983 0.20049 0.22359 -0.18354 0.20747 0.25774 -0.18302 0.20973 0.28626 -0.17827 0.20723 0.30845 -0.16942 0.20003 0.32376 0.14622 -0.16755 -0.26535 0.13119 -0.15915 -0.27256 0.11265 -0.14644 -0.27234 0.09105 -0.12971 -0.26470 0.06692 -0.10940 -0.24981 0.04086 -0.08599 -0.22806 0.01351 -0.06006 -0.19997 -0.01446 -0.03226 -0.16624 -0.04236 -0.00326 -0.12770 -0.06951 0.02622 -0.08529 -0.09523 0.05546 -0.04007 -0.11888 0.08373 0.00686 -0.13990 0.11033 0.05435 -0.15776 0.13462 0.10121 -0.17202 0.15600 0.14630 -0.18233 0.17393 0.18851 -0.18843 0.18798 0.22679 -0.19018 0.19780 0.26021 -0.18754 0.20315 0.28794 -0.18056 0.20390 0.30930 -0.16942 0.20003 0.32376 0.14622 -0.16755 -0.26535 0.13018 -0.16308 -0.27065 0.11066 -0.15420 -0.26856 0.08813 -0.14112 -0.25915 0.06313 -0.12417 -0.24263 0.03630 -0.10376 -0.21942 0.00829 -0.08039 -0.19008 -0.02021 -0.05465 -0.15535 -0.04850 -0.02716 -0.11607 -0.07588 0.00140 -0.07322 -0.10167 0.03033 -0.02784 -0.12525 0.05891 0.01894 -0.14603 0.08643 0.06597 -0.16350 0.11223 0.11210 -0.17724 0.13567 0.15619 -0.18689 0.15616 0.19715 -0.19222 0.17321 0.23398 -0.19311 0.18639 0.26576 -0.18953 0.19539 0.29172 -0.18157 0.19997 0.31121 -0.16942 0.20003 0.32376 0.14622 -0.16755 -0.26535 0.13056 -0.16723 -0.26786 0.11139 -0.16239 -0.26306 0.08920 -0.15316 -0.25106 0.06453 -0.13975 -0.23216 0.03798 -0.12250 -0.20682 0.01021 -0.10184 -0.17568 -0.01810 -0.07827 -0.13948 -0.04624 -0.05237 -0.09914 -0.07354 -0.02478 -0.05563 -0.09930 0.00382 -0.01003 -0.12291 0.03272 0.03653 -0.14378 0.06122 0.08291 -0.16139 0.08861 0.12797 -0.17532 0.11422 0.17060 -0.18521 0.13742 0.20974 -0.19083 0.15763 0.24444 -0.19204 0.17436 0.27384 -0.18880 0.18720 0.29722 -0.18120 0.19582 0.31400 -0.16942 0.20003 0.32376 0.14622 -0.16755 -0.26535 0.13227 -0.17119 -0.26448 0.11478 -0.17021 -0.25637 0.09417 -0.16464 -0.24123 0.07097 -0.15462 -0.21943 0.04572 -0.14039 -0.19151 0.01907 -0.12230 -0.15816 -0.00834 -0.10080 -0.12019 -0.03582 -0.07642 -0.07855 -0.06272 -0.04976 -0.03425 -0.08835 -0.02147 0.01162 -0.11209 0.00774 0.05791 -0.13336 0.03717 0.10350 -0.15163 0.06608 0.14726 -0.16646 0.09376 0.18811 -0.17747 0.11953 0.22505 -0.18439 0.14276 0.25717 -0.18706 0.16288 0.28367 -0.18541 0.17938 0.30391 -0.17948 0.19187 0.31739 -0.16942 0.20003 0.32376 0.14622 -0.16755 -0.26535 0.13516 -0.17457 -0.26082 0.12048 -0.17688 -0.24915 0.10256 -0.17445 -0.23062 0.08182 -0.16731 -0.20570 0.05878 -0.15566 -0.17499 0.03401 -0.13977 -0.13925 0.00812 -0.12005 -0.09937 -0.01826 -0.09696 -0.05632 -0.04448 -0.07109 -0.01116 -0.06988 -0.04307 0.03499 -0.09385 -0.01359 0.08100 -0.11580 0.01662 0.12573 -0.13518 0.04683 0.16809 -0.15152 0.07628 0.20702 -0.16441 0.10426 0.24158 -0.17354 0.13007 0.27091 -0.17868 0.15307 0.29428 -0.17971 0.17271 0.31113 -0.17660 0.18849 0.32104 -0.16942 0.20003 0.32376 0.14622 -0.16755 -0.26535 0.13894 -0.17704 -0.25725 0.12795 -0.18176 -0.24210 0.11353 -0.18162 -0.22027 0.09603 -0.17660 -0.19229 0.07587 -0.16683 -0.15886 0.05357 -0.15255 -0.12080 0.02965 -0.13412 -0.07905 0.00473 -0.11199 -0.03463 -0.02060 -0.08669 0.01136 -0.04571 -0.05887 0.05780 -0.06998 -0.02919 0.10352 -0.09281 0.00160 0.14742 -0.11364 0.03276 0.18841 -0.13196 0.06351 0.22547 -0.14732 0.09309 0.25771 -0.15933 0.12078 0.28431 -0.16771 0.14590 0.30464 -0.17224 0.16782 0.31818 -0.17281 0.18602 0.32461 -0.16942 0.20003 0.32376 0.14622 -0.16755 -0.26535 0.14324 -0.17836 -0.25412 0.13645 -0.18437 -0.23592 0.12602 -0.18545 -0.21118 0.11220 -0.18156 -0.18053 0.09533 -0.17280 -0.14471 0.07582 -0.15938 -0.10461 0.05417 -0.14164 -0.06122 0.03089 -0.12002 -0.01560 0.00657 -0.09503 0.03113 -0.01820 -0.06731 0.07780 -0.04281 -0.03753 0.12328 -0.06665 -0.00643 0.16645 -0.08913 0.02523 0.20623 -0.10970 0.05667 0.24166 -0.12786 0.08712 0.27185 -0.14316 0.11582 0.29607 -0.15522 0.14207 0.31372 -0.16374 0.16522 0.32437 -0.16851 0.18470 0.32774 -0.16942 0.20003 0.32376 0.14622 -0.16755 -0.26535 0.14765 -0.17840 -0.25174 0.14516 -0.18445 -0.23120 0.13880 -0.18557 -0.20426 0.12875 -0.18171 -0.17157 0.11524 -0.17299 -0.13393 0.09860 -0.15960 -0.09228 0.07926 -0.14188 -0.04763 0.05767 -0.12027 -0.00109 0.03438 -0.09529 0.04619 0.00996 -0.06758 0.09305 -0.01500 -0.03779 0.13835 -0.03987 -0.00668 0.18095 -0.06404 0.02500 0.21982 -0.08693 0.05646 0.25400 -0.10795 0.08693 0.28264 -0.12661 0.11566 0.30504 -0.14243 0.14195 0.32065 -0.15504 0.16513 0.32908 -0.16411 0.18466 0.33013 -0.16942 0.20003 0.32376 0.14622 -0.16755 -0.26535 0.15172 -0.17716 -0.25033 0.15320 -0.18200 -0.22842 0.15063 -0.18196 -0.20017 0.14406 -0.17705 -0.16628 0.13366 -0.16737 -0.12756 0.11968 -0.15317 -0.08499 0.10246 -0.13480 -0.03961 0.08244 -0.11272 0.00747 0.06011 -0.08745 0.05508 0.03600 -0.05964 0.10206 0.01073 -0.02995 0.14724 -0.01510 0.00087 0.18951 -0.04083 0.03207 0.22784 -0.06585 0.06288 0.26128 -0.08954 0.09255 0.28900 -0.11130 0.12033 0.31033 -0.13061 0.14555 0.32473 -0.14699 0.16759 0.33186 -0.16003 0.18590 0.33153 -0.16942 0.20003 0.32376 0.14622 -0.16755 -0.26535 0.15507 -0.17475 -0.25004 0.15981 -0.17725 -0.22784 0.16034 -0.17499 -0.19932 0.15663 -0.16801 -0.16518 0.14878 -0.15650 -0.12624 0.13698 -0.14074 -0.08348 0.12152 -0.12111 -0.03794 0.10278 -0.09810 0.00925 0.08123 -0.07227 0.05693 0.05739 -0.04427 0.10393 0.03185 -0.01477 0.14908 0.00524 0.01549 0.19129 -0.02178 0.04577 0.22951 -0.04855 0.07532 0.26279 -0.07441 0.10341 0.29032 -0.09873 0.12936 0.31143 -0.12090 0.15253 0.32558 -0.14038 0.17234 0.33244 -0.15669 0.18830 0.33183 -0.16942 0.20003 0.32376 0.14622 -0.16755 -0.26535 0.15736 -0.17142 -0.25089 0.16434 -0.17067 -0.22953 0.16698 -0.16532 -0.20180 0.16523 -0.15550 -0.16838 0.15913 -0.14145 -0.13009 0.14882 -0.12352 -0.08788 0.13456 -0.10214 -0.04279 0.11670 -0.07785 0.00407 0.09568 -0.05125 0.05155 0.07202 -0.02298 0.09848 0.04631 0.00626 0.14371 0.01916 0.03574 0.18611 -0.00874 0.06474 0.22466 -0.03671 0.09254 0.25839 -0.06407 0.11847 0.28648 -0.09013 0.14188 0.30823 -0.11426 0.16219 0.32311 -0.13586 0.17892 0.33076 -0.15440 0.19163 0.33098 -0.16942 0.20003 0.32376 0.14622 -0.16755 -0.26535 0.15837 -0.16749 -0.25280 0.16633 -0.16291 -0.23330 0.16991 -0.15391 -0.20735 0.16902 -0.14073 -0.17556 0.16368 -0.12368 -0.13874 0.15403 -0.10319 -0.09778 0.14030 -0.07975 -0.05369 0.12283 -0.05395 -0.00756 0.10205 -0.02643 0.03948 0.07847 0.00215 0.08626 0.05267 0.03108 0.13163 0.02529 0.05964 0.17449 -0.00300 0.08713 0.21377 -0.03150 0.11287 0.24850 -0.05951 0.13624 0.27783 -0.08634 0.15665 0.30104 -0.11133 0.17360 0.31756 -0.13386 0.18668 0.32698 -0.15339 0.19556 0.32906 -0.16942 0.20003 0.32376 0.14622 -0.16755 -0.26535 0.15800 -0.16334 -0.25559 0.16560 -0.15472 -0.23881 0.16883 -0.14188 -0.21543 0.16763 -0.12515 -0.18603 0.16201 -0.10494 -0.15133 0.15212 -0.08174 -0.11218 0.13819 -0.05613 -0.06956 0.12058 -0.02874 -0.02450 0.09971 -0.00024 0.02189 0.07610 0.02866 0.06845 0.05033 0.05726 0.11404 0.02304 0.08485 0.15755 -0.00511 0.11075 0.19790 -0.03341 0.13432 0.23409 -0.06118 0.15498 0.26524 -0.08773 0.17223 0.29057 -0.11240 0.18564 0.30947 -0.13460 0.19487 0.32147 -0.15376 0.19971 0.32628 -0.16942 0.20003 0.32376 0.14622 -0.16755 -0.26535 0.15628 -0.15939 -0.25897 0.16221 -0.14690 -0.24550 0.16386 -0.13040 -0.22526 0.16119 -0.11028 -0.19876 0.15426 -0.08705 -0.16664 0.14325 -0.06128 -0.12970 0.12843 -0.03360 -0.08885 0.11016 -0.00469 -0.04509 0.08889 0.02474 0.00050 0.06515 0.05395 0.04680 0.03951 0.08224 0.09266 0.01262 0.10890 0.13696 -0.01487 0.13328 0.17861 -0.04227 0.15478 0.21657 -0.06893 0.17287 0.24993 -0.09417 0.18710 0.27785 -0.11738 0.19712 0.29965 -0.13798 0.20269 0.31478 -0.15547 0.20367 0.32289 -0.16942 0.20003 0.32376 0.14622 -0.16755 -0.26535 0.15339 -0.15601 -0.26263 0.15650 -0.14023 -0.25272 0.15548 -0.12059 -0.23587 0.15033 -0.09759 -0.21249 0.14121 -0.07178 -0.18316 0.12831 -0.04380 -0.14861 0.11198 -0.01435 -0.10967 0.09260 0.01586 -0.06732 0.07065 0.04607 -0.02258 0.04668 0.07555 0.02343 0.02127 0.10357 0.06958 -0.00494 0.12944 0.11473 -0.03132 0.15253 0.15778 -0.05721 0.17225 0.19767 -0.08199 0.18814 0.23340 -0.10502 0.19979 0.26411 -0.12576 0.20693 0.28903 -0.14369 0.20936 0.30756 -0.15836 0.20705 0.31923 -0.16942 0.20003 0.32376 "/>
				</IndexedFaceSet>
			</Shape>
			<Shape>
				<Appearance>
					<Material transparency="0.7500 " diffuseColor="1.0000 0.0000 0.0476"/>
				</Appearance>
				<IndexedFaceSet solid="false" coordIndex="0 21 22 -1 ,1 22 23 -1 ,2 23 24 -1 ,3 24 25 -1 ,4 25 26 -1 ,5 26 27 -1 ,6 27 28 -1 ,7 28 29 -1 ,8 29 30 -1 ,9 30 31 -1 ,10 31 32 -1 ,11 32 33 -1 ,12 33 34 -1 ,13 34 35 -1 ,14 35 36 -1 ,15 36 37 -1 ,16 37 38 -1 ,17 38 39 -1 ,18 39 40 -1 ,19 40 41 -1 ,21 42 43 -1 ,22 43 44 -1 ,23 44 45 -1 ,24 45 46 -1 ,25 46 47 -1 ,26 47 48 -1 ,27 48 49 -1 ,28 49 50 -1 ,29 50 51 -1 ,30 51 52 -1 ,31 52 53 -1 ,32 53 54 -1 ,33 54 55 -1 ,34 55 56 -1 ,35 56 57 -1 ,36 57 58 -1 ,37 58 59 -1 ,38 59 60 -1 ,39 60 61 -1 ,40 61 62 -1 ,42 63 64 -1 ,43 64 65 -1 ,44 65 66 -1 ,45 66 67 -1 ,46 67 68 -1 ,47 68 69 -1 ,48 69 70 -1 ,49 70 71 -1 ,50 71 72 -1 ,51 72 73 -1 ,52 73 74 -1 ,53 74 75 -1 ,54 75 76 -1 ,55 76 77 -1 ,56 77 78 -1 ,57 78 79 -1 ,58 79 80 -1 ,59 80 81 -1 ,60 81 82 -1 ,61 82 83 -1 ,63 84 85 -1 ,64 85 86 -1 ,65 86 87 -1 ,66 87 88 -1 ,67 88 89 -1 ,68 89 90 -1 ,69 90 91 -1 ,70 91 92 -1 ,71 92 93 -1 ,72 93 94 -1 ,73 94 95 -1 ,74 95 96 -1 ,75 96 97 -1 ,76 97 98 -1 ,77 98 99 -1 ,78 99 100 -1 ,79 100 101 -1 ,80 101 102 -1 ,81 102 103 -1 ,82 103 104 -1 ,84 105 106 -1 ,85 106 107 -1 ,86 107 108 -1 ,87 108 109 -1 ,88 109 110 -1 ,89 110 111 -1 ,90 111 112 -1 ,91 112 113 -1 ,92 113 114 -1 ,93 114 115 -1 ,94 115 116 -1 ,95 116 117 -1 ,96 117 118 -1 ,97 118 119 -1 ,98 119 120 -1 ,99 120 121 -1 ,100 121 122 -1 ,101 122 123 -1 ,102 123 124 -1 ,103 124 125 -1 ,105 126 127 -1 ,106 127 128 -1 ,107 128 129 -1 ,108 129 130 -1 ,109 130 131 -1 ,110 131 132 -1 ,111 132 133 -1 ,112 133 134 -1 ,113 134 135 -1 ,114 135 136 -1 ,115 136 137 -1 ,116 137 138 -1 ,117 138 139 -1 ,118 139 140 -1 ,119 140 141 -1 ,120 141 142 -1 ,121 142 143 -1 ,122 143 144 -1 ,123 144 145 -1 ,124 145 146 -1 ,126 147 148 -1 ,127 148 149 -1 ,128 149 150 -1 ,129 150 151 -1 ,130 151 152 -1 ,131 152 153 -1 ,132 153 154 -1 ,133 154 155 -1 ,134 155 156 -1 ,135 156 157 -1 ,136 157 158 -1 ,137 158 159 -1 ,138 159 160 -1 ,139 160 161 -1 ,140 161 162 -1 ,141 162 163 -1 ,142 163 164 -1 ,143 164 165 -1 ,144 165 166 -1 ,145 166 167 -1 ,147 168 169 -1 ,148 169 170 -1 ,149 170 171 -1 ,150 171 172 -1 ,151 172 173 -1 ,152 173 174 -1 ,153 174 175 -1 ,154 175 176 -1 ,155 176 177 -1 ,156 177 178 -1 ,157 178 179 -1 ,158 179 180 -1 ,159 180 181 -1 ,160 181 182 -1 ,161 182 183 -1 ,162 183 184 -1 ,163 184 185 -1 ,164 185 186 -1 ,165 186 187 -1 ,166 187 188 -1 ,168 189 190 -1 ,169 190 191 -1 ,170 191 192 -1 ,171 192 193 -1 ,172 193 194 -1 ,173 194 195 -1 ,174 195 196 -1 ,175 196 197 -1 ,176 197 198 -1 ,177 198 199 -1 ,178 199 200 -1 ,179 200 201 -1 ,180 201 202 -1 ,181 202 203 -1 ,182 203 204 -1 ,183 204 205 -1 ,184 205 206 -1 ,185 206 207 -1 ,186 207 208 -1 ,187 208 209 -1 ,189 210 211 -1 ,190 211 212 -1 ,191 212 213 -1 ,192 213 214 -1 ,193 214 215 -1 ,194 215 216 -1 ,195 216 217 -1 ,196 217 218 -1 ,197 218 219 -1 ,198 219 220 -1 ,199 220 221 -1 ,200 221 222 -1 ,201 222 223 -1 ,202 223 224 -1 ,203 224 225 -1 ,204 225 226 -1 ,205 226 227 -1 ,206 227 228 -1 ,207 228 229 -1 ,208 229 230 -1 ,210 231 232 -1 ,211 232 233 -1 ,212 233 234 -1 ,213 234 235 -1 ,214 235 236 -1 ,215 236 237 -1 ,216 237 238 -1 ,217 238 239 -1 ,218 239 240 -1 ,219 240 241 -1 ,220 241 242 -1 ,221 242 243 -1 ,222 243 244 -1 ,223 244 245 -1 ,224 245 246 -1 ,225 246 247 -1 ,226 247 248 -1 ,227 248 249 -1 ,228 249 250 -1 ,229 250 251 -1 ,231 252 253 -1 ,232 253 254 -1 ,233 254 255 -1 ,234 255 256 -1 ,235 256 257 -1 ,236 257 258 -1 ,237 258 259 -1 ,238 259 260 -1 ,239 260 261 -1 ,240 261 262 -1 ,241 262 263 -1 ,242 263 264 -1 ,243 264 265 -1 ,244 265 266 -1 ,245 266 267 -1 ,246 267 268 -1 ,247 268 269 -1 ,248 269 270 -1 ,249 270 271 -1 ,250 271 272 -1 ,252 273 274 -1 ,253 274 275 -1 ,254 275 276 -1 ,255 276 277 -1 ,256 277 278 -1 ,257 278 279 -1 ,258 279 280 -1 ,259 280 281 -1 ,260 281 282 -1 ,261 282 283 -1 ,262 283 284 -1 ,263 284 285 -1 ,264 285 286 -1 ,265 286 287 -1 ,266 287 288 -1 ,267 288 289 -1 ,268 289 290 -1 ,269 290 291 -1 ,270 291 292 -1 ,271 292 293 -1 ,273 294 295 -1 ,274 295 296 -1 ,275 296 297 -1 ,276 297 298 -1 ,277 298 299 -1 ,278 299 300 -1 ,279 300 301 -1 ,280 301 302 -1 ,281 302 303 -1 ,282 303 304 -1 ,283 304 305 -1 ,284 305 306 -1 ,285 306 307 -1 ,286 307 308 -1 ,287 308 309 -1 ,288 309 310 -1 ,289 310 311 -1 ,290 311 312 -1 ,291 312 313 -1 ,292 313 314 -1 ,294 315 316 -1 ,295 316 317 -1 ,296 317 318 -1 ,297 318 319 -1 ,298 319 320 -1 ,299 320 321 -1 ,300 321 322 -1 ,301 322 323 -1 ,302 323 324 -1 ,303 324 325 -1 ,304 325 326 -1 ,305 326 327 -1 ,306 327 328 -1 ,307 328 329 -1 ,308 329 330 -1 ,309 330 331 -1 ,310 331 332 -1 ,311 332 333 -1 ,312 333 334 -1 ,313 334 335 -1 ,315 336 337 -1 ,316 337 338 -1 ,317 338 339 -1 ,318 339 340 -1 ,319 340 341 -1 ,320 341 342 -1 ,321 342 343 -1 ,322 343 344 -1 ,323 344 345 -1 ,324 345 346 -1 ,325 346 347 -1 ,326 347 348 -1 ,327 348 349 -1 ,328 349 350 -1 ,329 350 351 -1 ,330 351 352 -1 ,331 352 353 -1 ,332 353 354 -1 ,333 354 355 -1 ,334 355 356 -1 ,336 357 358 -1 ,337 358 359 -1 ,338 359 360 -1 ,339 360 361 -1 ,340 361 362 -1 ,341 362 363 -1 ,342 363 364 -1 ,343 364 365 -1 ,344 365 366 -1 ,345 366 367 -1 ,346 367 368 -1 ,347 368 369 -1 ,348 369 370 -1 ,349 370 371 -1 ,350 371 372 -1 ,351 372 373 -1 ,352 373 374 -1 ,353 374 375 -1 ,354 375 376 -1 ,355 376 377 -1 ,357 378 379 -1 ,358 379 380 -1 ,359 380 381 -1 ,360 381 382 -1 ,361 382 383 -1 ,362 383 384 -1 ,363 384 385 -1 ,364 385 386 -1 ,365 386 387 -1 ,366 387 388 -1 ,367 388 389 -1 ,368 389 390 -1 ,369 390 391 -1 ,370 391 392 -1 ,371 392 393 -1 ,372 393 394 -1 ,373 394 395 -1 ,374 395 396 -1 ,375 396 397 -1 ,376 397 398 -1 ,378 399 400 -1 ,379 400 401 -1 ,380 401 402 -1 ,381 402 403 -1 ,382 403 404 -1 ,383 404 405 -1 ,384 405 406 -1 ,385 406 407 -1 ,386 407 408 -1 ,387 408 409 -1 ,388 409 410 -1 ,389 410 411 -1 ,390 411 412 -1 ,391 412 413 -1 ,392 413 414 -1 ,393 414 415 -1 ,394 415 416 -1 ,395 416 417 -1 ,396 417 418 -1 ,397 418 419 -1 ,399 420 421 -1 ,400 421 422 -1 ,401 422 423 -1 ,402 423 424 -1 ,403 424 425 -1 ,404 425 426 -1 ,405 426 427 -1 ,406 427 428 -1 ,407 428 429 -1 ,408 429 430 -1 ,409 430 431 -1 ,410 431 432 -1 ,411 432 433 -1 ,412 433 434 -1 ,413 434 435 -1 ,414 435 436 -1 ,415 436 437 -1 ,416 437 438 -1 ,417 438 439 -1 ,418 439 440 -1 ,1 0 22 -1 ,2 1 23 -1 ,3 2 24 -1 ,4 3 25 -1 ,5 4 26 -1 ,6 5 27 -1 ,7 6 28 -1 ,8 7 29 -1 ,9 8 30 -1 ,10 9 31 -1 ,11 10 32 -1 ,12 11 33 -1 ,13 12 34 -1 ,14 13 35 -1 ,15 14 36 -1 ,16 15 37 -1 ,17 16 38 -1 ,18 17 39 -1 ,19 18 40 -1 ,20 19 41 -1 ,22 21 43 -1 ,23 22 44 -1 ,24 23 45 -1 ,25 24 46 -1 ,26 25 47 -1 ,27 26 48 -1 ,28 27 49 -1 ,29 28 50 -1 ,30 29 51 -1 ,31 30 52 -1 ,32 31 53 -1 ,33 32 54 -1 ,34 33 55 -1 ,35 34 56 -1 ,36 35 57 -1 ,37 36 58 -1 ,38 37 59 -1 ,39 38 60 -1 ,40 39 61 -1 ,41 40 62 -1 ,43 42 64 -1 ,44 43 65 -1 ,45 44 66 -1 ,46 45 67 -1 ,47 46 68 -1 ,48 47 69 -1 ,49 48 70 -1 ,50 49 71 -1 ,51 50 72 -1 ,52 51 73 -1 ,53 52 74 -1 ,54 53 75 -1 ,55 54 76 -1 ,56 55 77 -1 ,57 56 78 -1 ,58 57 79 -1 ,59 58 80 -1 ,60 59 81 -1 ,61 60 82 -1 ,62 61 83 -1 ,64 63 85 -1 ,65 64 86 -1 ,66 65 87 -1 ,67 66 88 -1 ,68 67 89 -1 ,69 68 90 -1 ,70 69 91 -1 ,71 70 92 -1 ,72 71 93 -1 ,73 72 94 -1 ,74 73 95 -1 ,75 74 96 -1 ,76 75 97 -1 ,77 76 98 -1 ,78 77 99 -1 ,79 78 100 -1 ,80 79 101 -1 ,81 80 102 -1 ,82 81 103 -1 ,83 82 104 -1 ,85 84 106 -1 ,86 85 107 -1 ,87 86 108 -1 ,88 87 109 -1 ,89 88 110 -1 ,90 89 111 -1 ,91 90 112 -1 ,92 91 113 -1 ,93 92 114 -1 ,94 93 115 -1 ,95 94 116 -1 ,96 95 117 -1 ,97 96 118 -1 ,98 97 119 -1 ,99 98 120 -1 ,100 99 121 -1 ,101 100 122 -1 ,102 101 123 -1 ,103 102 124 -1 ,104 103 125 -1 ,106 105 127 -1 ,107 106 128 -1 ,108 107 129 -1 ,109 108 130 -1 ,110 109 131 -1 ,111 110 132 -1 ,112 111 133 -1 ,113 112 134 -1 ,114 113 135 -1 ,115 114 136 -1 ,116 115 137 -1 ,117 116 138 -1 ,118 117 139 -1 ,119 118 140 -1 ,120 119 141 -1 ,121 120 142 -1 ,122 121 143 -1 ,123 122 144 -1 ,124 123 145 -1 ,125 124 146 -1 ,127 126 148 -1 ,128 127 149 -1 ,129 128 150 -1 ,130 129 151 -1 ,131 130 152 -1 ,132 131 153 -1 ,133 132 154 -1 ,134 133 155 -1 ,135 134 156 -1 ,136 135 157 -1 ,137 136 158 -1 ,138 137 159 -1 ,139 138 160 -1 ,140 139 161 -1 ,141 140 162 -1 ,142 141 163 -1 ,143 142 164 -1 ,144 143 165 -1 ,145 144 166 -1 ,146 145 167 -1 ,148 147 169 -1 ,149 148 170 -1 ,150 149 171 -1 ,151 150 172 -1 ,152 151 173 -1 ,153 152 174 -1 ,154 153 175 -1 ,155 154 176 -1 ,156 155 177 -1 ,157 156 178 -1 ,158 157 179 -1 ,159 158 180 -1 ,160 159 181 -1 ,161 160 182 -1 ,162 161 183 -1 ,163 162 184 -1 ,164 163 185 -1 ,165 164 186 -1 ,166 165 187 -1 ,167 166 188 -1 ,169 168 190 -1 ,170 169 191 -1 ,171 170 192 -1 ,172 171 193 -1 ,173 172 194 -1 ,174 173 195 -1 ,175 174 196 -1 ,176 175 197 -1 ,177 176 198 -1 ,178 177 199 -1 ,179 178 200 -1 ,180 179 201 -1 ,181 180 202 -1 ,182 181 203 -1 ,183 182 204 -1 ,184 183 205 -1 ,185 184 206 -1 ,186 185 207 -1 ,187 186 208 -1 ,188 187 209 -1 ,190 189 211 -1 ,191 190 212 -1 ,192 191 213 -1 ,193 192 214 -1 ,194 193 215 -1 ,195 194 216 -1 ,196 195 217 -1 ,197 196 218 -1 ,198 197 219 -1 ,199 198 220 -1 ,200 199 221 -1 ,201 200 222 -1 ,202 201 223 -1 ,203 202 224 -1 ,204 203 225 -1 ,205 204 226 -1 ,206 205 227 -1 ,207 206 228 -1 ,208 207 229 -1 ,209 208 230 -1 ,211 210 232 -1 ,212 211 233 -1 ,213 212 234 -1 ,214 213 235 -1 ,215 214 236 -1 ,216 215 237 -1 ,217 216 238 -1 ,218 217 239 -1 ,219 218 240 -1 ,220 219 241 -1 ,221 220 242 -1 ,222 221 243 -1 ,223 222 244 -1 ,224 223 245 -1 ,225 224 246 -1 ,226 225 247 -1 ,227 226 248 -1 ,228 227 249 -1 ,229 228 250 -1 ,230 229 251 -1 ,232 231 253 -1 ,233 232 254 -1 ,234 233 255 -1 ,235 234 256 -1 ,236 235 257 -1 ,237 236 258 -1 ,238 237 259 -1 ,239 238 260 -1 ,240 239 261 -1 ,241 240 262 -1 ,242 241 263 -1 ,243 242 264 -1 ,244 243 265 -1 ,245 244 266 -1 ,246 245 267 -1 ,247 246 268 -1 ,248 247 269 -1 ,249 248 270 -1 ,250 249 271 -1 ,251 250 272 -1 ,253 252 274 -1 ,254 253 275 -1 ,255 254 276 -1 ,256 255 277 -1 ,257 256 278 -1 ,258 257 279 -1 ,259 258 280 -1 ,260 259 281 -1 ,261 260 282 -1 ,262 261 283 -1 ,263 262 284 -1 ,264 263 285 -1 ,265 264 286 -1 ,266 265 287 -1 ,267 266 288 -1 ,268 267 289 -1 ,269 268 290 -1 ,270 269 291 -1 ,271 270 292 -1 ,272 271 293 -1 ,274 273 295 -1 ,275 274 296 -1 ,276 275 297 -1 ,277 276 298 -1 ,278 277 299 -1 ,279 278 300 -1 ,280 279 301 -1 ,281 280 302 -1 ,282 281 303 -1 ,283 282 304 -1 ,284 283 305 -1 ,285 284 306 -1 ,286 285 307 -1 ,287 286 308 -1 ,288 287 309 -1 ,289 288 310 -1 ,290 289 311 -1 ,291 290 312 -1 ,292 291 313 -1 ,293 292 314 -1 ,295 294 316 -1 ,296 295 317 -1 ,297 296 318 -1 ,298 297 319 -1 ,299 298 320 -1 ,300 299 321 -1 ,301 300 322 -1 ,302 301 323 -1 ,303 302 324 -1 ,304 303 325 -1 ,305 304 326 -1 ,306 305 327 -1 ,307 306 328 -1 ,308 307 329 -1 ,309 308 330 -1 ,310 309 331 -1 ,311 310 332 -1 ,312 311 333 -1 ,313 312 334 -1 ,314 313 335 -1 ,316 315 337 -1 ,317 316 338 -1 ,318 317 339 -1 ,319 318 340 -1 ,320 319 341 -1 ,321 320 342 -1 ,322 321 343 -1 ,323 322 344 -1 ,324 323 345 -1 ,325 324 346 -1 ,326 325 347 -1 ,327 326 348 -1 ,328 327 349 -1 ,329 328 350 -1 ,330 329 351 -1 ,331 330 352 -1 ,332 331 353 -1 ,333 332 354 -1 ,334 333 355 -1 ,335 334 356 -1 ,337 336 358 -1 ,338 337 359 -1 ,339 338 360 -1 ,340 339 361 -1 ,341 340 362 -1 ,342 341 363 -1 ,343 342 364 -1 ,344 343 365 -1 ,345 344 366 -1 ,346 345 367 -1 ,347 346 368 -1 ,348 347 369 -1 ,349 348 370 -1 ,350 349 371 -1 ,351 350 372 -1 ,352 351 373 -1 ,353 352 374 -1 ,354 353 375 -1 ,355 354 376 -1 ,356 355 377 -1 ,358 357 379 -1 ,359 358 380 -1 ,360 359 381 -1 ,361 360 382 -1 ,362 361 383 -1 ,363 362 384 -1 ,364 363 385 -1 ,365 364 386 -1 ,366 365 387 -1 ,367 366 388 -1 ,368 367 389 -1 ,369 368 390 -1 ,370 369 391 -1 ,371 370 392 -1 ,372 371 393 -1 ,373 372 394 -1 ,374 373 395 -1 ,375 374 396 -1 ,376 375 397 -1 ,377 376 398 -1 ,379 378 400 -1 ,380 379 401 -1 ,381 380 402 -1 ,382 381 403 -1 ,383 382 404 -1 ,384 383 405 -1 ,385 384 406 -1 ,386 385 407 -1 ,387 386 408 -1 ,388 387 409 -1 ,389 388 410 -1 ,390 389 411 -1 ,391 390 412 -1 ,392 391 413 -1 ,393 392 414 -1 ,394 393 415 -1 ,395 394 416 -1 ,396 395 417 -1 ,397 396 418 -1 ,398 397 419 -1 ,400 399 421 -1 ,401 400 422 -1 ,402 401 423 -1 ,403 402 424 -1 ,404 403 425 -1 ,405 404 426 -1 ,406 405 427 -1 ,407 406 428 -1 ,408 407 429 -1 ,409 408 430 -1 ,410 409 431 -1 ,411 410 432 -1 ,412 411 433 -1 ,413 412 434 -1 ,414 413 435 -1 ,415 414 436 -1 ,416 415 437 -1 ,417 416 438 -1 ,418 417 439 -1 ,419 418 440 -1 ,">
					<Coordinate point="-0.08458 0.28405 -0.21152 -0.08029 0.28289 -0.20770 -0.07489 0.27566 -0.19968 -0.06853 0.26253 -0.18765 -0.06136 0.24381 -0.17191 -0.05355 0.21998 -0.15285 -0.04531 0.19162 -0.13093 -0.03682 0.15943 -0.10670 -0.02830 0.12419 -0.08076 -0.01997 0.08678 -0.05373 -0.01202 0.04813 -0.02629 -0.00465 0.00917 0.00088 0.00196 -0.02913 0.02712 0.00764 -0.06583 0.05179 0.01226 -0.10002 0.07427 0.01569 -0.13086 0.09401 0.01787 -0.15759 0.11053 0.01873 -0.17956 0.12341 0.01824 -0.19622 0.13235 0.01644 -0.20716 0.13711 0.01335 -0.21212 0.13760 -0.08458 0.28405 -0.21152 -0.08316 0.28483 -0.20413 -0.08057 0.27949 -0.19264 -0.07688 0.26816 -0.17730 -0.07217 0.25111 -0.15852 -0.06656 0.22875 -0.13674 -0.06018 0.20166 -0.11250 -0.05320 0.17048 -0.08640 -0.04579 0.13599 -0.05909 -0.03813 0.09903 -0.03123 -0.03041 0.06053 -0.00351 -0.02281 0.02142 0.02339 -0.01553 -0.01734 0.04879 -0.00874 -0.05478 0.07209 -0.00262 -0.08998 0.09270 0.00269 -0.12209 0.11012 0.00706 -0.15030 0.12392 0.01038 -0.17393 0.13376 0.01256 -0.19239 0.13939 0.01356 -0.20522 0.14068 0.01335 -0.21212 0.13760 -0.08458 0.28405 -0.21152 -0.08612 0.28640 -0.20108 -0.08641 0.28258 -0.18661 -0.08546 0.27270 -0.16845 -0.08327 0.25698 -0.14705 -0.07992 0.23582 -0.12294 -0.07547 0.20974 -0.09671 -0.07004 0.17939 -0.06902 -0.06376 0.14550 -0.04053 -0.05680 0.10891 -0.01196 -0.04930 0.07053 0.01600 -0.04148 0.03129 0.04266 -0.03350 -0.00783 0.06735 -0.02558 -0.04587 0.08948 -0.01791 -0.08189 0.10849 -0.01067 -0.11502 0.12392 -0.00405 -0.14442 0.13539 0.00180 -0.16939 0.14261 0.00672 -0.18930 0.14542 0.01060 -0.20366 0.14373 0.01335 -0.21212 0.13760 -0.08458 0.28405 -0.21152 -0.08887 0.28743 -0.19884 -0.09184 0.28463 -0.18218 -0.09343 0.27570 -0.16194 -0.09360 0.26087 -0.13863 -0.09233 0.24050 -0.11281 -0.08968 0.21510 -0.08512 -0.08569 0.18528 -0.05625 -0.08046 0.15179 -0.02691 -0.07414 0.11544 0.00219 -0.06686 0.07714 0.03033 -0.05882 0.03783 0.05681 -0.05020 -0.00154 0.08098 -0.04123 -0.03997 0.10224 -0.03211 -0.07654 0.12008 -0.02309 -0.11034 0.13405 -0.01437 -0.14054 0.14381 -0.00617 -0.16639 0.14912 0.00130 -0.18725 0.14985 0.00786 -0.20262 0.14597 0.01335 -0.21212 0.13760 -0.08458 0.28405 -0.21152 -0.09113 0.28784 -0.19763 -0.09632 0.28543 -0.17979 -0.10001 0.27687 -0.15843 -0.10212 0.26239 -0.13408 -0.10259 0.24233 -0.10734 -0.10141 0.21719 -0.07886 -0.09861 0.18758 -0.04936 -0.09425 0.15425 -0.01954 -0.08846 0.11800 0.00984 -0.08136 0.07973 0.03807 -0.07314 0.04038 0.06445 -0.06399 0.00092 0.08834 -0.05415 -0.03767 0.10914 -0.04384 -0.07445 0.12634 -0.03334 -0.10851 0.13952 -0.02289 -0.13902 0.14836 -0.01276 -0.16521 0.15263 -0.00318 -0.18645 0.15224 0.00559 -0.20222 0.14718 0.01335 -0.21212 0.13760 -0.08458 0.28405 -0.21152 -0.09270 0.28757 -0.19757 -0.09942 0.28490 -0.17966 -0.10456 0.27610 -0.15825 -0.10801 0.26139 -0.13384 -0.10967 0.24113 -0.10706 -0.10951 0.21581 -0.07854 -0.10753 0.18607 -0.04900 -0.10379 0.15263 -0.01917 -0.09836 0.11632 0.01023 -0.09138 0.07803 0.03846 -0.08304 0.03870 0.06484 -0.07352 -0.00069 0.08871 -0.06308 -0.03919 0.10949 -0.05195 -0.07583 0.12666 -0.04043 -0.10971 0.13980 -0.02878 -0.14002 0.14859 -0.01731 -0.16598 0.15281 -0.00628 -0.18698 0.15236 0.00402 -0.20249 0.14725 0.01335 -0.21212 0.13760 -0.08458 0.28405 -0.21152 -0.09342 0.28666 -0.19866 -0.10083 0.28310 -0.18182 -0.10663 0.27346 -0.16142 -0.11069 0.25797 -0.13795 -0.11290 0.23701 -0.11200 -0.11321 0.21111 -0.08419 -0.11160 0.18089 -0.05523 -0.10812 0.14710 -0.02581 -0.10286 0.11057 0.00333 -0.09595 0.07221 0.03148 -0.08754 0.03295 0.05794 -0.07786 -0.00623 0.08207 -0.06714 -0.04437 0.10326 -0.05564 -0.08053 0.12101 -0.04365 -0.11383 0.13486 -0.03146 -0.14344 0.14448 -0.01938 -0.16863 0.14964 -0.00769 -0.18878 0.15020 0.00331 -0.20340 0.14615 0.01335 -0.21212 0.13760 -0.08458 0.28405 -0.21152 -0.09321 0.28520 -0.20080 -0.10041 0.28021 -0.18605 -0.10602 0.26921 -0.16763 -0.10990 0.25247 -0.14600 -0.11195 0.23039 -0.12167 -0.11212 0.20353 -0.09527 -0.11040 0.17254 -0.06742 -0.10685 0.13819 -0.03883 -0.10154 0.10132 -0.01019 -0.09460 0.06284 0.01779 -0.08622 0.02370 0.04442 -0.07659 -0.01513 0.06905 -0.06595 -0.05271 0.09107 -0.05456 -0.08811 0.10994 -0.04270 -0.12045 0.12518 -0.03068 -0.14894 0.13644 -0.01877 -0.17288 0.14343 -0.00728 -0.19167 0.14597 0.00352 -0.20486 0.14401 0.01335 -0.21212 0.13760 -0.08458 0.28405 -0.21152 -0.09209 0.28332 -0.20378 -0.09821 0.27650 -0.19194 -0.10279 0.26376 -0.17628 -0.10572 0.24542 -0.15719 -0.10692 0.22191 -0.13514 -0.10636 0.19382 -0.11068 -0.10406 0.16185 -0.08439 -0.10008 0.12678 -0.05694 -0.09451 0.08947 -0.02900 -0.08749 0.05085 -0.00126 -0.07919 0.01186 0.02561 -0.06982 -0.02654 0.05094 -0.05960 -0.06340 0.07410 -0.04880 -0.09781 0.09453 -0.03767 -0.12893 0.11172 -0.02649 -0.15599 0.12525 -0.01554 -0.17832 0.13478 -0.00508 -0.19538 0.14009 0.00463 -0.20674 0.14103 0.01335 -0.21212 0.13760 -0.08458 0.28405 -0.21152 -0.09018 0.28122 -0.20731 -0.09445 0.27235 -0.19890 -0.09726 0.25766 -0.18651 -0.09855 0.23751 -0.17044 -0.09830 0.21240 -0.15108 -0.09650 0.18294 -0.12891 -0.09320 0.14987 -0.10448 -0.08848 0.11399 -0.07838 -0.08246 0.07619 -0.05126 -0.07529 0.03739 -0.02380 -0.06714 -0.00143 0.00335 -0.05822 -0.03934 0.02950 -0.04874 -0.07539 0.05402 -0.03893 -0.10870 0.07629 -0.02905 -0.13845 0.09578 -0.01932 -0.16390 0.11200 -0.01000 -0.18443 0.12455 -0.00131 -0.19954 0.13312 0.00654 -0.20884 0.13751 0.01335 -0.21212 0.13760 -0.08458 0.28405 -0.21152 -0.08767 0.27909 -0.21104 -0.08948 0.26815 -0.20627 -0.08996 0.25148 -0.19733 -0.08910 0.22952 -0.18445 -0.08693 0.20278 -0.16793 -0.08349 0.17194 -0.14819 -0.07887 0.13775 -0.12571 -0.07319 0.10106 -0.10104 -0.06658 0.06276 -0.07480 -0.05921 0.02380 -0.04763 -0.05126 -0.01486 -0.02019 -0.04293 -0.05227 0.00684 -0.03441 -0.08750 0.03278 -0.02593 -0.11970 0.05701 -0.01768 -0.14806 0.07893 -0.00987 -0.17189 0.09799 -0.00270 -0.19060 0.11373 0.00366 -0.20374 0.12576 0.00905 -0.21097 0.13378 0.01335 -0.21212 0.13760 -0.08458 0.28405 -0.21152 -0.08479 0.27715 -0.21460 -0.08379 0.26431 -0.21331 -0.08161 0.24585 -0.20768 -0.07829 0.22223 -0.19784 -0.07392 0.19401 -0.18404 -0.06861 0.16191 -0.16662 -0.06249 0.12670 -0.14601 -0.05570 0.08926 -0.12271 -0.04842 0.05051 -0.09731 -0.04083 0.01140 -0.07041 -0.03310 -0.02711 -0.04269 -0.02544 -0.06406 -0.01483 -0.01803 -0.09855 0.01248 -0.01105 -0.12973 0.03858 -0.00468 -0.15683 0.06282 0.00093 -0.17918 0.08460 0.00565 -0.19623 0.10338 0.00934 -0.20757 0.11871 0.01193 -0.21291 0.13021 0.01335 -0.21212 0.13760 -0.08458 0.28405 -0.21152 -0.08184 0.27558 -0.21765 -0.07795 0.26122 -0.21934 -0.07303 0.24131 -0.21653 -0.06718 0.21635 -0.20931 -0.06056 0.18694 -0.19784 -0.05332 0.15382 -0.18241 -0.04565 0.11779 -0.16340 -0.03773 0.07975 -0.14127 -0.02976 0.04063 -0.11658 -0.02193 0.00140 -0.08992 -0.01444 -0.03698 -0.06196 -0.00747 -0.07357 -0.03339 -0.00119 -0.10746 -0.00490 0.00424 -0.13782 0.02279 0.00869 -0.16390 0.04902 0.01204 -0.18506 0.07313 0.01423 -0.20077 0.09453 0.01518 -0.21066 0.11269 0.01489 -0.21447 0.12716 0.01335 -0.21212 0.13760 -0.08458 0.28405 -0.21152 -0.07909 0.27455 -0.21989 -0.07253 0.25918 -0.22377 -0.06506 0.23831 -0.22304 -0.05686 0.21246 -0.21773 -0.04815 0.18227 -0.20797 -0.03912 0.14847 -0.19400 -0.03001 0.11190 -0.17616 -0.02103 0.07346 -0.15490 -0.01241 0.03410 -0.13073 -0.00437 -0.00522 -0.10425 0.00290 -0.04352 -0.07611 0.00923 -0.07986 -0.04702 0.01445 -0.11335 -0.01767 0.01844 -0.14317 0.01120 0.02110 -0.16858 0.03889 0.02236 -0.18894 0.06471 0.02220 -0.20378 0.08802 0.02061 -0.21270 0.10826 0.01763 -0.21551 0.12492 0.01335 -0.21212 0.13760 -0.08458 0.28405 -0.21152 -0.07682 0.27415 -0.22110 -0.06805 0.25838 -0.22616 -0.05848 0.23714 -0.22655 -0.04834 0.21094 -0.22228 -0.03789 0.18044 -0.21344 -0.02739 0.14638 -0.20026 -0.01709 0.10960 -0.18306 -0.00724 0.07100 -0.16226 0.00191 0.03155 -0.13837 0.01013 -0.00780 -0.11199 0.01723 -0.04607 -0.08376 0.02302 -0.08232 -0.05438 0.02737 -0.11566 -0.02457 0.03017 -0.14526 0.00494 0.03135 -0.17040 0.03342 0.03089 -0.19046 0.06016 0.02878 -0.20495 0.08451 0.02509 -0.21350 0.10587 0.01990 -0.21591 0.12371 0.01335 -0.21212 0.13760 -0.08458 0.28405 -0.21152 -0.07525 0.27441 -0.22117 -0.06495 0.25891 -0.22628 -0.05393 0.23791 -0.22673 -0.04245 0.21194 -0.22251 -0.03081 0.18164 -0.21372 -0.01928 0.14775 -0.20058 -0.00816 0.11111 -0.18341 0.00229 0.07262 -0.16263 0.01181 0.03323 -0.13876 0.02015 -0.00610 -0.11239 0.02712 -0.04439 -0.08415 0.03255 -0.08070 -0.05475 0.03630 -0.11414 -0.02492 0.03828 -0.14389 0.00462 0.03844 -0.16920 0.03314 0.03678 -0.18946 0.05992 0.03333 -0.20418 0.08433 0.02819 -0.21298 0.10574 0.02147 -0.21565 0.12365 0.01335 -0.21212 0.13760 -0.08458 0.28405 -0.21152 -0.07454 0.27532 -0.22007 -0.06354 0.26070 -0.22412 -0.05185 0.24055 -0.22356 -0.03977 0.21536 -0.21841 -0.02758 0.18575 -0.20878 -0.01559 0.15246 -0.19493 -0.00409 0.11629 -0.17719 0.00663 0.07815 -0.15599 0.01631 0.03897 -0.13186 0.02471 -0.00028 -0.10540 0.03163 -0.03865 -0.07725 0.03689 -0.07517 -0.04811 0.04037 -0.10896 -0.01869 0.04197 -0.13918 0.01027 0.04167 -0.16509 0.03808 0.03946 -0.18605 0.06403 0.03540 -0.20154 0.08750 0.02960 -0.21118 0.10790 0.02218 -0.21474 0.12474 0.01335 -0.21212 0.13760 -0.08458 0.28405 -0.21152 -0.07475 0.27679 -0.21793 -0.06396 0.26360 -0.21989 -0.05246 0.24480 -0.21735 -0.04056 0.22087 -0.21036 -0.02853 0.19238 -0.19910 -0.01667 0.16003 -0.18386 -0.00529 0.12464 -0.16499 0.00535 0.08706 -0.14297 0.01499 0.04822 -0.11834 0.02337 0.00908 -0.09171 0.03031 -0.02940 -0.06373 0.03562 -0.06626 -0.03509 0.03917 -0.10062 -0.00650 0.04089 -0.13160 0.02135 0.04072 -0.15847 0.04775 0.03867 -0.18054 0.07208 0.03479 -0.19728 0.09371 0.02918 -0.20828 0.11213 0.02197 -0.21327 0.12688 0.01335 -0.21212 0.13760 -0.08458 0.28405 -0.21152 -0.07586 0.27866 -0.21495 -0.06616 0.26730 -0.21401 -0.05570 0.25025 -0.20870 -0.04474 0.22792 -0.19917 -0.03356 0.20086 -0.18564 -0.02243 0.16974 -0.16845 -0.01163 0.13533 -0.14802 -0.00141 0.09847 -0.12486 0.00796 0.06007 -0.09953 0.01625 0.02108 -0.07267 0.02328 -0.01755 -0.04492 0.02885 -0.05486 -0.01698 0.03283 -0.08993 0.01047 0.03513 -0.12190 0.03675 0.03569 -0.14998 0.06122 0.03449 -0.17349 0.08327 0.03156 -0.19184 0.10236 0.02698 -0.20458 0.11802 0.02086 -0.21139 0.12986 0.01335 -0.21212 0.13760 -0.08458 0.28405 -0.21152 -0.07777 0.28077 -0.21143 -0.06992 0.27146 -0.20704 -0.06123 0.25636 -0.19847 -0.05191 0.23582 -0.18592 -0.04218 0.21037 -0.16970 -0.03230 0.18062 -0.15021 -0.02249 0.14731 -0.12794 -0.01301 0.11126 -0.10342 -0.00409 0.07336 -0.07727 0.00406 0.03453 -0.05012 0.01123 -0.00426 -0.02266 0.01725 -0.04206 0.00446 0.02197 -0.07794 0.03056 0.02526 -0.11101 0.05499 0.02706 -0.14047 0.07716 0.02732 -0.16558 0.09652 0.02602 -0.18573 0.11259 0.02321 -0.20042 0.12498 0.01895 -0.20929 0.13339 0.01335 -0.21212 0.13760 -0.08458 0.28405 -0.21152 -0.08029 0.28289 -0.20770 -0.07489 0.27566 -0.19968 -0.06853 0.26253 -0.18765 -0.06136 0.24381 -0.17191 -0.05355 0.21998 -0.15285 -0.04531 0.19162 -0.13093 -0.03682 0.15943 -0.10670 -0.02830 0.12419 -0.08076 -0.01997 0.08678 -0.05373 -0.01202 0.04813 -0.02629 -0.00465 0.00917 0.00088 0.00196 -0.02913 0.02712 0.00764 -0.06583 0.05179 0.01226 -0.10002 0.07427 0.01569 -0.13086 0.09401 0.01787 -0.15759 0.11053 0.01873 -0.17956 0.12341 0.01824 -0.19622 0.13235 0.01644 -0.20716 0.13711 0.01335 -0.21212 0.13760 "/>
				</IndexedFaceSet>
			</Shape>
			<Shape>
				<Appearance>
					<Material transparency="0.7500 " diffuseColor="0.0000 1.0000 0.5238"/>
				</Appearance>
				<IndexedFaceSet solid="false" coordIndex="0 21 22 -1 ,1 22 23 -1 ,2 23 24 -1 ,3 24 25 -1 ,4 25 26 -1 ,5 26 27 -1 ,6 27 28 -1 ,7 28 29 -1 ,8 29 30 -1 ,9 30 31 -1 ,10 31 32 -1 ,11 32 33 -1 ,12 33 34 -1 ,13 34 35 -1 ,14 35 36 -1 ,15 36 37 -1 ,16 37 38 -1 ,17 38 39 -1 ,18 39 40 -1 ,19 40 41 -1 ,21 42 43 -1 ,22 43 44 -1 ,23 44 45 -1 ,24 45 46 -1 ,25 46 47 -1 ,26 47 48 -1 ,27 48 49 -1 ,28 49 50 -1 ,29 50 51 -1 ,30 51 52 -1 ,31 52 53 -1 ,32 53 54 -1 ,33 54 55 -1 ,34 55 56 -1 ,35 56 57 -1 ,36 57 58 -1 ,37 58 59 -1 ,38 59 60 -1 ,39 60 61 -1 ,40 61 62 -1 ,42 63 64 -1 ,43 64 65 -1 ,44 65 66 -1 ,45 66 67 -1 ,46 67 68 -1 ,47 68 69 -1 ,48 69 70 -1 ,49 70 71 -1 ,50 71 72 -1 ,51 72 73 -1 ,52 73 74 -1 ,53 74 75 -1 ,54 75 76 -1 ,55 76 77 -1 ,56 77 78 -1 ,57 78 79 -1 ,58 79 80 -1 ,59 80 81 -1 ,60 81 82 -1 ,61 82 83 -1 ,63 84 85 -1 ,64 85 86 -1 ,65 86 87 -1 ,66 87 88 -1 ,67 88 89 -1 ,68 89 90 -1 ,69 90 91 -1 ,70 91 92 -1 ,71 92 93 -1 ,72 93 94 -1 ,73 94 95 -1 ,74 95 96 -1 ,75 96 97 -1 ,76 97 98 -1 ,77 98 99 -1 ,78 99 100 -1 ,79 100 101 -1 ,80 101 102 -1 ,81 102 103 -1 ,82 103 104 -1 ,84 105 106 -1 ,85 106 107 -1 ,86 107 108 -1 ,87 108 109 -1 ,88 109 110 -1 ,89 110 111 -1 ,90 111 112 -1 ,91 112 113 -1 ,92 113 114 -1 ,93 114 115 -1 ,94 115 116 -1 ,95 116 117 -1 ,96 117 118 -1 ,97 118 119 -1 ,98 119 120 -1 ,99 120 121 -1 ,100 121 122 -1 ,101 122 123 -1 ,102 123 124 -1 ,103 124 125 -1 ,105 126 127 -1 ,106 127 128 -1 ,107 128 129 -1 ,108 129 130 -1 ,109 130 131 -1 ,110 131 132 -1 ,111 132 133 -1 ,112 133 134 -1 ,113 134 135 -1 ,114 135 136 -1 ,115 136 137 -1 ,116 137 138 -1 ,117 138 139 -1 ,118 139 140 -1 ,119 140 141 -1 ,120 141 142 -1 ,121 142 143 -1 ,122 143 144 -1 ,123 144 145 -1 ,124 145 146 -1 ,126 147 148 -1 ,127 148 149 -1 ,128 149 150 -1 ,129 150 151 -1 ,130 151 152 -1 ,131 152 153 -1 ,132 153 154 -1 ,133 154 155 -1 ,134 155 156 -1 ,135 156 157 -1 ,136 157 158 -1 ,137 158 159 -1 ,138 159 160 -1 ,139 160 161 -1 ,140 161 162 -1 ,141 162 163 -1 ,142 163 164 -1 ,143 164 165 -1 ,144 165 166 -1 ,145 166 167 -1 ,147 168 169 -1 ,148 169 170 -1 ,149 170 171 -1 ,150 171 172 -1 ,151 172 173 -1 ,152 173 174 -1 ,153 174 175 -1 ,154 175 176 -1 ,155 176 177 -1 ,156 177 178 -1 ,157 178 179 -1 ,158 179 180 -1 ,159 180 181 -1 ,160 181 182 -1 ,161 182 183 -1 ,162 183 184 -1 ,163 184 185 -1 ,164 185 186 -1 ,165 186 187 -1 ,166 187 188 -1 ,168 189 190 -1 ,169 190 191 -1 ,170 191 192 -1 ,171 192 193 -1 ,172 193 194 -1 ,173 194 195 -1 ,174 195 196 -1 ,175 196 197 -1 ,176 197 198 -1 ,177 198 199 -1 ,178 199 200 -1 ,179 200 201 -1 ,180 201 202 -1 ,181 202 203 -1 ,182 203 204 -1 ,183 204 205 -1 ,184 205 206 -1 ,185 206 207 -1 ,186 207 208 -1 ,187 208 209 -1 ,189 210 211 -1 ,190 211 212 -1 ,191 212 213 -1 ,192 213 214 -1 ,193 214 215 -1 ,194 215 216 -1 ,195 216 217 -1 ,196 217 218 -1 ,197 218 219 -1 ,198 219 220 -1 ,199 220 221 -1 ,200 221 222 -1 ,201 222 223 -1 ,202 223 224 -1 ,203 224 225 -1 ,204 225 226 -1 ,205 226 227 -1 ,206 227 228 -1 ,207 228 229 -1 ,208 229 230 -1 ,210 231 232 -1 ,211 232 233 -1 ,212 233 234 -1 ,213 234 235 -1 ,214 235 236 -1 ,215 236 237 -1 ,216 237 238 -1 ,217 238 239 -1 ,218 239 240 -1 ,219 240 241 -1 ,220 241 242 -1 ,221 242 243 -1 ,222 243 244 -1 ,223 244 245 -1 ,224 245 246 -1 ,225 246 247 -1 ,226 247 248 -1 ,227 248 249 -1 ,228 249 250 -1 ,229 250 251 -1 ,231 252 253 -1 ,232 253 254 -1 ,233 254 255 -1 ,234 255 256 -1 ,235 256 257 -1 ,236 257 258 -1 ,237 258 259 -1 ,238 259 260 -1 ,239 260 261 -1 ,240 261 262 -1 ,241 262 263 -1 ,242 263 264 -1 ,243 264 265 -1 ,244 265 266 -1 ,245 266 267 -1 ,246 267 268 -1 ,247 268 269 -1 ,248 269 270 -1 ,249 270 271 -1 ,250 271 272 -1 ,252 273 274 -1 ,253 274 275 -1 ,254 275 276 -1 ,255 276 277 -1 ,256 277 278 -1 ,257 278 279 -1 ,258 279 280 -1 ,259 280 281 -1 ,260 281 282 -1 ,261 282 283 -1 ,262 283 284 -1 ,263 284 285 -1 ,264 285 286 -1 ,265 286 287 -1 ,266 287 288 -1 ,267 288 289 -1 ,268 289 290 -1 ,269 290 291 -1 ,270 291 292 -1 ,271 292 293 -1 ,273 294 295 -1 ,274 295 296 -1 ,275 296 297 -1 ,276 297 298 -1 ,277 298 299 -1 ,278 299 300 -1 ,279 300 301 -1 ,280 301 302 -1 ,281 302 303 -1 ,282 303 304 -1 ,283 304 305 -1 ,284 305 306 -1 ,285 306 307 -1 ,286 307 308 -1 ,287 308 309 -1 ,288 309 310 -1 ,289 310 311 -1 ,290 311 312 -1 ,291 312 313 -1 ,292 313 314 -1 ,294 315 316 -1 ,295 316 317 -1 ,296 317 318 -1 ,297 318 319 -1 ,298 319 320 -1 ,299 320 321 -1 ,300 321 322 -1 ,301 322 323 -1 ,302 323 324 -1 ,303 324 325 -1 ,304 325 326 -1 ,305 326 327 -1 ,306 327 328 -1 ,307 328 329 -1 ,308 329 330 -1 ,309 330 331 -1 ,310 331 332 -1 ,311 332 333 -1 ,312 333 334 -1 ,313 334 335 -1 ,315 336 337 -1 ,316 337 338 -1 ,317 338 339 -1 ,318 339 340 -1 ,319 340 341 -1 ,320 341 342 -1 ,321 342 343 -1 ,322 343 344 -1 ,323 344 345 -1 ,324 345 346 -1 ,325 346 347 -1 ,326 347 348 -1 ,327 348 349 -1 ,328 349 350 -1 ,329 350 351 -1 ,330 351 352 -1 ,331 352 353 -1 ,332 353 354 -1 ,333 354 355 -1 ,334 355 356 -1 ,336 357 358 -1 ,337 358 359 -1 ,338 359 360 -1 ,339 360 361 -1 ,340 361 362 -1 ,341 362 363 -1 ,342 363 364 -1 ,343 364 365 -1 ,344 365 366 -1 ,345 366 367 -1 ,346 367 368 -1 ,347 368 369 -1 ,348 369 370 -1 ,349 370 371 -1 ,350 371 372 -1 ,351 372 373 -1 ,352 373 374 -1 ,353 374 375 -1 ,354 375 376 -1 ,355 376 377 -1 ,357 378 379 -1 ,358 379 380 -1 ,359 380 381 -1 ,360 381 382 -1 ,361 382 383 -1 ,362 383 384 -1 ,363 384 385 -1 ,364 385 386 -1 ,365 386 387 -1 ,366 387 388 -1 ,367 388 389 -1 ,368 389 390 -1 ,369 390 391 -1 ,370 391 392 -1 ,371 392 393 -1 ,372 393 394 -1 ,373 394 395 -1 ,374 395 396 -1 ,375 396 397 -1 ,376 397 398 -1 ,378 399 400 -1 ,379 400 401 -1 ,380 401 402 -1 ,381 402 403 -1 ,382 403 404 -1 ,383 404 405 -1 ,384 405 406 -1 ,385 406 407 -1 ,386 407 408 -1 ,387 408 409 -1 ,388 409 410 -1 ,389 410 411 -1 ,390 411 412 -1 ,391 412 413 -1 ,392 413 414 -1 ,393 414 415 -1 ,394 415 416 -1 ,395 416 417 -1 ,396 417 418 -1 ,397 418 419 -1 ,399 420 421 -1 ,400 421 422 -1 ,401 422 423 -1 ,402 423 424 -1 ,403 424 425 -1 ,404 425 426 -1 ,405 426 427 -1 ,406 427 428 -1 ,407 428 429 -1 ,408 429 430 -1 ,409 430 431 -1 ,410 431 432 -1 ,411 432 433 -1 ,412 433 434 -1 ,413 434 435 -1 ,414 435 436 -1 ,415 436 437 -1 ,416 437 438 -1 ,417 438 439 -1 ,418 439 440 -1 ,1 0 22 -1 ,2 1 23 -1 ,3 2 24 -1 ,4 3 25 -1 ,5 4 26 -1 ,6 5 27 -1 ,7 6 28 -1 ,8 7 29 -1 ,9 8 30 -1 ,10 9 31 -1 ,11 10 32 -1 ,12 11 33 -1 ,13 12 34 -1 ,14 13 35 -1 ,15 14 36 -1 ,16 15 37 -1 ,17 16 38 -1 ,18 17 39 -1 ,19 18 40 -1 ,20 19 41 -1 ,22 21 43 -1 ,23 22 44 -1 ,24 23 45 -1 ,25 24 46 -1 ,26 25 47 -1 ,27 26 48 -1 ,28 27 49 -1 ,29 28 50 -1 ,30 29 51 -1 ,31 30 52 -1 ,32 31 53 -1 ,33 32 54 -1 ,34 33 55 -1 ,35 34 56 -1 ,36 35 57 -1 ,37 36 58 -1 ,38 37 59 -1 ,39 38 60 -1 ,40 39 61 -1 ,41 40 62 -1 ,43 42 64 -1 ,44 43 65 -1 ,45 44 66 -1 ,46 45 67 -1 ,47 46 68 -1 ,48 47 69 -1 ,49 48 70 -1 ,50 49 71 -1 ,51 50 72 -1 ,52 51 73 -1 ,53 52 74 -1 ,54 53 75 -1 ,55 54 76 -1 ,56 55 77 -1 ,57 56 78 -1 ,58 57 79 -1 ,59 58 80 -1 ,60 59 81 -1 ,61 60 82 -1 ,62 61 83 -1 ,64 63 85 -1 ,65 64 86 -1 ,66 65 87 -1 ,67 66 88 -1 ,68 67 89 -1 ,69 68 90 -1 ,70 69 91 -1 ,71 70 92 -1 ,72 71 93 -1 ,73 72 94 -1 ,74 73 95 -1 ,75 74 96 -1 ,76 75 97 -1 ,77 76 98 -1 ,78 77 99 -1 ,79 78 100 -1 ,80 79 101 -1 ,81 80 102 -1 ,82 81 103 -1 ,83 82 104 -1 ,85 84 106 -1 ,86 85 107 -1 ,87 86 108 -1 ,88 87 109 -1 ,89 88 110 -1 ,90 89 111 -1 ,91 90 112 -1 ,92 91 113 -1 ,93 92 114 -1 ,94 93 115 -1 ,95 94 116 -1 ,96 95 117 -1 ,97 96 118 -1 ,98 97 119 -1 ,99 98 120 -1 ,100 99 121 -1 ,101 100 122 -1 ,102 101 123 -1 ,103 102 124 -1 ,104 103 125 -1 ,106 105 127 -1 ,107 106 128 -1 ,108 107 129 -1 ,109 108 130 -1 ,110 109 131 -1 ,111 110 132 -1 ,112 111 133 -1 ,113 112 134 -1 ,114 113 135 -1 ,115 114 136 -1 ,116 115 137 -1 ,117 116 138 -1 ,118 117 139 -1 ,119 118 140 -1 ,120 119 141 -1 ,121 120 142 -1 ,122 121 143 -1 ,123 122 144 -1 ,124 123 145 -1 ,125 124 146 -1 ,127 126 148 -1 ,128 127 149 -1 ,129 128 150 -1 ,130 129 151 -1 ,131 130 152 -1 ,132 131 153 -1 ,133 132 154 -1 ,134 133 155 -1 ,135 134 156 -1 ,136 135 157 -1 ,137 136 158 -1 ,138 137 159 -1 ,139 138 160 -1 ,140 139 161 -1 ,141 140 162 -1 ,142 141 163 -1 ,143 142 164 -1 ,144 143 165 -1 ,145 144 166 -1 ,146 145 167 -1 ,148 147 169 -1 ,149 148 170 -1 ,150 149 171 -1 ,151 150 172 -1 ,152 151 173 -1 ,153 152 174 -1 ,154 153 175 -1 ,155 154 176 -1 ,156 155 177 -1 ,157 156 178 -1 ,158 157 179 -1 ,159 158 180 -1 ,160 159 181 -1 ,161 160 182 -1 ,162 161 183 -1 ,163 162 184 -1 ,164 163 185 -1 ,165 164 186 -1 ,166 165 187 -1 ,167 166 188 -1 ,169 168 190 -1 ,170 169 191 -1 ,171 170 192 -1 ,172 171 193 -1 ,173 172 194 -1 ,174 173 195 -1 ,175 174 196 -1 ,176 175 197 -1 ,177 176 198 -1 ,178 177 199 -1 ,179 178 200 -1 ,180 179 201 -1 ,181 180 202 -1 ,182 181 203 -1 ,183 182 204 -1 ,184 183 205 -1 ,185 184 206 -1 ,186 185 207 -1 ,187 186 208 -1 ,188 187 209 -1 ,190 189 211 -1 ,191 190 212 -1 ,192 191 213 -1 ,193 192 214 -1 ,194 193 215 -1 ,195 194 216 -1 ,196 195 217 -1 ,197 196 218 -1 ,198 197 219 -1 ,199 198 220 -1 ,200 199 221 -1 ,201 200 222 -1 ,202 201 223 -1 ,203 202 224 -1 ,204 203 225 -1 ,205 204 226 -1 ,206 205 227 -1 ,207 206 228 -1 ,208 207 229 -1 ,209 208 230 -1 ,211 210 232 -1 ,212 211 233 -1 ,213 212 234 -1 ,214 213 235 -1 ,215 214 236 -1 ,216 215 237 -1 ,217 216 238 -1 ,218 217 239 -1 ,219 218 240 -1 ,220 219 241 -1 ,221 220 242 -1 ,222 221 243 -1 ,223 222 244 -1 ,224 223 245 -1 ,225 224 246 -1 ,226 225 247 -1 ,227 226 248 -1 ,228 227 249 -1 ,229 228 250 -1 ,230 229 251 -1 ,232 231 253 -1 ,233 232 254 -1 ,234 233 255 -1 ,235 234 256 -1 ,236 235 257 -1 ,237 236 258 -1 ,238 237 259 -1 ,239 238 260 -1 ,240 239 261 -1 ,241 240 262 -1 ,242 241 263 -1 ,243 242 264 -1 ,244 243 265 -1 ,245 244 266 -1 ,246 245 267 -1 ,247 246 268 -1 ,248 247 269 -1 ,249 248 270 -1 ,250 249 271 -1 ,251 250 272 -1 ,253 252 274 -1 ,254 253 275 -1 ,255 254 276 -1 ,256 255 277 -1 ,257 256 278 -1 ,258 257 279 -1 ,259 258 280 -1 ,260 259 281 -1 ,261 260 282 -1 ,262 261 283 -1 ,263 262 284 -1 ,264 263 285 -1 ,265 264 286 -1 ,266 265 287 -1 ,267 266 288 -1 ,268 267 289 -1 ,269 268 290 -1 ,270 269 291 -1 ,271 270 292 -1 ,272 271 293 -1 ,274 273 295 -1 ,275 274 296 -1 ,276 275 297 -1 ,277 276 298 -1 ,278 277 299 -1 ,279 278 300 -1 ,280 279 301 -1 ,281 280 302 -1 ,282 281 303 -1 ,283 282 304 -1 ,284 283 305 -1 ,285 284 306 -1 ,286 285 307 -1 ,287 286 308 -1 ,288 287 309 -1 ,289 288 310 -1 ,290 289 311 -1 ,291 290 312 -1 ,292 291 313 -1 ,293 292 314 -1 ,295 294 316 -1 ,296 295 317 -1 ,297 296 318 -1 ,298 297 319 -1 ,299 298 320 -1 ,300 299 321 -1 ,301 300 322 -1 ,302 301 323 -1 ,303 302 324 -1 ,304 303 325 -1 ,305 304 326 -1 ,306 305 327 -1 ,307 306 328 -1 ,308 307 329 -1 ,309 308 330 -1 ,310 309 331 -1 ,311 310 332 -1 ,312 311 333 -1 ,313 312 334 -1 ,314 313 335 -1 ,316 315 337 -1 ,317 316 338 -1 ,318 317 339 -1 ,319 318 340 -1 ,320 319 341 -1 ,321 320 342 -1 ,322 321 343 -1 ,323 322 344 -1 ,324 323 345 -1 ,325 324 346 -1 ,326 325 347 -1 ,327 326 348 -1 ,328 327 349 -1 ,329 328 350 -1 ,330 329 351 -1 ,331 330 352 -1 ,332 331 353 -1 ,333 332 354 -1 ,334 333 355 -1 ,335 334 356 -1 ,337 336 358 -1 ,338 337 359 -1 ,339 338 360 -1 ,340 339 361 -1 ,341 340 362 -1 ,342 341 363 -1 ,343 342 364 -1 ,344 343 365 -1 ,345 344 366 -1 ,346 345 367 -1 ,347 346 368 -1 ,348 347 369 -1 ,349 348 370 -1 ,350 349 371 -1 ,351 350 372 -1 ,352 351 373 -1 ,353 352 374 -1 ,354 353 375 -1 ,355 354 376 -1 ,356 355 377 -1 ,358 357 379 -1 ,359 358 380 -1 ,360 359 381 -1 ,361 360 382 -1 ,362 361 383 -1 ,363 362 384 -1 ,364 363 385 -1 ,365 364 386 -1 ,366 365 387 -1 ,367 366 388 -1 ,368 367 389 -1 ,369 368 390 -1 ,370 369 391 -1 ,371 370 392 -1 ,372 371 393 -1 ,373 372 394 -1 ,374 373 395 -1 ,375 374 396 -1 ,376 375 397 -1 ,377 376 398 -1 ,379 378 400 -1 ,380 379 401 -1 ,381 380 402 -1 ,382 381 403 -1 ,383 382 404 -1 ,384 383 405 -1 ,385 384 406 -1 ,386 385 407 -1 ,387 386 408 -1 ,388 387 409 -1 ,389 388 410 -1 ,390 389 411 -1 ,391 390 412 -1 ,392 391 413 -1 ,393 392 414 -1 ,394 393 415 -1 ,395 394 416 -1 ,396 395 417 -1 ,397 396 418 -1 ,398 397 419 -1 ,400 399 421 -1 ,401 400 422 -1 ,402 401 423 -1 ,403 402 424 -1 ,404 403 425 -1 ,405 404 426 -1 ,406 405 427 -1 ,407 406 428 -1 ,408 407 429 -1 ,409 408 430 -1 ,410 409 431 -1 ,411 410 432 -1 ,412 411 433 -1 ,413 412 434 -1 ,414 413 435 -1 ,415 414 436 -1 ,416 415 437 -1 ,417 416 438 -1 ,418 417 439 -1 ,419 418 440 -1 ,">
					<Coordinate point="-0.07100 -0.11969 -0.26980 -0.06501 -0.11764 -0.26595 -0.05864 -0.11664 -0.25435 -0.05203 -0.11672 -0.23528 -0.04534 -0.11786 -0.20922 -0.03875 -0.12005 -0.17680 -0.03242 -0.12322 -0.13883 -0.02649 -0.12730 -0.09624 -0.02112 -0.13219 -0.05008 -0.01644 -0.13777 -0.00148 -0.01256 -0.14390 0.04835 -0.00958 -0.15043 0.09820 -0.00758 -0.15719 0.14683 -0.00660 -0.16404 0.19305 -0.00666 -0.17078 0.23571 -0.00777 -0.17727 0.27377 -0.00989 -0.18333 0.30629 -0.01298 -0.18882 0.33248 -0.01696 -0.19360 0.35167 -0.02173 -0.19757 0.36341 -0.02718 -0.20061 0.36741 -0.07100 -0.11969 -0.26980 -0.06947 -0.10834 -0.26446 -0.06744 -0.09827 -0.25141 -0.06496 -0.08972 -0.23096 -0.06209 -0.08290 -0.20363 -0.05889 -0.07799 -0.17008 -0.05546 -0.07510 -0.13114 -0.05187 -0.07431 -0.08777 -0.04821 -0.07563 -0.04103 -0.04457 -0.07903 0.00791 -0.04104 -0.08442 0.05786 -0.03772 -0.09169 0.10759 -0.03467 -0.10063 0.15587 -0.03197 -0.11105 0.20152 -0.02970 -0.12267 0.24340 -0.02791 -0.13521 0.28050 -0.02663 -0.14837 0.31188 -0.02591 -0.16182 0.33679 -0.02576 -0.17523 0.35461 -0.02619 -0.18826 0.36490 -0.02718 -0.20061 0.36741 -0.07100 -0.11969 -0.26980 -0.07405 -0.10019 -0.26311 -0.07649 -0.08218 -0.24874 -0.07825 -0.06608 -0.22705 -0.07929 -0.05230 -0.19856 -0.07959 -0.04118 -0.16398 -0.07914 -0.03299 -0.12416 -0.07795 -0.02792 -0.08008 -0.07605 -0.02611 -0.03283 -0.07348 -0.02761 0.01643 -0.07031 -0.03236 0.06649 -0.06663 -0.04027 0.11611 -0.06251 -0.05112 0.16408 -0.05805 -0.06466 0.20920 -0.05338 -0.08055 0.25038 -0.04860 -0.09840 0.28660 -0.04384 -0.11777 0.31695 -0.03920 -0.13818 0.34071 -0.03481 -0.15914 0.35728 -0.03077 -0.18012 0.36625 -0.02718 -0.20061 0.36741 -0.07100 -0.11969 -0.26980 -0.07830 -0.09401 -0.26204 -0.08489 -0.06996 -0.24661 -0.09059 -0.04813 -0.22392 -0.09527 -0.02906 -0.19451 -0.09882 -0.01321 -0.15911 -0.10114 -0.00099 -0.11858 -0.10218 0.00732 -0.07394 -0.10191 0.01150 -0.02628 -0.10034 0.01146 0.02324 -0.09751 0.00719 0.07338 -0.09348 -0.00120 0.12292 -0.08837 -0.01350 0.17063 -0.08228 -0.02942 0.21535 -0.07538 -0.04855 0.25596 -0.06783 -0.07043 0.29147 -0.05982 -0.09452 0.32101 -0.05155 -0.12023 0.34384 -0.04321 -0.14692 0.35941 -0.03502 -0.17393 0.36733 -0.02718 -0.20061 0.36741 -0.07100 -0.11969 -0.26980 -0.08182 -0.09038 -0.26133 -0.09183 -0.06280 -0.24523 -0.10079 -0.03761 -0.22188 -0.10847 -0.01544 -0.19187 -0.11469 0.00317 -0.15593 -0.11930 0.01776 -0.11495 -0.12218 0.02797 -0.06994 -0.12326 0.03354 -0.02201 -0.12251 0.03435 0.02767 -0.11996 0.03036 0.07787 -0.11566 0.02169 0.12735 -0.10972 0.00853 0.17490 -0.10229 -0.00877 0.21934 -0.09355 -0.02980 0.25959 -0.08371 -0.05405 0.29464 -0.07302 -0.08090 0.32364 -0.06174 -0.10971 0.34588 -0.05015 -0.13976 0.36079 -0.03853 -0.17031 0.36803 -0.02718 -0.20061 0.36741 -0.07100 -0.11969 -0.26980 -0.08424 -0.08967 -0.26108 -0.09662 -0.06140 -0.24472 -0.10783 -0.03555 -0.22114 -0.11759 -0.01278 -0.19091 -0.12567 0.00637 -0.15477 -0.13185 0.02142 -0.11363 -0.13601 0.03200 -0.06848 -0.13802 0.03784 -0.02045 -0.13784 0.03881 0.02929 -0.13547 0.03489 0.07951 -0.13098 0.02616 0.12897 -0.12448 0.01284 0.17646 -0.11611 -0.00474 0.22081 -0.10610 -0.02614 0.26092 -0.09468 -0.05085 0.29580 -0.08214 -0.07824 0.32461 -0.06878 -0.10765 0.34662 -0.05494 -0.13836 0.36130 -0.04096 -0.16960 0.36829 -0.02718 -0.20061 0.36741 -0.07100 -0.11969 -0.26980 -0.08535 -0.09195 -0.26129 -0.09880 -0.06590 -0.24514 -0.11103 -0.04217 -0.22176 -0.12174 -0.02134 -0.19171 -0.13066 -0.00393 -0.15574 -0.13757 0.00963 -0.11473 -0.14230 0.01902 -0.06970 -0.14473 0.02399 -0.02175 -0.14481 0.02443 0.02794 -0.14253 0.02032 0.07814 -0.13796 0.01177 0.12762 -0.13119 -0.00102 0.17516 -0.12240 -0.01772 0.21959 -0.11181 -0.03793 0.25981 -0.09967 -0.06115 0.29484 -0.08629 -0.08680 0.32381 -0.07199 -0.11427 0.34600 -0.05713 -0.14286 0.36088 -0.04206 -0.17188 0.36807 -0.02718 -0.20061 0.36741 -0.07100 -0.11969 -0.26980 -0.08502 -0.09700 -0.26195 -0.09816 -0.07586 -0.24645 -0.11009 -0.05680 -0.22368 -0.12051 -0.04028 -0.19420 -0.12918 -0.02672 -0.15873 -0.13588 -0.01644 -0.11816 -0.14044 -0.00970 -0.07347 -0.14274 -0.00667 -0.02578 -0.14275 -0.00741 0.02376 -0.14045 -0.01191 0.07391 -0.13589 -0.02007 0.12344 -0.12920 -0.03167 0.17113 -0.12054 -0.04644 0.21582 -0.11012 -0.06400 0.25638 -0.09819 -0.08394 0.29184 -0.08506 -0.10575 0.32132 -0.07104 -0.12890 0.34408 -0.05648 -0.15282 0.35957 -0.04174 -0.17692 0.36741 -0.02718 -0.20061 0.36741 -0.07100 -0.11969 -0.26980 -0.08329 -0.10431 -0.26300 -0.09475 -0.09030 -0.24852 -0.10508 -0.07802 -0.22672 -0.11403 -0.06776 -0.19813 -0.12138 -0.05977 -0.16347 -0.12695 -0.05426 -0.12357 -0.13061 -0.05135 -0.07944 -0.13225 -0.05112 -0.03214 -0.13185 -0.05358 0.01715 -0.12941 -0.05866 0.06721 -0.12500 -0.06623 0.11683 -0.11871 -0.07613 0.16477 -0.11071 -0.08809 0.20985 -0.10119 -0.10182 0.25097 -0.09039 -0.11699 0.28711 -0.07858 -0.13322 0.31738 -0.06603 -0.15012 0.34104 -0.05307 -0.16726 0.35750 -0.04001 -0.18423 0.36636 -0.02718 -0.20061 0.36741 -0.07100 -0.11969 -0.26980 -0.08034 -0.11317 -0.26433 -0.08891 -0.10782 -0.25115 -0.09650 -0.10375 -0.23058 -0.10292 -0.10107 -0.20313 -0.10802 -0.09985 -0.16948 -0.11167 -0.10011 -0.13045 -0.11377 -0.10185 -0.08701 -0.11428 -0.10502 -0.04022 -0.11319 -0.10955 0.00875 -0.11052 -0.11533 0.05872 -0.10634 -0.12221 0.10844 -0.10074 -0.13003 0.15669 -0.09388 -0.13858 0.20228 -0.08591 -0.14767 0.24409 -0.07703 -0.15707 0.28110 -0.06747 -0.16654 0.31239 -0.05745 -0.17585 0.33718 -0.04723 -0.18478 0.35488 -0.03706 -0.19310 0.36503 -0.02718 -0.20061 0.36741 -0.07100 -0.11969 -0.26980 -0.07644 -0.12273 -0.26581 -0.08121 -0.12669 -0.25407 -0.08519 -0.13147 -0.23487 -0.08828 -0.13696 -0.20869 -0.09041 -0.14303 -0.17617 -0.09152 -0.14951 -0.13811 -0.09158 -0.15626 -0.09544 -0.09060 -0.16310 -0.04923 -0.08859 -0.16987 -0.00060 -0.08561 -0.17639 0.04925 -0.08174 -0.18252 0.09908 -0.07705 -0.18810 0.14768 -0.07168 -0.19299 0.19384 -0.06576 -0.19707 0.23643 -0.05942 -0.20025 0.27441 -0.05283 -0.20243 0.30682 -0.04615 -0.20357 0.33288 -0.03954 -0.20365 0.35195 -0.03316 -0.20265 0.36355 -0.02718 -0.20061 0.36741 -0.07100 -0.11969 -0.26980 -0.07199 -0.13203 -0.26730 -0.07241 -0.14507 -0.25701 -0.07226 -0.15847 -0.23919 -0.07154 -0.17192 -0.21428 -0.07027 -0.18508 -0.18290 -0.06847 -0.19762 -0.14580 -0.06620 -0.20925 -0.10392 -0.06351 -0.21966 -0.05827 -0.06046 -0.22861 -0.00999 -0.05713 -0.23587 0.03974 -0.05360 -0.24126 0.08969 -0.04997 -0.24466 0.13864 -0.04631 -0.24598 0.18537 -0.04272 -0.24519 0.22874 -0.03928 -0.24230 0.26768 -0.03609 -0.23739 0.30123 -0.03322 -0.23057 0.32857 -0.03073 -0.22202 0.34901 -0.02870 -0.21195 0.36207 -0.02718 -0.20061 0.36741 -0.07100 -0.11969 -0.26980 -0.06741 -0.14017 -0.26865 -0.06337 -0.16115 -0.25968 -0.05897 -0.18211 -0.24311 -0.05434 -0.20252 -0.21935 -0.04957 -0.22189 -0.18899 -0.04479 -0.23974 -0.15278 -0.04012 -0.25563 -0.11160 -0.03567 -0.26917 -0.06647 -0.03155 -0.28003 -0.01851 -0.02786 -0.28793 0.03111 -0.02469 -0.29268 0.08117 -0.02213 -0.29418 0.13043 -0.02023 -0.29237 0.17769 -0.01904 -0.28731 0.22176 -0.01858 -0.27911 0.26158 -0.01888 -0.26799 0.29616 -0.01993 -0.25421 0.32465 -0.02169 -0.23811 0.34635 -0.02413 -0.22010 0.36072 -0.02718 -0.20061 0.36741 -0.07100 -0.11969 -0.26980 -0.06315 -0.14636 -0.26973 -0.05496 -0.17338 -0.26181 -0.04663 -0.20006 -0.24624 -0.03835 -0.22577 -0.22340 -0.03034 -0.24986 -0.19387 -0.02279 -0.27174 -0.15836 -0.01589 -0.29087 -0.11774 -0.00981 -0.30679 -0.07303 -0.00469 -0.31909 -0.02532 -0.00067 -0.32748 0.02422 0.00216 -0.33175 0.07436 0.00373 -0.33179 0.12388 0.00400 -0.32761 0.17154 0.00296 -0.31930 0.21619 0.00064 -0.30708 0.25671 -0.00290 -0.29124 0.29211 -0.00758 -0.27216 0.32152 -0.01329 -0.25033 0.34422 -0.01987 -0.22628 0.35964 -0.02718 -0.20061 0.36741 -0.07100 -0.11969 -0.26980 -0.05964 -0.14999 -0.27043 -0.04803 -0.18054 -0.26319 -0.03643 -0.21058 -0.24827 -0.02516 -0.23939 -0.22604 -0.01447 -0.26625 -0.19704 -0.00463 -0.29049 -0.16199 0.00411 -0.31152 -0.12174 0.01154 -0.32883 -0.07730 0.01748 -0.34198 -0.02975 0.02178 -0.35065 0.01973 0.02434 -0.35464 0.06993 0.02509 -0.35383 0.11961 0.02401 -0.34826 0.16755 0.02113 -0.33805 0.21256 0.01652 -0.32346 0.25354 0.01030 -0.30486 0.28947 0.00261 -0.28268 0.31948 -0.00635 -0.25750 0.34283 -0.01636 -0.22991 0.35894 -0.02718 -0.20061 0.36741 -0.07100 -0.11969 -0.26980 -0.05721 -0.15069 -0.27069 -0.04323 -0.18193 -0.26370 -0.02939 -0.21264 -0.24902 -0.01604 -0.24205 -0.22701 -0.00350 -0.26944 -0.19820 0.00792 -0.29415 -0.16331 0.01794 -0.31555 -0.12320 0.02630 -0.33313 -0.07886 0.03281 -0.34645 -0.03137 0.03730 -0.35518 0.01809 0.03966 -0.35911 0.06831 0.03984 -0.35813 0.11805 0.03783 -0.35229 0.16608 0.03368 -0.34171 0.21123 0.02749 -0.32666 0.25237 0.01942 -0.30752 0.28851 0.00965 -0.28474 0.31874 -0.00155 -0.25889 0.34232 -0.01393 -0.23062 0.35868 -0.02718 -0.20061 0.36741 -0.07100 -0.11969 -0.26980 -0.05611 -0.14841 -0.27047 -0.04105 -0.17743 -0.26328 -0.02619 -0.20602 -0.24840 -0.01189 -0.23349 -0.22620 0.00150 -0.25914 -0.19724 0.01363 -0.28236 -0.16221 0.02423 -0.30257 -0.12199 0.03301 -0.31927 -0.07756 0.03978 -0.33206 -0.03002 0.04436 -0.34061 0.01946 0.04664 -0.34472 0.06966 0.04656 -0.34428 0.11935 0.04412 -0.33931 0.16730 0.03939 -0.32993 0.21233 0.03248 -0.31636 0.25334 0.02356 -0.29895 0.28931 0.01286 -0.27812 0.31936 0.00063 -0.25439 0.34274 -0.01283 -0.22834 0.35889 -0.02718 -0.20061 0.36741 -0.07100 -0.11969 -0.26980 -0.05644 -0.14337 -0.26981 -0.04169 -0.16747 -0.26197 -0.02713 -0.19139 -0.24648 -0.01311 -0.21454 -0.22371 0.00002 -0.23635 -0.19424 0.01194 -0.25629 -0.15878 0.02237 -0.27385 -0.11821 0.03103 -0.28862 -0.07353 0.03772 -0.30022 -0.02584 0.04227 -0.30838 0.02369 0.04457 -0.31288 0.07384 0.04457 -0.31363 0.12338 0.04226 -0.31059 0.17107 0.03770 -0.30385 0.21576 0.03101 -0.29357 0.25634 0.02234 -0.28001 0.29180 0.01191 -0.26349 0.32128 -0.00002 -0.24443 0.34405 -0.01316 -0.22330 0.35956 -0.02718 -0.20061 0.36741 -0.07100 -0.11969 -0.26980 -0.05816 -0.13606 -0.26876 -0.04510 -0.15303 -0.25990 -0.03214 -0.17017 -0.24344 -0.01960 -0.18707 -0.21978 -0.00778 -0.20330 -0.18951 0.00302 -0.21847 -0.15337 0.01254 -0.23221 -0.11225 0.02054 -0.24417 -0.06716 0.02682 -0.25406 -0.01923 0.03124 -0.26164 0.03039 0.03368 -0.26672 0.08046 0.03408 -0.26917 0.12974 0.03243 -0.26894 0.17704 0.02878 -0.26604 0.22118 0.02321 -0.26052 0.26107 0.01585 -0.25253 0.29574 0.00690 -0.24227 0.32432 -0.00343 -0.22999 0.34612 -0.01488 -0.21598 0.36060 -0.02718 -0.20061 0.36741 -0.07100 -0.11969 -0.26980 -0.06112 -0.12719 -0.26743 -0.05094 -0.13551 -0.25727 -0.04072 -0.14444 -0.23958 -0.03070 -0.15375 -0.21478 -0.02114 -0.16322 -0.18350 -0.01227 -0.17262 -0.14649 -0.00430 -0.18171 -0.10468 0.00257 -0.19026 -0.05908 0.00816 -0.19808 -0.01083 0.01235 -0.20496 0.03889 0.01502 -0.21074 0.08885 0.01611 -0.21527 0.13782 0.01560 -0.21844 0.18461 0.01349 -0.22018 0.22805 0.00985 -0.22044 0.26708 0.00475 -0.21922 0.30073 -0.00168 -0.21654 0.32818 -0.00927 -0.21247 0.34875 -0.01784 -0.20712 0.36193 -0.02718 -0.20061 0.36741 -0.07100 -0.11969 -0.26980 -0.06501 -0.11764 -0.26595 -0.05864 -0.11664 -0.25435 -0.05203 -0.11672 -0.23528 -0.04534 -0.11786 -0.20922 -0.03875 -0.12005 -0.17680 -0.03242 -0.12322 -0.13883 -0.02649 -0.12730 -0.09624 -0.02112 -0.13219 -0.05008 -0.01644 -0.13777 -0.00148 -0.01256 -0.14390 0.04835 -0.00958 -0.15043 0.09820 -0.00758 -0.15719 0.14683 -0.00660 -0.16404 0.19305 -0.00666 -0.17078 0.23571 -0.00777 -0.17727 0.27377 -0.00989 -0.18333 0.30629 -0.01298 -0.18882 0.33248 -0.01696 -0.19360 0.35167 -0.02173 -0.19757 0.36341 -0.02718 -0.20061 0.36741 "/>
				</IndexedFaceSet>
			</Shape>
			<Shape>
				<Appearance>
					<Material transparency="0.7500 " diffuseColor="0.0000 0.0000 1.0000"/>
				</Appearance>
				<IndexedFaceSet solid="false" coordIndex="0 21 22 -1 ,1 22 23 -1 ,2 23 24 -1 ,3 24 25 -1 ,4 25 26 -1 ,5 26 27 -1 ,6 27 28 -1 ,7 28 29 -1 ,8 29 30 -1 ,9 30 31 -1 ,10 31 32 -1 ,11 32 33 -1 ,12 33 34 -1 ,13 34 35 -1 ,14 35 36 -1 ,15 36 37 -1 ,16 37 38 -1 ,17 38 39 -1 ,18 39 40 -1 ,19 40 41 -1 ,21 42 43 -1 ,22 43 44 -1 ,23 44 45 -1 ,24 45 46 -1 ,25 46 47 -1 ,26 47 48 -1 ,27 48 49 -1 ,28 49 50 -1 ,29 50 51 -1 ,30 51 52 -1 ,31 52 53 -1 ,32 53 54 -1 ,33 54 55 -1 ,34 55 56 -1 ,35 56 57 -1 ,36 57 58 -1 ,37 58 59 -1 ,38 59 60 -1 ,39 60 61 -1 ,40 61 62 -1 ,42 63 64 -1 ,43 64 65 -1 ,44 65 66 -1 ,45 66 67 -1 ,46 67 68 -1 ,47 68 69 -1 ,48 69 70 -1 ,49 70 71 -1 ,50 71 72 -1 ,51 72 73 -1 ,52 73 74 -1 ,53 74 75 -1 ,54 75 76 -1 ,55 76 77 -1 ,56 77 78 -1 ,57 78 79 -1 ,58 79 80 -1 ,59 80 81 -1 ,60 81 82 -1 ,61 82 83 -1 ,63 84 85 -1 ,64 85 86 -1 ,65 86 87 -1 ,66 87 88 -1 ,67 88 89 -1 ,68 89 90 -1 ,69 90 91 -1 ,70 91 92 -1 ,71 92 93 -1 ,72 93 94 -1 ,73 94 95 -1 ,74 95 96 -1 ,75 96 97 -1 ,76 97 98 -1 ,77 98 99 -1 ,78 99 100 -1 ,79 100 101 -1 ,80 101 102 -1 ,81 102 103 -1 ,82 103 104 -1 ,84 105 106 -1 ,85 106 107 -1 ,86 107 108 -1 ,87 108 109 -1 ,88 109 110 -1 ,89 110 111 -1 ,90 111 112 -1 ,91 112 113 -1 ,92 113 114 -1 ,93 114 115 -1 ,94 115 116 -1 ,95 116 117 -1 ,96 117 118 -1 ,97 118 119 -1 ,98 119 120 -1 ,99 120 121 -1 ,100 121 122 -1 ,101 122 123 -1 ,102 123 124 -1 ,103 124 125 -1 ,105 126 127 -1 ,106 127 128 -1 ,107 128 129 -1 ,108 129 130 -1 ,109 130 131 -1 ,110 131 132 -1 ,111 132 133 -1 ,112 133 134 -1 ,113 134 135 -1 ,114 135 136 -1 ,115 136 137 -1 ,116 137 138 -1 ,117 138 139 -1 ,118 139 140 -1 ,119 140 141 -1 ,120 141 142 -1 ,121 142 143 -1 ,122 143 144 -1 ,123 144 145 -1 ,124 145 146 -1 ,126 147 148 -1 ,127 148 149 -1 ,128 149 150 -1 ,129 150 151 -1 ,130 151 152 -1 ,131 152 153 -1 ,132 153 154 -1 ,133 154 155 -1 ,134 155 156 -1 ,135 156 157 -1 ,136 157 158 -1 ,137 158 159 -1 ,138 159 160 -1 ,139 160 161 -1 ,140 161 162 -1 ,141 162 163 -1 ,142 163 164 -1 ,143 164 165 -1 ,144 165 166 -1 ,145 166 167 -1 ,147 168 169 -1 ,148 169 170 -1 ,149 170 171 -1 ,150 171 172 -1 ,151 172 173 -1 ,152 173 174 -1 ,153 174 175 -1 ,154 175 176 -1 ,155 176 177 -1 ,156 177 178 -1 ,157 178 179 -1 ,158 179 180 -1 ,159 180 181 -1 ,160 181 182 -1 ,161 182 183 -1 ,162 183 184 -1 ,163 184 185 -1 ,164 185 186 -1 ,165 186 187 -1 ,166 187 188 -1 ,168 189 190 -1 ,169 190 191 -1 ,170 191 192 -1 ,171 192 193 -1 ,172 193 194 -1 ,173 194 195 -1 ,174 195 196 -1 ,175 196 197 -1 ,176 197 198 -1 ,177 198 199 -1 ,178 199 200 -1 ,179 200 201 -1 ,180 201 202 -1 ,181 202 203 -1 ,182 203 204 -1 ,183 204 205 -1 ,184 205 206 -1 ,185 206 207 -1 ,186 207 208 -1 ,187 208 209 -1 ,189 210 211 -1 ,190 211 212 -1 ,191 212 213 -1 ,192 213 214 -1 ,193 214 215 -1 ,194 215 216 -1 ,195 216 217 -1 ,196 217 218 -1 ,197 218 219 -1 ,198 219 220 -1 ,199 220 221 -1 ,200 221 222 -1 ,201 222 223 -1 ,202 223 224 -1 ,203 224 225 -1 ,204 225 226 -1 ,205 226 227 -1 ,206 227 228 -1 ,207 228 229 -1 ,208 229 230 -1 ,210 231 232 -1 ,211 232 233 -1 ,212 233 234 -1 ,213 234 235 -1 ,214 235 236 -1 ,215 236 237 -1 ,216 237 238 -1 ,217 238 239 -1 ,218 239 240 -1 ,219 240 241 -1 ,220 241 242 -1 ,221 242 243 -1 ,222 243 244 -1 ,223 244 245 -1 ,224 245 246 -1 ,225 246 247 -1 ,226 247 248 -1 ,227 248 249 -1 ,228 249 250 -1 ,229 250 251 -1 ,231 252 253 -1 ,232 253 254 -1 ,233 254 255 -1 ,234 255 256 -1 ,235 256 257 -1 ,236 257 258 -1 ,237 258 259 -1 ,238 259 260 -1 ,239 260 261 -1 ,240 261 262 -1 ,241 262 263 -1 ,242 263 264 -1 ,243 264 265 -1 ,244 265 266 -1 ,245 266 267 -1 ,246 267 268 -1 ,247 268 269 -1 ,248 269 270 -1 ,249 270 271 -1 ,250 271 272 -1 ,252 273 274 -1 ,253 274 275 -1 ,254 275 276 -1 ,255 276 277 -1 ,256 277 278 -1 ,257 278 279 -1 ,258 279 280 -1 ,259 280 281 -1 ,260 281 282 -1 ,261 282 283 -1 ,262 283 284 -1 ,263 284 285 -1 ,264 285 286 -1 ,265 286 287 -1 ,266 287 288 -1 ,267 288 289 -1 ,268 289 290 -1 ,269 290 291 -1 ,270 291 292 -1 ,271 292 293 -1 ,273 294 295 -1 ,274 295 296 -1 ,275 296 297 -1 ,276 297 298 -1 ,277 298 299 -1 ,278 299 300 -1 ,279 300 301 -1 ,280 301 302 -1 ,281 302 303 -1 ,282 303 304 -1 ,283 304 305 -1 ,284 305 306 -1 ,285 306 307 -1 ,286 307 308 -1 ,287 308 309 -1 ,288 309 310 -1 ,289 310 311 -1 ,290 311 312 -1 ,291 312 313 -1 ,292 313 314 -1 ,294 315 316 -1 ,295 316 317 -1 ,296 317 318 -1 ,297 318 319 -1 ,298 319 320 -1 ,299 320 321 -1 ,300 321 322 -1 ,301 322 323 -1 ,302 323 324 -1 ,303 324 325 -1 ,304 325 326 -1 ,305 326 327 -1 ,306 327 328 -1 ,307 328 329 -1 ,308 329 330 -1 ,309 330 331 -1 ,310 331 332 -1 ,311 332 333 -1 ,312 333 334 -1 ,313 334 335 -1 ,315 336 337 -1 ,316 337 338 -1 ,317 338 339 -1 ,318 339 340 -1 ,319 340 341 -1 ,320 341 342 -1 ,321 342 343 -1 ,322 343 344 -1 ,323 344 345 -1 ,324 345 346 -1 ,325 346 347 -1 ,326 347 348 -1 ,327 348 349 -1 ,328 349 350 -1 ,329 350 351 -1 ,330 351 352 -1 ,331 352 353 -1 ,332 353 354 -1 ,333 354 355 -1 ,334 355 356 -1 ,336 357 358 -1 ,337 358 359 -1 ,338 359 360 -1 ,339 360 361 -1 ,340 361 362 -1 ,341 362 363 -1 ,342 363 364 -1 ,343 364 365 -1 ,344 365 366 -1 ,345 366 367 -1 ,346 367 368 -1 ,347 368 369 -1 ,348 369 370 -1 ,349 370 371 -1 ,350 371 372 -1 ,351 372 373 -1 ,352 373 374 -1 ,353 374 375 -1 ,354 375 376 -1 ,355 376 377 -1 ,357 378 379 -1 ,358 379 380 -1 ,359 380 381 -1 ,360 381 382 -1 ,361 382 383 -1 ,362 383 384 -1 ,363 384 385 -1 ,364 385 386 -1 ,365 386 387 -1 ,366 387 388 -1 ,367 388 389 -1 ,368 389 390 -1 ,369 390 391 -1 ,370 391 392 -1 ,371 392 393 -1 ,372 393 394 -1 ,373 394 395 -1 ,374 395 396 -1 ,375 396 397 -1 ,376 397 398 -1 ,378 399 400 -1 ,379 400 401 -1 ,380 401 402 -1 ,381 402 403 -1 ,382 403 404 -1 ,383 404 405 -1 ,384 405 406 -1 ,385 406 407 -1 ,386 407 408 -1 ,387 408 409 -1 ,388 409 410 -1 ,389 410 411 -1 ,390 411 412 -1 ,391 412 413 -1 ,392 413 414 -1 ,393 414 415 -1 ,394 415 416 -1 ,395 416 417 -1 ,396 417 418 -1 ,397 418 419 -1 ,399 420 421 -1 ,400 421 422 -1 ,401 422 423 -1 ,402 423 424 -1 ,403 424 425 -1 ,404 425 426 -1 ,405 426 427 -1 ,406 427 428 -1 ,407 428 429 -1 ,408 429 430 -1 ,409 430 431 -1 ,410 431 432 -1 ,411 432 433 -1 ,412 433 434 -1 ,413 434 435 -1 ,414 435 436 -1 ,415 436 437 -1 ,416 437 438 -1 ,417 438 439 -1 ,418 439 440 -1 ,1 0 22 -1 ,2 1 23 -1 ,3 2 24 -1 ,4 3 25 -1 ,5 4 26 -1 ,6 5 27 -1 ,7 6 28 -1 ,8 7 29 -1 ,9 8 30 -1 ,10 9 31 -1 ,11 10 32 -1 ,12 11 33 -1 ,13 12 34 -1 ,14 13 35 -1 ,15 14 36 -1 ,16 15 37 -1 ,17 16 38 -1 ,18 17 39 -1 ,19 18 40 -1 ,20 19 41 -1 ,22 21 43 -1 ,23 22 44 -1 ,24 23 45 -1 ,25 24 46 -1 ,26 25 47 -1 ,27 26 48 -1 ,28 27 49 -1 ,29 28 50 -1 ,30 29 51 -1 ,31 30 52 -1 ,32 31 53 -1 ,33 32 54 -1 ,34 33 55 -1 ,35 34 56 -1 ,36 35 57 -1 ,37 36 58 -1 ,38 37 59 -1 ,39 38 60 -1 ,40 39 61 -1 ,41 40 62 -1 ,43 42 64 -1 ,44 43 65 -1 ,45 44 66 -1 ,46 45 67 -1 ,47 46 68 -1 ,48 47 69 -1 ,49 48 70 -1 ,50 49 71 -1 ,51 50 72 -1 ,52 51 73 -1 ,53 52 74 -1 ,54 53 75 -1 ,55 54 76 -1 ,56 55 77 -1 ,57 56 78 -1 ,58 57 79 -1 ,59 58 80 -1 ,60 59 81 -1 ,61 60 82 -1 ,62 61 83 -1 ,64 63 85 -1 ,65 64 86 -1 ,66 65 87 -1 ,67 66 88 -1 ,68 67 89 -1 ,69 68 90 -1 ,70 69 91 -1 ,71 70 92 -1 ,72 71 93 -1 ,73 72 94 -1 ,74 73 95 -1 ,75 74 96 -1 ,76 75 97 -1 ,77 76 98 -1 ,78 77 99 -1 ,79 78 100 -1 ,80 79 101 -1 ,81 80 102 -1 ,82 81 103 -1 ,83 82 104 -1 ,85 84 106 -1 ,86 85 107 -1 ,87 86 108 -1 ,88 87 109 -1 ,89 88 110 -1 ,90 89 111 -1 ,91 90 112 -1 ,92 91 113 -1 ,93 92 114 -1 ,94 93 115 -1 ,95 94 116 -1 ,96 95 117 -1 ,97 96 118 -1 ,98 97 119 -1 ,99 98 120 -1 ,100 99 121 -1 ,101 100 122 -1 ,102 101 123 -1 ,103 102 124 -1 ,104 103 125 -1 ,106 105 127 -1 ,107 106 128 -1 ,108 107 129 -1 ,109 108 130 -1 ,110 109 131 -1 ,111 110 132 -1 ,112 111 133 -1 ,113 112 134 -1 ,114 113 135 -1 ,115 114 136 -1 ,116 115 137 -1 ,117 116 138 -1 ,118 117 139 -1 ,119 118 140 -1 ,120 119 141 -1 ,121 120 142 -1 ,122 121 143 -1 ,123 122 144 -1 ,124 123 145 -1 ,125 124 146 -1 ,127 126 148 -1 ,128 127 149 -1 ,129 128 150 -1 ,130 129 151 -1 ,131 130 152 -1 ,132 131 153 -1 ,133 132 154 -1 ,134 133 155 -1 ,135 134 156 -1 ,136 135 157 -1 ,137 136 158 -1 ,138 137 159 -1 ,139 138 160 -1 ,140 139 161 -1 ,141 140 162 -1 ,142 141 163 -1 ,143 142 164 -1 ,144 143 165 -1 ,145 144 166 -1 ,146 145 167 -1 ,148 147 169 -1 ,149 148 170 -1 ,150 149 171 -1 ,151 150 172 -1 ,152 151 173 -1 ,153 152 174 -1 ,154 153 175 -1 ,155 154 176 -1 ,156 155 177 -1 ,157 156 178 -1 ,158 157 179 -1 ,159 158 180 -1 ,160 159 181 -1 ,161 160 182 -1 ,162 161 183 -1 ,163 162 184 -1 ,164 163 185 -1 ,165 164 186 -1 ,166 165 187 -1 ,167 166 188 -1 ,169 168 190 -1 ,170 169 191 -1 ,171 170 192 -1 ,172 171 193 -1 ,173 172 194 -1 ,174 173 195 -1 ,175 174 196 -1 ,176 175 197 -1 ,177 176 198 -1 ,178 177 199 -1 ,179 178 200 -1 ,180 179 201 -1 ,181 180 202 -1 ,182 181 203 -1 ,183 182 204 -1 ,184 183 205 -1 ,185 184 206 -1 ,186 185 207 -1 ,187 186 208 -1 ,188 187 209 -1 ,190 189 211 -1 ,191 190 212 -1 ,192 191 213 -1 ,193 192 214 -1 ,194 193 215 -1 ,195 194 216 -1 ,196 195 217 -1 ,197 196 218 -1 ,198 197 219 -1 ,199 198 220 -1 ,200 199 221 -1 ,201 200 222 -1 ,202 201 223 -1 ,203 202 224 -1 ,204 203 225 -1 ,205 204 226 -1 ,206 205 227 -1 ,207 206 228 -1 ,208 207 229 -1 ,209 208 230 -1 ,211 210 232 -1 ,212 211 233 -1 ,213 212 234 -1 ,214 213 235 -1 ,215 214 236 -1 ,216 215 237 -1 ,217 216 238 -1 ,218 217 239 -1 ,219 218 240 -1 ,220 219 241 -1 ,221 220 242 -1 ,222 221 243 -1 ,223 222 244 -1 ,224 223 245 -1 ,225 224 246 -1 ,226 225 247 -1 ,227 226 248 -1 ,228 227 249 -1 ,229 228 250 -1 ,230 229 251 -1 ,232 231 253 -1 ,233 232 254 -1 ,234 233 255 -1 ,235 234 256 -1 ,236 235 257 -1 ,237 236 258 -1 ,238 237 259 -1 ,239 238 260 -1 ,240 239 261 -1 ,241 240 262 -1 ,242 241 263 -1 ,243 242 264 -1 ,244 243 265 -1 ,245 244 266 -1 ,246 245 267 -1 ,247 246 268 -1 ,248 247 269 -1 ,249 248 270 -1 ,250 249 271 -1 ,251 250 272 -1 ,253 252 274 -1 ,254 253 275 -1 ,255 254 276 -1 ,256 255 277 -1 ,257 256 278 -1 ,258 257 279 -1 ,259 258 280 -1 ,260 259 281 -1 ,261 260 282 -1 ,262 261 283 -1 ,263 262 284 -1 ,264 263 285 -1 ,265 264 286 -1 ,266 265 287 -1 ,267 266 288 -1 ,268 267 289 -1 ,269 268 290 -1 ,270 269 291 -1 ,271 270 292 -1 ,272 271 293 -1 ,274 273 295 -1 ,275 274 296 -1 ,276 275 297 -1 ,277 276 298 -1 ,278 277 299 -1 ,279 278 300 -1 ,280 279 301 -1 ,281 280 302 -1 ,282 281 303 -1 ,283 282 304 -1 ,284 283 305 -1 ,285 284 306 -1 ,286 285 307 -1 ,287 286 308 -1 ,288 287 309 -1 ,289 288 310 -1 ,290 289 311 -1 ,291 290 312 -1 ,292 291 313 -1 ,293 292 314 -1 ,295 294 316 -1 ,296 295 317 -1 ,297 296 318 -1 ,298 297 319 -1 ,299 298 320 -1 ,300 299 321 -1 ,301 300 322 -1 ,302 301 323 -1 ,303 302 324 -1 ,304 303 325 -1 ,305 304 326 -1 ,306 305 327 -1 ,307 306 328 -1 ,308 307 329 -1 ,309 308 330 -1 ,310 309 331 -1 ,311 310 332 -1 ,312 311 333 -1 ,313 312 334 -1 ,314 313 335 -1 ,316 315 337 -1 ,317 316 338 -1 ,318 317 339 -1 ,319 318 340 -1 ,320 319 341 -1 ,321 320 342 -1 ,322 321 343 -1 ,323 322 344 -1 ,324 323 345 -1 ,325 324 346 -1 ,326 325 347 -1 ,327 326 348 -1 ,328 327 349 -1 ,329 328 350 -1 ,330 329 351 -1 ,331 330 352 -1 ,332 331 353 -1 ,333 332 354 -1 ,334 333 355 -1 ,335 334 356 -1 ,337 336 358 -1 ,338 337 359 -1 ,339 338 360 -1 ,340 339 361 -1 ,341 340 362 -1 ,342 341 363 -1 ,343 342 364 -1 ,344 343 365 -1 ,345 344 366 -1 ,346 345 367 -1 ,347 346 368 -1 ,348 347 369 -1 ,349 348 370 -1 ,350 349 371 -1 ,351 350 372 -1 ,352 351 373 -1 ,353 352 374 -1 ,354 353 375 -1 ,355 354 376 -1 ,356 355 377 -1 ,358 357 379 -1 ,359 358 380 -1 ,360 359 381 -1 ,361 360 382 -1 ,362 361 383 -1 ,363 362 384 -1 ,364 363 385 -1 ,365 364 386 -1 ,366 365 387 -1 ,367 366 388 -1 ,368 367 389 -1 ,369 368 390 -1 ,370 369 391 -1 ,371 370 392 -1 ,372 371 393 -1 ,373 372 394 -1 ,374 373 395 -1 ,375 374 396 -1 ,376 375 397 -1 ,377 376 398 -1 ,379 378 400 -1 ,380 379 401 -1 ,381 380 402 -1 ,382 381 403 -1 ,383 382 404 -1 ,384 383 405 -1 ,385 384 406 -1 ,386 385 407 -1 ,387 386 408 -1 ,388 387 409 -1 ,389 388 410 -1 ,390 389 411 -1 ,391 390 412 -1 ,392 391 413 -1 ,393 392 414 -1 ,394 393 415 -1 ,395 394 416 -1 ,396 395 417 -1 ,397 396 418 -1 ,398 397 419 -1 ,400 399 421 -1 ,401 400 422 -1 ,402 401 423 -1 ,403 402 424 -1 ,404 403 425 -1 ,405 404 426 -1 ,406 405 427 -1 ,407 406 428 -1 ,408 407 429 -1 ,409 408 430 -1 ,410 409 431 -1 ,411 410 432 -1 ,412 411 433 -1 ,413 412 434 -1 ,414 413 435 -1 ,415 414 436 -1 ,416 415 437 -1 ,417 416 438 -1 ,418 417 439 -1 ,419 418 440 -1 ,">
					<Coordinate point="-0.12847 -0.13700 -0.22793 -0.12107 -0.13488 -0.22889 -0.11318 -0.13110 -0.22696 -0.10501 -0.12576 -0.22219 -0.09676 -0.11900 -0.21470 -0.08863 -0.11098 -0.20467 -0.08081 -0.10189 -0.19234 -0.07351 -0.09197 -0.17803 -0.06690 -0.08145 -0.16208 -0.06115 -0.07060 -0.14488 -0.05639 -0.05967 -0.12687 -0.05274 -0.04895 -0.10848 -0.05030 -0.03870 -0.09017 -0.04912 -0.02916 -0.07238 -0.04923 -0.02057 -0.05556 -0.05064 -0.01315 -0.04012 -0.05329 -0.00707 -0.02644 -0.05714 -0.00249 -0.01485 -0.06208 0.00048 -0.00565 -0.06800 0.00177 0.00095 -0.07474 0.00135 0.00477 -0.12847 -0.13700 -0.22793 -0.12279 -0.13104 -0.23078 -0.11659 -0.12351 -0.23069 -0.11002 -0.11462 -0.22766 -0.10325 -0.10457 -0.22178 -0.09643 -0.09362 -0.21318 -0.08974 -0.08204 -0.20208 -0.08334 -0.07010 -0.18876 -0.07740 -0.05811 -0.17353 -0.07204 -0.04636 -0.15678 -0.06742 -0.03513 -0.13891 -0.06364 -0.02471 -0.12038 -0.06079 -0.01536 -0.10162 -0.05895 -0.00729 -0.08311 -0.05816 -0.00072 -0.06530 -0.05844 0.00421 -0.04863 -0.05978 0.00735 -0.03352 -0.06215 0.00865 -0.02032 -0.06549 0.00807 -0.00937 -0.06973 0.00561 -0.00094 -0.07474 0.00135 0.00477 -0.12847 -0.13700 -0.22793 -0.12504 -0.12770 -0.23224 -0.12104 -0.11692 -0.23358 -0.11655 -0.10493 -0.23191 -0.11170 -0.09203 -0.22729 -0.10660 -0.07853 -0.21981 -0.10138 -0.06477 -0.20966 -0.09616 -0.05108 -0.19711 -0.09107 -0.03781 -0.18244 -0.08625 -0.02528 -0.16603 -0.08180 -0.01379 -0.14828 -0.07784 -0.00363 -0.12963 -0.07447 0.00494 -0.11053 -0.07176 0.01173 -0.09146 -0.06979 0.01655 -0.07288 -0.06861 0.01930 -0.05526 -0.06823 0.01990 -0.03902 -0.06868 0.01834 -0.02457 -0.06994 0.01466 -0.01226 -0.07198 0.00895 -0.00240 -0.07474 0.00135 0.00477 -0.12847 -0.13700 -0.22793 -0.12760 -0.12519 -0.23315 -0.12608 -0.11196 -0.23537 -0.12396 -0.09764 -0.23454 -0.12129 -0.08259 -0.23068 -0.11814 -0.06718 -0.22389 -0.11458 -0.05178 -0.21434 -0.11070 -0.03678 -0.20225 -0.10659 -0.02254 -0.18793 -0.10237 -0.00942 -0.17174 -0.09812 0.00226 -0.15406 -0.09396 0.01222 -0.13533 -0.08999 0.02021 -0.11602 -0.08631 0.02603 -0.09661 -0.08300 0.02954 -0.07756 -0.08015 0.03065 -0.05934 -0.07782 0.02933 -0.04242 -0.07609 0.02563 -0.02719 -0.07498 0.01962 -0.01405 -0.07453 0.01146 -0.00331 -0.07474 0.00135 0.00477 -0.12847 -0.13700 -0.22793 -0.13020 -0.12375 -0.23340 -0.13123 -0.10912 -0.23587 -0.13153 -0.09347 -0.23527 -0.13109 -0.07719 -0.23163 -0.12992 -0.06068 -0.22504 -0.12806 -0.04435 -0.21565 -0.12554 -0.02859 -0.20369 -0.12244 -0.01380 -0.18947 -0.11882 -0.00034 -0.17333 -0.11478 0.01146 -0.15568 -0.11042 0.02130 -0.13693 -0.10584 0.02895 -0.11756 -0.10115 0.03422 -0.09805 -0.09648 0.03697 -0.07886 -0.09193 0.03715 -0.06049 -0.08762 0.03474 -0.04337 -0.08365 0.02980 -0.02793 -0.08013 0.02246 -0.01455 -0.07714 0.01290 -0.00356 -0.07474 0.00135 0.00477 -0.12847 -0.13700 -0.22793 -0.13261 -0.12352 -0.23298 -0.13598 -0.10867 -0.23503 -0.13850 -0.09282 -0.23405 -0.14012 -0.07635 -0.23005 -0.14079 -0.05967 -0.22313 -0.14049 -0.04319 -0.21346 -0.13924 -0.02732 -0.20129 -0.13706 -0.01244 -0.18691 -0.13401 0.00107 -0.17067 -0.13015 0.01289 -0.15298 -0.12560 0.02271 -0.13427 -0.12046 0.03031 -0.11500 -0.11485 0.03549 -0.09564 -0.10891 0.03813 -0.07668 -0.10280 0.03816 -0.05858 -0.09665 0.03558 -0.04178 -0.09063 0.03045 -0.02670 -0.08488 0.02290 -0.01372 -0.07954 0.01312 -0.00314 -0.07474 0.00135 0.00477 -0.12847 -0.13700 -0.22793 -0.13458 -0.12454 -0.23192 -0.13987 -0.11067 -0.23295 -0.14421 -0.09576 -0.23098 -0.14751 -0.08015 -0.22608 -0.14968 -0.06424 -0.21835 -0.15067 -0.04842 -0.20800 -0.15045 -0.03308 -0.19527 -0.14902 -0.01859 -0.18049 -0.14643 -0.00532 -0.16400 -0.14273 0.00642 -0.14623 -0.13802 0.01632 -0.12760 -0.13242 0.02416 -0.10858 -0.12605 0.02973 -0.08963 -0.11909 0.03290 -0.07122 -0.11169 0.03359 -0.05381 -0.10405 0.03178 -0.03781 -0.09634 0.02751 -0.02364 -0.08877 0.02090 -0.01163 -0.08151 0.01211 -0.00208 -0.07474 0.00135 0.00477 -0.12847 -0.13700 -0.22793 -0.13591 -0.12669 -0.23034 -0.14251 -0.11492 -0.22981 -0.14810 -0.10199 -0.22638 -0.15254 -0.08823 -0.22012 -0.15573 -0.07396 -0.21118 -0.15759 -0.05954 -0.19980 -0.15807 -0.04532 -0.18624 -0.15715 -0.03166 -0.17084 -0.15487 -0.01889 -0.15399 -0.15128 -0.00732 -0.13609 -0.14647 0.00276 -0.11758 -0.14055 0.01109 -0.09893 -0.13367 0.01749 -0.08059 -0.12601 0.02178 -0.06302 -0.11774 0.02387 -0.04663 -0.10907 0.02370 -0.03185 -0.10022 0.02128 -0.01903 -0.09141 0.01666 -0.00850 -0.08285 0.00996 -0.00049 -0.07474 0.00135 0.00477 -0.12847 -0.13700 -0.22793 -0.13649 -0.12976 -0.22837 -0.14365 -0.12099 -0.22594 -0.14977 -0.11092 -0.22068 -0.15471 -0.09978 -0.21275 -0.15834 -0.08786 -0.20232 -0.16057 -0.07544 -0.18965 -0.16135 -0.06284 -0.17506 -0.16066 -0.05036 -0.15891 -0.15852 -0.03830 -0.14160 -0.15497 -0.02698 -0.12355 -0.15011 -0.01666 -0.10520 -0.14406 -0.00760 -0.08700 -0.13696 -0.00003 -0.06942 -0.12899 0.00588 -0.05287 -0.12035 0.00997 -0.03777 -0.11124 0.01215 -0.02448 -0.10190 0.01235 -0.01334 -0.09255 0.01058 -0.00462 -0.08342 0.00689 0.00147 -0.07474 0.00135 0.00477 -0.12847 -0.13700 -0.22793 -0.13625 -0.13346 -0.22623 -0.14317 -0.12831 -0.22170 -0.14908 -0.12166 -0.21446 -0.15381 -0.11369 -0.20469 -0.15725 -0.10459 -0.19262 -0.15933 -0.09458 -0.17856 -0.15999 -0.08392 -0.16285 -0.15920 -0.07286 -0.14587 -0.15700 -0.06167 -0.12806 -0.15344 -0.05064 -0.10983 -0.14860 -0.04003 -0.09165 -0.14260 -0.03010 -0.07396 -0.13559 -0.02111 -0.05720 -0.12775 -0.01326 -0.04178 -0.11926 -0.00676 -0.02807 -0.11034 -0.00176 -0.01642 -0.10120 0.00161 -0.00712 -0.09207 0.00327 -0.00038 -0.08318 0.00318 0.00361 -0.07474 0.00135 0.00477 -0.12847 -0.13700 -0.22793 -0.13522 -0.13743 -0.22411 -0.14113 -0.13614 -0.21752 -0.14608 -0.13316 -0.20831 -0.14992 -0.12858 -0.19673 -0.15258 -0.12251 -0.18305 -0.15398 -0.11508 -0.16760 -0.15410 -0.10650 -0.15078 -0.15292 -0.09696 -0.13300 -0.15048 -0.08670 -0.11468 -0.14683 -0.07598 -0.09629 -0.14207 -0.06506 -0.07828 -0.13632 -0.05421 -0.06109 -0.12971 -0.04369 -0.04514 -0.12240 -0.03376 -0.03082 -0.11459 -0.02468 -0.01850 -0.10646 -0.01666 -0.00846 -0.09820 -0.00989 -0.00097 -0.09003 -0.00456 0.00380 -0.08215 -0.00078 0.00573 -0.07474 0.00135 0.00477 -0.12847 -0.13700 -0.22793 -0.13349 -0.14127 -0.22223 -0.13772 -0.14372 -0.21379 -0.14107 -0.14431 -0.20284 -0.14344 -0.14301 -0.18965 -0.14478 -0.13986 -0.17453 -0.14506 -0.13494 -0.15786 -0.14427 -0.12836 -0.14005 -0.14242 -0.12030 -0.12154 -0.13958 -0.11094 -0.10279 -0.13580 -0.10052 -0.08425 -0.13117 -0.08930 -0.06638 -0.12582 -0.07755 -0.04963 -0.11987 -0.06555 -0.03441 -0.11348 -0.05362 -0.02108 -0.10679 -0.04203 -0.00998 -0.09997 -0.03108 -0.00138 -0.09319 -0.02104 0.00450 -0.08662 -0.01214 0.00752 -0.08042 -0.00462 0.00761 -0.07474 0.00135 0.00477 -0.12847 -0.13700 -0.22793 -0.13124 -0.14460 -0.22076 -0.13328 -0.15032 -0.21090 -0.13454 -0.15400 -0.19859 -0.13498 -0.15555 -0.18414 -0.13461 -0.15495 -0.16790 -0.13342 -0.15221 -0.15028 -0.13145 -0.14738 -0.13170 -0.12875 -0.14060 -0.11263 -0.12537 -0.13202 -0.09353 -0.12141 -0.12187 -0.07488 -0.11697 -0.11038 -0.05713 -0.11214 -0.09784 -0.04072 -0.10706 -0.08457 -0.02606 -0.10184 -0.07089 -0.01350 -0.09662 -0.05712 -0.00336 -0.09152 -0.04363 0.00412 -0.08666 -0.03073 0.00875 -0.08218 -0.01874 0.01042 -0.07817 -0.00796 0.00908 -0.07474 0.00135 0.00477 -0.12847 -0.13700 -0.22793 -0.12869 -0.14712 -0.21986 -0.12824 -0.15528 -0.20911 -0.12713 -0.16128 -0.19597 -0.12539 -0.16499 -0.18075 -0.12307 -0.16630 -0.16382 -0.12022 -0.16519 -0.14561 -0.11691 -0.16168 -0.12656 -0.11323 -0.15586 -0.10714 -0.10925 -0.14788 -0.08783 -0.10510 -0.13792 -0.06911 -0.10085 -0.12623 -0.05143 -0.09662 -0.11311 -0.03523 -0.09252 -0.09887 -0.02091 -0.08864 -0.08387 -0.00883 -0.08508 -0.06848 0.00073 -0.08192 -0.05306 0.00752 -0.07925 -0.03801 0.01137 -0.07714 -0.02370 0.01220 -0.07562 -0.01047 0.00998 -0.07474 0.00135 0.00477 -0.12847 -0.13700 -0.22793 -0.12608 -0.14855 -0.21960 -0.12309 -0.15812 -0.20861 -0.11956 -0.16546 -0.19523 -0.11560 -0.17039 -0.17980 -0.11129 -0.17280 -0.16268 -0.10674 -0.17263 -0.14430 -0.10207 -0.16987 -0.12512 -0.09738 -0.16461 -0.10560 -0.09280 -0.15696 -0.08623 -0.08843 -0.14711 -0.06749 -0.08439 -0.13531 -0.04983 -0.08078 -0.12185 -0.03369 -0.07767 -0.10706 -0.01947 -0.07516 -0.09131 -0.00752 -0.07330 -0.07498 0.00187 -0.07213 -0.05847 0.00847 -0.07169 -0.04219 0.01211 -0.07199 -0.02654 0.01270 -0.07301 -0.01191 0.01024 -0.07474 0.00135 0.00477 -0.12847 -0.13700 -0.22793 -0.12368 -0.14878 -0.22003 -0.11834 -0.15856 -0.20945 -0.11259 -0.16611 -0.19646 -0.10656 -0.17123 -0.18138 -0.10042 -0.17382 -0.16458 -0.09430 -0.17379 -0.14648 -0.08837 -0.17115 -0.12752 -0.08276 -0.16597 -0.10817 -0.07762 -0.15837 -0.08890 -0.07306 -0.14854 -0.07019 -0.06921 -0.13673 -0.05249 -0.06616 -0.12322 -0.03626 -0.06398 -0.10834 -0.02187 -0.06272 -0.09247 -0.00970 -0.06243 -0.07599 -0.00004 -0.06310 -0.05931 0.00688 -0.06471 -0.04284 0.01088 -0.06724 -0.02698 0.01187 -0.07061 -0.01213 0.00981 -0.07474 0.00135 0.00477 -0.12847 -0.13700 -0.22793 -0.12171 -0.14777 -0.22108 -0.11445 -0.15656 -0.21153 -0.10688 -0.16317 -0.19952 -0.09917 -0.16743 -0.18535 -0.09153 -0.16924 -0.16936 -0.08413 -0.16855 -0.15194 -0.07716 -0.16538 -0.13354 -0.07080 -0.15981 -0.11459 -0.06519 -0.15198 -0.09556 -0.06048 -0.14207 -0.07694 -0.05679 -0.13034 -0.05916 -0.05420 -0.11706 -0.04268 -0.05277 -0.10258 -0.02789 -0.05255 -0.08723 -0.01516 -0.05353 -0.07141 -0.00481 -0.05570 -0.05550 0.00291 -0.05900 -0.03990 0.00782 -0.06335 -0.02498 0.00978 -0.06864 -0.01112 0.00876 -0.07474 0.00135 0.00477 -0.12847 -0.13700 -0.22793 -0.12037 -0.14562 -0.22267 -0.11181 -0.15231 -0.21467 -0.10299 -0.15693 -0.20413 -0.09414 -0.15936 -0.19131 -0.08548 -0.15953 -0.17653 -0.07721 -0.15744 -0.16015 -0.06954 -0.15314 -0.14257 -0.06267 -0.14675 -0.12423 -0.05675 -0.13841 -0.10558 -0.05193 -0.12833 -0.08708 -0.04834 -0.11677 -0.06918 -0.04606 -0.10400 -0.05232 -0.04515 -0.09034 -0.03693 -0.04563 -0.07612 -0.02337 -0.04749 -0.06170 -0.01198 -0.05068 -0.04743 -0.00305 -0.05512 -0.03366 0.00321 -0.06071 -0.02074 0.00665 -0.06730 -0.00897 0.00717 -0.07474 0.00135 0.00477 -0.12847 -0.13700 -0.22793 -0.11979 -0.14254 -0.22463 -0.11067 -0.14624 -0.21854 -0.10132 -0.14801 -0.20982 -0.09198 -0.14780 -0.19868 -0.08287 -0.14563 -0.18540 -0.07423 -0.14153 -0.17029 -0.06626 -0.13563 -0.15375 -0.05916 -0.12805 -0.13616 -0.05310 -0.11899 -0.11797 -0.04824 -0.10867 -0.09962 -0.04470 -0.09735 -0.08156 -0.04255 -0.08530 -0.06425 -0.04186 -0.07282 -0.04810 -0.04264 -0.06021 -0.03351 -0.04488 -0.04780 -0.02085 -0.04851 -0.03587 -0.01042 -0.05344 -0.02474 -0.00248 -0.05957 -0.01466 0.00277 -0.06673 -0.00589 0.00521 -0.07474 0.00135 0.00477 -0.12847 -0.13700 -0.22793 -0.12003 -0.13884 -0.22678 -0.11114 -0.13893 -0.22278 -0.10201 -0.13727 -0.21605 -0.09288 -0.13389 -0.20674 -0.08396 -0.12890 -0.19509 -0.07547 -0.12239 -0.18139 -0.06762 -0.11455 -0.16596 -0.06062 -0.10555 -0.14920 -0.05462 -0.09563 -0.13151 -0.04978 -0.08502 -0.11333 -0.04621 -0.07398 -0.09511 -0.04401 -0.06280 -0.07729 -0.04323 -0.05174 -0.06032 -0.04389 -0.04107 -0.04461 -0.04596 -0.03107 -0.03054 -0.04941 -0.02197 -0.01848 -0.05414 -0.01400 -0.00870 -0.06004 -0.00735 -0.00146 -0.06697 -0.00219 0.00307 -0.07474 0.00135 0.00477 -0.12847 -0.13700 -0.22793 -0.12107 -0.13488 -0.22889 -0.11318 -0.13110 -0.22696 -0.10501 -0.12576 -0.22219 -0.09676 -0.11900 -0.21470 -0.08863 -0.11098 -0.20467 -0.08081 -0.10189 -0.19234 -0.07351 -0.09197 -0.17803 -0.06690 -0.08145 -0.16208 -0.06115 -0.07060 -0.14488 -0.05639 -0.05967 -0.12687 -0.05274 -0.04895 -0.10848 -0.05030 -0.03870 -0.09017 -0.04912 -0.02916 -0.07238 -0.04923 -0.02057 -0.05556 -0.05064 -0.01315 -0.04012 -0.05329 -0.00707 -0.02644 -0.05714 -0.00249 -0.01485 -0.06208 0.00048 -0.00565 -0.06800 0.00177 0.00095 -0.07474 0.00135 0.00477 "/>
				</IndexedFaceSet>
			</Shape>
		</Scene>
	</X3D>
