# Supplementary material for: Generalization of navigation memory in honeybees
Source: Front Behav Neurosci. 2023 Mar 6;17:1070957. doi: 10.3389/fnbeh.2023.1070957 (PMC10025308; doi:10.3389/fnbeh.2023.1070957)
Supplement: Supplementary Data Sheet S8 — PLS result in 3D. [file Data_Sheet_8.zip › heatmaps_PLS_3D_with_S.x3d]

<?xml version="1.0" encoding="UTF-8"?>
<!DOCTYPE X3D PUBLIC "ISO//Web3D//DTD X3D 3.1//EN" "http://www.web3d.org/specifications/x3d-3.1.dtd">
	<X3D version="3.1" profile="Immersive" xmlns:xsd="http://www.w3.org/2001/XMLSchema-instance" xsd:noNamespaceSchemaLocation="http://www.web3d.org/specifications/x3d-3.1.xsd">
		<Scene>
			<Viewpoint position="0.0742 0.0413 0.6252" orientation="0.0000 0.0000 1.0000 0.0000"/>
			<NavigationInfo headlight="true"/>
			<Shape>
				<Appearance>
					<Material transparency="0.7500 " diffuseColor="0.0000 0.2677 0.0000"/>
				</Appearance>
				<IndexedFaceSet solid="false" coordIndex="0 21 22 -1 ,1 22 23 -1 ,2 23 24 -1 ,3 24 25 -1 ,4 25 26 -1 ,5 26 27 -1 ,6 27 28 -1 ,7 28 29 -1 ,8 29 30 -1 ,9 30 31 -1 ,10 31 32 -1 ,11 32 33 -1 ,12 33 34 -1 ,13 34 35 -1 ,14 35 36 -1 ,15 36 37 -1 ,16 37 38 -1 ,17 38 39 -1 ,18 39 40 -1 ,19 40 41 -1 ,21 42 43 -1 ,22 43 44 -1 ,23 44 45 -1 ,24 45 46 -1 ,25 46 47 -1 ,26 47 48 -1 ,27 48 49 -1 ,28 49 50 -1 ,29 50 51 -1 ,30 51 52 -1 ,31 52 53 -1 ,32 53 54 -1 ,33 54 55 -1 ,34 55 56 -1 ,35 56 57 -1 ,36 57 58 -1 ,37 58 59 -1 ,38 59 60 -1 ,39 60 61 -1 ,40 61 62 -1 ,42 63 64 -1 ,43 64 65 -1 ,44 65 66 -1 ,45 66 67 -1 ,46 67 68 -1 ,47 68 69 -1 ,48 69 70 -1 ,49 70 71 -1 ,50 71 72 -1 ,51 72 73 -1 ,52 73 74 -1 ,53 74 75 -1 ,54 75 76 -1 ,55 76 77 -1 ,56 77 78 -1 ,57 78 79 -1 ,58 79 80 -1 ,59 80 81 -1 ,60 81 82 -1 ,61 82 83 -1 ,63 84 85 -1 ,64 85 86 -1 ,65 86 87 -1 ,66 87 88 -1 ,67 88 89 -1 ,68 89 90 -1 ,69 90 91 -1 ,70 91 92 -1 ,71 92 93 -1 ,72 93 94 -1 ,73 94 95 -1 ,74 95 96 -1 ,75 96 97 -1 ,76 97 98 -1 ,77 98 99 -1 ,78 99 100 -1 ,79 100 101 -1 ,80 101 102 -1 ,81 102 103 -1 ,82 103 104 -1 ,84 105 106 -1 ,85 106 107 -1 ,86 107 108 -1 ,87 108 109 -1 ,88 109 110 -1 ,89 110 111 -1 ,90 111 112 -1 ,91 112 113 -1 ,92 113 114 -1 ,93 114 115 -1 ,94 115 116 -1 ,95 116 117 -1 ,96 117 118 -1 ,97 118 119 -1 ,98 119 120 -1 ,99 120 121 -1 ,100 121 122 -1 ,101 122 123 -1 ,102 123 124 -1 ,103 124 125 -1 ,105 126 127 -1 ,106 127 128 -1 ,107 128 129 -1 ,108 129 130 -1 ,109 130 131 -1 ,110 131 132 -1 ,111 132 133 -1 ,112 133 134 -1 ,113 134 135 -1 ,114 135 136 -1 ,115 136 137 -1 ,116 137 138 -1 ,117 138 139 -1 ,118 139 140 -1 ,119 140 141 -1 ,120 141 142 -1 ,121 142 143 -1 ,122 143 144 -1 ,123 144 145 -1 ,124 145 146 -1 ,126 147 148 -1 ,127 148 149 -1 ,128 149 150 -1 ,129 150 151 -1 ,130 151 152 -1 ,131 152 153 -1 ,132 153 154 -1 ,133 154 155 -1 ,134 155 156 -1 ,135 156 157 -1 ,136 157 158 -1 ,137 158 159 -1 ,138 159 160 -1 ,139 160 161 -1 ,140 161 162 -1 ,141 162 163 -1 ,142 163 164 -1 ,143 164 165 -1 ,144 165 166 -1 ,145 166 167 -1 ,147 168 169 -1 ,148 169 170 -1 ,149 170 171 -1 ,150 171 172 -1 ,151 172 173 -1 ,152 173 174 -1 ,153 174 175 -1 ,154 175 176 -1 ,155 176 177 -1 ,156 177 178 -1 ,157 178 179 -1 ,158 179 180 -1 ,159 180 181 -1 ,160 181 182 -1 ,161 182 183 -1 ,162 183 184 -1 ,163 184 185 -1 ,164 185 186 -1 ,165 186 187 -1 ,166 187 188 -1 ,168 189 190 -1 ,169 190 191 -1 ,170 191 192 -1 ,171 192 193 -1 ,172 193 194 -1 ,173 194 195 -1 ,174 195 196 -1 ,175 196 197 -1 ,176 197 198 -1 ,177 198 199 -1 ,178 199 200 -1 ,179 200 201 -1 ,180 201 202 -1 ,181 202 203 -1 ,182 203 204 -1 ,183 204 205 -1 ,184 205 206 -1 ,185 206 207 -1 ,186 207 208 -1 ,187 208 209 -1 ,189 210 211 -1 ,190 211 212 -1 ,191 212 213 -1 ,192 213 214 -1 ,193 214 215 -1 ,194 215 216 -1 ,195 216 217 -1 ,196 217 218 -1 ,197 218 219 -1 ,198 219 220 -1 ,199 220 221 -1 ,200 221 222 -1 ,201 222 223 -1 ,202 223 224 -1 ,203 224 225 -1 ,204 225 226 -1 ,205 226 227 -1 ,206 227 228 -1 ,207 228 229 -1 ,208 229 230 -1 ,210 231 232 -1 ,211 232 233 -1 ,212 233 234 -1 ,213 234 235 -1 ,214 235 236 -1 ,215 236 237 -1 ,216 237 238 -1 ,217 238 239 -1 ,218 239 240 -1 ,219 240 241 -1 ,220 241 242 -1 ,221 242 243 -1 ,222 243 244 -1 ,223 244 245 -1 ,224 245 246 -1 ,225 246 247 -1 ,226 247 248 -1 ,227 248 249 -1 ,228 249 250 -1 ,229 250 251 -1 ,231 252 253 -1 ,232 253 254 -1 ,233 254 255 -1 ,234 255 256 -1 ,235 256 257 -1 ,236 257 258 -1 ,237 258 259 -1 ,238 259 260 -1 ,239 260 261 -1 ,240 261 262 -1 ,241 262 263 -1 ,242 263 264 -1 ,243 264 265 -1 ,244 265 266 -1 ,245 266 267 -1 ,246 267 268 -1 ,247 268 269 -1 ,248 269 270 -1 ,249 270 271 -1 ,250 271 272 -1 ,252 273 274 -1 ,253 274 275 -1 ,254 275 276 -1 ,255 276 277 -1 ,256 277 278 -1 ,257 278 279 -1 ,258 279 280 -1 ,259 280 281 -1 ,260 281 282 -1 ,261 282 283 -1 ,262 283 284 -1 ,263 284 285 -1 ,264 285 286 -1 ,265 286 287 -1 ,266 287 288 -1 ,267 288 289 -1 ,268 289 290 -1 ,269 290 291 -1 ,270 291 292 -1 ,271 292 293 -1 ,273 294 295 -1 ,274 295 296 -1 ,275 296 297 -1 ,276 297 298 -1 ,277 298 299 -1 ,278 299 300 -1 ,279 300 301 -1 ,280 301 302 -1 ,281 302 303 -1 ,282 303 304 -1 ,283 304 305 -1 ,284 305 306 -1 ,285 306 307 -1 ,286 307 308 -1 ,287 308 309 -1 ,288 309 310 -1 ,289 310 311 -1 ,290 311 312 -1 ,291 312 313 -1 ,292 313 314 -1 ,294 315 316 -1 ,295 316 317 -1 ,296 317 318 -1 ,297 318 319 -1 ,298 319 320 -1 ,299 320 321 -1 ,300 321 322 -1 ,301 322 323 -1 ,302 323 324 -1 ,303 324 325 -1 ,304 325 326 -1 ,305 326 327 -1 ,306 327 328 -1 ,307 328 329 -1 ,308 329 330 -1 ,309 330 331 -1 ,310 331 332 -1 ,311 332 333 -1 ,312 333 334 -1 ,313 334 335 -1 ,315 336 337 -1 ,316 337 338 -1 ,317 338 339 -1 ,318 339 340 -1 ,319 340 341 -1 ,320 341 342 -1 ,321 342 343 -1 ,322 343 344 -1 ,323 344 345 -1 ,324 345 346 -1 ,325 346 347 -1 ,326 347 348 -1 ,327 348 349 -1 ,328 349 350 -1 ,329 350 351 -1 ,330 351 352 -1 ,331 352 353 -1 ,332 353 354 -1 ,333 354 355 -1 ,334 355 356 -1 ,336 357 358 -1 ,337 358 359 -1 ,338 359 360 -1 ,339 360 361 -1 ,340 361 362 -1 ,341 362 363 -1 ,342 363 364 -1 ,343 364 365 -1 ,344 365 366 -1 ,345 366 367 -1 ,346 367 368 -1 ,347 368 369 -1 ,348 369 370 -1 ,349 370 371 -1 ,350 371 372 -1 ,351 372 373 -1 ,352 373 374 -1 ,353 374 375 -1 ,354 375 376 -1 ,355 376 377 -1 ,357 378 379 -1 ,358 379 380 -1 ,359 380 381 -1 ,360 381 382 -1 ,361 382 383 -1 ,362 383 384 -1 ,363 384 385 -1 ,364 385 386 -1 ,365 386 387 -1 ,366 387 388 -1 ,367 388 389 -1 ,368 389 390 -1 ,369 390 391 -1 ,370 391 392 -1 ,371 392 393 -1 ,372 393 394 -1 ,373 394 395 -1 ,374 395 396 -1 ,375 396 397 -1 ,376 397 398 -1 ,378 399 400 -1 ,379 400 401 -1 ,380 401 402 -1 ,381 402 403 -1 ,382 403 404 -1 ,383 404 405 -1 ,384 405 406 -1 ,385 406 407 -1 ,386 407 408 -1 ,387 408 409 -1 ,388 409 410 -1 ,389 410 411 -1 ,390 411 412 -1 ,391 412 413 -1 ,392 413 414 -1 ,393 414 415 -1 ,394 415 416 -1 ,395 416 417 -1 ,396 417 418 -1 ,397 418 419 -1 ,399 420 421 -1 ,400 421 422 -1 ,401 422 423 -1 ,402 423 424 -1 ,403 424 425 -1 ,404 425 426 -1 ,405 426 427 -1 ,406 427 428 -1 ,407 428 429 -1 ,408 429 430 -1 ,409 430 431 -1 ,410 431 432 -1 ,411 432 433 -1 ,412 433 434 -1 ,413 434 435 -1 ,414 435 436 -1 ,415 436 437 -1 ,416 437 438 -1 ,417 438 439 -1 ,418 439 440 -1 ,1 0 22 -1 ,2 1 23 -1 ,3 2 24 -1 ,4 3 25 -1 ,5 4 26 -1 ,6 5 27 -1 ,7 6 28 -1 ,8 7 29 -1 ,9 8 30 -1 ,10 9 31 -1 ,11 10 32 -1 ,12 11 33 -1 ,13 12 34 -1 ,14 13 35 -1 ,15 14 36 -1 ,16 15 37 -1 ,17 16 38 -1 ,18 17 39 -1 ,19 18 40 -1 ,20 19 41 -1 ,22 21 43 -1 ,23 22 44 -1 ,24 23 45 -1 ,25 24 46 -1 ,26 25 47 -1 ,27 26 48 -1 ,28 27 49 -1 ,29 28 50 -1 ,30 29 51 -1 ,31 30 52 -1 ,32 31 53 -1 ,33 32 54 -1 ,34 33 55 -1 ,35 34 56 -1 ,36 35 57 -1 ,37 36 58 -1 ,38 37 59 -1 ,39 38 60 -1 ,40 39 61 -1 ,41 40 62 -1 ,43 42 64 -1 ,44 43 65 -1 ,45 44 66 -1 ,46 45 67 -1 ,47 46 68 -1 ,48 47 69 -1 ,49 48 70 -1 ,50 49 71 -1 ,51 50 72 -1 ,52 51 73 -1 ,53 52 74 -1 ,54 53 75 -1 ,55 54 76 -1 ,56 55 77 -1 ,57 56 78 -1 ,58 57 79 -1 ,59 58 80 -1 ,60 59 81 -1 ,61 60 82 -1 ,62 61 83 -1 ,64 63 85 -1 ,65 64 86 -1 ,66 65 87 -1 ,67 66 88 -1 ,68 67 89 -1 ,69 68 90 -1 ,70 69 91 -1 ,71 70 92 -1 ,72 71 93 -1 ,73 72 94 -1 ,74 73 95 -1 ,75 74 96 -1 ,76 75 97 -1 ,77 76 98 -1 ,78 77 99 -1 ,79 78 100 -1 ,80 79 101 -1 ,81 80 102 -1 ,82 81 103 -1 ,83 82 104 -1 ,85 84 106 -1 ,86 85 107 -1 ,87 86 108 -1 ,88 87 109 -1 ,89 88 110 -1 ,90 89 111 -1 ,91 90 112 -1 ,92 91 113 -1 ,93 92 114 -1 ,94 93 115 -1 ,95 94 116 -1 ,96 95 117 -1 ,97 96 118 -1 ,98 97 119 -1 ,99 98 120 -1 ,100 99 121 -1 ,101 100 122 -1 ,102 101 123 -1 ,103 102 124 -1 ,104 103 125 -1 ,106 105 127 -1 ,107 106 128 -1 ,108 107 129 -1 ,109 108 130 -1 ,110 109 131 -1 ,111 110 132 -1 ,112 111 133 -1 ,113 112 134 -1 ,114 113 135 -1 ,115 114 136 -1 ,116 115 137 -1 ,117 116 138 -1 ,118 117 139 -1 ,119 118 140 -1 ,120 119 141 -1 ,121 120 142 -1 ,122 121 143 -1 ,123 122 144 -1 ,124 123 145 -1 ,125 124 146 -1 ,127 126 148 -1 ,128 127 149 -1 ,129 128 150 -1 ,130 129 151 -1 ,131 130 152 -1 ,132 131 153 -1 ,133 132 154 -1 ,134 133 155 -1 ,135 134 156 -1 ,136 135 157 -1 ,137 136 158 -1 ,138 137 159 -1 ,139 138 160 -1 ,140 139 161 -1 ,141 140 162 -1 ,142 141 163 -1 ,143 142 164 -1 ,144 143 165 -1 ,145 144 166 -1 ,146 145 167 -1 ,148 147 169 -1 ,149 148 170 -1 ,150 149 171 -1 ,151 150 172 -1 ,152 151 173 -1 ,153 152 174 -1 ,154 153 175 -1 ,155 154 176 -1 ,156 155 177 -1 ,157 156 178 -1 ,158 157 179 -1 ,159 158 180 -1 ,160 159 181 -1 ,161 160 182 -1 ,162 161 183 -1 ,163 162 184 -1 ,164 163 185 -1 ,165 164 186 -1 ,166 165 187 -1 ,167 166 188 -1 ,169 168 190 -1 ,170 169 191 -1 ,171 170 192 -1 ,172 171 193 -1 ,173 172 194 -1 ,174 173 195 -1 ,175 174 196 -1 ,176 175 197 -1 ,177 176 198 -1 ,178 177 199 -1 ,179 178 200 -1 ,180 179 201 -1 ,181 180 202 -1 ,182 181 203 -1 ,183 182 204 -1 ,184 183 205 -1 ,185 184 206 -1 ,186 185 207 -1 ,187 186 208 -1 ,188 187 209 -1 ,190 189 211 -1 ,191 190 212 -1 ,192 191 213 -1 ,193 192 214 -1 ,194 193 215 -1 ,195 194 216 -1 ,196 195 217 -1 ,197 196 218 -1 ,198 197 219 -1 ,199 198 220 -1 ,200 199 221 -1 ,201 200 222 -1 ,202 201 223 -1 ,203 202 224 -1 ,204 203 225 -1 ,205 204 226 -1 ,206 205 227 -1 ,207 206 228 -1 ,208 207 229 -1 ,209 208 230 -1 ,211 210 232 -1 ,212 211 233 -1 ,213 212 234 -1 ,214 213 235 -1 ,215 214 236 -1 ,216 215 237 -1 ,217 216 238 -1 ,218 217 239 -1 ,219 218 240 -1 ,220 219 241 -1 ,221 220 242 -1 ,222 221 243 -1 ,223 222 244 -1 ,224 223 245 -1 ,225 224 246 -1 ,226 225 247 -1 ,227 226 248 -1 ,228 227 249 -1 ,229 228 250 -1 ,230 229 251 -1 ,232 231 253 -1 ,233 232 254 -1 ,234 233 255 -1 ,235 234 256 -1 ,236 235 257 -1 ,237 236 258 -1 ,238 237 259 -1 ,239 238 260 -1 ,240 239 261 -1 ,241 240 262 -1 ,242 241 263 -1 ,243 242 264 -1 ,244 243 265 -1 ,245 244 266 -1 ,246 245 267 -1 ,247 246 268 -1 ,248 247 269 -1 ,249 248 270 -1 ,250 249 271 -1 ,251 250 272 -1 ,253 252 274 -1 ,254 253 275 -1 ,255 254 276 -1 ,256 255 277 -1 ,257 256 278 -1 ,258 257 279 -1 ,259 258 280 -1 ,260 259 281 -1 ,261 260 282 -1 ,262 261 283 -1 ,263 262 284 -1 ,264 263 285 -1 ,265 264 286 -1 ,266 265 287 -1 ,267 266 288 -1 ,268 267 289 -1 ,269 268 290 -1 ,270 269 291 -1 ,271 270 292 -1 ,272 271 293 -1 ,274 273 295 -1 ,275 274 296 -1 ,276 275 297 -1 ,277 276 298 -1 ,278 277 299 -1 ,279 278 300 -1 ,280 279 301 -1 ,281 280 302 -1 ,282 281 303 -1 ,283 282 304 -1 ,284 283 305 -1 ,285 284 306 -1 ,286 285 307 -1 ,287 286 308 -1 ,288 287 309 -1 ,289 288 310 -1 ,290 289 311 -1 ,291 290 312 -1 ,292 291 313 -1 ,293 292 314 -1 ,295 294 316 -1 ,296 295 317 -1 ,297 296 318 -1 ,298 297 319 -1 ,299 298 320 -1 ,300 299 321 -1 ,301 300 322 -1 ,302 301 323 -1 ,303 302 324 -1 ,304 303 325 -1 ,305 304 326 -1 ,306 305 327 -1 ,307 306 328 -1 ,308 307 329 -1 ,309 308 330 -1 ,310 309 331 -1 ,311 310 332 -1 ,312 311 333 -1 ,313 312 334 -1 ,314 313 335 -1 ,316 315 337 -1 ,317 316 338 -1 ,318 317 339 -1 ,319 318 340 -1 ,320 319 341 -1 ,321 320 342 -1 ,322 321 343 -1 ,323 322 344 -1 ,324 323 345 -1 ,325 324 346 -1 ,326 325 347 -1 ,327 326 348 -1 ,328 327 349 -1 ,329 328 350 -1 ,330 329 351 -1 ,331 330 352 -1 ,332 331 353 -1 ,333 332 354 -1 ,334 333 355 -1 ,335 334 356 -1 ,337 336 358 -1 ,338 337 359 -1 ,339 338 360 -1 ,340 339 361 -1 ,341 340 362 -1 ,342 341 363 -1 ,343 342 364 -1 ,344 343 365 -1 ,345 344 366 -1 ,346 345 367 -1 ,347 346 368 -1 ,348 347 369 -1 ,349 348 370 -1 ,350 349 371 -1 ,351 350 372 -1 ,352 351 373 -1 ,353 352 374 -1 ,354 353 375 -1 ,355 354 376 -1 ,356 355 377 -1 ,358 357 379 -1 ,359 358 380 -1 ,360 359 381 -1 ,361 360 382 -1 ,362 361 383 -1 ,363 362 384 -1 ,364 363 385 -1 ,365 364 386 -1 ,366 365 387 -1 ,367 366 388 -1 ,368 367 389 -1 ,369 368 390 -1 ,370 369 391 -1 ,371 370 392 -1 ,372 371 393 -1 ,373 372 394 -1 ,374 373 395 -1 ,375 374 396 -1 ,376 375 397 -1 ,377 376 398 -1 ,379 378 400 -1 ,380 379 401 -1 ,381 380 402 -1 ,382 381 403 -1 ,383 382 404 -1 ,384 383 405 -1 ,385 384 406 -1 ,386 385 407 -1 ,387 386 408 -1 ,388 387 409 -1 ,389 388 410 -1 ,390 389 411 -1 ,391 390 412 -1 ,392 391 413 -1 ,393 392 414 -1 ,394 393 415 -1 ,395 394 416 -1 ,396 395 417 -1 ,397 396 418 -1 ,398 397 419 -1 ,400 399 421 -1 ,401 400 422 -1 ,402 401 423 -1 ,403 402 424 -1 ,404 403 425 -1 ,405 404 426 -1 ,406 405 427 -1 ,407 406 428 -1 ,408 407 429 -1 ,409 408 430 -1 ,410 409 431 -1 ,411 410 432 -1 ,412 411 433 -1 ,413 412 434 -1 ,414 413 435 -1 ,415 414 436 -1 ,416 415 437 -1 ,417 416 438 -1 ,418 417 439 -1 ,419 418 440 -1 ,">
					<Coordinate point="0.19865 0.04042 -0.14316 0.20110 0.04087 -0.14106 0.20383 0.03948 -0.13590 0.20679 0.03630 -0.12781 0.20988 0.03141 -0.11697 0.21305 0.02492 -0.10366 0.21620 0.01699 -0.08821 0.21927 0.00782 -0.07099 0.22218 -0.00237 -0.05244 0.22485 -0.01332 -0.03300 0.22722 -0.02477 -0.01316 0.22923 -0.03642 0.00659 0.23083 -0.04801 0.02578 0.23199 -0.05923 0.04392 0.23266 -0.06983 0.06057 0.23285 -0.07952 0.07532 0.23254 -0.08808 0.08781 0.23174 -0.09529 0.09772 0.23047 -0.10098 0.10483 0.22876 -0.10501 0.10894 0.22665 -0.10727 0.10996 0.19865 0.04042 -0.14316 0.19964 0.04259 -0.13990 0.20096 0.04289 -0.13360 0.20256 0.04131 -0.12442 0.20441 0.03788 -0.11259 0.20647 0.03270 -0.09839 0.20867 0.02590 -0.08218 0.21098 0.01763 -0.06435 0.21332 0.00811 -0.04535 0.21565 -0.00244 -0.02564 0.21791 -0.01375 -0.00571 0.22003 -0.02555 0.01396 0.22198 -0.03753 0.03287 0.22369 -0.04942 0.05056 0.22513 -0.06091 0.06660 0.22627 -0.07173 0.08059 0.22707 -0.08160 0.09219 0.22751 -0.09029 0.10111 0.22759 -0.09758 0.10713 0.22730 -0.10328 0.11010 0.22665 -0.10727 0.10996 0.19865 0.04042 -0.14316 0.19810 0.04401 -0.13890 0.19792 0.04570 -0.13163 0.19810 0.04543 -0.12152 0.19864 0.04322 -0.10883 0.19952 0.03913 -0.09387 0.20072 0.03325 -0.07701 0.20222 0.02573 -0.05866 0.20398 0.01675 -0.03927 0.20595 0.00653 -0.01933 0.20808 -0.00466 0.00068 0.21033 -0.01657 0.02027 0.21263 -0.02889 0.03895 0.21493 -0.04132 0.05626 0.21718 -0.05356 0.07177 0.21932 -0.06530 0.08511 0.22129 -0.07626 0.09595 0.22305 -0.08616 0.10401 0.22455 -0.09477 0.10910 0.22576 -0.10186 0.11110 0.22665 -0.10727 0.10996 0.19865 0.04042 -0.14316 0.19664 0.04499 -0.13816 0.19502 0.04763 -0.13017 0.19384 0.04828 -0.11939 0.19312 0.04691 -0.10607 0.19289 0.04357 -0.09055 0.19314 0.03833 -0.07321 0.19387 0.03132 -0.05447 0.19506 0.02272 -0.03480 0.19668 0.01273 -0.01469 0.19870 0.00161 0.00538 0.20106 -0.01037 0.02491 0.20371 -0.02292 0.04342 0.20658 -0.03573 0.06044 0.20960 -0.04849 0.07557 0.21269 -0.06087 0.08843 0.21578 -0.07257 0.09871 0.21879 -0.08332 0.10614 0.22166 -0.09283 0.11056 0.22430 -0.10088 0.11184 0.22665 -0.10727 0.10996 0.19865 0.04042 -0.14316 0.19538 0.04544 -0.13777 0.19255 0.04851 -0.12939 0.19020 0.04957 -0.11823 0.18841 0.04858 -0.10457 0.18722 0.04558 -0.08875 0.18665 0.04063 -0.07115 0.18673 0.03385 -0.05220 0.18744 0.02542 -0.03238 0.18877 0.01554 -0.01217 0.19069 0.00445 0.00793 0.19315 -0.00756 0.02742 0.19609 -0.02022 0.04584 0.19944 -0.03320 0.06271 0.20311 -0.04619 0.07763 0.20702 -0.05886 0.09023 0.21107 -0.07090 0.10020 0.21515 -0.08203 0.10730 0.21918 -0.09195 0.11134 0.22304 -0.10044 0.11224 0.22665 -0.10727 0.10996 0.19865 0.04042 -0.14316 0.19447 0.04530 -0.13774 0.19073 0.04825 -0.12934 0.18754 0.04918 -0.11816 0.18497 0.04808 -0.10449 0.18307 0.04497 -0.08864 0.18191 0.03993 -0.07103 0.18150 0.03308 -0.05207 0.18186 0.02460 -0.03224 0.18298 0.01469 -0.01203 0.18483 0.00359 0.00807 0.18736 -0.00842 0.02757 0.19051 -0.02104 0.04597 0.19421 -0.03397 0.06284 0.19837 -0.04688 0.07775 0.20288 -0.05947 0.09034 0.20762 -0.07141 0.10029 0.21249 -0.08242 0.10737 0.21737 -0.09222 0.11139 0.22213 -0.10057 0.11226 0.22665 -0.10727 0.10996 0.19865 0.04042 -0.14316 0.19398 0.04460 -0.13810 0.18976 0.04686 -0.13004 0.18612 0.04714 -0.11920 0.18312 0.04544 -0.10582 0.18085 0.04179 -0.09025 0.17937 0.03630 -0.07287 0.17870 0.02908 -0.05410 0.17887 0.02033 -0.03440 0.17988 0.01025 -0.01427 0.18169 -0.00090 0.00580 0.18426 -0.01285 0.02532 0.18753 -0.02531 0.04381 0.19142 -0.03797 0.06082 0.19583 -0.05051 0.07591 0.20065 -0.06264 0.08873 0.20578 -0.07405 0.09896 0.21107 -0.08445 0.10633 0.21640 -0.09360 0.11069 0.22163 -0.10127 0.11190 0.22665 -0.10727 0.10996 0.19865 0.04042 -0.14316 0.19396 0.04340 -0.13880 0.18973 0.04449 -0.13142 0.18607 0.04366 -0.12122 0.18306 0.04093 -0.10845 0.18078 0.03637 -0.09341 0.17928 0.03009 -0.07648 0.17861 0.02225 -0.05807 0.17877 0.01304 -0.03865 0.17977 0.00268 -0.01868 0.18158 -0.00857 0.00134 0.18415 -0.02043 0.02092 0.18742 -0.03260 0.03957 0.19132 -0.04480 0.05684 0.19574 -0.05672 0.07230 0.20058 -0.06807 0.08557 0.20571 -0.07856 0.09633 0.21102 -0.08794 0.10431 0.21636 -0.09597 0.10931 0.22162 -0.10247 0.11121 0.22665 -0.10727 0.10996 0.19865 0.04042 -0.14316 0.19442 0.04182 -0.13977 0.19064 0.04137 -0.13335 0.18740 0.03907 -0.12405 0.18478 0.03499 -0.11210 0.18285 0.02922 -0.09781 0.18165 0.02192 -0.08151 0.18122 0.01325 -0.06362 0.18156 0.00343 -0.04456 0.18266 -0.00730 -0.02482 0.18451 -0.01867 -0.00488 0.18705 -0.03041 0.01477 0.19021 -0.04221 0.03365 0.19393 -0.05381 0.05130 0.19811 -0.06489 0.06727 0.20265 -0.07521 0.08118 0.20744 -0.08450 0.09268 0.21235 -0.09252 0.10148 0.21727 -0.09910 0.10738 0.22208 -0.10405 0.11023 0.22665 -0.10727 0.10996 0.19865 0.04042 -0.14316 0.19531 0.04001 -0.14092 0.19239 0.03780 -0.13562 0.18998 0.03383 -0.12739 0.18812 0.02820 -0.11643 0.18687 0.02106 -0.10301 0.18625 0.01257 -0.08747 0.18629 0.00296 -0.07018 0.18697 -0.00756 -0.05157 0.18828 -0.01871 -0.03210 0.19020 -0.03022 -0.01225 0.19266 -0.04181 0.00750 0.19562 -0.05320 0.02665 0.19900 -0.06409 0.04473 0.20271 -0.07424 0.06131 0.20667 -0.08338 0.07597 0.21078 -0.09128 0.08835 0.21493 -0.09777 0.09814 0.21903 -0.10267 0.10511 0.22297 -0.10586 0.10908 0.22665 -0.10727 0.10996 0.19865 0.04042 -0.14316 0.19654 0.03816 -0.14214 0.19483 0.03413 -0.13803 0.19356 0.02844 -0.13093 0.19276 0.02123 -0.12101 0.19245 0.01267 -0.10853 0.19263 0.00298 -0.09377 0.19331 -0.00761 -0.07712 0.19447 -0.01884 -0.05898 0.19607 -0.03042 -0.03980 0.19808 -0.04208 -0.02004 0.20045 -0.05353 -0.00020 0.20312 -0.06448 0.01923 0.20603 -0.07466 0.03779 0.20909 -0.08383 0.05500 0.21225 -0.09176 0.07046 0.21541 -0.09826 0.08376 0.21851 -0.10315 0.09460 0.22146 -0.10633 0.10270 0.22420 -0.10772 0.10786 0.22665 -0.10727 0.10996 0.19865 0.04042 -0.14316 0.19800 0.03644 -0.14331 0.19771 0.03073 -0.14033 0.19779 0.02344 -0.13431 0.19823 0.01476 -0.12540 0.19903 0.00488 -0.11380 0.20017 -0.00593 -0.09981 0.20161 -0.01743 -0.08377 0.20332 -0.02931 -0.06607 0.20527 -0.04130 -0.04716 0.20739 -0.05310 -0.02750 0.20965 -0.06441 -0.00757 0.21198 -0.07495 0.01214 0.21432 -0.08448 0.03115 0.21663 -0.09274 0.04897 0.21883 -0.09955 0.06518 0.22089 -0.10473 0.07938 0.22274 -0.10815 0.09122 0.22434 -0.10973 0.10040 0.22566 -0.10944 0.10669 0.22665 -0.10727 0.10996 0.19865 0.04042 -0.14316 0.19953 0.03501 -0.14431 0.20074 0.02792 -0.14231 0.20225 0.01932 -0.13722 0.20401 0.00941 -0.12915 0.20598 -0.00154 -0.11832 0.20811 -0.01329 -0.10498 0.21036 -0.02552 -0.08946 0.21267 -0.03796 -0.07215 0.21497 -0.05028 -0.05347 0.21722 -0.06218 -0.03389 0.21935 -0.07338 -0.01388 0.22132 -0.08360 0.00607 0.22308 -0.09257 0.02545 0.22457 -0.10010 0.04380 0.22578 -0.10598 0.06066 0.22666 -0.11007 0.07563 0.22720 -0.11228 0.08831 0.22738 -0.11254 0.09842 0.22719 -0.11086 0.10569 0.22665 -0.10727 0.10996 0.19865 0.04042 -0.14316 0.20100 0.03403 -0.14504 0.20364 0.02598 -0.14376 0.20650 0.01647 -0.13935 0.20952 0.00573 -0.13191 0.21261 -0.00598 -0.12164 0.21570 -0.01836 -0.10878 0.21872 -0.03111 -0.09365 0.22159 -0.04392 -0.07662 0.22423 -0.05647 -0.05811 0.22660 -0.06846 -0.03859 0.22861 -0.07958 -0.01852 0.23024 -0.08956 0.00160 0.23143 -0.09816 0.02127 0.23216 -0.10517 0.04000 0.23241 -0.11041 0.05734 0.23217 -0.11376 0.07286 0.23146 -0.11513 0.08618 0.23028 -0.11448 0.09697 0.22866 -0.11184 0.10496 0.22665 -0.10727 0.10996 0.19865 0.04042 -0.14316 0.20225 0.03359 -0.14544 0.20612 0.02510 -0.14455 0.21014 0.01518 -0.14050 0.21423 0.00406 -0.13341 0.21828 -0.00799 -0.12344 0.22218 -0.02066 -0.11084 0.22586 -0.03365 -0.09592 0.22921 -0.04663 -0.07904 0.23215 -0.05928 -0.06063 0.23461 -0.07130 -0.04113 0.23653 -0.08239 -0.02103 0.23786 -0.09227 -0.00082 0.23857 -0.10070 0.01900 0.23864 -0.10747 0.03794 0.23808 -0.11242 0.05554 0.23688 -0.11543 0.07137 0.23509 -0.11642 0.08503 0.23275 -0.11536 0.09618 0.22991 -0.11229 0.10456 0.22665 -0.10727 0.10996 0.19865 0.04042 -0.14316 0.20317 0.03372 -0.14546 0.20793 0.02537 -0.14459 0.21280 0.01557 -0.14057 0.21768 0.00456 -0.13349 0.22242 -0.00738 -0.12354 0.22693 -0.01996 -0.11095 0.23108 -0.03288 -0.09604 0.23478 -0.04581 -0.07918 0.23794 -0.05843 -0.06077 0.24047 -0.07044 -0.04128 0.24232 -0.08153 -0.02118 0.24344 -0.09145 -0.00096 0.24380 -0.09993 0.01887 0.24339 -0.10677 0.03782 0.24222 -0.11181 0.05544 0.24033 -0.11492 0.07128 0.23776 -0.11603 0.08496 0.23456 -0.11509 0.09614 0.23083 -0.11215 0.10454 0.22665 -0.10727 0.10996 0.19865 0.04042 -0.14316 0.20366 0.03443 -0.14511 0.20890 0.02676 -0.14389 0.21423 0.01761 -0.13954 0.21952 0.00720 -0.13216 0.22464 -0.00421 -0.12194 0.22947 -0.01633 -0.10912 0.23388 -0.02888 -0.09402 0.23777 -0.04154 -0.07702 0.24104 -0.05400 -0.05853 0.24361 -0.06595 -0.03901 0.24542 -0.07710 -0.01893 0.24642 -0.08718 0.00120 0.24659 -0.09593 0.02089 0.24593 -0.10314 0.03966 0.24444 -0.10864 0.05705 0.24218 -0.11229 0.07262 0.23918 -0.11399 0.08599 0.23553 -0.11371 0.09684 0.23132 -0.11145 0.10489 0.22665 -0.10727 0.10996 0.19865 0.04042 -0.14316 0.20368 0.03563 -0.14441 0.20893 0.02913 -0.14251 0.21428 0.02109 -0.13751 0.21959 0.01171 -0.12954 0.22472 0.00122 -0.11878 0.22956 -0.01013 -0.10551 0.23398 -0.02204 -0.09004 0.23787 -0.03424 -0.07277 0.24115 -0.04642 -0.05412 0.24372 -0.05828 -0.03454 0.24553 -0.06953 -0.01452 0.24653 -0.07988 0.00544 0.24669 -0.08910 0.02487 0.24602 -0.09694 0.04327 0.24452 -0.10322 0.06020 0.24224 -0.10778 0.07524 0.23923 -0.11051 0.08802 0.23557 -0.11134 0.09822 0.23134 -0.11025 0.10559 0.22665 -0.10727 0.10996 0.19865 0.04042 -0.14316 0.20322 0.03721 -0.14344 0.20803 0.03225 -0.14059 0.21295 0.02568 -0.13469 0.21786 0.01765 -0.12588 0.22265 0.00836 -0.11438 0.22718 -0.00195 -0.10047 0.23137 -0.01304 -0.08450 0.23508 -0.02463 -0.06686 0.23825 -0.03644 -0.04798 0.24079 -0.04818 -0.02832 0.24263 -0.05955 -0.00838 0.24374 -0.07027 0.01136 0.24408 -0.08009 0.03041 0.24364 -0.08876 0.04830 0.24245 -0.09607 0.06460 0.24052 -0.10184 0.07890 0.23790 -0.10592 0.09084 0.23466 -0.10821 0.10014 0.23088 -0.10867 0.10657 0.22665 -0.10727 0.10996 0.19865 0.04042 -0.14316 0.20233 0.03901 -0.14228 0.20627 0.03582 -0.13831 0.21037 0.03092 -0.13134 0.21452 0.02444 -0.12155 0.21862 0.01653 -0.10917 0.22258 0.00739 -0.09451 0.22630 -0.00275 -0.07794 0.22968 -0.01365 -0.05985 0.23264 -0.02504 -0.04070 0.23510 -0.03663 -0.02096 0.23702 -0.04814 -0.00110 0.23833 -0.05929 0.01837 0.23901 -0.06980 0.03698 0.23904 -0.07942 0.05427 0.23843 -0.08791 0.06981 0.23717 -0.09505 0.08323 0.23532 -0.10068 0.09419 0.23290 -0.10465 0.10242 0.22999 -0.10686 0.10772 0.22665 -0.10727 0.10996 0.19865 0.04042 -0.14316 0.20110 0.04087 -0.14106 0.20383 0.03948 -0.13590 0.20679 0.03630 -0.12781 0.20988 0.03141 -0.11697 0.21305 0.02492 -0.10366 0.21620 0.01699 -0.08821 0.21927 0.00782 -0.07099 0.22218 -0.00237 -0.05244 0.22485 -0.01332 -0.03300 0.22722 -0.02477 -0.01316 0.22923 -0.03642 0.00659 0.23083 -0.04801 0.02578 0.23199 -0.05923 0.04392 0.23266 -0.06983 0.06057 0.23285 -0.07952 0.07532 0.23254 -0.08808 0.08781 0.23174 -0.09529 0.09772 0.23047 -0.10098 0.10483 0.22876 -0.10501 0.10894 0.22665 -0.10727 0.10996 "/>
				</IndexedFaceSet>
			</Shape>
			<Shape>
				<Appearance>
					<Material transparency="0.7500 " diffuseColor="0.0000 0.0079 0.2381"/>
				</Appearance>
				<IndexedFaceSet solid="false" coordIndex="0 21 22 -1 ,1 22 23 -1 ,2 23 24 -1 ,3 24 25 -1 ,4 25 26 -1 ,5 26 27 -1 ,6 27 28 -1 ,7 28 29 -1 ,8 29 30 -1 ,9 30 31 -1 ,10 31 32 -1 ,11 32 33 -1 ,12 33 34 -1 ,13 34 35 -1 ,14 35 36 -1 ,15 36 37 -1 ,16 37 38 -1 ,17 38 39 -1 ,18 39 40 -1 ,19 40 41 -1 ,21 42 43 -1 ,22 43 44 -1 ,23 44 45 -1 ,24 45 46 -1 ,25 46 47 -1 ,26 47 48 -1 ,27 48 49 -1 ,28 49 50 -1 ,29 50 51 -1 ,30 51 52 -1 ,31 52 53 -1 ,32 53 54 -1 ,33 54 55 -1 ,34 55 56 -1 ,35 56 57 -1 ,36 57 58 -1 ,37 58 59 -1 ,38 59 60 -1 ,39 60 61 -1 ,40 61 62 -1 ,42 63 64 -1 ,43 64 65 -1 ,44 65 66 -1 ,45 66 67 -1 ,46 67 68 -1 ,47 68 69 -1 ,48 69 70 -1 ,49 70 71 -1 ,50 71 72 -1 ,51 72 73 -1 ,52 73 74 -1 ,53 74 75 -1 ,54 75 76 -1 ,55 76 77 -1 ,56 77 78 -1 ,57 78 79 -1 ,58 79 80 -1 ,59 80 81 -1 ,60 81 82 -1 ,61 82 83 -1 ,63 84 85 -1 ,64 85 86 -1 ,65 86 87 -1 ,66 87 88 -1 ,67 88 89 -1 ,68 89 90 -1 ,69 90 91 -1 ,70 91 92 -1 ,71 92 93 -1 ,72 93 94 -1 ,73 94 95 -1 ,74 95 96 -1 ,75 96 97 -1 ,76 97 98 -1 ,77 98 99 -1 ,78 99 100 -1 ,79 100 101 -1 ,80 101 102 -1 ,81 102 103 -1 ,82 103 104 -1 ,84 105 106 -1 ,85 106 107 -1 ,86 107 108 -1 ,87 108 109 -1 ,88 109 110 -1 ,89 110 111 -1 ,90 111 112 -1 ,91 112 113 -1 ,92 113 114 -1 ,93 114 115 -1 ,94 115 116 -1 ,95 116 117 -1 ,96 117 118 -1 ,97 118 119 -1 ,98 119 120 -1 ,99 120 121 -1 ,100 121 122 -1 ,101 122 123 -1 ,102 123 124 -1 ,103 124 125 -1 ,105 126 127 -1 ,106 127 128 -1 ,107 128 129 -1 ,108 129 130 -1 ,109 130 131 -1 ,110 131 132 -1 ,111 132 133 -1 ,112 133 134 -1 ,113 134 135 -1 ,114 135 136 -1 ,115 136 137 -1 ,116 137 138 -1 ,117 138 139 -1 ,118 139 140 -1 ,119 140 141 -1 ,120 141 142 -1 ,121 142 143 -1 ,122 143 144 -1 ,123 144 145 -1 ,124 145 146 -1 ,126 147 148 -1 ,127 148 149 -1 ,128 149 150 -1 ,129 150 151 -1 ,130 151 152 -1 ,131 152 153 -1 ,132 153 154 -1 ,133 154 155 -1 ,134 155 156 -1 ,135 156 157 -1 ,136 157 158 -1 ,137 158 159 -1 ,138 159 160 -1 ,139 160 161 -1 ,140 161 162 -1 ,141 162 163 -1 ,142 163 164 -1 ,143 164 165 -1 ,144 165 166 -1 ,145 166 167 -1 ,147 168 169 -1 ,148 169 170 -1 ,149 170 171 -1 ,150 171 172 -1 ,151 172 173 -1 ,152 173 174 -1 ,153 174 175 -1 ,154 175 176 -1 ,155 176 177 -1 ,156 177 178 -1 ,157 178 179 -1 ,158 179 180 -1 ,159 180 181 -1 ,160 181 182 -1 ,161 182 183 -1 ,162 183 184 -1 ,163 184 185 -1 ,164 185 186 -1 ,165 186 187 -1 ,166 187 188 -1 ,168 189 190 -1 ,169 190 191 -1 ,170 191 192 -1 ,171 192 193 -1 ,172 193 194 -1 ,173 194 195 -1 ,174 195 196 -1 ,175 196 197 -1 ,176 197 198 -1 ,177 198 199 -1 ,178 199 200 -1 ,179 200 201 -1 ,180 201 202 -1 ,181 202 203 -1 ,182 203 204 -1 ,183 204 205 -1 ,184 205 206 -1 ,185 206 207 -1 ,186 207 208 -1 ,187 208 209 -1 ,189 210 211 -1 ,190 211 212 -1 ,191 212 213 -1 ,192 213 214 -1 ,193 214 215 -1 ,194 215 216 -1 ,195 216 217 -1 ,196 217 218 -1 ,197 218 219 -1 ,198 219 220 -1 ,199 220 221 -1 ,200 221 222 -1 ,201 222 223 -1 ,202 223 224 -1 ,203 224 225 -1 ,204 225 226 -1 ,205 226 227 -1 ,206 227 228 -1 ,207 228 229 -1 ,208 229 230 -1 ,210 231 232 -1 ,211 232 233 -1 ,212 233 234 -1 ,213 234 235 -1 ,214 235 236 -1 ,215 236 237 -1 ,216 237 238 -1 ,217 238 239 -1 ,218 239 240 -1 ,219 240 241 -1 ,220 241 242 -1 ,221 242 243 -1 ,222 243 244 -1 ,223 244 245 -1 ,224 245 246 -1 ,225 246 247 -1 ,226 247 248 -1 ,227 248 249 -1 ,228 249 250 -1 ,229 250 251 -1 ,231 252 253 -1 ,232 253 254 -1 ,233 254 255 -1 ,234 255 256 -1 ,235 256 257 -1 ,236 257 258 -1 ,237 258 259 -1 ,238 259 260 -1 ,239 260 261 -1 ,240 261 262 -1 ,241 262 263 -1 ,242 263 264 -1 ,243 264 265 -1 ,244 265 266 -1 ,245 266 267 -1 ,246 267 268 -1 ,247 268 269 -1 ,248 269 270 -1 ,249 270 271 -1 ,250 271 272 -1 ,252 273 274 -1 ,253 274 275 -1 ,254 275 276 -1 ,255 276 277 -1 ,256 277 278 -1 ,257 278 279 -1 ,258 279 280 -1 ,259 280 281 -1 ,260 281 282 -1 ,261 282 283 -1 ,262 283 284 -1 ,263 284 285 -1 ,264 285 286 -1 ,265 286 287 -1 ,266 287 288 -1 ,267 288 289 -1 ,268 289 290 -1 ,269 290 291 -1 ,270 291 292 -1 ,271 292 293 -1 ,273 294 295 -1 ,274 295 296 -1 ,275 296 297 -1 ,276 297 298 -1 ,277 298 299 -1 ,278 299 300 -1 ,279 300 301 -1 ,280 301 302 -1 ,281 302 303 -1 ,282 303 304 -1 ,283 304 305 -1 ,284 305 306 -1 ,285 306 307 -1 ,286 307 308 -1 ,287 308 309 -1 ,288 309 310 -1 ,289 310 311 -1 ,290 311 312 -1 ,291 312 313 -1 ,292 313 314 -1 ,294 315 316 -1 ,295 316 317 -1 ,296 317 318 -1 ,297 318 319 -1 ,298 319 320 -1 ,299 320 321 -1 ,300 321 322 -1 ,301 322 323 -1 ,302 323 324 -1 ,303 324 325 -1 ,304 325 326 -1 ,305 326 327 -1 ,306 327 328 -1 ,307 328 329 -1 ,308 329 330 -1 ,309 330 331 -1 ,310 331 332 -1 ,311 332 333 -1 ,312 333 334 -1 ,313 334 335 -1 ,315 336 337 -1 ,316 337 338 -1 ,317 338 339 -1 ,318 339 340 -1 ,319 340 341 -1 ,320 341 342 -1 ,321 342 343 -1 ,322 343 344 -1 ,323 344 345 -1 ,324 345 346 -1 ,325 346 347 -1 ,326 347 348 -1 ,327 348 349 -1 ,328 349 350 -1 ,329 350 351 -1 ,330 351 352 -1 ,331 352 353 -1 ,332 353 354 -1 ,333 354 355 -1 ,334 355 356 -1 ,336 357 358 -1 ,337 358 359 -1 ,338 359 360 -1 ,339 360 361 -1 ,340 361 362 -1 ,341 362 363 -1 ,342 363 364 -1 ,343 364 365 -1 ,344 365 366 -1 ,345 366 367 -1 ,346 367 368 -1 ,347 368 369 -1 ,348 369 370 -1 ,349 370 371 -1 ,350 371 372 -1 ,351 372 373 -1 ,352 373 374 -1 ,353 374 375 -1 ,354 375 376 -1 ,355 376 377 -1 ,357 378 379 -1 ,358 379 380 -1 ,359 380 381 -1 ,360 381 382 -1 ,361 382 383 -1 ,362 383 384 -1 ,363 384 385 -1 ,364 385 386 -1 ,365 386 387 -1 ,366 387 388 -1 ,367 388 389 -1 ,368 389 390 -1 ,369 390 391 -1 ,370 391 392 -1 ,371 392 393 -1 ,372 393 394 -1 ,373 394 395 -1 ,374 395 396 -1 ,375 396 397 -1 ,376 397 398 -1 ,378 399 400 -1 ,379 400 401 -1 ,380 401 402 -1 ,381 402 403 -1 ,382 403 404 -1 ,383 404 405 -1 ,384 405 406 -1 ,385 406 407 -1 ,386 407 408 -1 ,387 408 409 -1 ,388 409 410 -1 ,389 410 411 -1 ,390 411 412 -1 ,391 412 413 -1 ,392 413 414 -1 ,393 414 415 -1 ,394 415 416 -1 ,395 416 417 -1 ,396 417 418 -1 ,397 418 419 -1 ,399 420 421 -1 ,400 421 422 -1 ,401 422 423 -1 ,402 423 424 -1 ,403 424 425 -1 ,404 425 426 -1 ,405 426 427 -1 ,406 427 428 -1 ,407 428 429 -1 ,408 429 430 -1 ,409 430 431 -1 ,410 431 432 -1 ,411 432 433 -1 ,412 433 434 -1 ,413 434 435 -1 ,414 435 436 -1 ,415 436 437 -1 ,416 437 438 -1 ,417 438 439 -1 ,418 439 440 -1 ,1 0 22 -1 ,2 1 23 -1 ,3 2 24 -1 ,4 3 25 -1 ,5 4 26 -1 ,6 5 27 -1 ,7 6 28 -1 ,8 7 29 -1 ,9 8 30 -1 ,10 9 31 -1 ,11 10 32 -1 ,12 11 33 -1 ,13 12 34 -1 ,14 13 35 -1 ,15 14 36 -1 ,16 15 37 -1 ,17 16 38 -1 ,18 17 39 -1 ,19 18 40 -1 ,20 19 41 -1 ,22 21 43 -1 ,23 22 44 -1 ,24 23 45 -1 ,25 24 46 -1 ,26 25 47 -1 ,27 26 48 -1 ,28 27 49 -1 ,29 28 50 -1 ,30 29 51 -1 ,31 30 52 -1 ,32 31 53 -1 ,33 32 54 -1 ,34 33 55 -1 ,35 34 56 -1 ,36 35 57 -1 ,37 36 58 -1 ,38 37 59 -1 ,39 38 60 -1 ,40 39 61 -1 ,41 40 62 -1 ,43 42 64 -1 ,44 43 65 -1 ,45 44 66 -1 ,46 45 67 -1 ,47 46 68 -1 ,48 47 69 -1 ,49 48 70 -1 ,50 49 71 -1 ,51 50 72 -1 ,52 51 73 -1 ,53 52 74 -1 ,54 53 75 -1 ,55 54 76 -1 ,56 55 77 -1 ,57 56 78 -1 ,58 57 79 -1 ,59 58 80 -1 ,60 59 81 -1 ,61 60 82 -1 ,62 61 83 -1 ,64 63 85 -1 ,65 64 86 -1 ,66 65 87 -1 ,67 66 88 -1 ,68 67 89 -1 ,69 68 90 -1 ,70 69 91 -1 ,71 70 92 -1 ,72 71 93 -1 ,73 72 94 -1 ,74 73 95 -1 ,75 74 96 -1 ,76 75 97 -1 ,77 76 98 -1 ,78 77 99 -1 ,79 78 100 -1 ,80 79 101 -1 ,81 80 102 -1 ,82 81 103 -1 ,83 82 104 -1 ,85 84 106 -1 ,86 85 107 -1 ,87 86 108 -1 ,88 87 109 -1 ,89 88 110 -1 ,90 89 111 -1 ,91 90 112 -1 ,92 91 113 -1 ,93 92 114 -1 ,94 93 115 -1 ,95 94 116 -1 ,96 95 117 -1 ,97 96 118 -1 ,98 97 119 -1 ,99 98 120 -1 ,100 99 121 -1 ,101 100 122 -1 ,102 101 123 -1 ,103 102 124 -1 ,104 103 125 -1 ,106 105 127 -1 ,107 106 128 -1 ,108 107 129 -1 ,109 108 130 -1 ,110 109 131 -1 ,111 110 132 -1 ,112 111 133 -1 ,113 112 134 -1 ,114 113 135 -1 ,115 114 136 -1 ,116 115 137 -1 ,117 116 138 -1 ,118 117 139 -1 ,119 118 140 -1 ,120 119 141 -1 ,121 120 142 -1 ,122 121 143 -1 ,123 122 144 -1 ,124 123 145 -1 ,125 124 146 -1 ,127 126 148 -1 ,128 127 149 -1 ,129 128 150 -1 ,130 129 151 -1 ,131 130 152 -1 ,132 131 153 -1 ,133 132 154 -1 ,134 133 155 -1 ,135 134 156 -1 ,136 135 157 -1 ,137 136 158 -1 ,138 137 159 -1 ,139 138 160 -1 ,140 139 161 -1 ,141 140 162 -1 ,142 141 163 -1 ,143 142 164 -1 ,144 143 165 -1 ,145 144 166 -1 ,146 145 167 -1 ,148 147 169 -1 ,149 148 170 -1 ,150 149 171 -1 ,151 150 172 -1 ,152 151 173 -1 ,153 152 174 -1 ,154 153 175 -1 ,155 154 176 -1 ,156 155 177 -1 ,157 156 178 -1 ,158 157 179 -1 ,159 158 180 -1 ,160 159 181 -1 ,161 160 182 -1 ,162 161 183 -1 ,163 162 184 -1 ,164 163 185 -1 ,165 164 186 -1 ,166 165 187 -1 ,167 166 188 -1 ,169 168 190 -1 ,170 169 191 -1 ,171 170 192 -1 ,172 171 193 -1 ,173 172 194 -1 ,174 173 195 -1 ,175 174 196 -1 ,176 175 197 -1 ,177 176 198 -1 ,178 177 199 -1 ,179 178 200 -1 ,180 179 201 -1 ,181 180 202 -1 ,182 181 203 -1 ,183 182 204 -1 ,184 183 205 -1 ,185 184 206 -1 ,186 185 207 -1 ,187 186 208 -1 ,188 187 209 -1 ,190 189 211 -1 ,191 190 212 -1 ,192 191 213 -1 ,193 192 214 -1 ,194 193 215 -1 ,195 194 216 -1 ,196 195 217 -1 ,197 196 218 -1 ,198 197 219 -1 ,199 198 220 -1 ,200 199 221 -1 ,201 200 222 -1 ,202 201 223 -1 ,203 202 224 -1 ,204 203 225 -1 ,205 204 226 -1 ,206 205 227 -1 ,207 206 228 -1 ,208 207 229 -1 ,209 208 230 -1 ,211 210 232 -1 ,212 211 233 -1 ,213 212 234 -1 ,214 213 235 -1 ,215 214 236 -1 ,216 215 237 -1 ,217 216 238 -1 ,218 217 239 -1 ,219 218 240 -1 ,220 219 241 -1 ,221 220 242 -1 ,222 221 243 -1 ,223 222 244 -1 ,224 223 245 -1 ,225 224 246 -1 ,226 225 247 -1 ,227 226 248 -1 ,228 227 249 -1 ,229 228 250 -1 ,230 229 251 -1 ,232 231 253 -1 ,233 232 254 -1 ,234 233 255 -1 ,235 234 256 -1 ,236 235 257 -1 ,237 236 258 -1 ,238 237 259 -1 ,239 238 260 -1 ,240 239 261 -1 ,241 240 262 -1 ,242 241 263 -1 ,243 242 264 -1 ,244 243 265 -1 ,245 244 266 -1 ,246 245 267 -1 ,247 246 268 -1 ,248 247 269 -1 ,249 248 270 -1 ,250 249 271 -1 ,251 250 272 -1 ,253 252 274 -1 ,254 253 275 -1 ,255 254 276 -1 ,256 255 277 -1 ,257 256 278 -1 ,258 257 279 -1 ,259 258 280 -1 ,260 259 281 -1 ,261 260 282 -1 ,262 261 283 -1 ,263 262 284 -1 ,264 263 285 -1 ,265 264 286 -1 ,266 265 287 -1 ,267 266 288 -1 ,268 267 289 -1 ,269 268 290 -1 ,270 269 291 -1 ,271 270 292 -1 ,272 271 293 -1 ,274 273 295 -1 ,275 274 296 -1 ,276 275 297 -1 ,277 276 298 -1 ,278 277 299 -1 ,279 278 300 -1 ,280 279 301 -1 ,281 280 302 -1 ,282 281 303 -1 ,283 282 304 -1 ,284 283 305 -1 ,285 284 306 -1 ,286 285 307 -1 ,287 286 308 -1 ,288 287 309 -1 ,289 288 310 -1 ,290 289 311 -1 ,291 290 312 -1 ,292 291 313 -1 ,293 292 314 -1 ,295 294 316 -1 ,296 295 317 -1 ,297 296 318 -1 ,298 297 319 -1 ,299 298 320 -1 ,300 299 321 -1 ,301 300 322 -1 ,302 301 323 -1 ,303 302 324 -1 ,304 303 325 -1 ,305 304 326 -1 ,306 305 327 -1 ,307 306 328 -1 ,308 307 329 -1 ,309 308 330 -1 ,310 309 331 -1 ,311 310 332 -1 ,312 311 333 -1 ,313 312 334 -1 ,314 313 335 -1 ,316 315 337 -1 ,317 316 338 -1 ,318 317 339 -1 ,319 318 340 -1 ,320 319 341 -1 ,321 320 342 -1 ,322 321 343 -1 ,323 322 344 -1 ,324 323 345 -1 ,325 324 346 -1 ,326 325 347 -1 ,327 326 348 -1 ,328 327 349 -1 ,329 328 350 -1 ,330 329 351 -1 ,331 330 352 -1 ,332 331 353 -1 ,333 332 354 -1 ,334 333 355 -1 ,335 334 356 -1 ,337 336 358 -1 ,338 337 359 -1 ,339 338 360 -1 ,340 339 361 -1 ,341 340 362 -1 ,342 341 363 -1 ,343 342 364 -1 ,344 343 365 -1 ,345 344 366 -1 ,346 345 367 -1 ,347 346 368 -1 ,348 347 369 -1 ,349 348 370 -1 ,350 349 371 -1 ,351 350 372 -1 ,352 351 373 -1 ,353 352 374 -1 ,354 353 375 -1 ,355 354 376 -1 ,356 355 377 -1 ,358 357 379 -1 ,359 358 380 -1 ,360 359 381 -1 ,361 360 382 -1 ,362 361 383 -1 ,363 362 384 -1 ,364 363 385 -1 ,365 364 386 -1 ,366 365 387 -1 ,367 366 388 -1 ,368 367 389 -1 ,369 368 390 -1 ,370 369 391 -1 ,371 370 392 -1 ,372 371 393 -1 ,373 372 394 -1 ,374 373 395 -1 ,375 374 396 -1 ,376 375 397 -1 ,377 376 398 -1 ,379 378 400 -1 ,380 379 401 -1 ,381 380 402 -1 ,382 381 403 -1 ,383 382 404 -1 ,384 383 405 -1 ,385 384 406 -1 ,386 385 407 -1 ,387 386 408 -1 ,388 387 409 -1 ,389 388 410 -1 ,390 389 411 -1 ,391 390 412 -1 ,392 391 413 -1 ,393 392 414 -1 ,394 393 415 -1 ,395 394 416 -1 ,396 395 417 -1 ,397 396 418 -1 ,398 397 419 -1 ,400 399 421 -1 ,401 400 422 -1 ,402 401 423 -1 ,403 402 424 -1 ,404 403 425 -1 ,405 404 426 -1 ,406 405 427 -1 ,407 406 428 -1 ,408 407 429 -1 ,409 408 430 -1 ,410 409 431 -1 ,411 410 432 -1 ,412 411 433 -1 ,413 412 434 -1 ,414 413 435 -1 ,415 414 436 -1 ,416 415 437 -1 ,417 416 438 -1 ,418 417 439 -1 ,419 418 440 -1 ,">
					<Coordinate point="-0.00529 0.19868 -0.03397 -0.00473 0.19829 -0.03324 -0.00430 0.19742 -0.03109 -0.00401 0.19609 -0.02755 -0.00387 0.19433 -0.02272 -0.00389 0.19219 -0.01671 -0.00406 0.18973 -0.00968 -0.00439 0.18699 -0.00180 -0.00485 0.18405 0.00674 -0.00544 0.18098 0.01573 -0.00615 0.17786 0.02495 -0.00696 0.17476 0.03416 -0.00784 0.17176 0.04315 -0.00878 0.16893 0.05169 -0.00976 0.16635 0.05957 -0.01074 0.16407 0.06660 -0.01171 0.16216 0.07260 -0.01264 0.16065 0.07743 -0.01351 0.15959 0.08096 -0.01429 0.15901 0.08312 -0.01497 0.15891 0.08384 -0.00529 0.19868 -0.03397 -0.00428 0.20034 -0.03252 -0.00341 0.20146 -0.02965 -0.00271 0.20202 -0.02544 -0.00219 0.20202 -0.01998 -0.00187 0.20144 -0.01342 -0.00175 0.20030 -0.00592 -0.00183 0.19863 0.00234 -0.00212 0.19648 0.01116 -0.00261 0.19389 0.02032 -0.00329 0.19093 0.02959 -0.00413 0.18767 0.03875 -0.00512 0.18419 0.04757 -0.00623 0.18058 0.05583 -0.00744 0.17692 0.06333 -0.00871 0.17331 0.06988 -0.01002 0.16984 0.07533 -0.01134 0.16659 0.07954 -0.01262 0.16363 0.08240 -0.01384 0.16105 0.08385 -0.01497 0.15891 0.08384 -0.00529 0.19868 -0.03397 -0.00394 0.20219 -0.03186 -0.00273 0.20513 -0.02835 -0.00171 0.20742 -0.02353 -0.00090 0.20900 -0.01752 -0.00032 0.20984 -0.01046 0.00003 0.20991 -0.00253 0.00012 0.20922 0.00608 -0.00004 0.20778 0.01515 -0.00045 0.20563 0.02446 -0.00109 0.20281 0.03379 -0.00196 0.19941 0.04289 -0.00303 0.19549 0.05156 -0.00427 0.19117 0.05956 -0.00566 0.18654 0.06672 -0.00716 0.18172 0.07285 -0.00874 0.17682 0.07779 -0.01034 0.17198 0.08144 -0.01194 0.16731 0.08369 -0.01350 0.16291 0.08450 -0.01497 0.15891 0.08384 -0.00529 0.19868 -0.03397 -0.00373 0.20369 -0.03134 -0.00233 0.20808 -0.02733 -0.00112 0.21175 -0.02202 -0.00013 0.21460 -0.01556 0.00061 0.21658 -0.00811 0.00109 0.21763 0.00016 0.00129 0.21772 0.00904 0.00121 0.21685 0.01831 0.00085 0.21504 0.02775 0.00022 0.21234 0.03711 -0.00067 0.20882 0.04618 -0.00179 0.20456 0.05472 -0.00311 0.19966 0.06253 -0.00461 0.19425 0.06941 -0.00624 0.18846 0.07520 -0.00797 0.18243 0.07975 -0.00975 0.17631 0.08295 -0.01154 0.17025 0.08472 -0.01330 0.16440 0.08502 -0.01497 0.15891 0.08384 -0.00529 0.19868 -0.03397 -0.00368 0.20466 -0.03101 -0.00224 0.21001 -0.02667 -0.00098 0.21458 -0.02105 0.00004 0.21828 -0.01431 0.00082 0.22100 -0.00660 0.00133 0.22268 0.00189 0.00155 0.22328 0.01094 0.00149 0.22279 0.02034 0.00114 0.22121 0.02985 0.00051 0.21859 0.03924 -0.00038 0.21499 0.04828 -0.00150 0.21050 0.05675 -0.00285 0.20523 0.06443 -0.00437 0.19930 0.07114 -0.00603 0.19288 0.07671 -0.00779 0.18610 0.08100 -0.00961 0.17915 0.08392 -0.01145 0.17218 0.08538 -0.01325 0.16538 0.08536 -0.01497 0.15891 0.08384 -0.00529 0.19868 -0.03397 -0.00380 0.20503 -0.03089 -0.00247 0.21073 -0.02644 -0.00132 0.21565 -0.02072 -0.00040 0.21966 -0.01388 0.00029 0.22266 -0.00608 0.00072 0.22458 0.00248 0.00089 0.22538 0.01159 0.00078 0.22503 0.02104 0.00040 0.22354 0.03058 -0.00023 0.22095 0.03998 -0.00111 0.21732 0.04901 -0.00221 0.21274 0.05744 -0.00351 0.20732 0.06508 -0.00497 0.20121 0.07173 -0.00656 0.19454 0.07723 -0.00823 0.18748 0.08143 -0.00995 0.18021 0.08425 -0.01168 0.17291 0.08561 -0.01337 0.16575 0.08547 -0.01497 0.15891 0.08384 -0.00529 0.19868 -0.03397 -0.00407 0.20475 -0.03101 -0.00300 0.21019 -0.02667 -0.00210 0.21485 -0.02106 -0.00140 0.21862 -0.01431 -0.00092 0.22141 -0.00660 -0.00067 0.22315 0.00188 -0.00064 0.22380 0.01094 -0.00085 0.22334 0.02033 -0.00129 0.22179 0.02985 -0.00195 0.21917 0.03924 -0.00281 0.21556 0.04828 -0.00384 0.21105 0.05674 -0.00504 0.20574 0.06442 -0.00636 0.19977 0.07113 -0.00777 0.19329 0.07670 -0.00924 0.18644 0.08100 -0.01073 0.17941 0.08392 -0.01221 0.17236 0.08538 -0.01363 0.16547 0.08536 -0.01497 0.15891 0.08384 -0.00529 0.19868 -0.03397 -0.00446 0.20386 -0.03134 -0.00378 0.20842 -0.02733 -0.00324 0.21225 -0.02203 -0.00288 0.21525 -0.01557 -0.00270 0.21736 -0.00812 -0.00270 0.21852 0.00015 -0.00288 0.21870 0.00903 -0.00325 0.21790 0.01830 -0.00378 0.21613 0.02773 -0.00446 0.21345 0.03710 -0.00529 0.20991 0.04616 -0.00624 0.20561 0.05471 -0.00728 0.20064 0.06252 -0.00839 0.19514 0.06940 -0.00955 0.18924 0.07519 -0.01072 0.18308 0.07974 -0.01187 0.17681 0.08294 -0.01299 0.17059 0.08472 -0.01403 0.16458 0.08502 -0.01497 0.15891 0.08384 -0.00529 0.19868 -0.03397 -0.00494 0.20243 -0.03186 -0.00472 0.20560 -0.02836 -0.00464 0.20811 -0.02354 -0.00469 0.20989 -0.01753 -0.00487 0.21091 -0.01047 -0.00519 0.21114 -0.00254 -0.00562 0.21058 0.00606 -0.00617 0.20923 0.01513 -0.00681 0.20713 0.02444 -0.00754 0.20433 0.03377 -0.00833 0.20091 0.04288 -0.00916 0.19694 0.05154 -0.01002 0.19252 0.05955 -0.01088 0.18777 0.06671 -0.01172 0.18279 0.07284 -0.01252 0.17772 0.07778 -0.01327 0.17267 0.08143 -0.01393 0.16778 0.08369 -0.01451 0.16315 0.08450 -0.01497 0.15891 0.08384 -0.00529 0.19868 -0.03397 -0.00546 0.20062 -0.03252 -0.00575 0.20201 -0.02966 -0.00615 0.20283 -0.02545 -0.00664 0.20307 -0.01999 -0.00722 0.20270 -0.01344 -0.00788 0.20175 -0.00594 -0.00858 0.20023 0.00233 -0.00933 0.19818 0.01114 -0.01009 0.19565 0.02030 -0.01086 0.19271 0.02957 -0.01161 0.18943 0.03873 -0.01232 0.18589 0.04755 -0.01298 0.18217 0.05581 -0.01357 0.17837 0.06331 -0.01407 0.17458 0.06987 -0.01448 0.17089 0.07532 -0.01478 0.16740 0.07953 -0.01496 0.16419 0.08239 -0.01503 0.16133 0.08384 -0.01497 0.15891 0.08384 -0.00529 0.19868 -0.03397 -0.00597 0.19859 -0.03325 -0.00676 0.19800 -0.03109 -0.00763 0.19694 -0.02756 -0.00856 0.19544 -0.02273 -0.00952 0.19352 -0.01673 -0.01051 0.19125 -0.00970 -0.01148 0.18866 -0.00182 -0.01242 0.18584 0.00672 -0.01331 0.18284 0.01571 -0.01411 0.17974 0.02493 -0.01482 0.17661 0.03414 -0.01542 0.17355 0.04313 -0.01588 0.17061 0.05167 -0.01620 0.16787 0.05955 -0.01637 0.16540 0.06658 -0.01639 0.16326 0.07259 -0.01625 0.16151 0.07742 -0.01597 0.16018 0.08096 -0.01554 0.15930 0.08312 -0.01497 0.15891 0.08384 -0.00529 0.19868 -0.03397 -0.00642 0.19654 -0.03398 -0.00764 0.19396 -0.03253 -0.00893 0.19101 -0.02967 -0.01024 0.18775 -0.02546 -0.01155 0.18428 -0.02001 -0.01283 0.18067 -0.01346 -0.01403 0.17702 -0.00596 -0.01515 0.17340 0.00230 -0.01614 0.16993 0.01112 -0.01698 0.16667 0.02028 -0.01765 0.16370 0.02955 -0.01814 0.16111 0.03871 -0.01843 0.15896 0.04753 -0.01852 0.15729 0.05579 -0.01840 0.15616 0.06330 -0.01807 0.15558 0.06985 -0.01755 0.15557 0.07531 -0.01685 0.15614 0.07952 -0.01599 0.15726 0.08239 -0.01497 0.15891 0.08384 -0.00529 0.19868 -0.03397 -0.00676 0.19468 -0.03463 -0.00832 0.19029 -0.03382 -0.00992 0.18561 -0.03157 -0.01153 0.18077 -0.02792 -0.01310 0.17588 -0.02298 -0.01460 0.17106 -0.01685 -0.01599 0.16643 -0.00969 -0.01723 0.16210 -0.00168 -0.01830 0.15819 0.00698 -0.01917 0.15478 0.01609 -0.01982 0.15197 0.02541 -0.02023 0.14981 0.03472 -0.02039 0.14837 0.04379 -0.02029 0.14768 0.05240 -0.01995 0.14776 0.06033 -0.01936 0.14859 0.06739 -0.01855 0.15018 0.07340 -0.01753 0.15246 0.07823 -0.01633 0.15540 0.08173 -0.01497 0.15891 0.08384 -0.00529 0.19868 -0.03397 -0.00697 0.19319 -0.03515 -0.00873 0.18734 -0.03485 -0.01052 0.18129 -0.03308 -0.01230 0.17517 -0.02988 -0.01403 0.16914 -0.02533 -0.01566 0.16335 -0.01954 -0.01716 0.15794 -0.01266 -0.01848 0.15304 -0.00485 -0.01960 0.14877 0.00370 -0.02048 0.14525 0.01276 -0.02111 0.14255 0.02213 -0.02147 0.14075 0.03156 -0.02155 0.13988 0.04083 -0.02135 0.13997 0.04971 -0.02087 0.14101 0.05798 -0.02013 0.14299 0.06544 -0.01914 0.14585 0.07190 -0.01794 0.14952 0.07720 -0.01653 0.15391 0.08121 -0.01497 0.15891 0.08384 -0.00529 0.19868 -0.03397 -0.00702 0.19221 -0.03548 -0.00882 0.18541 -0.03551 -0.01065 0.17845 -0.03405 -0.01247 0.17149 -0.03113 -0.01424 0.16472 -0.02684 -0.01590 0.15829 -0.02127 -0.01742 0.15237 -0.01456 -0.01876 0.14710 -0.00688 -0.01989 0.14260 0.00159 -0.02078 0.13900 0.01063 -0.02140 0.13638 0.02002 -0.02175 0.13480 0.02953 -0.02182 0.13431 0.03893 -0.02159 0.13491 0.04798 -0.02108 0.13660 0.05647 -0.02031 0.13932 0.06418 -0.01928 0.14301 0.07093 -0.01803 0.14759 0.07654 -0.01658 0.15293 0.08088 -0.01497 0.15891 0.08384 -0.00529 0.19868 -0.03397 -0.00690 0.19184 -0.03560 -0.00859 0.18469 -0.03574 -0.01031 0.17738 -0.03438 -0.01203 0.17011 -0.03156 -0.01371 0.16306 -0.02735 -0.01529 0.15639 -0.02186 -0.01675 0.15027 -0.01521 -0.01805 0.14486 -0.00757 -0.01915 0.14028 0.00086 -0.02003 0.13665 0.00989 -0.02067 0.13406 0.01929 -0.02104 0.13257 0.02883 -0.02115 0.13222 0.03828 -0.02099 0.13301 0.04739 -0.02056 0.13493 0.05595 -0.01987 0.13794 0.06375 -0.01894 0.14194 0.07059 -0.01780 0.14686 0.07631 -0.01646 0.15256 0.08076 -0.01497 0.15891 0.08384 -0.00529 0.19868 -0.03397 -0.00663 0.19212 -0.03548 -0.00806 0.18523 -0.03551 -0.00953 0.17819 -0.03404 -0.01103 0.17115 -0.03113 -0.01250 0.16431 -0.02683 -0.01391 0.15782 -0.02126 -0.01523 0.15185 -0.01455 -0.01642 0.14654 -0.00687 -0.01746 0.14203 0.00159 -0.01832 0.13842 0.01063 -0.01897 0.13581 0.02002 -0.01941 0.13425 0.02954 -0.01962 0.13379 0.03894 -0.01960 0.13444 0.04799 -0.01934 0.13619 0.05648 -0.01886 0.13898 0.06419 -0.01816 0.14275 0.07093 -0.01727 0.14741 0.07654 -0.01619 0.15284 0.08088 -0.01497 0.15891 0.08384 -0.00529 0.19868 -0.03397 -0.00624 0.19302 -0.03515 -0.00728 0.18700 -0.03485 -0.00839 0.18078 -0.03307 -0.00955 0.17452 -0.02987 -0.01072 0.16836 -0.02532 -0.01187 0.16245 -0.01953 -0.01298 0.15695 -0.01264 -0.01403 0.15199 -0.00484 -0.01497 0.14768 0.00371 -0.01580 0.14415 0.01277 -0.01649 0.14146 0.02214 -0.01702 0.13970 0.03157 -0.01738 0.13890 0.04084 -0.01756 0.13908 0.04972 -0.01756 0.14023 0.05799 -0.01738 0.14234 0.06544 -0.01702 0.14535 0.07190 -0.01649 0.14918 0.07720 -0.01580 0.15374 0.08122 -0.01497 0.15891 0.08384 -0.00529 0.19868 -0.03397 -0.00576 0.19444 -0.03463 -0.00633 0.18982 -0.03382 -0.00700 0.18492 -0.03156 -0.00774 0.17988 -0.02791 -0.00854 0.17480 -0.02296 -0.00939 0.16983 -0.01684 -0.01025 0.16507 -0.00968 -0.01111 0.16066 -0.00167 -0.01194 0.15669 0.00700 -0.01273 0.15326 0.01610 -0.01345 0.15047 0.02543 -0.01410 0.14837 0.03474 -0.01464 0.14702 0.04381 -0.01508 0.14645 0.05241 -0.01539 0.14668 0.06034 -0.01558 0.14770 0.06740 -0.01562 0.14949 0.07341 -0.01554 0.15199 0.07823 -0.01532 0.15516 0.08174 -0.01497 0.15891 0.08384 -0.00529 0.19868 -0.03397 -0.00524 0.19626 -0.03397 -0.00530 0.19341 -0.03252 -0.00549 0.19020 -0.02966 -0.00579 0.18670 -0.02545 -0.00619 0.18302 -0.02000 -0.00670 0.17923 -0.01344 -0.00728 0.17542 -0.00594 -0.00794 0.17171 0.00232 -0.00865 0.16816 0.01114 -0.00940 0.16488 0.02030 -0.01017 0.16194 0.02957 -0.01094 0.15942 0.03873 -0.01168 0.15737 0.04755 -0.01239 0.15585 0.05581 -0.01304 0.15489 0.06331 -0.01362 0.15453 0.06987 -0.01412 0.15476 0.07532 -0.01451 0.15558 0.07953 -0.01480 0.15698 0.08239 -0.01497 0.15891 0.08384 -0.00529 0.19868 -0.03397 -0.00473 0.19829 -0.03324 -0.00430 0.19742 -0.03109 -0.00401 0.19609 -0.02755 -0.00387 0.19433 -0.02272 -0.00389 0.19219 -0.01671 -0.00406 0.18973 -0.00968 -0.00439 0.18699 -0.00180 -0.00485 0.18405 0.00674 -0.00544 0.18098 0.01573 -0.00615 0.17786 0.02495 -0.00696 0.17476 0.03416 -0.00784 0.17176 0.04315 -0.00878 0.16893 0.05169 -0.00976 0.16635 0.05957 -0.01074 0.16407 0.06660 -0.01171 0.16216 0.07260 -0.01264 0.16065 0.07743 -0.01351 0.15959 0.08096 -0.01429 0.15901 0.08312 -0.01497 0.15891 0.08384 "/>
				</IndexedFaceSet>
			</Shape>
			<Shape>
				<Appearance>
					<Material transparency="0.7500 " diffuseColor="1.0000 0.8189 0.0000"/>
				</Appearance>
				<IndexedFaceSet solid="false" coordIndex="0 21 22 -1 ,1 22 23 -1 ,2 23 24 -1 ,3 24 25 -1 ,4 25 26 -1 ,5 26 27 -1 ,6 27 28 -1 ,7 28 29 -1 ,8 29 30 -1 ,9 30 31 -1 ,10 31 32 -1 ,11 32 33 -1 ,12 33 34 -1 ,13 34 35 -1 ,14 35 36 -1 ,15 36 37 -1 ,16 37 38 -1 ,17 38 39 -1 ,18 39 40 -1 ,19 40 41 -1 ,21 42 43 -1 ,22 43 44 -1 ,23 44 45 -1 ,24 45 46 -1 ,25 46 47 -1 ,26 47 48 -1 ,27 48 49 -1 ,28 49 50 -1 ,29 50 51 -1 ,30 51 52 -1 ,31 52 53 -1 ,32 53 54 -1 ,33 54 55 -1 ,34 55 56 -1 ,35 56 57 -1 ,36 57 58 -1 ,37 58 59 -1 ,38 59 60 -1 ,39 60 61 -1 ,40 61 62 -1 ,42 63 64 -1 ,43 64 65 -1 ,44 65 66 -1 ,45 66 67 -1 ,46 67 68 -1 ,47 68 69 -1 ,48 69 70 -1 ,49 70 71 -1 ,50 71 72 -1 ,51 72 73 -1 ,52 73 74 -1 ,53 74 75 -1 ,54 75 76 -1 ,55 76 77 -1 ,56 77 78 -1 ,57 78 79 -1 ,58 79 80 -1 ,59 80 81 -1 ,60 81 82 -1 ,61 82 83 -1 ,63 84 85 -1 ,64 85 86 -1 ,65 86 87 -1 ,66 87 88 -1 ,67 88 89 -1 ,68 89 90 -1 ,69 90 91 -1 ,70 91 92 -1 ,71 92 93 -1 ,72 93 94 -1 ,73 94 95 -1 ,74 95 96 -1 ,75 96 97 -1 ,76 97 98 -1 ,77 98 99 -1 ,78 99 100 -1 ,79 100 101 -1 ,80 101 102 -1 ,81 102 103 -1 ,82 103 104 -1 ,84 105 106 -1 ,85 106 107 -1 ,86 107 108 -1 ,87 108 109 -1 ,88 109 110 -1 ,89 110 111 -1 ,90 111 112 -1 ,91 112 113 -1 ,92 113 114 -1 ,93 114 115 -1 ,94 115 116 -1 ,95 116 117 -1 ,96 117 118 -1 ,97 118 119 -1 ,98 119 120 -1 ,99 120 121 -1 ,100 121 122 -1 ,101 122 123 -1 ,102 123 124 -1 ,103 124 125 -1 ,105 126 127 -1 ,106 127 128 -1 ,107 128 129 -1 ,108 129 130 -1 ,109 130 131 -1 ,110 131 132 -1 ,111 132 133 -1 ,112 133 134 -1 ,113 134 135 -1 ,114 135 136 -1 ,115 136 137 -1 ,116 137 138 -1 ,117 138 139 -1 ,118 139 140 -1 ,119 140 141 -1 ,120 141 142 -1 ,121 142 143 -1 ,122 143 144 -1 ,123 144 145 -1 ,124 145 146 -1 ,126 147 148 -1 ,127 148 149 -1 ,128 149 150 -1 ,129 150 151 -1 ,130 151 152 -1 ,131 152 153 -1 ,132 153 154 -1 ,133 154 155 -1 ,134 155 156 -1 ,135 156 157 -1 ,136 157 158 -1 ,137 158 159 -1 ,138 159 160 -1 ,139 160 161 -1 ,140 161 162 -1 ,141 162 163 -1 ,142 163 164 -1 ,143 164 165 -1 ,144 165 166 -1 ,145 166 167 -1 ,147 168 169 -1 ,148 169 170 -1 ,149 170 171 -1 ,150 171 172 -1 ,151 172 173 -1 ,152 173 174 -1 ,153 174 175 -1 ,154 175 176 -1 ,155 176 177 -1 ,156 177 178 -1 ,157 178 179 -1 ,158 179 180 -1 ,159 180 181 -1 ,160 181 182 -1 ,161 182 183 -1 ,162 183 184 -1 ,163 184 185 -1 ,164 185 186 -1 ,165 186 187 -1 ,166 187 188 -1 ,168 189 190 -1 ,169 190 191 -1 ,170 191 192 -1 ,171 192 193 -1 ,172 193 194 -1 ,173 194 195 -1 ,174 195 196 -1 ,175 196 197 -1 ,176 197 198 -1 ,177 198 199 -1 ,178 199 200 -1 ,179 200 201 -1 ,180 201 202 -1 ,181 202 203 -1 ,182 203 204 -1 ,183 204 205 -1 ,184 205 206 -1 ,185 206 207 -1 ,186 207 208 -1 ,187 208 209 -1 ,189 210 211 -1 ,190 211 212 -1 ,191 212 213 -1 ,192 213 214 -1 ,193 214 215 -1 ,194 215 216 -1 ,195 216 217 -1 ,196 217 218 -1 ,197 218 219 -1 ,198 219 220 -1 ,199 220 221 -1 ,200 221 222 -1 ,201 222 223 -1 ,202 223 224 -1 ,203 224 225 -1 ,204 225 226 -1 ,205 226 227 -1 ,206 227 228 -1 ,207 228 229 -1 ,208 229 230 -1 ,210 231 232 -1 ,211 232 233 -1 ,212 233 234 -1 ,213 234 235 -1 ,214 235 236 -1 ,215 236 237 -1 ,216 237 238 -1 ,217 238 239 -1 ,218 239 240 -1 ,219 240 241 -1 ,220 241 242 -1 ,221 242 243 -1 ,222 243 244 -1 ,223 244 245 -1 ,224 245 246 -1 ,225 246 247 -1 ,226 247 248 -1 ,227 248 249 -1 ,228 249 250 -1 ,229 250 251 -1 ,231 252 253 -1 ,232 253 254 -1 ,233 254 255 -1 ,234 255 256 -1 ,235 256 257 -1 ,236 257 258 -1 ,237 258 259 -1 ,238 259 260 -1 ,239 260 261 -1 ,240 261 262 -1 ,241 262 263 -1 ,242 263 264 -1 ,243 264 265 -1 ,244 265 266 -1 ,245 266 267 -1 ,246 267 268 -1 ,247 268 269 -1 ,248 269 270 -1 ,249 270 271 -1 ,250 271 272 -1 ,252 273 274 -1 ,253 274 275 -1 ,254 275 276 -1 ,255 276 277 -1 ,256 277 278 -1 ,257 278 279 -1 ,258 279 280 -1 ,259 280 281 -1 ,260 281 282 -1 ,261 282 283 -1 ,262 283 284 -1 ,263 284 285 -1 ,264 285 286 -1 ,265 286 287 -1 ,266 287 288 -1 ,267 288 289 -1 ,268 289 290 -1 ,269 290 291 -1 ,270 291 292 -1 ,271 292 293 -1 ,273 294 295 -1 ,274 295 296 -1 ,275 296 297 -1 ,276 297 298 -1 ,277 298 299 -1 ,278 299 300 -1 ,279 300 301 -1 ,280 301 302 -1 ,281 302 303 -1 ,282 303 304 -1 ,283 304 305 -1 ,284 305 306 -1 ,285 306 307 -1 ,286 307 308 -1 ,287 308 309 -1 ,288 309 310 -1 ,289 310 311 -1 ,290 311 312 -1 ,291 312 313 -1 ,292 313 314 -1 ,294 315 316 -1 ,295 316 317 -1 ,296 317 318 -1 ,297 318 319 -1 ,298 319 320 -1 ,299 320 321 -1 ,300 321 322 -1 ,301 322 323 -1 ,302 323 324 -1 ,303 324 325 -1 ,304 325 326 -1 ,305 326 327 -1 ,306 327 328 -1 ,307 328 329 -1 ,308 329 330 -1 ,309 330 331 -1 ,310 331 332 -1 ,311 332 333 -1 ,312 333 334 -1 ,313 334 335 -1 ,315 336 337 -1 ,316 337 338 -1 ,317 338 339 -1 ,318 339 340 -1 ,319 340 341 -1 ,320 341 342 -1 ,321 342 343 -1 ,322 343 344 -1 ,323 344 345 -1 ,324 345 346 -1 ,325 346 347 -1 ,326 347 348 -1 ,327 348 349 -1 ,328 349 350 -1 ,329 350 351 -1 ,330 351 352 -1 ,331 352 353 -1 ,332 353 354 -1 ,333 354 355 -1 ,334 355 356 -1 ,336 357 358 -1 ,337 358 359 -1 ,338 359 360 -1 ,339 360 361 -1 ,340 361 362 -1 ,341 362 363 -1 ,342 363 364 -1 ,343 364 365 -1 ,344 365 366 -1 ,345 366 367 -1 ,346 367 368 -1 ,347 368 369 -1 ,348 369 370 -1 ,349 370 371 -1 ,350 371 372 -1 ,351 372 373 -1 ,352 373 374 -1 ,353 374 375 -1 ,354 375 376 -1 ,355 376 377 -1 ,357 378 379 -1 ,358 379 380 -1 ,359 380 381 -1 ,360 381 382 -1 ,361 382 383 -1 ,362 383 384 -1 ,363 384 385 -1 ,364 385 386 -1 ,365 386 387 -1 ,366 387 388 -1 ,367 388 389 -1 ,368 389 390 -1 ,369 390 391 -1 ,370 391 392 -1 ,371 392 393 -1 ,372 393 394 -1 ,373 394 395 -1 ,374 395 396 -1 ,375 396 397 -1 ,376 397 398 -1 ,378 399 400 -1 ,379 400 401 -1 ,380 401 402 -1 ,381 402 403 -1 ,382 403 404 -1 ,383 404 405 -1 ,384 405 406 -1 ,385 406 407 -1 ,386 407 408 -1 ,387 408 409 -1 ,388 409 410 -1 ,389 410 411 -1 ,390 411 412 -1 ,391 412 413 -1 ,392 413 414 -1 ,393 414 415 -1 ,394 415 416 -1 ,395 416 417 -1 ,396 417 418 -1 ,397 418 419 -1 ,399 420 421 -1 ,400 421 422 -1 ,401 422 423 -1 ,402 423 424 -1 ,403 424 425 -1 ,404 425 426 -1 ,405 426 427 -1 ,406 427 428 -1 ,407 428 429 -1 ,408 429 430 -1 ,409 430 431 -1 ,410 431 432 -1 ,411 432 433 -1 ,412 433 434 -1 ,413 434 435 -1 ,414 435 436 -1 ,415 436 437 -1 ,416 437 438 -1 ,417 438 439 -1 ,418 439 440 -1 ,1 0 22 -1 ,2 1 23 -1 ,3 2 24 -1 ,4 3 25 -1 ,5 4 26 -1 ,6 5 27 -1 ,7 6 28 -1 ,8 7 29 -1 ,9 8 30 -1 ,10 9 31 -1 ,11 10 32 -1 ,12 11 33 -1 ,13 12 34 -1 ,14 13 35 -1 ,15 14 36 -1 ,16 15 37 -1 ,17 16 38 -1 ,18 17 39 -1 ,19 18 40 -1 ,20 19 41 -1 ,22 21 43 -1 ,23 22 44 -1 ,24 23 45 -1 ,25 24 46 -1 ,26 25 47 -1 ,27 26 48 -1 ,28 27 49 -1 ,29 28 50 -1 ,30 29 51 -1 ,31 30 52 -1 ,32 31 53 -1 ,33 32 54 -1 ,34 33 55 -1 ,35 34 56 -1 ,36 35 57 -1 ,37 36 58 -1 ,38 37 59 -1 ,39 38 60 -1 ,40 39 61 -1 ,41 40 62 -1 ,43 42 64 -1 ,44 43 65 -1 ,45 44 66 -1 ,46 45 67 -1 ,47 46 68 -1 ,48 47 69 -1 ,49 48 70 -1 ,50 49 71 -1 ,51 50 72 -1 ,52 51 73 -1 ,53 52 74 -1 ,54 53 75 -1 ,55 54 76 -1 ,56 55 77 -1 ,57 56 78 -1 ,58 57 79 -1 ,59 58 80 -1 ,60 59 81 -1 ,61 60 82 -1 ,62 61 83 -1 ,64 63 85 -1 ,65 64 86 -1 ,66 65 87 -1 ,67 66 88 -1 ,68 67 89 -1 ,69 68 90 -1 ,70 69 91 -1 ,71 70 92 -1 ,72 71 93 -1 ,73 72 94 -1 ,74 73 95 -1 ,75 74 96 -1 ,76 75 97 -1 ,77 76 98 -1 ,78 77 99 -1 ,79 78 100 -1 ,80 79 101 -1 ,81 80 102 -1 ,82 81 103 -1 ,83 82 104 -1 ,85 84 106 -1 ,86 85 107 -1 ,87 86 108 -1 ,88 87 109 -1 ,89 88 110 -1 ,90 89 111 -1 ,91 90 112 -1 ,92 91 113 -1 ,93 92 114 -1 ,94 93 115 -1 ,95 94 116 -1 ,96 95 117 -1 ,97 96 118 -1 ,98 97 119 -1 ,99 98 120 -1 ,100 99 121 -1 ,101 100 122 -1 ,102 101 123 -1 ,103 102 124 -1 ,104 103 125 -1 ,106 105 127 -1 ,107 106 128 -1 ,108 107 129 -1 ,109 108 130 -1 ,110 109 131 -1 ,111 110 132 -1 ,112 111 133 -1 ,113 112 134 -1 ,114 113 135 -1 ,115 114 136 -1 ,116 115 137 -1 ,117 116 138 -1 ,118 117 139 -1 ,119 118 140 -1 ,120 119 141 -1 ,121 120 142 -1 ,122 121 143 -1 ,123 122 144 -1 ,124 123 145 -1 ,125 124 146 -1 ,127 126 148 -1 ,128 127 149 -1 ,129 128 150 -1 ,130 129 151 -1 ,131 130 152 -1 ,132 131 153 -1 ,133 132 154 -1 ,134 133 155 -1 ,135 134 156 -1 ,136 135 157 -1 ,137 136 158 -1 ,138 137 159 -1 ,139 138 160 -1 ,140 139 161 -1 ,141 140 162 -1 ,142 141 163 -1 ,143 142 164 -1 ,144 143 165 -1 ,145 144 166 -1 ,146 145 167 -1 ,148 147 169 -1 ,149 148 170 -1 ,150 149 171 -1 ,151 150 172 -1 ,152 151 173 -1 ,153 152 174 -1 ,154 153 175 -1 ,155 154 176 -1 ,156 155 177 -1 ,157 156 178 -1 ,158 157 179 -1 ,159 158 180 -1 ,160 159 181 -1 ,161 160 182 -1 ,162 161 183 -1 ,163 162 184 -1 ,164 163 185 -1 ,165 164 186 -1 ,166 165 187 -1 ,167 166 188 -1 ,169 168 190 -1 ,170 169 191 -1 ,171 170 192 -1 ,172 171 193 -1 ,173 172 194 -1 ,174 173 195 -1 ,175 174 196 -1 ,176 175 197 -1 ,177 176 198 -1 ,178 177 199 -1 ,179 178 200 -1 ,180 179 201 -1 ,181 180 202 -1 ,182 181 203 -1 ,183 182 204 -1 ,184 183 205 -1 ,185 184 206 -1 ,186 185 207 -1 ,187 186 208 -1 ,188 187 209 -1 ,190 189 211 -1 ,191 190 212 -1 ,192 191 213 -1 ,193 192 214 -1 ,194 193 215 -1 ,195 194 216 -1 ,196 195 217 -1 ,197 196 218 -1 ,198 197 219 -1 ,199 198 220 -1 ,200 199 221 -1 ,201 200 222 -1 ,202 201 223 -1 ,203 202 224 -1 ,204 203 225 -1 ,205 204 226 -1 ,206 205 227 -1 ,207 206 228 -1 ,208 207 229 -1 ,209 208 230 -1 ,211 210 232 -1 ,212 211 233 -1 ,213 212 234 -1 ,214 213 235 -1 ,215 214 236 -1 ,216 215 237 -1 ,217 216 238 -1 ,218 217 239 -1 ,219 218 240 -1 ,220 219 241 -1 ,221 220 242 -1 ,222 221 243 -1 ,223 222 244 -1 ,224 223 245 -1 ,225 224 246 -1 ,226 225 247 -1 ,227 226 248 -1 ,228 227 249 -1 ,229 228 250 -1 ,230 229 251 -1 ,232 231 253 -1 ,233 232 254 -1 ,234 233 255 -1 ,235 234 256 -1 ,236 235 257 -1 ,237 236 258 -1 ,238 237 259 -1 ,239 238 260 -1 ,240 239 261 -1 ,241 240 262 -1 ,242 241 263 -1 ,243 242 264 -1 ,244 243 265 -1 ,245 244 266 -1 ,246 245 267 -1 ,247 246 268 -1 ,248 247 269 -1 ,249 248 270 -1 ,250 249 271 -1 ,251 250 272 -1 ,253 252 274 -1 ,254 253 275 -1 ,255 254 276 -1 ,256 255 277 -1 ,257 256 278 -1 ,258 257 279 -1 ,259 258 280 -1 ,260 259 281 -1 ,261 260 282 -1 ,262 261 283 -1 ,263 262 284 -1 ,264 263 285 -1 ,265 264 286 -1 ,266 265 287 -1 ,267 266 288 -1 ,268 267 289 -1 ,269 268 290 -1 ,270 269 291 -1 ,271 270 292 -1 ,272 271 293 -1 ,274 273 295 -1 ,275 274 296 -1 ,276 275 297 -1 ,277 276 298 -1 ,278 277 299 -1 ,279 278 300 -1 ,280 279 301 -1 ,281 280 302 -1 ,282 281 303 -1 ,283 282 304 -1 ,284 283 305 -1 ,285 284 306 -1 ,286 285 307 -1 ,287 286 308 -1 ,288 287 309 -1 ,289 288 310 -1 ,290 289 311 -1 ,291 290 312 -1 ,292 291 313 -1 ,293 292 314 -1 ,295 294 316 -1 ,296 295 317 -1 ,297 296 318 -1 ,298 297 319 -1 ,299 298 320 -1 ,300 299 321 -1 ,301 300 322 -1 ,302 301 323 -1 ,303 302 324 -1 ,304 303 325 -1 ,305 304 326 -1 ,306 305 327 -1 ,307 306 328 -1 ,308 307 329 -1 ,309 308 330 -1 ,310 309 331 -1 ,311 310 332 -1 ,312 311 333 -1 ,313 312 334 -1 ,314 313 335 -1 ,316 315 337 -1 ,317 316 338 -1 ,318 317 339 -1 ,319 318 340 -1 ,320 319 341 -1 ,321 320 342 -1 ,322 321 343 -1 ,323 322 344 -1 ,324 323 345 -1 ,325 324 346 -1 ,326 325 347 -1 ,327 326 348 -1 ,328 327 349 -1 ,329 328 350 -1 ,330 329 351 -1 ,331 330 352 -1 ,332 331 353 -1 ,333 332 354 -1 ,334 333 355 -1 ,335 334 356 -1 ,337 336 358 -1 ,338 337 359 -1 ,339 338 360 -1 ,340 339 361 -1 ,341 340 362 -1 ,342 341 363 -1 ,343 342 364 -1 ,344 343 365 -1 ,345 344 366 -1 ,346 345 367 -1 ,347 346 368 -1 ,348 347 369 -1 ,349 348 370 -1 ,350 349 371 -1 ,351 350 372 -1 ,352 351 373 -1 ,353 352 374 -1 ,354 353 375 -1 ,355 354 376 -1 ,356 355 377 -1 ,358 357 379 -1 ,359 358 380 -1 ,360 359 381 -1 ,361 360 382 -1 ,362 361 383 -1 ,363 362 384 -1 ,364 363 385 -1 ,365 364 386 -1 ,366 365 387 -1 ,367 366 388 -1 ,368 367 389 -1 ,369 368 390 -1 ,370 369 391 -1 ,371 370 392 -1 ,372 371 393 -1 ,373 372 394 -1 ,374 373 395 -1 ,375 374 396 -1 ,376 375 397 -1 ,377 376 398 -1 ,379 378 400 -1 ,380 379 401 -1 ,381 380 402 -1 ,382 381 403 -1 ,383 382 404 -1 ,384 383 405 -1 ,385 384 406 -1 ,386 385 407 -1 ,387 386 408 -1 ,388 387 409 -1 ,389 388 410 -1 ,390 389 411 -1 ,391 390 412 -1 ,392 391 413 -1 ,393 392 414 -1 ,394 393 415 -1 ,395 394 416 -1 ,396 395 417 -1 ,397 396 418 -1 ,398 397 419 -1 ,400 399 421 -1 ,401 400 422 -1 ,402 401 423 -1 ,403 402 424 -1 ,404 403 425 -1 ,405 404 426 -1 ,406 405 427 -1 ,407 406 428 -1 ,408 407 429 -1 ,409 408 430 -1 ,410 409 431 -1 ,411 410 432 -1 ,412 411 433 -1 ,413 412 434 -1 ,414 413 435 -1 ,415 414 436 -1 ,416 415 437 -1 ,417 416 438 -1 ,418 417 439 -1 ,419 418 440 -1 ,">
					<Coordinate point="-0.04587 0.10649 0.02942 -0.04515 0.10553 0.03109 -0.04476 0.10287 0.03602 -0.04471 0.09860 0.04409 -0.04500 0.09280 0.05510 -0.04562 0.08563 0.06877 -0.04656 0.07727 0.08477 -0.04780 0.06791 0.10271 -0.04930 0.05778 0.12214 -0.05103 0.04715 0.14259 -0.05295 0.03627 0.16355 -0.05500 0.02540 0.18450 -0.05714 0.01482 0.20494 -0.05932 0.00478 0.22435 -0.06148 -0.00446 0.24226 -0.06356 -0.01269 0.25823 -0.06552 -0.01969 0.27186 -0.06731 -0.02529 0.28283 -0.06889 -0.02937 0.29085 -0.07021 -0.03181 0.29573 -0.07124 -0.03255 0.29735 -0.04587 0.10649 0.02942 -0.04483 0.10881 0.03283 -0.04413 0.10936 0.03945 -0.04378 0.10813 0.04913 -0.04380 0.10515 0.06162 -0.04418 0.10048 0.07661 -0.04492 0.09426 0.09375 -0.04599 0.08662 0.11259 -0.04737 0.07776 0.13269 -0.04902 0.06790 0.15355 -0.05091 0.05727 0.17464 -0.05299 0.04614 0.19546 -0.05521 0.03479 0.21549 -0.05751 0.02349 0.23424 -0.05983 0.01253 0.25124 -0.06212 0.00216 0.26607 -0.06433 -0.00734 0.27838 -0.06639 -0.01576 0.28786 -0.06826 -0.02288 0.29427 -0.06989 -0.02852 0.29746 -0.07124 -0.03255 0.29735 -0.04587 0.10649 0.02942 -0.04463 0.11179 0.03439 -0.04373 0.11524 0.04254 -0.04320 0.11677 0.05366 -0.04304 0.11633 0.06749 -0.04327 0.11393 0.08368 -0.04387 0.10964 0.10183 -0.04484 0.10356 0.12150 -0.04614 0.09585 0.14219 -0.04775 0.08668 0.16341 -0.04963 0.07629 0.18463 -0.05172 0.06493 0.20533 -0.05398 0.05288 0.22499 -0.05636 0.04044 0.24314 -0.05879 0.02791 0.25932 -0.06121 0.01561 0.27314 -0.06357 0.00383 0.28426 -0.06580 -0.00713 0.29240 -0.06786 -0.01700 0.29736 -0.06969 -0.02555 0.29903 -0.07124 -0.03255 0.29735 -0.04587 0.10649 0.02942 -0.04456 0.11416 0.03563 -0.04360 0.11993 0.04498 -0.04301 0.12365 0.05726 -0.04280 0.12524 0.07214 -0.04298 0.12466 0.08927 -0.04354 0.12191 0.10823 -0.04447 0.11708 0.12855 -0.04575 0.11027 0.14972 -0.04734 0.10166 0.17123 -0.04921 0.09146 0.19254 -0.05131 0.07991 0.21314 -0.05359 0.06730 0.23252 -0.05599 0.05395 0.25019 -0.05845 0.04019 0.26572 -0.06092 0.02634 0.27873 -0.06333 0.01275 0.28891 -0.06562 -0.00024 0.29599 -0.06773 -0.01231 0.29981 -0.06962 -0.02317 0.30026 -0.07124 -0.03255 0.29735 -0.04587 0.10649 0.02942 -0.04464 0.11570 0.03642 -0.04376 0.12297 0.04655 -0.04324 0.12812 0.05955 -0.04309 0.13102 0.07511 -0.04333 0.13161 0.09285 -0.04394 0.12987 0.11232 -0.04492 0.12584 0.13305 -0.04622 0.11963 0.15453 -0.04784 0.11137 0.17622 -0.04971 0.10129 0.19760 -0.05181 0.08962 0.21814 -0.05406 0.07666 0.23732 -0.05644 0.06272 0.25469 -0.05886 0.04814 0.26981 -0.06127 0.03329 0.28231 -0.06362 0.01853 0.29188 -0.06584 0.00423 0.29828 -0.06789 -0.00927 0.30137 -0.06970 -0.02163 0.30106 -0.07124 -0.03255 0.29735 -0.04587 0.10649 0.02942 -0.04485 0.11625 0.03669 -0.04418 0.12406 0.04707 -0.04386 0.12972 0.06033 -0.04390 0.13310 0.07612 -0.04430 0.13411 0.09406 -0.04505 0.13273 0.11370 -0.04613 0.12900 0.13457 -0.04752 0.12299 0.15615 -0.04919 0.11487 0.17791 -0.05108 0.10483 0.19931 -0.05315 0.09312 0.21982 -0.05536 0.08002 0.23895 -0.05765 0.06587 0.25621 -0.05996 0.05100 0.27119 -0.06224 0.03579 0.28352 -0.06442 0.02061 0.29288 -0.06646 0.00583 0.29906 -0.06831 -0.00818 0.30190 -0.06992 -0.02108 0.30132 -0.07124 -0.03255 0.29735 -0.04587 0.10649 0.02942 -0.04518 0.11577 0.03640 -0.04483 0.12310 0.04651 -0.04481 0.12831 0.05951 -0.04513 0.13128 0.07505 -0.04578 0.13192 0.09278 -0.04675 0.13022 0.11224 -0.04800 0.12623 0.13296 -0.04952 0.12004 0.15443 -0.05126 0.11180 0.17612 -0.05318 0.10173 0.19750 -0.05523 0.09005 0.21804 -0.05736 0.07707 0.23723 -0.05952 0.06311 0.25460 -0.06166 0.04849 0.26973 -0.06372 0.03360 0.28224 -0.06566 0.01879 0.29182 -0.06742 0.00442 0.29824 -0.06896 -0.00914 0.30134 -0.07024 -0.02157 0.30104 -0.07124 -0.03255 0.29735 -0.04587 0.10649 0.02942 -0.04559 0.11429 0.03560 -0.04564 0.12018 0.04492 -0.04600 0.12403 0.05717 -0.04667 0.12573 0.07203 -0.04764 0.12524 0.08914 -0.04887 0.12258 0.10807 -0.05034 0.11782 0.12837 -0.05201 0.11106 0.14953 -0.05385 0.10248 0.17104 -0.05580 0.09228 0.19235 -0.05782 0.08073 0.21295 -0.05986 0.06809 0.23233 -0.06186 0.05469 0.25001 -0.06378 0.04086 0.26556 -0.06558 0.02692 0.27860 -0.06720 0.01324 0.28879 -0.06861 0.00014 0.29590 -0.06977 -0.01206 0.29975 -0.07065 -0.02304 0.30023 -0.07124 -0.03255 0.29735 -0.04587 0.10649 0.02942 -0.04605 0.11197 0.03435 -0.04653 0.11559 0.04246 -0.04731 0.11728 0.05354 -0.04837 0.11700 0.06733 -0.04968 0.11474 0.08349 -0.05121 0.11057 0.10161 -0.05292 0.10458 0.12126 -0.05477 0.09693 0.14194 -0.05671 0.08781 0.16315 -0.05869 0.07743 0.18437 -0.06068 0.06605 0.20506 -0.06261 0.05396 0.22474 -0.06444 0.04146 0.24290 -0.06612 0.02884 0.25910 -0.06762 0.01642 0.27295 -0.06890 0.00451 0.28410 -0.06992 -0.00661 0.29228 -0.07066 -0.01665 0.29728 -0.07111 -0.02537 0.29898 -0.07124 -0.03255 0.29735 -0.04587 0.10649 0.02942 -0.04650 0.10902 0.03278 -0.04742 0.10978 0.03935 -0.04862 0.10874 0.04899 -0.05007 0.10594 0.06143 -0.05172 0.10143 0.07639 -0.05354 0.09534 0.09349 -0.05549 0.08782 0.11232 -0.05751 0.07904 0.13239 -0.05955 0.06922 0.15324 -0.06157 0.05861 0.17433 -0.06352 0.04747 0.19515 -0.06535 0.03607 0.21519 -0.06701 0.02469 0.23396 -0.06845 0.01361 0.25098 -0.06966 0.00311 0.26585 -0.07059 -0.00656 0.27820 -0.07123 -0.01515 0.28772 -0.07155 -0.02246 0.29418 -0.07156 -0.02831 0.29741 -0.07124 -0.03255 0.29735 -0.04587 0.10649 0.02942 -0.04690 0.10575 0.03104 -0.04822 0.10331 0.03592 -0.04980 0.09924 0.04394 -0.05159 0.09363 0.05490 -0.05355 0.08663 0.06854 -0.05563 0.07841 0.08451 -0.05779 0.06916 0.10242 -0.05996 0.05913 0.12183 -0.06211 0.04854 0.14226 -0.06416 0.03768 0.16322 -0.06608 0.02679 0.18418 -0.06781 0.01616 0.20463 -0.06931 0.00604 0.22406 -0.07055 -0.00332 0.24199 -0.07149 -0.01169 0.25800 -0.07211 -0.01886 0.27167 -0.07240 -0.02465 0.28268 -0.07235 -0.02893 0.29074 -0.07196 -0.03159 0.29568 -0.07124 -0.03255 0.29735 -0.04587 0.10649 0.02942 -0.04722 0.10246 0.02930 -0.04885 0.09682 0.03249 -0.05072 0.08970 0.03891 -0.05278 0.08128 0.04838 -0.05499 0.07178 0.06069 -0.05728 0.06141 0.07553 -0.05960 0.05045 0.09253 -0.06190 0.03915 0.11128 -0.06412 0.02780 0.13131 -0.06620 0.01667 0.15213 -0.06809 0.00605 0.17322 -0.06974 -0.00382 0.19408 -0.07112 -0.01268 0.21417 -0.07219 -0.02032 0.23302 -0.07293 -0.02654 0.25015 -0.07331 -0.03121 0.26515 -0.07333 -0.03419 0.27764 -0.07298 -0.03542 0.28732 -0.07228 -0.03487 0.29394 -0.07124 -0.03255 0.29735 -0.04587 0.10649 0.02942 -0.04742 0.09949 0.02774 -0.04925 0.09094 0.02941 -0.05130 0.08107 0.03437 -0.05354 0.07011 0.04251 -0.05590 0.05833 0.05363 -0.05832 0.04603 0.06745 -0.06075 0.03350 0.08363 -0.06313 0.02106 0.10178 -0.06539 0.00901 0.12144 -0.06748 -0.00235 0.14214 -0.06936 -0.01274 0.16335 -0.07097 -0.02190 0.18457 -0.07227 -0.02962 0.20527 -0.07324 -0.03570 0.22494 -0.07384 -0.03999 0.24309 -0.07407 -0.04238 0.25928 -0.07391 -0.04282 0.27310 -0.07338 -0.04130 0.28423 -0.07248 -0.03785 0.29238 -0.07124 -0.03255 0.29735 -0.04587 0.10649 0.02942 -0.04749 0.09711 0.02650 -0.04938 0.08625 0.02696 -0.05149 0.07418 0.03078 -0.05378 0.06119 0.03786 -0.05619 0.04760 0.04804 -0.05866 0.03376 0.06105 -0.06112 0.01999 0.07658 -0.06352 0.00664 0.09425 -0.06580 -0.00597 0.11363 -0.06790 -0.01751 0.13422 -0.06977 -0.02772 0.15554 -0.07136 -0.03633 0.17705 -0.07264 -0.04314 0.19822 -0.07357 -0.04797 0.21854 -0.07413 -0.05072 0.23749 -0.07431 -0.05130 0.25463 -0.07410 -0.04971 0.26951 -0.07351 -0.04599 0.28178 -0.07255 -0.04022 0.29114 -0.07124 -0.03255 0.29735 -0.04587 0.10649 0.02942 -0.04741 0.09558 0.02571 -0.04922 0.08322 0.02540 -0.05127 0.06972 0.02848 -0.05349 0.05541 0.03489 -0.05584 0.04065 0.04446 -0.05825 0.02580 0.05696 -0.06067 0.01122 0.07208 -0.06304 -0.00272 0.08944 -0.06530 -0.01568 0.10863 -0.06740 -0.02735 0.12917 -0.06927 -0.03743 0.15055 -0.07088 -0.04568 0.17224 -0.07219 -0.05190 0.19372 -0.07317 -0.05593 0.21445 -0.07378 -0.05767 0.23392 -0.07402 -0.05708 0.25165 -0.07387 -0.05418 0.26722 -0.07335 -0.04903 0.28022 -0.07247 -0.04176 0.29035 -0.07124 -0.03255 0.29735 -0.04587 0.10649 0.02942 -0.04719 0.09502 0.02545 -0.04880 0.08212 0.02487 -0.05064 0.06811 0.02771 -0.05269 0.05333 0.03389 -0.05487 0.03815 0.04325 -0.05715 0.02294 0.05558 -0.05946 0.00807 0.07056 -0.06174 -0.00608 0.08782 -0.06395 -0.01918 0.10695 -0.06603 -0.03089 0.12746 -0.06792 -0.04093 0.14886 -0.06959 -0.04905 0.17062 -0.07098 -0.05505 0.19220 -0.07206 -0.05879 0.21307 -0.07281 -0.06017 0.23271 -0.07321 -0.05916 0.25065 -0.07325 -0.05578 0.26644 -0.07293 -0.05012 0.27969 -0.07225 -0.04231 0.29008 -0.07124 -0.03255 0.29735 -0.04587 0.10649 0.02942 -0.04687 0.09551 0.02573 -0.04815 0.08308 0.02543 -0.04969 0.06952 0.02853 -0.05145 0.05515 0.03495 -0.05339 0.04034 0.04453 -0.05545 0.02545 0.05704 -0.05759 0.01084 0.07217 -0.05975 -0.00313 0.08954 -0.06188 -0.01611 0.10873 -0.06393 -0.02778 0.12927 -0.06585 -0.03786 0.15065 -0.06759 -0.04610 0.17234 -0.06911 -0.05229 0.19381 -0.07036 -0.05628 0.21453 -0.07133 -0.05798 0.23399 -0.07198 -0.05734 0.25171 -0.07230 -0.05437 0.26726 -0.07228 -0.04916 0.28025 -0.07193 -0.04183 0.29037 -0.07124 -0.03255 0.29735 -0.04587 0.10649 0.02942 -0.04645 0.09699 0.02653 -0.04734 0.08600 0.02702 -0.04850 0.07380 0.03087 -0.04991 0.06070 0.03798 -0.05153 0.04702 0.04817 -0.05333 0.03309 0.06121 -0.05525 0.01925 0.07675 -0.05725 0.00585 0.09444 -0.05929 -0.00679 0.11382 -0.06131 -0.01834 0.13442 -0.06326 -0.02854 0.15573 -0.06509 -0.03712 0.17723 -0.06677 -0.04388 0.19840 -0.06824 -0.04864 0.21869 -0.06947 -0.05130 0.23763 -0.07044 -0.05179 0.25474 -0.07111 -0.05009 0.26960 -0.07147 -0.04624 0.28184 -0.07152 -0.04035 0.29117 -0.07124 -0.03255 0.29735 -0.04587 0.10649 0.02942 -0.04600 0.09931 0.02778 -0.04645 0.09059 0.02949 -0.04719 0.08055 0.03449 -0.04821 0.06944 0.04267 -0.04948 0.05752 0.05382 -0.05098 0.04511 0.06766 -0.05267 0.03249 0.08387 -0.05450 0.01998 0.10203 -0.05643 0.00789 0.12170 -0.05841 -0.00349 0.14240 -0.06040 -0.01386 0.16362 -0.06234 -0.02299 0.18483 -0.06419 -0.03064 0.20551 -0.06590 -0.03662 0.22515 -0.06743 -0.04080 0.24328 -0.06874 -0.04305 0.25943 -0.06979 -0.04334 0.27322 -0.07058 -0.04165 0.28431 -0.07106 -0.03803 0.29242 -0.07124 -0.03255 0.29735 -0.04587 0.10649 0.02942 -0.04555 0.10225 0.02935 -0.04556 0.09640 0.03259 -0.04588 0.08909 0.03905 -0.04652 0.08050 0.04857 -0.04745 0.07083 0.06092 -0.04865 0.06033 0.07579 -0.05010 0.04925 0.09281 -0.05176 0.03787 0.11158 -0.05359 0.02647 0.13162 -0.05553 0.01533 0.15244 -0.05756 0.00472 0.17353 -0.05960 -0.00509 0.19437 -0.06162 -0.01387 0.21445 -0.06357 -0.02140 0.23327 -0.06539 -0.02749 0.25037 -0.06704 -0.03199 0.26533 -0.06849 -0.03480 0.27778 -0.06969 -0.03584 0.28741 -0.07061 -0.03508 0.29399 -0.07124 -0.03255 0.29735 -0.04587 0.10649 0.02942 -0.04515 0.10553 0.03109 -0.04476 0.10287 0.03602 -0.04471 0.09860 0.04409 -0.04500 0.09280 0.05510 -0.04562 0.08563 0.06877 -0.04656 0.07727 0.08477 -0.04780 0.06791 0.10271 -0.04930 0.05778 0.12214 -0.05103 0.04715 0.14259 -0.05295 0.03627 0.16355 -0.05500 0.02540 0.18450 -0.05714 0.01482 0.20494 -0.05932 0.00478 0.22435 -0.06148 -0.00446 0.24226 -0.06356 -0.01269 0.25823 -0.06552 -0.01969 0.27186 -0.06731 -0.02529 0.28283 -0.06889 -0.02937 0.29085 -0.07021 -0.03181 0.29573 -0.07124 -0.03255 0.29735 "/>
				</IndexedFaceSet>
			</Shape>
			<Shape>
				<Appearance>
					<Material transparency="0.7500 " diffuseColor="1.0000 0.0000 0.6984"/>
				</Appearance>
				<IndexedFaceSet solid="false" coordIndex="0 21 22 -1 ,1 22 23 -1 ,2 23 24 -1 ,3 24 25 -1 ,4 25 26 -1 ,5 26 27 -1 ,6 27 28 -1 ,7 28 29 -1 ,8 29 30 -1 ,9 30 31 -1 ,10 31 32 -1 ,11 32 33 -1 ,12 33 34 -1 ,13 34 35 -1 ,14 35 36 -1 ,15 36 37 -1 ,16 37 38 -1 ,17 38 39 -1 ,18 39 40 -1 ,19 40 41 -1 ,21 42 43 -1 ,22 43 44 -1 ,23 44 45 -1 ,24 45 46 -1 ,25 46 47 -1 ,26 47 48 -1 ,27 48 49 -1 ,28 49 50 -1 ,29 50 51 -1 ,30 51 52 -1 ,31 52 53 -1 ,32 53 54 -1 ,33 54 55 -1 ,34 55 56 -1 ,35 56 57 -1 ,36 57 58 -1 ,37 58 59 -1 ,38 59 60 -1 ,39 60 61 -1 ,40 61 62 -1 ,42 63 64 -1 ,43 64 65 -1 ,44 65 66 -1 ,45 66 67 -1 ,46 67 68 -1 ,47 68 69 -1 ,48 69 70 -1 ,49 70 71 -1 ,50 71 72 -1 ,51 72 73 -1 ,52 73 74 -1 ,53 74 75 -1 ,54 75 76 -1 ,55 76 77 -1 ,56 77 78 -1 ,57 78 79 -1 ,58 79 80 -1 ,59 80 81 -1 ,60 81 82 -1 ,61 82 83 -1 ,63 84 85 -1 ,64 85 86 -1 ,65 86 87 -1 ,66 87 88 -1 ,67 88 89 -1 ,68 89 90 -1 ,69 90 91 -1 ,70 91 92 -1 ,71 92 93 -1 ,72 93 94 -1 ,73 94 95 -1 ,74 95 96 -1 ,75 96 97 -1 ,76 97 98 -1 ,77 98 99 -1 ,78 99 100 -1 ,79 100 101 -1 ,80 101 102 -1 ,81 102 103 -1 ,82 103 104 -1 ,84 105 106 -1 ,85 106 107 -1 ,86 107 108 -1 ,87 108 109 -1 ,88 109 110 -1 ,89 110 111 -1 ,90 111 112 -1 ,91 112 113 -1 ,92 113 114 -1 ,93 114 115 -1 ,94 115 116 -1 ,95 116 117 -1 ,96 117 118 -1 ,97 118 119 -1 ,98 119 120 -1 ,99 120 121 -1 ,100 121 122 -1 ,101 122 123 -1 ,102 123 124 -1 ,103 124 125 -1 ,105 126 127 -1 ,106 127 128 -1 ,107 128 129 -1 ,108 129 130 -1 ,109 130 131 -1 ,110 131 132 -1 ,111 132 133 -1 ,112 133 134 -1 ,113 134 135 -1 ,114 135 136 -1 ,115 136 137 -1 ,116 137 138 -1 ,117 138 139 -1 ,118 139 140 -1 ,119 140 141 -1 ,120 141 142 -1 ,121 142 143 -1 ,122 143 144 -1 ,123 144 145 -1 ,124 145 146 -1 ,126 147 148 -1 ,127 148 149 -1 ,128 149 150 -1 ,129 150 151 -1 ,130 151 152 -1 ,131 152 153 -1 ,132 153 154 -1 ,133 154 155 -1 ,134 155 156 -1 ,135 156 157 -1 ,136 157 158 -1 ,137 158 159 -1 ,138 159 160 -1 ,139 160 161 -1 ,140 161 162 -1 ,141 162 163 -1 ,142 163 164 -1 ,143 164 165 -1 ,144 165 166 -1 ,145 166 167 -1 ,147 168 169 -1 ,148 169 170 -1 ,149 170 171 -1 ,150 171 172 -1 ,151 172 173 -1 ,152 173 174 -1 ,153 174 175 -1 ,154 175 176 -1 ,155 176 177 -1 ,156 177 178 -1 ,157 178 179 -1 ,158 179 180 -1 ,159 180 181 -1 ,160 181 182 -1 ,161 182 183 -1 ,162 183 184 -1 ,163 184 185 -1 ,164 185 186 -1 ,165 186 187 -1 ,166 187 188 -1 ,168 189 190 -1 ,169 190 191 -1 ,170 191 192 -1 ,171 192 193 -1 ,172 193 194 -1 ,173 194 195 -1 ,174 195 196 -1 ,175 196 197 -1 ,176 197 198 -1 ,177 198 199 -1 ,178 199 200 -1 ,179 200 201 -1 ,180 201 202 -1 ,181 202 203 -1 ,182 203 204 -1 ,183 204 205 -1 ,184 205 206 -1 ,185 206 207 -1 ,186 207 208 -1 ,187 208 209 -1 ,189 210 211 -1 ,190 211 212 -1 ,191 212 213 -1 ,192 213 214 -1 ,193 214 215 -1 ,194 215 216 -1 ,195 216 217 -1 ,196 217 218 -1 ,197 218 219 -1 ,198 219 220 -1 ,199 220 221 -1 ,200 221 222 -1 ,201 222 223 -1 ,202 223 224 -1 ,203 224 225 -1 ,204 225 226 -1 ,205 226 227 -1 ,206 227 228 -1 ,207 228 229 -1 ,208 229 230 -1 ,210 231 232 -1 ,211 232 233 -1 ,212 233 234 -1 ,213 234 235 -1 ,214 235 236 -1 ,215 236 237 -1 ,216 237 238 -1 ,217 238 239 -1 ,218 239 240 -1 ,219 240 241 -1 ,220 241 242 -1 ,221 242 243 -1 ,222 243 244 -1 ,223 244 245 -1 ,224 245 246 -1 ,225 246 247 -1 ,226 247 248 -1 ,227 248 249 -1 ,228 249 250 -1 ,229 250 251 -1 ,231 252 253 -1 ,232 253 254 -1 ,233 254 255 -1 ,234 255 256 -1 ,235 256 257 -1 ,236 257 258 -1 ,237 258 259 -1 ,238 259 260 -1 ,239 260 261 -1 ,240 261 262 -1 ,241 262 263 -1 ,242 263 264 -1 ,243 264 265 -1 ,244 265 266 -1 ,245 266 267 -1 ,246 267 268 -1 ,247 268 269 -1 ,248 269 270 -1 ,249 270 271 -1 ,250 271 272 -1 ,252 273 274 -1 ,253 274 275 -1 ,254 275 276 -1 ,255 276 277 -1 ,256 277 278 -1 ,257 278 279 -1 ,258 279 280 -1 ,259 280 281 -1 ,260 281 282 -1 ,261 282 283 -1 ,262 283 284 -1 ,263 284 285 -1 ,264 285 286 -1 ,265 286 287 -1 ,266 287 288 -1 ,267 288 289 -1 ,268 289 290 -1 ,269 290 291 -1 ,270 291 292 -1 ,271 292 293 -1 ,273 294 295 -1 ,274 295 296 -1 ,275 296 297 -1 ,276 297 298 -1 ,277 298 299 -1 ,278 299 300 -1 ,279 300 301 -1 ,280 301 302 -1 ,281 302 303 -1 ,282 303 304 -1 ,283 304 305 -1 ,284 305 306 -1 ,285 306 307 -1 ,286 307 308 -1 ,287 308 309 -1 ,288 309 310 -1 ,289 310 311 -1 ,290 311 312 -1 ,291 312 313 -1 ,292 313 314 -1 ,294 315 316 -1 ,295 316 317 -1 ,296 317 318 -1 ,297 318 319 -1 ,298 319 320 -1 ,299 320 321 -1 ,300 321 322 -1 ,301 322 323 -1 ,302 323 324 -1 ,303 324 325 -1 ,304 325 326 -1 ,305 326 327 -1 ,306 327 328 -1 ,307 328 329 -1 ,308 329 330 -1 ,309 330 331 -1 ,310 331 332 -1 ,311 332 333 -1 ,312 333 334 -1 ,313 334 335 -1 ,315 336 337 -1 ,316 337 338 -1 ,317 338 339 -1 ,318 339 340 -1 ,319 340 341 -1 ,320 341 342 -1 ,321 342 343 -1 ,322 343 344 -1 ,323 344 345 -1 ,324 345 346 -1 ,325 346 347 -1 ,326 347 348 -1 ,327 348 349 -1 ,328 349 350 -1 ,329 350 351 -1 ,330 351 352 -1 ,331 352 353 -1 ,332 353 354 -1 ,333 354 355 -1 ,334 355 356 -1 ,336 357 358 -1 ,337 358 359 -1 ,338 359 360 -1 ,339 360 361 -1 ,340 361 362 -1 ,341 362 363 -1 ,342 363 364 -1 ,343 364 365 -1 ,344 365 366 -1 ,345 366 367 -1 ,346 367 368 -1 ,347 368 369 -1 ,348 369 370 -1 ,349 370 371 -1 ,350 371 372 -1 ,351 372 373 -1 ,352 373 374 -1 ,353 374 375 -1 ,354 375 376 -1 ,355 376 377 -1 ,357 378 379 -1 ,358 379 380 -1 ,359 380 381 -1 ,360 381 382 -1 ,361 382 383 -1 ,362 383 384 -1 ,363 384 385 -1 ,364 385 386 -1 ,365 386 387 -1 ,366 387 388 -1 ,367 388 389 -1 ,368 389 390 -1 ,369 390 391 -1 ,370 391 392 -1 ,371 392 393 -1 ,372 393 394 -1 ,373 394 395 -1 ,374 395 396 -1 ,375 396 397 -1 ,376 397 398 -1 ,378 399 400 -1 ,379 400 401 -1 ,380 401 402 -1 ,381 402 403 -1 ,382 403 404 -1 ,383 404 405 -1 ,384 405 406 -1 ,385 406 407 -1 ,386 407 408 -1 ,387 408 409 -1 ,388 409 410 -1 ,389 410 411 -1 ,390 411 412 -1 ,391 412 413 -1 ,392 413 414 -1 ,393 414 415 -1 ,394 415 416 -1 ,395 416 417 -1 ,396 417 418 -1 ,397 418 419 -1 ,399 420 421 -1 ,400 421 422 -1 ,401 422 423 -1 ,402 423 424 -1 ,403 424 425 -1 ,404 425 426 -1 ,405 426 427 -1 ,406 427 428 -1 ,407 428 429 -1 ,408 429 430 -1 ,409 430 431 -1 ,410 431 432 -1 ,411 432 433 -1 ,412 433 434 -1 ,413 434 435 -1 ,414 435 436 -1 ,415 436 437 -1 ,416 437 438 -1 ,417 438 439 -1 ,418 439 440 -1 ,1 0 22 -1 ,2 1 23 -1 ,3 2 24 -1 ,4 3 25 -1 ,5 4 26 -1 ,6 5 27 -1 ,7 6 28 -1 ,8 7 29 -1 ,9 8 30 -1 ,10 9 31 -1 ,11 10 32 -1 ,12 11 33 -1 ,13 12 34 -1 ,14 13 35 -1 ,15 14 36 -1 ,16 15 37 -1 ,17 16 38 -1 ,18 17 39 -1 ,19 18 40 -1 ,20 19 41 -1 ,22 21 43 -1 ,23 22 44 -1 ,24 23 45 -1 ,25 24 46 -1 ,26 25 47 -1 ,27 26 48 -1 ,28 27 49 -1 ,29 28 50 -1 ,30 29 51 -1 ,31 30 52 -1 ,32 31 53 -1 ,33 32 54 -1 ,34 33 55 -1 ,35 34 56 -1 ,36 35 57 -1 ,37 36 58 -1 ,38 37 59 -1 ,39 38 60 -1 ,40 39 61 -1 ,41 40 62 -1 ,43 42 64 -1 ,44 43 65 -1 ,45 44 66 -1 ,46 45 67 -1 ,47 46 68 -1 ,48 47 69 -1 ,49 48 70 -1 ,50 49 71 -1 ,51 50 72 -1 ,52 51 73 -1 ,53 52 74 -1 ,54 53 75 -1 ,55 54 76 -1 ,56 55 77 -1 ,57 56 78 -1 ,58 57 79 -1 ,59 58 80 -1 ,60 59 81 -1 ,61 60 82 -1 ,62 61 83 -1 ,64 63 85 -1 ,65 64 86 -1 ,66 65 87 -1 ,67 66 88 -1 ,68 67 89 -1 ,69 68 90 -1 ,70 69 91 -1 ,71 70 92 -1 ,72 71 93 -1 ,73 72 94 -1 ,74 73 95 -1 ,75 74 96 -1 ,76 75 97 -1 ,77 76 98 -1 ,78 77 99 -1 ,79 78 100 -1 ,80 79 101 -1 ,81 80 102 -1 ,82 81 103 -1 ,83 82 104 -1 ,85 84 106 -1 ,86 85 107 -1 ,87 86 108 -1 ,88 87 109 -1 ,89 88 110 -1 ,90 89 111 -1 ,91 90 112 -1 ,92 91 113 -1 ,93 92 114 -1 ,94 93 115 -1 ,95 94 116 -1 ,96 95 117 -1 ,97 96 118 -1 ,98 97 119 -1 ,99 98 120 -1 ,100 99 121 -1 ,101 100 122 -1 ,102 101 123 -1 ,103 102 124 -1 ,104 103 125 -1 ,106 105 127 -1 ,107 106 128 -1 ,108 107 129 -1 ,109 108 130 -1 ,110 109 131 -1 ,111 110 132 -1 ,112 111 133 -1 ,113 112 134 -1 ,114 113 135 -1 ,115 114 136 -1 ,116 115 137 -1 ,117 116 138 -1 ,118 117 139 -1 ,119 118 140 -1 ,120 119 141 -1 ,121 120 142 -1 ,122 121 143 -1 ,123 122 144 -1 ,124 123 145 -1 ,125 124 146 -1 ,127 126 148 -1 ,128 127 149 -1 ,129 128 150 -1 ,130 129 151 -1 ,131 130 152 -1 ,132 131 153 -1 ,133 132 154 -1 ,134 133 155 -1 ,135 134 156 -1 ,136 135 157 -1 ,137 136 158 -1 ,138 137 159 -1 ,139 138 160 -1 ,140 139 161 -1 ,141 140 162 -1 ,142 141 163 -1 ,143 142 164 -1 ,144 143 165 -1 ,145 144 166 -1 ,146 145 167 -1 ,148 147 169 -1 ,149 148 170 -1 ,150 149 171 -1 ,151 150 172 -1 ,152 151 173 -1 ,153 152 174 -1 ,154 153 175 -1 ,155 154 176 -1 ,156 155 177 -1 ,157 156 178 -1 ,158 157 179 -1 ,159 158 180 -1 ,160 159 181 -1 ,161 160 182 -1 ,162 161 183 -1 ,163 162 184 -1 ,164 163 185 -1 ,165 164 186 -1 ,166 165 187 -1 ,167 166 188 -1 ,169 168 190 -1 ,170 169 191 -1 ,171 170 192 -1 ,172 171 193 -1 ,173 172 194 -1 ,174 173 195 -1 ,175 174 196 -1 ,176 175 197 -1 ,177 176 198 -1 ,178 177 199 -1 ,179 178 200 -1 ,180 179 201 -1 ,181 180 202 -1 ,182 181 203 -1 ,183 182 204 -1 ,184 183 205 -1 ,185 184 206 -1 ,186 185 207 -1 ,187 186 208 -1 ,188 187 209 -1 ,190 189 211 -1 ,191 190 212 -1 ,192 191 213 -1 ,193 192 214 -1 ,194 193 215 -1 ,195 194 216 -1 ,196 195 217 -1 ,197 196 218 -1 ,198 197 219 -1 ,199 198 220 -1 ,200 199 221 -1 ,201 200 222 -1 ,202 201 223 -1 ,203 202 224 -1 ,204 203 225 -1 ,205 204 226 -1 ,206 205 227 -1 ,207 206 228 -1 ,208 207 229 -1 ,209 208 230 -1 ,211 210 232 -1 ,212 211 233 -1 ,213 212 234 -1 ,214 213 235 -1 ,215 214 236 -1 ,216 215 237 -1 ,217 216 238 -1 ,218 217 239 -1 ,219 218 240 -1 ,220 219 241 -1 ,221 220 242 -1 ,222 221 243 -1 ,223 222 244 -1 ,224 223 245 -1 ,225 224 246 -1 ,226 225 247 -1 ,227 226 248 -1 ,228 227 249 -1 ,229 228 250 -1 ,230 229 251 -1 ,232 231 253 -1 ,233 232 254 -1 ,234 233 255 -1 ,235 234 256 -1 ,236 235 257 -1 ,237 236 258 -1 ,238 237 259 -1 ,239 238 260 -1 ,240 239 261 -1 ,241 240 262 -1 ,242 241 263 -1 ,243 242 264 -1 ,244 243 265 -1 ,245 244 266 -1 ,246 245 267 -1 ,247 246 268 -1 ,248 247 269 -1 ,249 248 270 -1 ,250 249 271 -1 ,251 250 272 -1 ,253 252 274 -1 ,254 253 275 -1 ,255 254 276 -1 ,256 255 277 -1 ,257 256 278 -1 ,258 257 279 -1 ,259 258 280 -1 ,260 259 281 -1 ,261 260 282 -1 ,262 261 283 -1 ,263 262 284 -1 ,264 263 285 -1 ,265 264 286 -1 ,266 265 287 -1 ,267 266 288 -1 ,268 267 289 -1 ,269 268 290 -1 ,270 269 291 -1 ,271 270 292 -1 ,272 271 293 -1 ,274 273 295 -1 ,275 274 296 -1 ,276 275 297 -1 ,277 276 298 -1 ,278 277 299 -1 ,279 278 300 -1 ,280 279 301 -1 ,281 280 302 -1 ,282 281 303 -1 ,283 282 304 -1 ,284 283 305 -1 ,285 284 306 -1 ,286 285 307 -1 ,287 286 308 -1 ,288 287 309 -1 ,289 288 310 -1 ,290 289 311 -1 ,291 290 312 -1 ,292 291 313 -1 ,293 292 314 -1 ,295 294 316 -1 ,296 295 317 -1 ,297 296 318 -1 ,298 297 319 -1 ,299 298 320 -1 ,300 299 321 -1 ,301 300 322 -1 ,302 301 323 -1 ,303 302 324 -1 ,304 303 325 -1 ,305 304 326 -1 ,306 305 327 -1 ,307 306 328 -1 ,308 307 329 -1 ,309 308 330 -1 ,310 309 331 -1 ,311 310 332 -1 ,312 311 333 -1 ,313 312 334 -1 ,314 313 335 -1 ,316 315 337 -1 ,317 316 338 -1 ,318 317 339 -1 ,319 318 340 -1 ,320 319 341 -1 ,321 320 342 -1 ,322 321 343 -1 ,323 322 344 -1 ,324 323 345 -1 ,325 324 346 -1 ,326 325 347 -1 ,327 326 348 -1 ,328 327 349 -1 ,329 328 350 -1 ,330 329 351 -1 ,331 330 352 -1 ,332 331 353 -1 ,333 332 354 -1 ,334 333 355 -1 ,335 334 356 -1 ,337 336 358 -1 ,338 337 359 -1 ,339 338 360 -1 ,340 339 361 -1 ,341 340 362 -1 ,342 341 363 -1 ,343 342 364 -1 ,344 343 365 -1 ,345 344 366 -1 ,346 345 367 -1 ,347 346 368 -1 ,348 347 369 -1 ,349 348 370 -1 ,350 349 371 -1 ,351 350 372 -1 ,352 351 373 -1 ,353 352 374 -1 ,354 353 375 -1 ,355 354 376 -1 ,356 355 377 -1 ,358 357 379 -1 ,359 358 380 -1 ,360 359 381 -1 ,361 360 382 -1 ,362 361 383 -1 ,363 362 384 -1 ,364 363 385 -1 ,365 364 386 -1 ,366 365 387 -1 ,367 366 388 -1 ,368 367 389 -1 ,369 368 390 -1 ,370 369 391 -1 ,371 370 392 -1 ,372 371 393 -1 ,373 372 394 -1 ,374 373 395 -1 ,375 374 396 -1 ,376 375 397 -1 ,377 376 398 -1 ,379 378 400 -1 ,380 379 401 -1 ,381 380 402 -1 ,382 381 403 -1 ,383 382 404 -1 ,384 383 405 -1 ,385 384 406 -1 ,386 385 407 -1 ,387 386 408 -1 ,388 387 409 -1 ,389 388 410 -1 ,390 389 411 -1 ,391 390 412 -1 ,392 391 413 -1 ,393 392 414 -1 ,394 393 415 -1 ,395 394 416 -1 ,396 395 417 -1 ,397 396 418 -1 ,398 397 419 -1 ,400 399 421 -1 ,401 400 422 -1 ,402 401 423 -1 ,403 402 424 -1 ,404 403 425 -1 ,405 404 426 -1 ,406 405 427 -1 ,407 406 428 -1 ,408 407 429 -1 ,409 408 430 -1 ,410 409 431 -1 ,411 410 432 -1 ,412 411 433 -1 ,413 412 434 -1 ,414 413 435 -1 ,415 414 436 -1 ,416 415 437 -1 ,417 416 438 -1 ,418 417 439 -1 ,419 418 440 -1 ,">
					<Coordinate point="-0.00745 0.26442 -0.25079 -0.00737 0.26156 -0.24779 -0.00839 0.25331 -0.23883 -0.01049 0.23988 -0.22413 -0.01361 0.22160 -0.20407 -0.01768 0.19893 -0.17913 -0.02259 0.17241 -0.14993 -0.02823 0.14270 -0.11718 -0.03446 0.11053 -0.08170 -0.04112 0.07670 -0.04435 -0.04805 0.04203 -0.00606 -0.05508 0.00739 0.03223 -0.06204 -0.02638 0.06958 -0.06875 -0.05844 0.10507 -0.07505 -0.08801 0.13782 -0.08078 -0.11435 0.16704 -0.08581 -0.13683 0.19199 -0.09001 -0.15487 0.21206 -0.09327 -0.16805 0.22677 -0.09552 -0.17603 0.23574 -0.09670 -0.17863 0.23876 -0.00745 0.26442 -0.25079 -0.00684 0.26408 -0.24541 -0.00734 0.25829 -0.23412 -0.00894 0.24720 -0.21723 -0.01160 0.23108 -0.19513 -0.01526 0.21033 -0.16837 -0.01983 0.18545 -0.13762 -0.02519 0.15707 -0.10362 -0.03121 0.12587 -0.06723 -0.03775 0.09263 -0.02932 -0.04463 0.05816 0.00916 -0.05171 0.02332 0.04726 -0.05879 -0.01104 0.08405 -0.06570 -0.04407 0.11863 -0.07228 -0.07496 0.15013 -0.07837 -0.10295 0.17780 -0.08380 -0.12735 0.20093 -0.08846 -0.14755 0.21897 -0.09221 -0.16307 0.23147 -0.09498 -0.17351 0.23812 -0.09670 -0.17863 0.23876 -0.00745 0.26442 -0.25079 -0.00642 0.26637 -0.24326 -0.00651 0.26281 -0.22988 -0.00772 0.25385 -0.21099 -0.01002 0.23968 -0.18706 -0.01336 0.22067 -0.15866 -0.01765 0.19729 -0.12651 -0.02279 0.17010 -0.09139 -0.02865 0.13978 -0.05417 -0.03509 0.10708 -0.01576 -0.04194 0.07279 0.02289 -0.04905 0.03777 0.06082 -0.05623 0.00287 0.09711 -0.06331 -0.03104 0.13086 -0.07011 -0.06313 0.16124 -0.07646 -0.09260 0.18751 -0.08222 -0.11875 0.20900 -0.08723 -0.14091 0.22520 -0.09138 -0.15855 0.23571 -0.09456 -0.17122 0.24027 -0.09670 -0.17863 0.23876 -0.00745 0.26442 -0.25079 -0.00615 0.26820 -0.24155 -0.00598 0.26643 -0.22651 -0.00695 0.25916 -0.20604 -0.00902 0.24656 -0.18065 -0.01216 0.22895 -0.15095 -0.01628 0.20676 -0.11769 -0.02128 0.18053 -0.08168 -0.02704 0.15091 -0.04380 -0.03341 0.11864 -0.00499 -0.04025 0.08450 0.03379 -0.04737 0.04933 0.07159 -0.05461 0.01401 0.10748 -0.06179 -0.02061 0.14058 -0.06873 -0.05366 0.17006 -0.07526 -0.08433 0.19521 -0.08122 -0.11187 0.21541 -0.08646 -0.13560 0.23015 -0.09086 -0.15493 0.23908 -0.09430 -0.16939 0.24198 -0.09670 -0.17863 0.23876 -0.00745 0.26442 -0.25079 -0.00607 0.26939 -0.24046 -0.00582 0.26879 -0.22435 -0.00670 0.26262 -0.20286 -0.00871 0.25105 -0.17653 -0.01178 0.23435 -0.14600 -0.01584 0.21293 -0.11202 -0.02080 0.18733 -0.07543 -0.02652 0.15817 -0.03714 -0.03288 0.12618 0.00193 -0.03971 0.09213 0.04079 -0.04684 0.05687 0.07851 -0.05410 0.02126 0.11414 -0.06131 -0.01381 0.14682 -0.06830 -0.04748 0.17573 -0.07488 -0.07893 0.20017 -0.08091 -0.10738 0.21953 -0.08622 -0.13213 0.23333 -0.09069 -0.15257 0.24125 -0.09421 -0.16820 0.24307 -0.09670 -0.17863 0.23876 -0.00745 0.26442 -0.25079 -0.00617 0.26983 -0.24008 -0.00602 0.26966 -0.22360 -0.00701 0.26390 -0.20176 -0.00910 0.25270 -0.17511 -0.01225 0.23634 -0.14429 -0.01638 0.21521 -0.11006 -0.02140 0.18984 -0.07327 -0.02716 0.16085 -0.03483 -0.03354 0.12895 0.00432 -0.04038 0.09494 0.04322 -0.04750 0.05965 0.08090 -0.05474 0.02394 0.11645 -0.06191 -0.01130 0.14898 -0.06884 -0.04521 0.17769 -0.07536 -0.07694 0.20188 -0.08130 -0.10573 0.22095 -0.08652 -0.13085 0.23443 -0.09090 -0.15170 0.24200 -0.09432 -0.16776 0.24345 -0.09670 -0.17863 0.23876 -0.00745 0.26442 -0.25079 -0.00646 0.26948 -0.24045 -0.00658 0.26895 -0.22434 -0.00783 0.26287 -0.20285 -0.01017 0.25136 -0.17651 -0.01354 0.23472 -0.14598 -0.01785 0.21336 -0.11200 -0.02301 0.18781 -0.07541 -0.02889 0.15868 -0.03711 -0.03533 0.12670 0.00195 -0.04219 0.09266 0.04082 -0.04930 0.05739 0.07854 -0.05647 0.02177 0.11417 -0.06353 -0.01333 0.14684 -0.07031 -0.04705 0.17575 -0.07664 -0.07855 0.20019 -0.08237 -0.10707 0.21954 -0.08735 -0.13189 0.23335 -0.09146 -0.15241 0.24126 -0.09460 -0.16811 0.24308 -0.09670 -0.17863 0.23876 -0.00745 0.26442 -0.25079 -0.00689 0.26836 -0.24154 -0.00744 0.26674 -0.22650 -0.00909 0.25962 -0.20602 -0.01180 0.24716 -0.18062 -0.01550 0.22967 -0.15092 -0.02010 0.20758 -0.11765 -0.02549 0.18143 -0.08163 -0.03154 0.15188 -0.04375 -0.03808 0.11964 -0.00494 -0.04498 0.08551 0.03384 -0.05204 0.05033 0.07164 -0.05911 0.01497 0.10753 -0.06601 -0.01971 0.14063 -0.07256 -0.05284 0.17011 -0.07861 -0.08361 0.19525 -0.08400 -0.11127 0.21544 -0.08861 -0.13514 0.23018 -0.09232 -0.15462 0.23910 -0.09504 -0.16923 0.24198 -0.09670 -0.17863 0.23876 -0.00745 0.26442 -0.25079 -0.00744 0.26659 -0.24325 -0.00852 0.26324 -0.22986 -0.01067 0.25448 -0.21096 -0.01385 0.24050 -0.18701 -0.01796 0.22166 -0.15861 -0.02292 0.19842 -0.12645 -0.02859 0.17134 -0.09132 -0.03484 0.14111 -0.05410 -0.04152 0.10845 -0.01569 -0.04845 0.07418 0.02296 -0.05548 0.03915 0.06090 -0.06242 0.00420 0.09718 -0.06911 -0.02979 0.13093 -0.07537 -0.06200 0.16130 -0.08107 -0.09162 0.18756 -0.08605 -0.11793 0.20905 -0.09019 -0.14028 0.22524 -0.09339 -0.15812 0.23574 -0.09558 -0.17100 0.24028 -0.09670 -0.17863 0.23876 -0.00745 0.26442 -0.25079 -0.00804 0.26433 -0.24539 -0.00970 0.25880 -0.23410 -0.01241 0.24795 -0.21719 -0.01610 0.23205 -0.19508 -0.02067 0.21149 -0.16831 -0.02602 0.18678 -0.13755 -0.03201 0.15852 -0.10355 -0.03849 0.12742 -0.06714 -0.04530 0.09424 -0.02924 -0.05229 0.05980 0.00924 -0.05927 0.02494 0.04735 -0.06607 -0.00948 0.08414 -0.07252 -0.04261 0.11871 -0.07847 -0.07364 0.15021 -0.08378 -0.10179 0.17786 -0.08830 -0.12638 0.20098 -0.09193 -0.14681 0.21901 -0.09458 -0.16256 0.23150 -0.09618 -0.17325 0.23814 -0.09670 -0.17863 0.23876 -0.00745 0.26442 -0.25079 -0.00863 0.26183 -0.24777 -0.01088 0.25384 -0.23880 -0.01414 0.24066 -0.22409 -0.01834 0.22262 -0.20402 -0.02337 0.20014 -0.17907 -0.02910 0.17380 -0.14985 -0.03540 0.14423 -0.11710 -0.04211 0.11217 -0.08161 -0.04907 0.07840 -0.04426 -0.05610 0.04376 -0.00597 -0.06303 0.00909 0.03232 -0.06969 -0.02474 0.06967 -0.07592 -0.05691 0.10515 -0.08156 -0.08661 0.13790 -0.08647 -0.11313 0.16710 -0.09054 -0.13581 0.19204 -0.09366 -0.15409 0.21210 -0.09576 -0.16752 0.22680 -0.09678 -0.17576 0.23576 -0.09670 -0.17863 0.23876 -0.00745 0.26442 -0.25079 -0.00917 0.25930 -0.25015 -0.01194 0.24886 -0.24350 -0.01570 0.23334 -0.23100 -0.02035 0.21314 -0.21296 -0.02579 0.18874 -0.18983 -0.03187 0.16075 -0.16216 -0.03845 0.12986 -0.13066 -0.04536 0.09683 -0.09608 -0.05245 0.06247 -0.05929 -0.05952 0.02763 -0.02119 -0.06641 -0.00683 0.01729 -0.07294 -0.04008 0.05520 -0.07896 -0.07127 0.09159 -0.08432 -0.09966 0.12559 -0.08889 -0.12454 0.15634 -0.09255 -0.14529 0.18310 -0.09521 -0.16141 0.20520 -0.09681 -0.17250 0.22209 -0.09731 -0.17829 0.23338 -0.09670 -0.17863 0.23876 -0.00745 0.26442 -0.25079 -0.00959 0.25701 -0.25230 -0.01277 0.24434 -0.24774 -0.01692 0.22670 -0.23723 -0.02193 0.20454 -0.22103 -0.02769 0.17840 -0.19954 -0.03404 0.14892 -0.17327 -0.04084 0.11683 -0.14289 -0.04792 0.08292 -0.10914 -0.05510 0.04802 -0.07285 -0.06221 0.01300 -0.03492 -0.06906 -0.02128 0.00373 -0.07550 -0.05399 0.04214 -0.08136 -0.08431 0.07936 -0.08650 -0.11150 0.11448 -0.09079 -0.13488 0.14663 -0.09413 -0.15389 0.17503 -0.09643 -0.16805 0.19896 -0.09764 -0.17702 0.21785 -0.09773 -0.18058 0.23123 -0.09670 -0.17863 0.23876 -0.00745 0.26442 -0.25079 -0.00985 0.25518 -0.25401 -0.01329 0.24072 -0.25111 -0.01769 0.22139 -0.24218 -0.02293 0.19766 -0.22744 -0.02889 0.17012 -0.20724 -0.03542 0.13945 -0.18209 -0.04236 0.10640 -0.15261 -0.04954 0.07179 -0.11951 -0.05678 0.03646 -0.08362 -0.06390 0.00130 -0.04582 -0.07074 -0.03285 -0.00704 -0.07711 -0.06512 0.03177 -0.08287 -0.09474 0.06965 -0.08787 -0.12097 0.10566 -0.09199 -0.14316 0.13892 -0.09513 -0.16077 0.16862 -0.09720 -0.17337 0.19401 -0.09817 -0.18064 0.21448 -0.09800 -0.18241 0.22952 -0.09670 -0.17863 0.23876 -0.00745 0.26442 -0.25079 -0.00994 0.25399 -0.25510 -0.01346 0.23836 -0.25328 -0.01793 0.21792 -0.24536 -0.02325 0.19317 -0.23156 -0.02927 0.16472 -0.21220 -0.03585 0.13327 -0.18776 -0.04284 0.09960 -0.15885 -0.05005 0.06453 -0.12617 -0.05731 0.02892 -0.09054 -0.06444 -0.00634 -0.05282 -0.07127 -0.04038 -0.01396 -0.07763 -0.07238 0.02511 -0.08335 -0.10154 0.06340 -0.08831 -0.12714 0.09999 -0.09237 -0.14856 0.13397 -0.09545 -0.16526 0.16450 -0.09745 -0.17683 0.19083 -0.09834 -0.18300 0.21232 -0.09808 -0.18360 0.22843 -0.09670 -0.17863 0.23876 -0.00745 0.26442 -0.25079 -0.00983 0.25355 -0.25548 -0.01325 0.23749 -0.25403 -0.01763 0.21665 -0.24646 -0.02285 0.19152 -0.23298 -0.02880 0.16273 -0.21391 -0.03531 0.13100 -0.18972 -0.04224 0.09709 -0.16101 -0.04941 0.06185 -0.12848 -0.05665 0.02614 -0.09293 -0.06377 -0.00915 -0.05525 -0.07061 -0.04316 -0.01635 -0.07699 -0.07506 0.02280 -0.08276 -0.10405 0.06124 -0.08777 -0.12942 0.09803 -0.09190 -0.15055 0.13226 -0.09505 -0.16691 0.16308 -0.09714 -0.17811 0.18973 -0.09813 -0.18387 0.21157 -0.09798 -0.18404 0.22805 -0.09670 -0.17863 0.23876 -0.00745 0.26442 -0.25079 -0.00955 0.25391 -0.25511 -0.01269 0.23820 -0.25329 -0.01680 0.21768 -0.24538 -0.02178 0.19286 -0.23157 -0.02751 0.16435 -0.21222 -0.03384 0.13284 -0.18778 -0.04062 0.09912 -0.15887 -0.04769 0.06402 -0.12620 -0.05486 0.02840 -0.09057 -0.06196 -0.00687 -0.05285 -0.06882 -0.04091 -0.01398 -0.07526 -0.07289 0.02508 -0.08114 -0.10201 0.06338 -0.08630 -0.12757 0.09997 -0.09062 -0.14893 0.13395 -0.09398 -0.16557 0.16448 -0.09632 -0.17707 0.19082 -0.09757 -0.18316 0.21231 -0.09769 -0.18368 0.22842 -0.09670 -0.17863 0.23876 -0.00745 0.26442 -0.25079 -0.00911 0.25502 -0.25401 -0.01183 0.24041 -0.25113 -0.01554 0.22093 -0.24221 -0.02015 0.19706 -0.22747 -0.02554 0.16940 -0.20728 -0.03159 0.13863 -0.18214 -0.03814 0.10550 -0.15266 -0.04504 0.07082 -0.11956 -0.05211 0.03546 -0.08367 -0.05917 0.00028 -0.04587 -0.06607 -0.03385 -0.00709 -0.07262 -0.06608 0.03172 -0.07866 -0.09564 0.06960 -0.08405 -0.12179 0.10562 -0.08865 -0.14388 0.13889 -0.09235 -0.16137 0.16859 -0.09506 -0.17383 0.19399 -0.09671 -0.18095 0.21447 -0.09726 -0.18256 0.22951 -0.09670 -0.17863 0.23876 -0.00745 0.26442 -0.25079 -0.00857 0.25680 -0.25231 -0.01076 0.24391 -0.24777 -0.01396 0.22607 -0.23727 -0.01810 0.20372 -0.22108 -0.02308 0.17741 -0.19959 -0.02878 0.14779 -0.17333 -0.03504 0.11559 -0.14296 -0.04173 0.08159 -0.10921 -0.04867 0.04665 -0.07293 -0.05570 0.01161 -0.03499 -0.06263 -0.02266 0.00366 -0.06931 -0.05532 0.04207 -0.07556 -0.08555 0.07929 -0.08123 -0.11262 0.11442 -0.08619 -0.13587 0.14658 -0.09030 -0.15471 0.17498 -0.09348 -0.16869 0.19893 -0.09563 -0.17745 0.21783 -0.09671 -0.18079 0.23122 -0.09670 -0.17863 0.23876 -0.00745 0.26442 -0.25079 -0.00797 0.25905 -0.25017 -0.00957 0.24835 -0.24353 -0.01222 0.23260 -0.23104 -0.01585 0.21218 -0.21301 -0.02037 0.18758 -0.18989 -0.02568 0.15943 -0.16224 -0.03163 0.12840 -0.13074 -0.03809 0.09528 -0.09617 -0.04489 0.06086 -0.05938 -0.05186 0.02599 -0.02127 -0.05885 -0.00845 0.01721 -0.06566 -0.04163 0.05511 -0.07214 -0.07273 0.09152 -0.07813 -0.10099 0.12552 -0.08348 -0.12570 0.15628 -0.08805 -0.14625 0.18305 -0.09174 -0.16215 0.20516 -0.09445 -0.17301 0.22207 -0.09611 -0.17854 0.23336 -0.09670 -0.17863 0.23876 -0.00745 0.26442 -0.25079 -0.00737 0.26156 -0.24779 -0.00839 0.25331 -0.23883 -0.01049 0.23988 -0.22413 -0.01361 0.22160 -0.20407 -0.01768 0.19893 -0.17913 -0.02259 0.17241 -0.14993 -0.02823 0.14270 -0.11718 -0.03446 0.11053 -0.08170 -0.04112 0.07670 -0.04435 -0.04805 0.04203 -0.00606 -0.05508 0.00739 0.03223 -0.06204 -0.02638 0.06958 -0.06875 -0.05844 0.10507 -0.07505 -0.08801 0.13782 -0.08078 -0.11435 0.16704 -0.08581 -0.13683 0.19199 -0.09001 -0.15487 0.21206 -0.09327 -0.16805 0.22677 -0.09552 -0.17603 0.23574 -0.09670 -0.17863 0.23876 "/>
				</IndexedFaceSet>
			</Shape>
			<Shape>
				<Appearance>
					<Material transparency="0.7500 " diffuseColor="1.0000 0.0079 0.0476"/>
				</Appearance>
				<IndexedFaceSet solid="false" coordIndex="0 21 22 -1 ,1 22 23 -1 ,2 23 24 -1 ,3 24 25 -1 ,4 25 26 -1 ,5 26 27 -1 ,6 27 28 -1 ,7 28 29 -1 ,8 29 30 -1 ,9 30 31 -1 ,10 31 32 -1 ,11 32 33 -1 ,12 33 34 -1 ,13 34 35 -1 ,14 35 36 -1 ,15 36 37 -1 ,16 37 38 -1 ,17 38 39 -1 ,18 39 40 -1 ,19 40 41 -1 ,21 42 43 -1 ,22 43 44 -1 ,23 44 45 -1 ,24 45 46 -1 ,25 46 47 -1 ,26 47 48 -1 ,27 48 49 -1 ,28 49 50 -1 ,29 50 51 -1 ,30 51 52 -1 ,31 52 53 -1 ,32 53 54 -1 ,33 54 55 -1 ,34 55 56 -1 ,35 56 57 -1 ,36 57 58 -1 ,37 58 59 -1 ,38 59 60 -1 ,39 60 61 -1 ,40 61 62 -1 ,42 63 64 -1 ,43 64 65 -1 ,44 65 66 -1 ,45 66 67 -1 ,46 67 68 -1 ,47 68 69 -1 ,48 69 70 -1 ,49 70 71 -1 ,50 71 72 -1 ,51 72 73 -1 ,52 73 74 -1 ,53 74 75 -1 ,54 75 76 -1 ,55 76 77 -1 ,56 77 78 -1 ,57 78 79 -1 ,58 79 80 -1 ,59 80 81 -1 ,60 81 82 -1 ,61 82 83 -1 ,63 84 85 -1 ,64 85 86 -1 ,65 86 87 -1 ,66 87 88 -1 ,67 88 89 -1 ,68 89 90 -1 ,69 90 91 -1 ,70 91 92 -1 ,71 92 93 -1 ,72 93 94 -1 ,73 94 95 -1 ,74 95 96 -1 ,75 96 97 -1 ,76 97 98 -1 ,77 98 99 -1 ,78 99 100 -1 ,79 100 101 -1 ,80 101 102 -1 ,81 102 103 -1 ,82 103 104 -1 ,84 105 106 -1 ,85 106 107 -1 ,86 107 108 -1 ,87 108 109 -1 ,88 109 110 -1 ,89 110 111 -1 ,90 111 112 -1 ,91 112 113 -1 ,92 113 114 -1 ,93 114 115 -1 ,94 115 116 -1 ,95 116 117 -1 ,96 117 118 -1 ,97 118 119 -1 ,98 119 120 -1 ,99 120 121 -1 ,100 121 122 -1 ,101 122 123 -1 ,102 123 124 -1 ,103 124 125 -1 ,105 126 127 -1 ,106 127 128 -1 ,107 128 129 -1 ,108 129 130 -1 ,109 130 131 -1 ,110 131 132 -1 ,111 132 133 -1 ,112 133 134 -1 ,113 134 135 -1 ,114 135 136 -1 ,115 136 137 -1 ,116 137 138 -1 ,117 138 139 -1 ,118 139 140 -1 ,119 140 141 -1 ,120 141 142 -1 ,121 142 143 -1 ,122 143 144 -1 ,123 144 145 -1 ,124 145 146 -1 ,126 147 148 -1 ,127 148 149 -1 ,128 149 150 -1 ,129 150 151 -1 ,130 151 152 -1 ,131 152 153 -1 ,132 153 154 -1 ,133 154 155 -1 ,134 155 156 -1 ,135 156 157 -1 ,136 157 158 -1 ,137 158 159 -1 ,138 159 160 -1 ,139 160 161 -1 ,140 161 162 -1 ,141 162 163 -1 ,142 163 164 -1 ,143 164 165 -1 ,144 165 166 -1 ,145 166 167 -1 ,147 168 169 -1 ,148 169 170 -1 ,149 170 171 -1 ,150 171 172 -1 ,151 172 173 -1 ,152 173 174 -1 ,153 174 175 -1 ,154 175 176 -1 ,155 176 177 -1 ,156 177 178 -1 ,157 178 179 -1 ,158 179 180 -1 ,159 180 181 -1 ,160 181 182 -1 ,161 182 183 -1 ,162 183 184 -1 ,163 184 185 -1 ,164 185 186 -1 ,165 186 187 -1 ,166 187 188 -1 ,168 189 190 -1 ,169 190 191 -1 ,170 191 192 -1 ,171 192 193 -1 ,172 193 194 -1 ,173 194 195 -1 ,174 195 196 -1 ,175 196 197 -1 ,176 197 198 -1 ,177 198 199 -1 ,178 199 200 -1 ,179 200 201 -1 ,180 201 202 -1 ,181 202 203 -1 ,182 203 204 -1 ,183 204 205 -1 ,184 205 206 -1 ,185 206 207 -1 ,186 207 208 -1 ,187 208 209 -1 ,189 210 211 -1 ,190 211 212 -1 ,191 212 213 -1 ,192 213 214 -1 ,193 214 215 -1 ,194 215 216 -1 ,195 216 217 -1 ,196 217 218 -1 ,197 218 219 -1 ,198 219 220 -1 ,199 220 221 -1 ,200 221 222 -1 ,201 222 223 -1 ,202 223 224 -1 ,203 224 225 -1 ,204 225 226 -1 ,205 226 227 -1 ,206 227 228 -1 ,207 228 229 -1 ,208 229 230 -1 ,210 231 232 -1 ,211 232 233 -1 ,212 233 234 -1 ,213 234 235 -1 ,214 235 236 -1 ,215 236 237 -1 ,216 237 238 -1 ,217 238 239 -1 ,218 239 240 -1 ,219 240 241 -1 ,220 241 242 -1 ,221 242 243 -1 ,222 243 244 -1 ,223 244 245 -1 ,224 245 246 -1 ,225 246 247 -1 ,226 247 248 -1 ,227 248 249 -1 ,228 249 250 -1 ,229 250 251 -1 ,231 252 253 -1 ,232 253 254 -1 ,233 254 255 -1 ,234 255 256 -1 ,235 256 257 -1 ,236 257 258 -1 ,237 258 259 -1 ,238 259 260 -1 ,239 260 261 -1 ,240 261 262 -1 ,241 262 263 -1 ,242 263 264 -1 ,243 264 265 -1 ,244 265 266 -1 ,245 266 267 -1 ,246 267 268 -1 ,247 268 269 -1 ,248 269 270 -1 ,249 270 271 -1 ,250 271 272 -1 ,252 273 274 -1 ,253 274 275 -1 ,254 275 276 -1 ,255 276 277 -1 ,256 277 278 -1 ,257 278 279 -1 ,258 279 280 -1 ,259 280 281 -1 ,260 281 282 -1 ,261 282 283 -1 ,262 283 284 -1 ,263 284 285 -1 ,264 285 286 -1 ,265 286 287 -1 ,266 287 288 -1 ,267 288 289 -1 ,268 289 290 -1 ,269 290 291 -1 ,270 291 292 -1 ,271 292 293 -1 ,273 294 295 -1 ,274 295 296 -1 ,275 296 297 -1 ,276 297 298 -1 ,277 298 299 -1 ,278 299 300 -1 ,279 300 301 -1 ,280 301 302 -1 ,281 302 303 -1 ,282 303 304 -1 ,283 304 305 -1 ,284 305 306 -1 ,285 306 307 -1 ,286 307 308 -1 ,287 308 309 -1 ,288 309 310 -1 ,289 310 311 -1 ,290 311 312 -1 ,291 312 313 -1 ,292 313 314 -1 ,294 315 316 -1 ,295 316 317 -1 ,296 317 318 -1 ,297 318 319 -1 ,298 319 320 -1 ,299 320 321 -1 ,300 321 322 -1 ,301 322 323 -1 ,302 323 324 -1 ,303 324 325 -1 ,304 325 326 -1 ,305 326 327 -1 ,306 327 328 -1 ,307 328 329 -1 ,308 329 330 -1 ,309 330 331 -1 ,310 331 332 -1 ,311 332 333 -1 ,312 333 334 -1 ,313 334 335 -1 ,315 336 337 -1 ,316 337 338 -1 ,317 338 339 -1 ,318 339 340 -1 ,319 340 341 -1 ,320 341 342 -1 ,321 342 343 -1 ,322 343 344 -1 ,323 344 345 -1 ,324 345 346 -1 ,325 346 347 -1 ,326 347 348 -1 ,327 348 349 -1 ,328 349 350 -1 ,329 350 351 -1 ,330 351 352 -1 ,331 352 353 -1 ,332 353 354 -1 ,333 354 355 -1 ,334 355 356 -1 ,336 357 358 -1 ,337 358 359 -1 ,338 359 360 -1 ,339 360 361 -1 ,340 361 362 -1 ,341 362 363 -1 ,342 363 364 -1 ,343 364 365 -1 ,344 365 366 -1 ,345 366 367 -1 ,346 367 368 -1 ,347 368 369 -1 ,348 369 370 -1 ,349 370 371 -1 ,350 371 372 -1 ,351 372 373 -1 ,352 373 374 -1 ,353 374 375 -1 ,354 375 376 -1 ,355 376 377 -1 ,357 378 379 -1 ,358 379 380 -1 ,359 380 381 -1 ,360 381 382 -1 ,361 382 383 -1 ,362 383 384 -1 ,363 384 385 -1 ,364 385 386 -1 ,365 386 387 -1 ,366 387 388 -1 ,367 388 389 -1 ,368 389 390 -1 ,369 390 391 -1 ,370 391 392 -1 ,371 392 393 -1 ,372 393 394 -1 ,373 394 395 -1 ,374 395 396 -1 ,375 396 397 -1 ,376 397 398 -1 ,378 399 400 -1 ,379 400 401 -1 ,380 401 402 -1 ,381 402 403 -1 ,382 403 404 -1 ,383 404 405 -1 ,384 405 406 -1 ,385 406 407 -1 ,386 407 408 -1 ,387 408 409 -1 ,388 409 410 -1 ,389 410 411 -1 ,390 411 412 -1 ,391 412 413 -1 ,392 413 414 -1 ,393 414 415 -1 ,394 415 416 -1 ,395 416 417 -1 ,396 417 418 -1 ,397 418 419 -1 ,399 420 421 -1 ,400 421 422 -1 ,401 422 423 -1 ,402 423 424 -1 ,403 424 425 -1 ,404 425 426 -1 ,405 426 427 -1 ,406 427 428 -1 ,407 428 429 -1 ,408 429 430 -1 ,409 430 431 -1 ,410 431 432 -1 ,411 432 433 -1 ,412 433 434 -1 ,413 434 435 -1 ,414 435 436 -1 ,415 436 437 -1 ,416 437 438 -1 ,417 438 439 -1 ,418 439 440 -1 ,1 0 22 -1 ,2 1 23 -1 ,3 2 24 -1 ,4 3 25 -1 ,5 4 26 -1 ,6 5 27 -1 ,7 6 28 -1 ,8 7 29 -1 ,9 8 30 -1 ,10 9 31 -1 ,11 10 32 -1 ,12 11 33 -1 ,13 12 34 -1 ,14 13 35 -1 ,15 14 36 -1 ,16 15 37 -1 ,17 16 38 -1 ,18 17 39 -1 ,19 18 40 -1 ,20 19 41 -1 ,22 21 43 -1 ,23 22 44 -1 ,24 23 45 -1 ,25 24 46 -1 ,26 25 47 -1 ,27 26 48 -1 ,28 27 49 -1 ,29 28 50 -1 ,30 29 51 -1 ,31 30 52 -1 ,32 31 53 -1 ,33 32 54 -1 ,34 33 55 -1 ,35 34 56 -1 ,36 35 57 -1 ,37 36 58 -1 ,38 37 59 -1 ,39 38 60 -1 ,40 39 61 -1 ,41 40 62 -1 ,43 42 64 -1 ,44 43 65 -1 ,45 44 66 -1 ,46 45 67 -1 ,47 46 68 -1 ,48 47 69 -1 ,49 48 70 -1 ,50 49 71 -1 ,51 50 72 -1 ,52 51 73 -1 ,53 52 74 -1 ,54 53 75 -1 ,55 54 76 -1 ,56 55 77 -1 ,57 56 78 -1 ,58 57 79 -1 ,59 58 80 -1 ,60 59 81 -1 ,61 60 82 -1 ,62 61 83 -1 ,64 63 85 -1 ,65 64 86 -1 ,66 65 87 -1 ,67 66 88 -1 ,68 67 89 -1 ,69 68 90 -1 ,70 69 91 -1 ,71 70 92 -1 ,72 71 93 -1 ,73 72 94 -1 ,74 73 95 -1 ,75 74 96 -1 ,76 75 97 -1 ,77 76 98 -1 ,78 77 99 -1 ,79 78 100 -1 ,80 79 101 -1 ,81 80 102 -1 ,82 81 103 -1 ,83 82 104 -1 ,85 84 106 -1 ,86 85 107 -1 ,87 86 108 -1 ,88 87 109 -1 ,89 88 110 -1 ,90 89 111 -1 ,91 90 112 -1 ,92 91 113 -1 ,93 92 114 -1 ,94 93 115 -1 ,95 94 116 -1 ,96 95 117 -1 ,97 96 118 -1 ,98 97 119 -1 ,99 98 120 -1 ,100 99 121 -1 ,101 100 122 -1 ,102 101 123 -1 ,103 102 124 -1 ,104 103 125 -1 ,106 105 127 -1 ,107 106 128 -1 ,108 107 129 -1 ,109 108 130 -1 ,110 109 131 -1 ,111 110 132 -1 ,112 111 133 -1 ,113 112 134 -1 ,114 113 135 -1 ,115 114 136 -1 ,116 115 137 -1 ,117 116 138 -1 ,118 117 139 -1 ,119 118 140 -1 ,120 119 141 -1 ,121 120 142 -1 ,122 121 143 -1 ,123 122 144 -1 ,124 123 145 -1 ,125 124 146 -1 ,127 126 148 -1 ,128 127 149 -1 ,129 128 150 -1 ,130 129 151 -1 ,131 130 152 -1 ,132 131 153 -1 ,133 132 154 -1 ,134 133 155 -1 ,135 134 156 -1 ,136 135 157 -1 ,137 136 158 -1 ,138 137 159 -1 ,139 138 160 -1 ,140 139 161 -1 ,141 140 162 -1 ,142 141 163 -1 ,143 142 164 -1 ,144 143 165 -1 ,145 144 166 -1 ,146 145 167 -1 ,148 147 169 -1 ,149 148 170 -1 ,150 149 171 -1 ,151 150 172 -1 ,152 151 173 -1 ,153 152 174 -1 ,154 153 175 -1 ,155 154 176 -1 ,156 155 177 -1 ,157 156 178 -1 ,158 157 179 -1 ,159 158 180 -1 ,160 159 181 -1 ,161 160 182 -1 ,162 161 183 -1 ,163 162 184 -1 ,164 163 185 -1 ,165 164 186 -1 ,166 165 187 -1 ,167 166 188 -1 ,169 168 190 -1 ,170 169 191 -1 ,171 170 192 -1 ,172 171 193 -1 ,173 172 194 -1 ,174 173 195 -1 ,175 174 196 -1 ,176 175 197 -1 ,177 176 198 -1 ,178 177 199 -1 ,179 178 200 -1 ,180 179 201 -1 ,181 180 202 -1 ,182 181 203 -1 ,183 182 204 -1 ,184 183 205 -1 ,185 184 206 -1 ,186 185 207 -1 ,187 186 208 -1 ,188 187 209 -1 ,190 189 211 -1 ,191 190 212 -1 ,192 191 213 -1 ,193 192 214 -1 ,194 193 215 -1 ,195 194 216 -1 ,196 195 217 -1 ,197 196 218 -1 ,198 197 219 -1 ,199 198 220 -1 ,200 199 221 -1 ,201 200 222 -1 ,202 201 223 -1 ,203 202 224 -1 ,204 203 225 -1 ,205 204 226 -1 ,206 205 227 -1 ,207 206 228 -1 ,208 207 229 -1 ,209 208 230 -1 ,211 210 232 -1 ,212 211 233 -1 ,213 212 234 -1 ,214 213 235 -1 ,215 214 236 -1 ,216 215 237 -1 ,217 216 238 -1 ,218 217 239 -1 ,219 218 240 -1 ,220 219 241 -1 ,221 220 242 -1 ,222 221 243 -1 ,223 222 244 -1 ,224 223 245 -1 ,225 224 246 -1 ,226 225 247 -1 ,227 226 248 -1 ,228 227 249 -1 ,229 228 250 -1 ,230 229 251 -1 ,232 231 253 -1 ,233 232 254 -1 ,234 233 255 -1 ,235 234 256 -1 ,236 235 257 -1 ,237 236 258 -1 ,238 237 259 -1 ,239 238 260 -1 ,240 239 261 -1 ,241 240 262 -1 ,242 241 263 -1 ,243 242 264 -1 ,244 243 265 -1 ,245 244 266 -1 ,246 245 267 -1 ,247 246 268 -1 ,248 247 269 -1 ,249 248 270 -1 ,250 249 271 -1 ,251 250 272 -1 ,253 252 274 -1 ,254 253 275 -1 ,255 254 276 -1 ,256 255 277 -1 ,257 256 278 -1 ,258 257 279 -1 ,259 258 280 -1 ,260 259 281 -1 ,261 260 282 -1 ,262 261 283 -1 ,263 262 284 -1 ,264 263 285 -1 ,265 264 286 -1 ,266 265 287 -1 ,267 266 288 -1 ,268 267 289 -1 ,269 268 290 -1 ,270 269 291 -1 ,271 270 292 -1 ,272 271 293 -1 ,274 273 295 -1 ,275 274 296 -1 ,276 275 297 -1 ,277 276 298 -1 ,278 277 299 -1 ,279 278 300 -1 ,280 279 301 -1 ,281 280 302 -1 ,282 281 303 -1 ,283 282 304 -1 ,284 283 305 -1 ,285 284 306 -1 ,286 285 307 -1 ,287 286 308 -1 ,288 287 309 -1 ,289 288 310 -1 ,290 289 311 -1 ,291 290 312 -1 ,292 291 313 -1 ,293 292 314 -1 ,295 294 316 -1 ,296 295 317 -1 ,297 296 318 -1 ,298 297 319 -1 ,299 298 320 -1 ,300 299 321 -1 ,301 300 322 -1 ,302 301 323 -1 ,303 302 324 -1 ,304 303 325 -1 ,305 304 326 -1 ,306 305 327 -1 ,307 306 328 -1 ,308 307 329 -1 ,309 308 330 -1 ,310 309 331 -1 ,311 310 332 -1 ,312 311 333 -1 ,313 312 334 -1 ,314 313 335 -1 ,316 315 337 -1 ,317 316 338 -1 ,318 317 339 -1 ,319 318 340 -1 ,320 319 341 -1 ,321 320 342 -1 ,322 321 343 -1 ,323 322 344 -1 ,324 323 345 -1 ,325 324 346 -1 ,326 325 347 -1 ,327 326 348 -1 ,328 327 349 -1 ,329 328 350 -1 ,330 329 351 -1 ,331 330 352 -1 ,332 331 353 -1 ,333 332 354 -1 ,334 333 355 -1 ,335 334 356 -1 ,337 336 358 -1 ,338 337 359 -1 ,339 338 360 -1 ,340 339 361 -1 ,341 340 362 -1 ,342 341 363 -1 ,343 342 364 -1 ,344 343 365 -1 ,345 344 366 -1 ,346 345 367 -1 ,347 346 368 -1 ,348 347 369 -1 ,349 348 370 -1 ,350 349 371 -1 ,351 350 372 -1 ,352 351 373 -1 ,353 352 374 -1 ,354 353 375 -1 ,355 354 376 -1 ,356 355 377 -1 ,358 357 379 -1 ,359 358 380 -1 ,360 359 381 -1 ,361 360 382 -1 ,362 361 383 -1 ,363 362 384 -1 ,364 363 385 -1 ,365 364 386 -1 ,366 365 387 -1 ,367 366 388 -1 ,368 367 389 -1 ,369 368 390 -1 ,370 369 391 -1 ,371 370 392 -1 ,372 371 393 -1 ,373 372 394 -1 ,374 373 395 -1 ,375 374 396 -1 ,376 375 397 -1 ,377 376 398 -1 ,379 378 400 -1 ,380 379 401 -1 ,381 380 402 -1 ,382 381 403 -1 ,383 382 404 -1 ,384 383 405 -1 ,385 384 406 -1 ,386 385 407 -1 ,387 386 408 -1 ,388 387 409 -1 ,389 388 410 -1 ,390 389 411 -1 ,391 390 412 -1 ,392 391 413 -1 ,393 392 414 -1 ,394 393 415 -1 ,395 394 416 -1 ,396 395 417 -1 ,397 396 418 -1 ,398 397 419 -1 ,400 399 421 -1 ,401 400 422 -1 ,402 401 423 -1 ,403 402 424 -1 ,404 403 425 -1 ,405 404 426 -1 ,406 405 427 -1 ,407 406 428 -1 ,408 407 429 -1 ,409 408 430 -1 ,410 409 431 -1 ,411 410 432 -1 ,412 411 433 -1 ,413 412 434 -1 ,414 413 435 -1 ,415 414 436 -1 ,416 415 437 -1 ,417 416 438 -1 ,418 417 439 -1 ,419 418 440 -1 ,">
					<Coordinate point="-0.04244 0.05067 -0.24580 -0.04251 0.04992 -0.24254 -0.04302 0.04775 -0.23284 -0.04394 0.04421 -0.21694 -0.04525 0.03940 -0.19523 -0.04692 0.03343 -0.16825 -0.04891 0.02644 -0.13666 -0.05117 0.01861 -0.10124 -0.05364 0.01014 -0.06286 -0.05627 0.00122 -0.02247 -0.05898 -0.00791 0.01894 -0.06172 -0.01704 0.06035 -0.06441 -0.02594 0.10074 -0.06699 -0.03439 0.13912 -0.06939 -0.04218 0.17454 -0.07155 -0.04913 0.20612 -0.07343 -0.05505 0.23310 -0.07498 -0.05981 0.25480 -0.07615 -0.06329 0.27070 -0.07692 -0.06539 0.28039 -0.07727 -0.06608 0.28365 -0.04244 0.05067 -0.24580 -0.04189 0.05267 -0.24189 -0.04178 0.05319 -0.23155 -0.04212 0.05221 -0.21505 -0.04290 0.04975 -0.19279 -0.04409 0.04588 -0.16532 -0.04567 0.04069 -0.13331 -0.04760 0.03431 -0.09755 -0.04984 0.02689 -0.05892 -0.05231 0.01862 -0.01838 -0.05498 0.00970 0.02309 -0.05776 0.00036 0.06445 -0.06060 -0.00919 0.10469 -0.06342 -0.01870 0.14282 -0.06615 -0.02793 0.17789 -0.06872 -0.03667 0.20906 -0.07108 -0.04470 0.23554 -0.07316 -0.05181 0.25669 -0.07491 -0.05784 0.27198 -0.07630 -0.06264 0.28104 -0.07727 -0.06608 0.28365 -0.04244 0.05067 -0.24580 -0.04134 0.05516 -0.24130 -0.04069 0.05811 -0.23040 -0.04052 0.05943 -0.21336 -0.04083 0.05910 -0.19060 -0.04160 0.05713 -0.16267 -0.04282 0.05356 -0.13028 -0.04446 0.04848 -0.09422 -0.04648 0.04202 -0.05536 -0.04883 0.03433 -0.01468 -0.05145 0.02561 0.02683 -0.05428 0.01607 0.06814 -0.05725 0.00594 0.10825 -0.06028 -0.00452 0.14615 -0.06330 -0.01506 0.18092 -0.06623 -0.02542 0.21170 -0.06901 -0.03535 0.23774 -0.07156 -0.04459 0.25839 -0.07383 -0.05293 0.27314 -0.07575 -0.06015 0.28163 -0.07727 -0.06608 0.28365 -0.04244 0.05067 -0.24580 -0.04091 0.05714 -0.24084 -0.03986 0.06201 -0.22948 -0.03929 0.06517 -0.21201 -0.03924 0.06654 -0.18885 -0.03969 0.06607 -0.16058 -0.04063 0.06379 -0.12788 -0.04205 0.05975 -0.09157 -0.04391 0.05405 -0.05254 -0.04616 0.04683 -0.01175 -0.04875 0.03826 0.02979 -0.05161 0.02856 0.07107 -0.05468 0.01797 0.11107 -0.05787 0.00675 0.14879 -0.06111 -0.00483 0.18332 -0.06432 -0.01648 0.21380 -0.06742 -0.02791 0.23948 -0.07033 -0.03885 0.25973 -0.07299 -0.04902 0.27405 -0.07532 -0.05817 0.28209 -0.07727 -0.06608 0.28365 -0.04244 0.05067 -0.24580 -0.04066 0.05841 -0.24054 -0.03936 0.06453 -0.22889 -0.03856 0.06887 -0.21115 -0.03829 0.07133 -0.18773 -0.03854 0.07184 -0.15923 -0.03933 0.07039 -0.12634 -0.04061 0.06701 -0.08988 -0.04237 0.06180 -0.05073 -0.04457 0.05487 -0.00987 -0.04713 0.04641 0.03170 -0.05002 0.03661 0.07295 -0.05314 0.02572 0.11288 -0.05643 0.01401 0.15049 -0.05980 0.00176 0.18486 -0.06318 -0.01072 0.21515 -0.06647 -0.02312 0.24060 -0.06960 -0.03515 0.26060 -0.07249 -0.04650 0.27464 -0.07507 -0.05690 0.28239 -0.07727 -0.06608 0.28365 -0.04244 0.05067 -0.24580 -0.04060 0.05886 -0.24044 -0.03924 0.06541 -0.22869 -0.03839 0.07017 -0.21085 -0.03807 0.07300 -0.18735 -0.03828 0.07385 -0.15877 -0.03903 0.07269 -0.12581 -0.04028 0.06955 -0.08929 -0.04202 0.06451 -0.05011 -0.04420 0.05769 -0.00923 -0.04676 0.04926 0.03235 -0.04965 0.03943 0.07360 -0.05279 0.02843 0.11350 -0.05610 0.01655 0.15107 -0.05950 0.00407 0.18539 -0.06291 -0.00870 0.21561 -0.06625 -0.02145 0.24098 -0.06943 -0.03386 0.26089 -0.07238 -0.04562 0.27484 -0.07501 -0.05645 0.28249 -0.07727 -0.06608 0.28365 -0.04244 0.05067 -0.24580 -0.04075 0.05843 -0.24054 -0.03952 0.06457 -0.22890 -0.03880 0.06893 -0.21115 -0.03860 0.07140 -0.18774 -0.03892 0.07192 -0.15924 -0.03976 0.07049 -0.12635 -0.04109 0.06712 -0.08988 -0.04289 0.06192 -0.05074 -0.04510 0.05500 -0.00988 -0.04767 0.04654 0.03169 -0.05055 0.03674 0.07294 -0.05365 0.02584 0.11287 -0.05691 0.01412 0.15048 -0.06024 0.00186 0.18485 -0.06356 -0.01063 0.21514 -0.06679 -0.02305 0.24060 -0.06985 -0.03509 0.26059 -0.07266 -0.04646 0.27464 -0.07515 -0.05688 0.28239 -0.07727 -0.06608 0.28365 -0.04244 0.05067 -0.24580 -0.04107 0.05718 -0.24084 -0.04017 0.06209 -0.22949 -0.03976 0.06528 -0.21202 -0.03984 0.06668 -0.18886 -0.04041 0.06624 -0.16059 -0.04146 0.06399 -0.12789 -0.04297 0.05996 -0.09159 -0.04489 0.05428 -0.05256 -0.04718 0.04706 -0.01177 -0.04978 0.03850 0.02978 -0.05263 0.02880 0.07106 -0.05565 0.01820 0.11105 -0.05878 0.00696 0.14878 -0.06194 -0.00464 0.18331 -0.06505 -0.01631 0.21379 -0.06802 -0.02777 0.23947 -0.07080 -0.03874 0.25973 -0.07331 -0.04895 0.27405 -0.07548 -0.05813 0.28209 -0.07727 -0.06608 0.28365 -0.04244 0.05067 -0.24580 -0.04156 0.05521 -0.24130 -0.04113 0.05821 -0.23041 -0.04116 0.05958 -0.21337 -0.04166 0.05930 -0.19061 -0.04260 0.05736 -0.16269 -0.04396 0.05383 -0.13030 -0.04572 0.04878 -0.09423 -0.04783 0.04233 -0.05538 -0.05023 0.03466 -0.01470 -0.05287 0.02594 0.02681 -0.05568 0.01640 0.06812 -0.05859 0.00626 0.10823 -0.06154 -0.00423 0.14613 -0.06444 -0.01480 0.18090 -0.06723 -0.02519 0.21169 -0.06984 -0.03515 0.23773 -0.07220 -0.04444 0.25838 -0.07426 -0.05283 0.27313 -0.07597 -0.06010 0.28163 -0.07727 -0.06608 0.28365 -0.04244 0.05067 -0.24580 -0.04215 0.05273 -0.24189 -0.04230 0.05331 -0.23156 -0.04288 0.05238 -0.21507 -0.04387 0.04998 -0.19281 -0.04526 0.04615 -0.16534 -0.04702 0.04100 -0.13333 -0.04908 0.03465 -0.09757 -0.05141 0.02726 -0.05894 -0.05395 0.01900 -0.01840 -0.05664 0.01009 0.02306 -0.05940 0.00074 0.06442 -0.06218 -0.00882 0.10467 -0.06490 -0.01835 0.14280 -0.06749 -0.02762 0.17787 -0.06990 -0.03640 0.20904 -0.07206 -0.04447 0.23553 -0.07392 -0.05164 0.25668 -0.07543 -0.05772 0.27197 -0.07656 -0.06258 0.28104 -0.07727 -0.06608 0.28365 -0.04244 0.05067 -0.24580 -0.04279 0.04998 -0.24254 -0.04356 0.04787 -0.23284 -0.04473 0.04440 -0.21695 -0.04628 0.03964 -0.19525 -0.04816 0.03371 -0.16827 -0.05032 0.02677 -0.13668 -0.05272 0.01897 -0.10127 -0.05530 0.01052 -0.06289 -0.05799 0.00163 -0.02250 -0.06073 -0.00750 0.01892 -0.06344 -0.01664 0.06033 -0.06607 -0.02555 0.10072 -0.06854 -0.03403 0.13910 -0.07080 -0.04185 0.17452 -0.07279 -0.04884 0.20611 -0.07446 -0.05481 0.23309 -0.07577 -0.05963 0.25479 -0.07669 -0.06316 0.27069 -0.07720 -0.06533 0.28039 -0.07727 -0.06608 0.28365 -0.04244 0.05067 -0.24580 -0.04341 0.04722 -0.24319 -0.04480 0.04243 -0.23413 -0.04655 0.03640 -0.21883 -0.04863 0.02928 -0.19768 -0.05099 0.02126 -0.17120 -0.05356 0.01252 -0.14004 -0.05629 0.00328 -0.10496 -0.05911 -0.00623 -0.06683 -0.06195 -0.01577 -0.02659 -0.06473 -0.02512 0.01477 -0.06740 -0.03404 0.05623 -0.06987 -0.04230 0.09678 -0.07211 -0.04972 0.13540 -0.07404 -0.05610 0.17116 -0.07562 -0.06129 0.20317 -0.07681 -0.06517 0.23065 -0.07759 -0.06762 0.25291 -0.07793 -0.06860 0.26941 -0.07782 -0.06809 0.27974 -0.07727 -0.06608 0.28365 -0.04244 0.05067 -0.24580 -0.04397 0.04473 -0.24377 -0.04588 0.03751 -0.23528 -0.04815 0.02918 -0.22053 -0.05070 0.01993 -0.19988 -0.05348 0.01001 -0.17385 -0.05641 -0.00035 -0.14306 -0.05943 -0.01090 -0.10829 -0.06246 -0.02136 -0.07039 -0.06543 -0.03149 -0.03029 -0.06826 -0.04103 0.01103 -0.07088 -0.04975 0.05254 -0.07323 -0.05744 0.09322 -0.07525 -0.06390 0.13207 -0.07689 -0.06898 0.16814 -0.07811 -0.07254 0.20053 -0.07888 -0.07452 0.22845 -0.07919 -0.07485 0.25121 -0.07902 -0.07352 0.26825 -0.07837 -0.07057 0.27916 -0.07727 -0.06608 0.28365 -0.04244 0.05067 -0.24580 -0.04439 0.04276 -0.24424 -0.04672 0.03360 -0.23620 -0.04938 0.02343 -0.22188 -0.05229 0.01250 -0.20163 -0.05539 0.00106 -0.17594 -0.05860 -0.01059 -0.14547 -0.06184 -0.02216 -0.11094 -0.06503 -0.03339 -0.07321 -0.06810 -0.04398 -0.03322 -0.07096 -0.05368 0.00806 -0.07355 -0.06224 0.04961 -0.07580 -0.06946 0.09040 -0.07766 -0.07517 0.12943 -0.07908 -0.07921 0.16574 -0.08002 -0.08149 0.19843 -0.08047 -0.08195 0.22671 -0.08042 -0.08059 0.24987 -0.07985 -0.07743 0.26734 -0.07880 -0.07255 0.27869 -0.07727 -0.06608 0.28365 -0.04244 0.05067 -0.24580 -0.04464 0.04148 -0.24454 -0.04722 0.03109 -0.23679 -0.05011 0.01974 -0.22274 -0.05324 0.00771 -0.20274 -0.05653 -0.00470 -0.17729 -0.05991 -0.01718 -0.14700 -0.06328 -0.02943 -0.11263 -0.06657 -0.04114 -0.07502 -0.06969 -0.05203 -0.03510 -0.07258 -0.06182 0.00616 -0.07514 -0.07029 0.04773 -0.07734 -0.07721 0.08859 -0.07910 -0.08243 0.12773 -0.08038 -0.08580 0.16420 -0.08117 -0.08725 0.19709 -0.08142 -0.08674 0.22559 -0.08115 -0.08429 0.24900 -0.08035 -0.07995 0.26675 -0.07905 -0.07383 0.27839 -0.07727 -0.06608 0.28365 -0.04244 0.05067 -0.24580 -0.04470 0.04104 -0.24464 -0.04733 0.03021 -0.23699 -0.05028 0.01844 -0.22304 -0.05346 0.00603 -0.20313 -0.05680 -0.00671 -0.17775 -0.06021 -0.01948 -0.14753 -0.06361 -0.03197 -0.11321 -0.06692 -0.04385 -0.07564 -0.07006 -0.05484 -0.03574 -0.07295 -0.06468 0.00550 -0.07551 -0.07311 0.04708 -0.07769 -0.07993 0.08797 -0.07943 -0.08497 0.12715 -0.08068 -0.08811 0.16367 -0.08143 -0.08927 0.19662 -0.08164 -0.08842 0.22520 -0.08132 -0.08558 0.24870 -0.08047 -0.08083 0.26655 -0.07911 -0.07427 0.27829 -0.07727 -0.06608 0.28365 -0.04244 0.05067 -0.24580 -0.04456 0.04146 -0.24453 -0.04705 0.03105 -0.23678 -0.04986 0.01968 -0.22274 -0.05292 0.00763 -0.20274 -0.05615 -0.00479 -0.17729 -0.05947 -0.01728 -0.14700 -0.06280 -0.02954 -0.11263 -0.06606 -0.04126 -0.07501 -0.06916 -0.05215 -0.03509 -0.07204 -0.06195 0.00617 -0.07461 -0.07041 0.04773 -0.07682 -0.07733 0.08859 -0.07862 -0.08254 0.12774 -0.07995 -0.08590 0.16420 -0.08079 -0.08734 0.19709 -0.08111 -0.08682 0.22559 -0.08091 -0.08434 0.24900 -0.08019 -0.07999 0.26675 -0.07896 -0.07385 0.27840 -0.07727 -0.06608 0.28365 -0.04244 0.05067 -0.24580 -0.04423 0.04272 -0.24424 -0.04640 0.03353 -0.23619 -0.04891 0.02333 -0.22187 -0.05169 0.01236 -0.20162 -0.05466 0.00090 -0.17593 -0.05777 -0.01078 -0.14545 -0.06093 -0.02238 -0.11092 -0.06406 -0.03362 -0.07320 -0.06708 -0.04421 -0.03320 -0.06993 -0.05392 0.00808 -0.07253 -0.06248 0.04962 -0.07482 -0.06969 0.09041 -0.07674 -0.07538 0.12944 -0.07825 -0.07940 0.16575 -0.07930 -0.08166 0.19844 -0.07987 -0.08209 0.22672 -0.07995 -0.08070 0.24987 -0.07954 -0.07750 0.26734 -0.07864 -0.07259 0.27869 -0.07727 -0.06608 0.28365 -0.04244 0.05067 -0.24580 -0.04374 0.04468 -0.24377 -0.04545 0.03741 -0.23528 -0.04751 0.02903 -0.22052 -0.04987 0.01974 -0.19987 -0.05248 0.00978 -0.17383 -0.05527 -0.00062 -0.14305 -0.05817 -0.01119 -0.10828 -0.06112 -0.02167 -0.07037 -0.06403 -0.03181 -0.03027 -0.06684 -0.04136 0.01105 -0.06948 -0.05007 0.05256 -0.07188 -0.05775 0.09324 -0.07399 -0.06419 0.13209 -0.07575 -0.06924 0.16815 -0.07711 -0.07278 0.20054 -0.07806 -0.07471 0.22846 -0.07855 -0.07500 0.25122 -0.07858 -0.07362 0.26826 -0.07815 -0.07063 0.27916 -0.07727 -0.06608 0.28365 -0.04244 0.05067 -0.24580 -0.04315 0.04716 -0.24318 -0.04428 0.04231 -0.23412 -0.04579 0.03622 -0.21882 -0.04765 0.02906 -0.19767 -0.04981 0.02098 -0.17119 -0.05222 0.01221 -0.14002 -0.05481 0.00294 -0.10494 -0.05753 -0.00660 -0.06681 -0.06031 -0.01615 -0.02657 -0.06307 -0.02551 0.01479 -0.06576 -0.03442 0.05625 -0.06830 -0.04267 0.09680 -0.07063 -0.05007 0.13542 -0.07269 -0.05642 0.17118 -0.07445 -0.06157 0.20319 -0.07584 -0.06539 0.23066 -0.07683 -0.06780 0.25292 -0.07741 -0.06872 0.26942 -0.07756 -0.06815 0.27975 -0.07727 -0.06608 0.28365 -0.04244 0.05067 -0.24580 -0.04251 0.04992 -0.24254 -0.04302 0.04775 -0.23284 -0.04394 0.04421 -0.21694 -0.04525 0.03940 -0.19523 -0.04692 0.03343 -0.16825 -0.04891 0.02644 -0.13666 -0.05117 0.01861 -0.10124 -0.05364 0.01014 -0.06286 -0.05627 0.00122 -0.02247 -0.05898 -0.00791 0.01894 -0.06172 -0.01704 0.06035 -0.06441 -0.02594 0.10074 -0.06699 -0.03439 0.13912 -0.06939 -0.04218 0.17454 -0.07155 -0.04913 0.20612 -0.07343 -0.05505 0.23310 -0.07498 -0.05981 0.25480 -0.07615 -0.06329 0.27070 -0.07692 -0.06539 0.28039 -0.07727 -0.06608 0.28365 "/>
				</IndexedFaceSet>
			</Shape>
			<Shape>
				<Appearance>
					<Material transparency="0.7500 " diffuseColor="0.0000 1.0000 0.0000"/>
				</Appearance>
				<IndexedFaceSet solid="false" coordIndex="0 21 22 -1 ,1 22 23 -1 ,2 23 24 -1 ,3 24 25 -1 ,4 25 26 -1 ,5 26 27 -1 ,6 27 28 -1 ,7 28 29 -1 ,8 29 30 -1 ,9 30 31 -1 ,10 31 32 -1 ,11 32 33 -1 ,12 33 34 -1 ,13 34 35 -1 ,14 35 36 -1 ,15 36 37 -1 ,16 37 38 -1 ,17 38 39 -1 ,18 39 40 -1 ,19 40 41 -1 ,21 42 43 -1 ,22 43 44 -1 ,23 44 45 -1 ,24 45 46 -1 ,25 46 47 -1 ,26 47 48 -1 ,27 48 49 -1 ,28 49 50 -1 ,29 50 51 -1 ,30 51 52 -1 ,31 52 53 -1 ,32 53 54 -1 ,33 54 55 -1 ,34 55 56 -1 ,35 56 57 -1 ,36 57 58 -1 ,37 58 59 -1 ,38 59 60 -1 ,39 60 61 -1 ,40 61 62 -1 ,42 63 64 -1 ,43 64 65 -1 ,44 65 66 -1 ,45 66 67 -1 ,46 67 68 -1 ,47 68 69 -1 ,48 69 70 -1 ,49 70 71 -1 ,50 71 72 -1 ,51 72 73 -1 ,52 73 74 -1 ,53 74 75 -1 ,54 75 76 -1 ,55 76 77 -1 ,56 77 78 -1 ,57 78 79 -1 ,58 79 80 -1 ,59 80 81 -1 ,60 81 82 -1 ,61 82 83 -1 ,63 84 85 -1 ,64 85 86 -1 ,65 86 87 -1 ,66 87 88 -1 ,67 88 89 -1 ,68 89 90 -1 ,69 90 91 -1 ,70 91 92 -1 ,71 92 93 -1 ,72 93 94 -1 ,73 94 95 -1 ,74 95 96 -1 ,75 96 97 -1 ,76 97 98 -1 ,77 98 99 -1 ,78 99 100 -1 ,79 100 101 -1 ,80 101 102 -1 ,81 102 103 -1 ,82 103 104 -1 ,84 105 106 -1 ,85 106 107 -1 ,86 107 108 -1 ,87 108 109 -1 ,88 109 110 -1 ,89 110 111 -1 ,90 111 112 -1 ,91 112 113 -1 ,92 113 114 -1 ,93 114 115 -1 ,94 115 116 -1 ,95 116 117 -1 ,96 117 118 -1 ,97 118 119 -1 ,98 119 120 -1 ,99 120 121 -1 ,100 121 122 -1 ,101 122 123 -1 ,102 123 124 -1 ,103 124 125 -1 ,105 126 127 -1 ,106 127 128 -1 ,107 128 129 -1 ,108 129 130 -1 ,109 130 131 -1 ,110 131 132 -1 ,111 132 133 -1 ,112 133 134 -1 ,113 134 135 -1 ,114 135 136 -1 ,115 136 137 -1 ,116 137 138 -1 ,117 138 139 -1 ,118 139 140 -1 ,119 140 141 -1 ,120 141 142 -1 ,121 142 143 -1 ,122 143 144 -1 ,123 144 145 -1 ,124 145 146 -1 ,126 147 148 -1 ,127 148 149 -1 ,128 149 150 -1 ,129 150 151 -1 ,130 151 152 -1 ,131 152 153 -1 ,132 153 154 -1 ,133 154 155 -1 ,134 155 156 -1 ,135 156 157 -1 ,136 157 158 -1 ,137 158 159 -1 ,138 159 160 -1 ,139 160 161 -1 ,140 161 162 -1 ,141 162 163 -1 ,142 163 164 -1 ,143 164 165 -1 ,144 165 166 -1 ,145 166 167 -1 ,147 168 169 -1 ,148 169 170 -1 ,149 170 171 -1 ,150 171 172 -1 ,151 172 173 -1 ,152 173 174 -1 ,153 174 175 -1 ,154 175 176 -1 ,155 176 177 -1 ,156 177 178 -1 ,157 178 179 -1 ,158 179 180 -1 ,159 180 181 -1 ,160 181 182 -1 ,161 182 183 -1 ,162 183 184 -1 ,163 184 185 -1 ,164 185 186 -1 ,165 186 187 -1 ,166 187 188 -1 ,168 189 190 -1 ,169 190 191 -1 ,170 191 192 -1 ,171 192 193 -1 ,172 193 194 -1 ,173 194 195 -1 ,174 195 196 -1 ,175 196 197 -1 ,176 197 198 -1 ,177 198 199 -1 ,178 199 200 -1 ,179 200 201 -1 ,180 201 202 -1 ,181 202 203 -1 ,182 203 204 -1 ,183 204 205 -1 ,184 205 206 -1 ,185 206 207 -1 ,186 207 208 -1 ,187 208 209 -1 ,189 210 211 -1 ,190 211 212 -1 ,191 212 213 -1 ,192 213 214 -1 ,193 214 215 -1 ,194 215 216 -1 ,195 216 217 -1 ,196 217 218 -1 ,197 218 219 -1 ,198 219 220 -1 ,199 220 221 -1 ,200 221 222 -1 ,201 222 223 -1 ,202 223 224 -1 ,203 224 225 -1 ,204 225 226 -1 ,205 226 227 -1 ,206 227 228 -1 ,207 228 229 -1 ,208 229 230 -1 ,210 231 232 -1 ,211 232 233 -1 ,212 233 234 -1 ,213 234 235 -1 ,214 235 236 -1 ,215 236 237 -1 ,216 237 238 -1 ,217 238 239 -1 ,218 239 240 -1 ,219 240 241 -1 ,220 241 242 -1 ,221 242 243 -1 ,222 243 244 -1 ,223 244 245 -1 ,224 245 246 -1 ,225 246 247 -1 ,226 247 248 -1 ,227 248 249 -1 ,228 249 250 -1 ,229 250 251 -1 ,231 252 253 -1 ,232 253 254 -1 ,233 254 255 -1 ,234 255 256 -1 ,235 256 257 -1 ,236 257 258 -1 ,237 258 259 -1 ,238 259 260 -1 ,239 260 261 -1 ,240 261 262 -1 ,241 262 263 -1 ,242 263 264 -1 ,243 264 265 -1 ,244 265 266 -1 ,245 266 267 -1 ,246 267 268 -1 ,247 268 269 -1 ,248 269 270 -1 ,249 270 271 -1 ,250 271 272 -1 ,252 273 274 -1 ,253 274 275 -1 ,254 275 276 -1 ,255 276 277 -1 ,256 277 278 -1 ,257 278 279 -1 ,258 279 280 -1 ,259 280 281 -1 ,260 281 282 -1 ,261 282 283 -1 ,262 283 284 -1 ,263 284 285 -1 ,264 285 286 -1 ,265 286 287 -1 ,266 287 288 -1 ,267 288 289 -1 ,268 289 290 -1 ,269 290 291 -1 ,270 291 292 -1 ,271 292 293 -1 ,273 294 295 -1 ,274 295 296 -1 ,275 296 297 -1 ,276 297 298 -1 ,277 298 299 -1 ,278 299 300 -1 ,279 300 301 -1 ,280 301 302 -1 ,281 302 303 -1 ,282 303 304 -1 ,283 304 305 -1 ,284 305 306 -1 ,285 306 307 -1 ,286 307 308 -1 ,287 308 309 -1 ,288 309 310 -1 ,289 310 311 -1 ,290 311 312 -1 ,291 312 313 -1 ,292 313 314 -1 ,294 315 316 -1 ,295 316 317 -1 ,296 317 318 -1 ,297 318 319 -1 ,298 319 320 -1 ,299 320 321 -1 ,300 321 322 -1 ,301 322 323 -1 ,302 323 324 -1 ,303 324 325 -1 ,304 325 326 -1 ,305 326 327 -1 ,306 327 328 -1 ,307 328 329 -1 ,308 329 330 -1 ,309 330 331 -1 ,310 331 332 -1 ,311 332 333 -1 ,312 333 334 -1 ,313 334 335 -1 ,315 336 337 -1 ,316 337 338 -1 ,317 338 339 -1 ,318 339 340 -1 ,319 340 341 -1 ,320 341 342 -1 ,321 342 343 -1 ,322 343 344 -1 ,323 344 345 -1 ,324 345 346 -1 ,325 346 347 -1 ,326 347 348 -1 ,327 348 349 -1 ,328 349 350 -1 ,329 350 351 -1 ,330 351 352 -1 ,331 352 353 -1 ,332 353 354 -1 ,333 354 355 -1 ,334 355 356 -1 ,336 357 358 -1 ,337 358 359 -1 ,338 359 360 -1 ,339 360 361 -1 ,340 361 362 -1 ,341 362 363 -1 ,342 363 364 -1 ,343 364 365 -1 ,344 365 366 -1 ,345 366 367 -1 ,346 367 368 -1 ,347 368 369 -1 ,348 369 370 -1 ,349 370 371 -1 ,350 371 372 -1 ,351 372 373 -1 ,352 373 374 -1 ,353 374 375 -1 ,354 375 376 -1 ,355 376 377 -1 ,357 378 379 -1 ,358 379 380 -1 ,359 380 381 -1 ,360 381 382 -1 ,361 382 383 -1 ,362 383 384 -1 ,363 384 385 -1 ,364 385 386 -1 ,365 386 387 -1 ,366 387 388 -1 ,367 388 389 -1 ,368 389 390 -1 ,369 390 391 -1 ,370 391 392 -1 ,371 392 393 -1 ,372 393 394 -1 ,373 394 395 -1 ,374 395 396 -1 ,375 396 397 -1 ,376 397 398 -1 ,378 399 400 -1 ,379 400 401 -1 ,380 401 402 -1 ,381 402 403 -1 ,382 403 404 -1 ,383 404 405 -1 ,384 405 406 -1 ,385 406 407 -1 ,386 407 408 -1 ,387 408 409 -1 ,388 409 410 -1 ,389 410 411 -1 ,390 411 412 -1 ,391 412 413 -1 ,392 413 414 -1 ,393 414 415 -1 ,394 415 416 -1 ,395 416 417 -1 ,396 417 418 -1 ,397 418 419 -1 ,399 420 421 -1 ,400 421 422 -1 ,401 422 423 -1 ,402 423 424 -1 ,403 424 425 -1 ,404 425 426 -1 ,405 426 427 -1 ,406 427 428 -1 ,407 428 429 -1 ,408 429 430 -1 ,409 430 431 -1 ,410 431 432 -1 ,411 432 433 -1 ,412 433 434 -1 ,413 434 435 -1 ,414 435 436 -1 ,415 436 437 -1 ,416 437 438 -1 ,417 438 439 -1 ,418 439 440 -1 ,1 0 22 -1 ,2 1 23 -1 ,3 2 24 -1 ,4 3 25 -1 ,5 4 26 -1 ,6 5 27 -1 ,7 6 28 -1 ,8 7 29 -1 ,9 8 30 -1 ,10 9 31 -1 ,11 10 32 -1 ,12 11 33 -1 ,13 12 34 -1 ,14 13 35 -1 ,15 14 36 -1 ,16 15 37 -1 ,17 16 38 -1 ,18 17 39 -1 ,19 18 40 -1 ,20 19 41 -1 ,22 21 43 -1 ,23 22 44 -1 ,24 23 45 -1 ,25 24 46 -1 ,26 25 47 -1 ,27 26 48 -1 ,28 27 49 -1 ,29 28 50 -1 ,30 29 51 -1 ,31 30 52 -1 ,32 31 53 -1 ,33 32 54 -1 ,34 33 55 -1 ,35 34 56 -1 ,36 35 57 -1 ,37 36 58 -1 ,38 37 59 -1 ,39 38 60 -1 ,40 39 61 -1 ,41 40 62 -1 ,43 42 64 -1 ,44 43 65 -1 ,45 44 66 -1 ,46 45 67 -1 ,47 46 68 -1 ,48 47 69 -1 ,49 48 70 -1 ,50 49 71 -1 ,51 50 72 -1 ,52 51 73 -1 ,53 52 74 -1 ,54 53 75 -1 ,55 54 76 -1 ,56 55 77 -1 ,57 56 78 -1 ,58 57 79 -1 ,59 58 80 -1 ,60 59 81 -1 ,61 60 82 -1 ,62 61 83 -1 ,64 63 85 -1 ,65 64 86 -1 ,66 65 87 -1 ,67 66 88 -1 ,68 67 89 -1 ,69 68 90 -1 ,70 69 91 -1 ,71 70 92 -1 ,72 71 93 -1 ,73 72 94 -1 ,74 73 95 -1 ,75 74 96 -1 ,76 75 97 -1 ,77 76 98 -1 ,78 77 99 -1 ,79 78 100 -1 ,80 79 101 -1 ,81 80 102 -1 ,82 81 103 -1 ,83 82 104 -1 ,85 84 106 -1 ,86 85 107 -1 ,87 86 108 -1 ,88 87 109 -1 ,89 88 110 -1 ,90 89 111 -1 ,91 90 112 -1 ,92 91 113 -1 ,93 92 114 -1 ,94 93 115 -1 ,95 94 116 -1 ,96 95 117 -1 ,97 96 118 -1 ,98 97 119 -1 ,99 98 120 -1 ,100 99 121 -1 ,101 100 122 -1 ,102 101 123 -1 ,103 102 124 -1 ,104 103 125 -1 ,106 105 127 -1 ,107 106 128 -1 ,108 107 129 -1 ,109 108 130 -1 ,110 109 131 -1 ,111 110 132 -1 ,112 111 133 -1 ,113 112 134 -1 ,114 113 135 -1 ,115 114 136 -1 ,116 115 137 -1 ,117 116 138 -1 ,118 117 139 -1 ,119 118 140 -1 ,120 119 141 -1 ,121 120 142 -1 ,122 121 143 -1 ,123 122 144 -1 ,124 123 145 -1 ,125 124 146 -1 ,127 126 148 -1 ,128 127 149 -1 ,129 128 150 -1 ,130 129 151 -1 ,131 130 152 -1 ,132 131 153 -1 ,133 132 154 -1 ,134 133 155 -1 ,135 134 156 -1 ,136 135 157 -1 ,137 136 158 -1 ,138 137 159 -1 ,139 138 160 -1 ,140 139 161 -1 ,141 140 162 -1 ,142 141 163 -1 ,143 142 164 -1 ,144 143 165 -1 ,145 144 166 -1 ,146 145 167 -1 ,148 147 169 -1 ,149 148 170 -1 ,150 149 171 -1 ,151 150 172 -1 ,152 151 173 -1 ,153 152 174 -1 ,154 153 175 -1 ,155 154 176 -1 ,156 155 177 -1 ,157 156 178 -1 ,158 157 179 -1 ,159 158 180 -1 ,160 159 181 -1 ,161 160 182 -1 ,162 161 183 -1 ,163 162 184 -1 ,164 163 185 -1 ,165 164 186 -1 ,166 165 187 -1 ,167 166 188 -1 ,169 168 190 -1 ,170 169 191 -1 ,171 170 192 -1 ,172 171 193 -1 ,173 172 194 -1 ,174 173 195 -1 ,175 174 196 -1 ,176 175 197 -1 ,177 176 198 -1 ,178 177 199 -1 ,179 178 200 -1 ,180 179 201 -1 ,181 180 202 -1 ,182 181 203 -1 ,183 182 204 -1 ,184 183 205 -1 ,185 184 206 -1 ,186 185 207 -1 ,187 186 208 -1 ,188 187 209 -1 ,190 189 211 -1 ,191 190 212 -1 ,192 191 213 -1 ,193 192 214 -1 ,194 193 215 -1 ,195 194 216 -1 ,196 195 217 -1 ,197 196 218 -1 ,198 197 219 -1 ,199 198 220 -1 ,200 199 221 -1 ,201 200 222 -1 ,202 201 223 -1 ,203 202 224 -1 ,204 203 225 -1 ,205 204 226 -1 ,206 205 227 -1 ,207 206 228 -1 ,208 207 229 -1 ,209 208 230 -1 ,211 210 232 -1 ,212 211 233 -1 ,213 212 234 -1 ,214 213 235 -1 ,215 214 236 -1 ,216 215 237 -1 ,217 216 238 -1 ,218 217 239 -1 ,219 218 240 -1 ,220 219 241 -1 ,221 220 242 -1 ,222 221 243 -1 ,223 222 244 -1 ,224 223 245 -1 ,225 224 246 -1 ,226 225 247 -1 ,227 226 248 -1 ,228 227 249 -1 ,229 228 250 -1 ,230 229 251 -1 ,232 231 253 -1 ,233 232 254 -1 ,234 233 255 -1 ,235 234 256 -1 ,236 235 257 -1 ,237 236 258 -1 ,238 237 259 -1 ,239 238 260 -1 ,240 239 261 -1 ,241 240 262 -1 ,242 241 263 -1 ,243 242 264 -1 ,244 243 265 -1 ,245 244 266 -1 ,246 245 267 -1 ,247 246 268 -1 ,248 247 269 -1 ,249 248 270 -1 ,250 249 271 -1 ,251 250 272 -1 ,253 252 274 -1 ,254 253 275 -1 ,255 254 276 -1 ,256 255 277 -1 ,257 256 278 -1 ,258 257 279 -1 ,259 258 280 -1 ,260 259 281 -1 ,261 260 282 -1 ,262 261 283 -1 ,263 262 284 -1 ,264 263 285 -1 ,265 264 286 -1 ,266 265 287 -1 ,267 266 288 -1 ,268 267 289 -1 ,269 268 290 -1 ,270 269 291 -1 ,271 270 292 -1 ,272 271 293 -1 ,274 273 295 -1 ,275 274 296 -1 ,276 275 297 -1 ,277 276 298 -1 ,278 277 299 -1 ,279 278 300 -1 ,280 279 301 -1 ,281 280 302 -1 ,282 281 303 -1 ,283 282 304 -1 ,284 283 305 -1 ,285 284 306 -1 ,286 285 307 -1 ,287 286 308 -1 ,288 287 309 -1 ,289 288 310 -1 ,290 289 311 -1 ,291 290 312 -1 ,292 291 313 -1 ,293 292 314 -1 ,295 294 316 -1 ,296 295 317 -1 ,297 296 318 -1 ,298 297 319 -1 ,299 298 320 -1 ,300 299 321 -1 ,301 300 322 -1 ,302 301 323 -1 ,303 302 324 -1 ,304 303 325 -1 ,305 304 326 -1 ,306 305 327 -1 ,307 306 328 -1 ,308 307 329 -1 ,309 308 330 -1 ,310 309 331 -1 ,311 310 332 -1 ,312 311 333 -1 ,313 312 334 -1 ,314 313 335 -1 ,316 315 337 -1 ,317 316 338 -1 ,318 317 339 -1 ,319 318 340 -1 ,320 319 341 -1 ,321 320 342 -1 ,322 321 343 -1 ,323 322 344 -1 ,324 323 345 -1 ,325 324 346 -1 ,326 325 347 -1 ,327 326 348 -1 ,328 327 349 -1 ,329 328 350 -1 ,330 329 351 -1 ,331 330 352 -1 ,332 331 353 -1 ,333 332 354 -1 ,334 333 355 -1 ,335 334 356 -1 ,337 336 358 -1 ,338 337 359 -1 ,339 338 360 -1 ,340 339 361 -1 ,341 340 362 -1 ,342 341 363 -1 ,343 342 364 -1 ,344 343 365 -1 ,345 344 366 -1 ,346 345 367 -1 ,347 346 368 -1 ,348 347 369 -1 ,349 348 370 -1 ,350 349 371 -1 ,351 350 372 -1 ,352 351 373 -1 ,353 352 374 -1 ,354 353 375 -1 ,355 354 376 -1 ,356 355 377 -1 ,358 357 379 -1 ,359 358 380 -1 ,360 359 381 -1 ,361 360 382 -1 ,362 361 383 -1 ,363 362 384 -1 ,364 363 385 -1 ,365 364 386 -1 ,366 365 387 -1 ,367 366 388 -1 ,368 367 389 -1 ,369 368 390 -1 ,370 369 391 -1 ,371 370 392 -1 ,372 371 393 -1 ,373 372 394 -1 ,374 373 395 -1 ,375 374 396 -1 ,376 375 397 -1 ,377 376 398 -1 ,379 378 400 -1 ,380 379 401 -1 ,381 380 402 -1 ,382 381 403 -1 ,383 382 404 -1 ,384 383 405 -1 ,385 384 406 -1 ,386 385 407 -1 ,387 386 408 -1 ,388 387 409 -1 ,389 388 410 -1 ,390 389 411 -1 ,391 390 412 -1 ,392 391 413 -1 ,393 392 414 -1 ,394 393 415 -1 ,395 394 416 -1 ,396 395 417 -1 ,397 396 418 -1 ,398 397 419 -1 ,400 399 421 -1 ,401 400 422 -1 ,402 401 423 -1 ,403 402 424 -1 ,404 403 425 -1 ,405 404 426 -1 ,406 405 427 -1 ,407 406 428 -1 ,408 407 429 -1 ,409 408 430 -1 ,410 409 431 -1 ,411 410 432 -1 ,412 411 433 -1 ,413 412 434 -1 ,414 413 435 -1 ,415 414 436 -1 ,416 415 437 -1 ,417 416 438 -1 ,418 417 439 -1 ,419 418 440 -1 ,">
					<Coordinate point="-0.04144 0.03388 -0.34395 -0.04112 0.03248 -0.34114 -0.04142 0.02858 -0.33279 -0.04234 0.02227 -0.31912 -0.04386 0.01371 -0.30044 -0.04594 0.00311 -0.27724 -0.04853 -0.00926 -0.25007 -0.05156 -0.02311 -0.21962 -0.05496 -0.03809 -0.18661 -0.05865 -0.05384 -0.15188 -0.06253 -0.06996 -0.11627 -0.06651 -0.08606 -0.08066 -0.07050 -0.10174 -0.04593 -0.07438 -0.11662 -0.01294 -0.07808 -0.13032 0.01751 -0.08149 -0.14252 0.04467 -0.08453 -0.15292 0.06786 -0.08714 -0.16124 0.08651 -0.08923 -0.16730 0.10018 -0.09077 -0.17094 0.10850 -0.09171 -0.17208 0.11130 -0.04144 0.03388 -0.34395 -0.04066 0.03486 -0.34001 -0.04051 0.03327 -0.33057 -0.04101 0.02917 -0.31585 -0.04214 0.02264 -0.29621 -0.04387 0.01386 -0.27215 -0.04616 0.00303 -0.24425 -0.04895 -0.00957 -0.21320 -0.05217 -0.02364 -0.17977 -0.05575 -0.03883 -0.14477 -0.05960 -0.05476 -0.10907 -0.06362 -0.07105 -0.07355 -0.06771 -0.08729 -0.03909 -0.07177 -0.10308 -0.00652 -0.07571 -0.11803 0.02334 -0.07942 -0.13178 0.04976 -0.08281 -0.14398 0.07209 -0.08581 -0.15434 0.08978 -0.08833 -0.16261 0.10240 -0.09031 -0.16857 0.10963 -0.09171 -0.17208 0.11130 -0.04144 0.03388 -0.34395 -0.04031 0.03702 -0.33900 -0.03982 0.03754 -0.32856 -0.03999 0.03543 -0.31290 -0.04082 0.03075 -0.29240 -0.04228 0.02361 -0.26756 -0.04434 0.01419 -0.23900 -0.04695 0.00272 -0.20742 -0.05004 -0.01052 -0.17359 -0.05353 -0.02520 -0.13836 -0.05735 -0.04097 -0.10258 -0.06140 -0.05742 -0.06714 -0.06557 -0.07417 -0.03291 -0.06977 -0.09079 -0.00074 -0.07389 -0.10687 0.02859 -0.07783 -0.12202 0.05435 -0.08149 -0.13588 0.07590 -0.08478 -0.14808 0.09273 -0.08763 -0.15834 0.10440 -0.08996 -0.16641 0.11065 -0.09171 -0.17208 0.11130 -0.04144 0.03388 -0.34395 -0.04009 0.03874 -0.33819 -0.03940 0.04095 -0.32697 -0.03938 0.04044 -0.31057 -0.04003 0.03724 -0.28938 -0.04133 0.03142 -0.26393 -0.04325 0.02312 -0.23484 -0.04575 0.01256 -0.20284 -0.04876 -0.00002 -0.16870 -0.05220 -0.01430 -0.13328 -0.05601 -0.02993 -0.09744 -0.06007 -0.04652 -0.06206 -0.06429 -0.06367 -0.02802 -0.06857 -0.08095 0.00384 -0.07280 -0.09794 0.03275 -0.07688 -0.11422 0.05798 -0.08070 -0.12939 0.07893 -0.08417 -0.14307 0.09506 -0.08722 -0.15493 0.10599 -0.08975 -0.16468 0.11145 -0.09171 -0.17208 0.11130 -0.04144 0.03388 -0.34395 -0.04005 0.03987 -0.33768 -0.03931 0.04318 -0.32596 -0.03924 0.04371 -0.30907 -0.03984 0.04148 -0.28744 -0.04111 0.03651 -0.26160 -0.04300 0.02895 -0.23217 -0.04547 0.01898 -0.19990 -0.04846 0.00683 -0.16557 -0.05190 -0.00718 -0.13003 -0.05570 -0.02272 -0.09414 -0.05976 -0.03940 -0.05881 -0.06400 -0.05681 -0.02489 -0.06829 -0.07453 0.00678 -0.07255 -0.09211 0.03541 -0.07666 -0.10912 0.06031 -0.08052 -0.12515 0.08086 -0.08403 -0.13980 0.09656 -0.08712 -0.15271 0.10701 -0.08970 -0.16355 0.11197 -0.09171 -0.17208 0.11130 -0.04144 0.03388 -0.34395 -0.04016 0.04029 -0.33750 -0.03954 0.04400 -0.32561 -0.03958 0.04493 -0.30856 -0.04029 0.04304 -0.28678 -0.04164 0.03840 -0.26080 -0.04361 0.03111 -0.23127 -0.04614 0.02135 -0.19890 -0.04918 0.00937 -0.16450 -0.05264 -0.00455 -0.12892 -0.05645 -0.02005 -0.09302 -0.06051 -0.03677 -0.05770 -0.06471 -0.05428 -0.02382 -0.06897 -0.07215 0.00778 -0.07316 -0.08995 0.03632 -0.07719 -0.10724 0.06111 -0.08096 -0.12358 0.08152 -0.08437 -0.13859 0.09707 -0.08735 -0.15188 0.10736 -0.08982 -0.16314 0.11214 -0.09171 -0.17208 0.11130 -0.04144 0.03388 -0.34395 -0.04044 0.03995 -0.33768 -0.04008 0.04334 -0.32597 -0.04037 0.04396 -0.30909 -0.04131 0.04179 -0.28746 -0.04288 0.03689 -0.26162 -0.04502 0.02938 -0.23220 -0.04770 0.01945 -0.19993 -0.05084 0.00734 -0.16560 -0.05437 -0.00666 -0.13006 -0.05820 -0.02219 -0.09418 -0.06223 -0.03888 -0.05884 -0.06637 -0.05631 -0.02492 -0.07052 -0.07405 0.00675 -0.07457 -0.09168 0.03539 -0.07842 -0.10875 0.06029 -0.08199 -0.12484 0.08084 -0.08517 -0.13956 0.09654 -0.08789 -0.15254 0.10700 -0.09009 -0.16347 0.11196 -0.09171 -0.17208 0.11130 -0.04144 0.03388 -0.34395 -0.04084 0.03890 -0.33820 -0.04087 0.04126 -0.32699 -0.04154 0.04090 -0.31060 -0.04282 0.03784 -0.28942 -0.04469 0.03214 -0.26397 -0.04710 0.02394 -0.23489 -0.04998 0.01346 -0.20290 -0.05328 0.00094 -0.16877 -0.05690 -0.01330 -0.13334 -0.06076 -0.02891 -0.09750 -0.06476 -0.04552 -0.06213 -0.06881 -0.06270 -0.02809 -0.07281 -0.08005 0.00378 -0.07665 -0.09712 0.03269 -0.08024 -0.11350 0.05794 -0.08349 -0.12879 0.07889 -0.08633 -0.14261 0.09503 -0.08868 -0.15462 0.10597 -0.09049 -0.16452 0.11144 -0.09171 -0.17208 0.11130 -0.04144 0.03388 -0.34395 -0.04133 0.03724 -0.33901 -0.04184 0.03797 -0.32859 -0.04296 0.03606 -0.31294 -0.04466 0.03157 -0.29245 -0.04691 0.02460 -0.26763 -0.04963 0.01532 -0.23908 -0.05278 0.00396 -0.20750 -0.05626 -0.00919 -0.17368 -0.06000 -0.02383 -0.13845 -0.06389 -0.03957 -0.10267 -0.06786 -0.05605 -0.06723 -0.07179 -0.07284 -0.03300 -0.07560 -0.08954 -0.00082 -0.07918 -0.10574 0.02851 -0.08245 -0.12104 0.05428 -0.08534 -0.13506 0.07585 -0.08775 -0.14745 0.09269 -0.08965 -0.15791 0.10438 -0.09098 -0.16619 0.11063 -0.09171 -0.17208 0.11130 -0.04144 0.03388 -0.34395 -0.04186 0.03512 -0.34003 -0.04289 0.03378 -0.33060 -0.04450 0.02991 -0.31590 -0.04666 0.02361 -0.29628 -0.04931 0.01502 -0.27223 -0.05238 0.00436 -0.24434 -0.05580 -0.00811 -0.21330 -0.05949 -0.02208 -0.17987 -0.06335 -0.03721 -0.14487 -0.06729 -0.05312 -0.10918 -0.07121 -0.06943 -0.07366 -0.07502 -0.08573 -0.03919 -0.07863 -0.10162 -0.00662 -0.08193 -0.11670 0.02325 -0.08486 -0.13062 0.04968 -0.08733 -0.14302 0.07203 -0.08930 -0.15360 0.08973 -0.09070 -0.16210 0.10237 -0.09151 -0.16831 0.10961 -0.09171 -0.17208 0.11130 -0.04144 0.03388 -0.34395 -0.04238 0.03275 -0.34116 -0.04392 0.02911 -0.33283 -0.04601 0.02305 -0.31917 -0.04862 0.01472 -0.30051 -0.05166 0.00433 -0.27732 -0.05507 -0.00787 -0.25017 -0.05877 -0.02158 -0.21972 -0.06265 -0.03645 -0.18672 -0.06664 -0.05214 -0.15199 -0.07062 -0.06823 -0.11638 -0.07450 -0.08436 -0.08077 -0.07819 -0.10010 -0.04604 -0.08159 -0.11508 -0.01304 -0.08462 -0.12893 0.01742 -0.08721 -0.14131 0.04459 -0.08929 -0.15190 0.06779 -0.09081 -0.16046 0.08646 -0.09173 -0.16677 0.10014 -0.09203 -0.17067 0.10849 -0.09171 -0.17208 0.11130 -0.04144 0.03388 -0.34395 -0.04284 0.03037 -0.34228 -0.04482 0.02441 -0.33505 -0.04734 0.01615 -0.32244 -0.05034 0.00579 -0.30474 -0.05373 -0.00641 -0.28241 -0.05744 -0.02016 -0.25599 -0.06138 -0.03512 -0.22613 -0.06544 -0.05091 -0.19357 -0.06953 -0.06715 -0.15910 -0.07355 -0.08343 -0.12358 -0.07740 -0.09937 -0.08788 -0.08098 -0.11455 -0.05289 -0.08420 -0.12862 -0.01945 -0.08699 -0.14122 0.01160 -0.08928 -0.15205 0.03950 -0.09101 -0.16084 0.06356 -0.09214 -0.16736 0.08319 -0.09264 -0.17147 0.09792 -0.09249 -0.17305 0.10736 -0.09171 -0.17208 0.11130 -0.04144 0.03388 -0.34395 -0.04319 0.02822 -0.34330 -0.04552 0.02015 -0.33706 -0.04836 0.00989 -0.32538 -0.05166 -0.00232 -0.30856 -0.05532 -0.01617 -0.28700 -0.05926 -0.03132 -0.26124 -0.06338 -0.04741 -0.23191 -0.06758 -0.06403 -0.19974 -0.07175 -0.08077 -0.16551 -0.07580 -0.09723 -0.13007 -0.07962 -0.11299 -0.09429 -0.08311 -0.12767 -0.05906 -0.08620 -0.14091 -0.02523 -0.08881 -0.15238 0.00635 -0.09087 -0.16181 0.03491 -0.09233 -0.16894 0.05975 -0.09316 -0.17362 0.08025 -0.09333 -0.17573 0.09591 -0.09284 -0.17521 0.10635 -0.09171 -0.17208 0.11130 -0.04144 0.03388 -0.34395 -0.04340 0.02649 -0.34410 -0.04593 0.01674 -0.33865 -0.04898 0.00488 -0.32772 -0.05245 -0.00881 -0.31158 -0.05627 -0.02398 -0.29064 -0.06035 -0.04025 -0.26540 -0.06458 -0.05724 -0.23649 -0.06886 -0.07453 -0.20463 -0.07308 -0.09167 -0.17059 -0.07714 -0.10827 -0.13521 -0.08094 -0.12389 -0.09937 -0.08439 -0.13817 -0.06395 -0.08740 -0.15075 -0.02982 -0.08990 -0.16132 0.00219 -0.09182 -0.16961 0.03127 -0.09312 -0.17543 0.05672 -0.09377 -0.17864 0.07791 -0.09375 -0.17914 0.09432 -0.09305 -0.17694 0.10554 -0.09171 -0.17208 0.11130 -0.04144 0.03388 -0.34395 -0.04345 0.02536 -0.34462 -0.04603 0.01451 -0.33966 -0.04912 0.00161 -0.32921 -0.05263 -0.01304 -0.31352 -0.05649 -0.02907 -0.29297 -0.06060 -0.04608 -0.26807 -0.06486 -0.06367 -0.23943 -0.06915 -0.08138 -0.20776 -0.07339 -0.09879 -0.17384 -0.07745 -0.11547 -0.13851 -0.08125 -0.13101 -0.10263 -0.08469 -0.14503 -0.06708 -0.08768 -0.15717 -0.03275 -0.09015 -0.16715 -0.00048 -0.09204 -0.17471 0.02894 -0.09330 -0.17967 0.05479 -0.09391 -0.18191 0.07642 -0.09384 -0.18137 0.09330 -0.09310 -0.17806 0.10503 -0.09171 -0.17208 0.11130 -0.04144 0.03388 -0.34395 -0.04333 0.02494 -0.34479 -0.04580 0.01369 -0.34001 -0.04877 0.00040 -0.32972 -0.05219 -0.01461 -0.31418 -0.05596 -0.03096 -0.29376 -0.05999 -0.04824 -0.26898 -0.06418 -0.06604 -0.24043 -0.06844 -0.08392 -0.20883 -0.07264 -0.10143 -0.17495 -0.07670 -0.11814 -0.13963 -0.08051 -0.13365 -0.10374 -0.08397 -0.14756 -0.06815 -0.08701 -0.15955 -0.03375 -0.08954 -0.16930 -0.00139 -0.09151 -0.17659 0.02815 -0.09286 -0.18124 0.05413 -0.09357 -0.18312 0.07591 -0.09361 -0.18219 0.09296 -0.09299 -0.17848 0.10485 -0.09171 -0.17208 0.11130 -0.04144 0.03388 -0.34395 -0.04306 0.02528 -0.34461 -0.04526 0.01435 -0.33965 -0.04798 0.00136 -0.32920 -0.05116 -0.01336 -0.31350 -0.05473 -0.02945 -0.29294 -0.05858 -0.04652 -0.26804 -0.06263 -0.06414 -0.23940 -0.06678 -0.08189 -0.20773 -0.07092 -0.09932 -0.17381 -0.07495 -0.11601 -0.13847 -0.07878 -0.13154 -0.10259 -0.08231 -0.14553 -0.06705 -0.08545 -0.15764 -0.03272 -0.08813 -0.16758 -0.00045 -0.09027 -0.17508 0.02897 -0.09184 -0.17998 0.05481 -0.09278 -0.18215 0.07643 -0.09307 -0.18153 0.09331 -0.09271 -0.17815 0.10503 -0.09171 -0.17208 0.11130 -0.04144 0.03388 -0.34395 -0.04266 0.02633 -0.34409 -0.04447 0.01643 -0.33863 -0.04682 0.00442 -0.32769 -0.04966 -0.00940 -0.31154 -0.05291 -0.02469 -0.29059 -0.05650 -0.04107 -0.26535 -0.06034 -0.05815 -0.23644 -0.06434 -0.07549 -0.20457 -0.06839 -0.09267 -0.17052 -0.07239 -0.10928 -0.13515 -0.07625 -0.12489 -0.09931 -0.07987 -0.13914 -0.06389 -0.08317 -0.15165 -0.02976 -0.08605 -0.16214 0.00224 -0.08846 -0.17033 0.03132 -0.09033 -0.17603 0.05676 -0.09161 -0.17910 0.07794 -0.09228 -0.17945 0.09434 -0.09231 -0.17710 0.10555 -0.09171 -0.17208 0.11130 -0.04144 0.03388 -0.34395 -0.04217 0.02800 -0.34328 -0.04350 0.01972 -0.33703 -0.04539 0.00926 -0.32534 -0.04781 -0.00314 -0.30850 -0.05070 -0.01715 -0.28694 -0.05397 -0.03245 -0.26117 -0.05755 -0.04865 -0.23183 -0.06136 -0.06535 -0.19965 -0.06529 -0.08215 -0.16542 -0.06925 -0.09862 -0.12998 -0.07315 -0.11437 -0.09420 -0.07689 -0.12900 -0.05897 -0.08037 -0.14215 -0.02515 -0.08352 -0.15351 0.00642 -0.08624 -0.16279 0.03497 -0.08849 -0.16976 0.05980 -0.09019 -0.17426 0.08029 -0.09131 -0.17616 0.09594 -0.09182 -0.17543 0.10636 -0.09171 -0.17208 0.11130 -0.04144 0.03388 -0.34395 -0.04164 0.03012 -0.34227 -0.04245 0.02391 -0.33502 -0.04385 0.01541 -0.32239 -0.04582 0.00483 -0.30468 -0.04829 -0.00757 -0.28234 -0.05122 -0.02149 -0.25590 -0.05452 -0.03658 -0.22603 -0.05813 -0.05247 -0.19346 -0.06193 -0.06876 -0.15899 -0.06586 -0.08507 -0.12347 -0.06980 -0.10098 -0.08778 -0.07366 -0.11611 -0.05278 -0.07735 -0.13008 -0.01936 -0.08077 -0.14255 0.01169 -0.08384 -0.15321 0.03957 -0.08649 -0.16180 0.06362 -0.08865 -0.16811 0.08324 -0.09026 -0.17197 0.09795 -0.09129 -0.17331 0.10738 -0.09171 -0.17208 0.11130 -0.04144 0.03388 -0.34395 -0.04112 0.03248 -0.34114 -0.04142 0.02858 -0.33279 -0.04234 0.02227 -0.31912 -0.04386 0.01371 -0.30044 -0.04594 0.00311 -0.27724 -0.04853 -0.00926 -0.25007 -0.05156 -0.02311 -0.21962 -0.05496 -0.03809 -0.18661 -0.05865 -0.05384 -0.15188 -0.06253 -0.06996 -0.11627 -0.06651 -0.08606 -0.08066 -0.07050 -0.10174 -0.04593 -0.07438 -0.11662 -0.01294 -0.07808 -0.13032 0.01751 -0.08149 -0.14252 0.04467 -0.08453 -0.15292 0.06786 -0.08714 -0.16124 0.08651 -0.08923 -0.16730 0.10018 -0.09077 -0.17094 0.10850 -0.09171 -0.17208 0.11130 "/>
				</IndexedFaceSet>
			</Shape>
			<Shape>
				<Appearance>
					<Material transparency="0.7500 " diffuseColor="0.0000 0.0000 1.0000"/>
				</Appearance>
				<IndexedFaceSet solid="false" coordIndex="0 21 22 -1 ,1 22 23 -1 ,2 23 24 -1 ,3 24 25 -1 ,4 25 26 -1 ,5 26 27 -1 ,6 27 28 -1 ,7 28 29 -1 ,8 29 30 -1 ,9 30 31 -1 ,10 31 32 -1 ,11 32 33 -1 ,12 33 34 -1 ,13 34 35 -1 ,14 35 36 -1 ,15 36 37 -1 ,16 37 38 -1 ,17 38 39 -1 ,18 39 40 -1 ,19 40 41 -1 ,21 42 43 -1 ,22 43 44 -1 ,23 44 45 -1 ,24 45 46 -1 ,25 46 47 -1 ,26 47 48 -1 ,27 48 49 -1 ,28 49 50 -1 ,29 50 51 -1 ,30 51 52 -1 ,31 52 53 -1 ,32 53 54 -1 ,33 54 55 -1 ,34 55 56 -1 ,35 56 57 -1 ,36 57 58 -1 ,37 58 59 -1 ,38 59 60 -1 ,39 60 61 -1 ,40 61 62 -1 ,42 63 64 -1 ,43 64 65 -1 ,44 65 66 -1 ,45 66 67 -1 ,46 67 68 -1 ,47 68 69 -1 ,48 69 70 -1 ,49 70 71 -1 ,50 71 72 -1 ,51 72 73 -1 ,52 73 74 -1 ,53 74 75 -1 ,54 75 76 -1 ,55 76 77 -1 ,56 77 78 -1 ,57 78 79 -1 ,58 79 80 -1 ,59 80 81 -1 ,60 81 82 -1 ,61 82 83 -1 ,63 84 85 -1 ,64 85 86 -1 ,65 86 87 -1 ,66 87 88 -1 ,67 88 89 -1 ,68 89 90 -1 ,69 90 91 -1 ,70 91 92 -1 ,71 92 93 -1 ,72 93 94 -1 ,73 94 95 -1 ,74 95 96 -1 ,75 96 97 -1 ,76 97 98 -1 ,77 98 99 -1 ,78 99 100 -1 ,79 100 101 -1 ,80 101 102 -1 ,81 102 103 -1 ,82 103 104 -1 ,84 105 106 -1 ,85 106 107 -1 ,86 107 108 -1 ,87 108 109 -1 ,88 109 110 -1 ,89 110 111 -1 ,90 111 112 -1 ,91 112 113 -1 ,92 113 114 -1 ,93 114 115 -1 ,94 115 116 -1 ,95 116 117 -1 ,96 117 118 -1 ,97 118 119 -1 ,98 119 120 -1 ,99 120 121 -1 ,100 121 122 -1 ,101 122 123 -1 ,102 123 124 -1 ,103 124 125 -1 ,105 126 127 -1 ,106 127 128 -1 ,107 128 129 -1 ,108 129 130 -1 ,109 130 131 -1 ,110 131 132 -1 ,111 132 133 -1 ,112 133 134 -1 ,113 134 135 -1 ,114 135 136 -1 ,115 136 137 -1 ,116 137 138 -1 ,117 138 139 -1 ,118 139 140 -1 ,119 140 141 -1 ,120 141 142 -1 ,121 142 143 -1 ,122 143 144 -1 ,123 144 145 -1 ,124 145 146 -1 ,126 147 148 -1 ,127 148 149 -1 ,128 149 150 -1 ,129 150 151 -1 ,130 151 152 -1 ,131 152 153 -1 ,132 153 154 -1 ,133 154 155 -1 ,134 155 156 -1 ,135 156 157 -1 ,136 157 158 -1 ,137 158 159 -1 ,138 159 160 -1 ,139 160 161 -1 ,140 161 162 -1 ,141 162 163 -1 ,142 163 164 -1 ,143 164 165 -1 ,144 165 166 -1 ,145 166 167 -1 ,147 168 169 -1 ,148 169 170 -1 ,149 170 171 -1 ,150 171 172 -1 ,151 172 173 -1 ,152 173 174 -1 ,153 174 175 -1 ,154 175 176 -1 ,155 176 177 -1 ,156 177 178 -1 ,157 178 179 -1 ,158 179 180 -1 ,159 180 181 -1 ,160 181 182 -1 ,161 182 183 -1 ,162 183 184 -1 ,163 184 185 -1 ,164 185 186 -1 ,165 186 187 -1 ,166 187 188 -1 ,168 189 190 -1 ,169 190 191 -1 ,170 191 192 -1 ,171 192 193 -1 ,172 193 194 -1 ,173 194 195 -1 ,174 195 196 -1 ,175 196 197 -1 ,176 197 198 -1 ,177 198 199 -1 ,178 199 200 -1 ,179 200 201 -1 ,180 201 202 -1 ,181 202 203 -1 ,182 203 204 -1 ,183 204 205 -1 ,184 205 206 -1 ,185 206 207 -1 ,186 207 208 -1 ,187 208 209 -1 ,189 210 211 -1 ,190 211 212 -1 ,191 212 213 -1 ,192 213 214 -1 ,193 214 215 -1 ,194 215 216 -1 ,195 216 217 -1 ,196 217 218 -1 ,197 218 219 -1 ,198 219 220 -1 ,199 220 221 -1 ,200 221 222 -1 ,201 222 223 -1 ,202 223 224 -1 ,203 224 225 -1 ,204 225 226 -1 ,205 226 227 -1 ,206 227 228 -1 ,207 228 229 -1 ,208 229 230 -1 ,210 231 232 -1 ,211 232 233 -1 ,212 233 234 -1 ,213 234 235 -1 ,214 235 236 -1 ,215 236 237 -1 ,216 237 238 -1 ,217 238 239 -1 ,218 239 240 -1 ,219 240 241 -1 ,220 241 242 -1 ,221 242 243 -1 ,222 243 244 -1 ,223 244 245 -1 ,224 245 246 -1 ,225 246 247 -1 ,226 247 248 -1 ,227 248 249 -1 ,228 249 250 -1 ,229 250 251 -1 ,231 252 253 -1 ,232 253 254 -1 ,233 254 255 -1 ,234 255 256 -1 ,235 256 257 -1 ,236 257 258 -1 ,237 258 259 -1 ,238 259 260 -1 ,239 260 261 -1 ,240 261 262 -1 ,241 262 263 -1 ,242 263 264 -1 ,243 264 265 -1 ,244 265 266 -1 ,245 266 267 -1 ,246 267 268 -1 ,247 268 269 -1 ,248 269 270 -1 ,249 270 271 -1 ,250 271 272 -1 ,252 273 274 -1 ,253 274 275 -1 ,254 275 276 -1 ,255 276 277 -1 ,256 277 278 -1 ,257 278 279 -1 ,258 279 280 -1 ,259 280 281 -1 ,260 281 282 -1 ,261 282 283 -1 ,262 283 284 -1 ,263 284 285 -1 ,264 285 286 -1 ,265 286 287 -1 ,266 287 288 -1 ,267 288 289 -1 ,268 289 290 -1 ,269 290 291 -1 ,270 291 292 -1 ,271 292 293 -1 ,273 294 295 -1 ,274 295 296 -1 ,275 296 297 -1 ,276 297 298 -1 ,277 298 299 -1 ,278 299 300 -1 ,279 300 301 -1 ,280 301 302 -1 ,281 302 303 -1 ,282 303 304 -1 ,283 304 305 -1 ,284 305 306 -1 ,285 306 307 -1 ,286 307 308 -1 ,287 308 309 -1 ,288 309 310 -1 ,289 310 311 -1 ,290 311 312 -1 ,291 312 313 -1 ,292 313 314 -1 ,294 315 316 -1 ,295 316 317 -1 ,296 317 318 -1 ,297 318 319 -1 ,298 319 320 -1 ,299 320 321 -1 ,300 321 322 -1 ,301 322 323 -1 ,302 323 324 -1 ,303 324 325 -1 ,304 325 326 -1 ,305 326 327 -1 ,306 327 328 -1 ,307 328 329 -1 ,308 329 330 -1 ,309 330 331 -1 ,310 331 332 -1 ,311 332 333 -1 ,312 333 334 -1 ,313 334 335 -1 ,315 336 337 -1 ,316 337 338 -1 ,317 338 339 -1 ,318 339 340 -1 ,319 340 341 -1 ,320 341 342 -1 ,321 342 343 -1 ,322 343 344 -1 ,323 344 345 -1 ,324 345 346 -1 ,325 346 347 -1 ,326 347 348 -1 ,327 348 349 -1 ,328 349 350 -1 ,329 350 351 -1 ,330 351 352 -1 ,331 352 353 -1 ,332 353 354 -1 ,333 354 355 -1 ,334 355 356 -1 ,336 357 358 -1 ,337 358 359 -1 ,338 359 360 -1 ,339 360 361 -1 ,340 361 362 -1 ,341 362 363 -1 ,342 363 364 -1 ,343 364 365 -1 ,344 365 366 -1 ,345 366 367 -1 ,346 367 368 -1 ,347 368 369 -1 ,348 369 370 -1 ,349 370 371 -1 ,350 371 372 -1 ,351 372 373 -1 ,352 373 374 -1 ,353 374 375 -1 ,354 375 376 -1 ,355 376 377 -1 ,357 378 379 -1 ,358 379 380 -1 ,359 380 381 -1 ,360 381 382 -1 ,361 382 383 -1 ,362 383 384 -1 ,363 384 385 -1 ,364 385 386 -1 ,365 386 387 -1 ,366 387 388 -1 ,367 388 389 -1 ,368 389 390 -1 ,369 390 391 -1 ,370 391 392 -1 ,371 392 393 -1 ,372 393 394 -1 ,373 394 395 -1 ,374 395 396 -1 ,375 396 397 -1 ,376 397 398 -1 ,378 399 400 -1 ,379 400 401 -1 ,380 401 402 -1 ,381 402 403 -1 ,382 403 404 -1 ,383 404 405 -1 ,384 405 406 -1 ,385 406 407 -1 ,386 407 408 -1 ,387 408 409 -1 ,388 409 410 -1 ,389 410 411 -1 ,390 411 412 -1 ,391 412 413 -1 ,392 413 414 -1 ,393 414 415 -1 ,394 415 416 -1 ,395 416 417 -1 ,396 417 418 -1 ,397 418 419 -1 ,399 420 421 -1 ,400 421 422 -1 ,401 422 423 -1 ,402 423 424 -1 ,403 424 425 -1 ,404 425 426 -1 ,405 426 427 -1 ,406 427 428 -1 ,407 428 429 -1 ,408 429 430 -1 ,409 430 431 -1 ,410 431 432 -1 ,411 432 433 -1 ,412 433 434 -1 ,413 434 435 -1 ,414 435 436 -1 ,415 436 437 -1 ,416 437 438 -1 ,417 438 439 -1 ,418 439 440 -1 ,1 0 22 -1 ,2 1 23 -1 ,3 2 24 -1 ,4 3 25 -1 ,5 4 26 -1 ,6 5 27 -1 ,7 6 28 -1 ,8 7 29 -1 ,9 8 30 -1 ,10 9 31 -1 ,11 10 32 -1 ,12 11 33 -1 ,13 12 34 -1 ,14 13 35 -1 ,15 14 36 -1 ,16 15 37 -1 ,17 16 38 -1 ,18 17 39 -1 ,19 18 40 -1 ,20 19 41 -1 ,22 21 43 -1 ,23 22 44 -1 ,24 23 45 -1 ,25 24 46 -1 ,26 25 47 -1 ,27 26 48 -1 ,28 27 49 -1 ,29 28 50 -1 ,30 29 51 -1 ,31 30 52 -1 ,32 31 53 -1 ,33 32 54 -1 ,34 33 55 -1 ,35 34 56 -1 ,36 35 57 -1 ,37 36 58 -1 ,38 37 59 -1 ,39 38 60 -1 ,40 39 61 -1 ,41 40 62 -1 ,43 42 64 -1 ,44 43 65 -1 ,45 44 66 -1 ,46 45 67 -1 ,47 46 68 -1 ,48 47 69 -1 ,49 48 70 -1 ,50 49 71 -1 ,51 50 72 -1 ,52 51 73 -1 ,53 52 74 -1 ,54 53 75 -1 ,55 54 76 -1 ,56 55 77 -1 ,57 56 78 -1 ,58 57 79 -1 ,59 58 80 -1 ,60 59 81 -1 ,61 60 82 -1 ,62 61 83 -1 ,64 63 85 -1 ,65 64 86 -1 ,66 65 87 -1 ,67 66 88 -1 ,68 67 89 -1 ,69 68 90 -1 ,70 69 91 -1 ,71 70 92 -1 ,72 71 93 -1 ,73 72 94 -1 ,74 73 95 -1 ,75 74 96 -1 ,76 75 97 -1 ,77 76 98 -1 ,78 77 99 -1 ,79 78 100 -1 ,80 79 101 -1 ,81 80 102 -1 ,82 81 103 -1 ,83 82 104 -1 ,85 84 106 -1 ,86 85 107 -1 ,87 86 108 -1 ,88 87 109 -1 ,89 88 110 -1 ,90 89 111 -1 ,91 90 112 -1 ,92 91 113 -1 ,93 92 114 -1 ,94 93 115 -1 ,95 94 116 -1 ,96 95 117 -1 ,97 96 118 -1 ,98 97 119 -1 ,99 98 120 -1 ,100 99 121 -1 ,101 100 122 -1 ,102 101 123 -1 ,103 102 124 -1 ,104 103 125 -1 ,106 105 127 -1 ,107 106 128 -1 ,108 107 129 -1 ,109 108 130 -1 ,110 109 131 -1 ,111 110 132 -1 ,112 111 133 -1 ,113 112 134 -1 ,114 113 135 -1 ,115 114 136 -1 ,116 115 137 -1 ,117 116 138 -1 ,118 117 139 -1 ,119 118 140 -1 ,120 119 141 -1 ,121 120 142 -1 ,122 121 143 -1 ,123 122 144 -1 ,124 123 145 -1 ,125 124 146 -1 ,127 126 148 -1 ,128 127 149 -1 ,129 128 150 -1 ,130 129 151 -1 ,131 130 152 -1 ,132 131 153 -1 ,133 132 154 -1 ,134 133 155 -1 ,135 134 156 -1 ,136 135 157 -1 ,137 136 158 -1 ,138 137 159 -1 ,139 138 160 -1 ,140 139 161 -1 ,141 140 162 -1 ,142 141 163 -1 ,143 142 164 -1 ,144 143 165 -1 ,145 144 166 -1 ,146 145 167 -1 ,148 147 169 -1 ,149 148 170 -1 ,150 149 171 -1 ,151 150 172 -1 ,152 151 173 -1 ,153 152 174 -1 ,154 153 175 -1 ,155 154 176 -1 ,156 155 177 -1 ,157 156 178 -1 ,158 157 179 -1 ,159 158 180 -1 ,160 159 181 -1 ,161 160 182 -1 ,162 161 183 -1 ,163 162 184 -1 ,164 163 185 -1 ,165 164 186 -1 ,166 165 187 -1 ,167 166 188 -1 ,169 168 190 -1 ,170 169 191 -1 ,171 170 192 -1 ,172 171 193 -1 ,173 172 194 -1 ,174 173 195 -1 ,175 174 196 -1 ,176 175 197 -1 ,177 176 198 -1 ,178 177 199 -1 ,179 178 200 -1 ,180 179 201 -1 ,181 180 202 -1 ,182 181 203 -1 ,183 182 204 -1 ,184 183 205 -1 ,185 184 206 -1 ,186 185 207 -1 ,187 186 208 -1 ,188 187 209 -1 ,190 189 211 -1 ,191 190 212 -1 ,192 191 213 -1 ,193 192 214 -1 ,194 193 215 -1 ,195 194 216 -1 ,196 195 217 -1 ,197 196 218 -1 ,198 197 219 -1 ,199 198 220 -1 ,200 199 221 -1 ,201 200 222 -1 ,202 201 223 -1 ,203 202 224 -1 ,204 203 225 -1 ,205 204 226 -1 ,206 205 227 -1 ,207 206 228 -1 ,208 207 229 -1 ,209 208 230 -1 ,211 210 232 -1 ,212 211 233 -1 ,213 212 234 -1 ,214 213 235 -1 ,215 214 236 -1 ,216 215 237 -1 ,217 216 238 -1 ,218 217 239 -1 ,219 218 240 -1 ,220 219 241 -1 ,221 220 242 -1 ,222 221 243 -1 ,223 222 244 -1 ,224 223 245 -1 ,225 224 246 -1 ,226 225 247 -1 ,227 226 248 -1 ,228 227 249 -1 ,229 228 250 -1 ,230 229 251 -1 ,232 231 253 -1 ,233 232 254 -1 ,234 233 255 -1 ,235 234 256 -1 ,236 235 257 -1 ,237 236 258 -1 ,238 237 259 -1 ,239 238 260 -1 ,240 239 261 -1 ,241 240 262 -1 ,242 241 263 -1 ,243 242 264 -1 ,244 243 265 -1 ,245 244 266 -1 ,246 245 267 -1 ,247 246 268 -1 ,248 247 269 -1 ,249 248 270 -1 ,250 249 271 -1 ,251 250 272 -1 ,253 252 274 -1 ,254 253 275 -1 ,255 254 276 -1 ,256 255 277 -1 ,257 256 278 -1 ,258 257 279 -1 ,259 258 280 -1 ,260 259 281 -1 ,261 260 282 -1 ,262 261 283 -1 ,263 262 284 -1 ,264 263 285 -1 ,265 264 286 -1 ,266 265 287 -1 ,267 266 288 -1 ,268 267 289 -1 ,269 268 290 -1 ,270 269 291 -1 ,271 270 292 -1 ,272 271 293 -1 ,274 273 295 -1 ,275 274 296 -1 ,276 275 297 -1 ,277 276 298 -1 ,278 277 299 -1 ,279 278 300 -1 ,280 279 301 -1 ,281 280 302 -1 ,282 281 303 -1 ,283 282 304 -1 ,284 283 305 -1 ,285 284 306 -1 ,286 285 307 -1 ,287 286 308 -1 ,288 287 309 -1 ,289 288 310 -1 ,290 289 311 -1 ,291 290 312 -1 ,292 291 313 -1 ,293 292 314 -1 ,295 294 316 -1 ,296 295 317 -1 ,297 296 318 -1 ,298 297 319 -1 ,299 298 320 -1 ,300 299 321 -1 ,301 300 322 -1 ,302 301 323 -1 ,303 302 324 -1 ,304 303 325 -1 ,305 304 326 -1 ,306 305 327 -1 ,307 306 328 -1 ,308 307 329 -1 ,309 308 330 -1 ,310 309 331 -1 ,311 310 332 -1 ,312 311 333 -1 ,313 312 334 -1 ,314 313 335 -1 ,316 315 337 -1 ,317 316 338 -1 ,318 317 339 -1 ,319 318 340 -1 ,320 319 341 -1 ,321 320 342 -1 ,322 321 343 -1 ,323 322 344 -1 ,324 323 345 -1 ,325 324 346 -1 ,326 325 347 -1 ,327 326 348 -1 ,328 327 349 -1 ,329 328 350 -1 ,330 329 351 -1 ,331 330 352 -1 ,332 331 353 -1 ,333 332 354 -1 ,334 333 355 -1 ,335 334 356 -1 ,337 336 358 -1 ,338 337 359 -1 ,339 338 360 -1 ,340 339 361 -1 ,341 340 362 -1 ,342 341 363 -1 ,343 342 364 -1 ,344 343 365 -1 ,345 344 366 -1 ,346 345 367 -1 ,347 346 368 -1 ,348 347 369 -1 ,349 348 370 -1 ,350 349 371 -1 ,351 350 372 -1 ,352 351 373 -1 ,353 352 374 -1 ,354 353 375 -1 ,355 354 376 -1 ,356 355 377 -1 ,358 357 379 -1 ,359 358 380 -1 ,360 359 381 -1 ,361 360 382 -1 ,362 361 383 -1 ,363 362 384 -1 ,364 363 385 -1 ,365 364 386 -1 ,366 365 387 -1 ,367 366 388 -1 ,368 367 389 -1 ,369 368 390 -1 ,370 369 391 -1 ,371 370 392 -1 ,372 371 393 -1 ,373 372 394 -1 ,374 373 395 -1 ,375 374 396 -1 ,376 375 397 -1 ,377 376 398 -1 ,379 378 400 -1 ,380 379 401 -1 ,381 380 402 -1 ,382 381 403 -1 ,383 382 404 -1 ,384 383 405 -1 ,385 384 406 -1 ,386 385 407 -1 ,387 386 408 -1 ,388 387 409 -1 ,389 388 410 -1 ,390 389 411 -1 ,391 390 412 -1 ,392 391 413 -1 ,393 392 414 -1 ,394 393 415 -1 ,395 394 416 -1 ,396 395 417 -1 ,397 396 418 -1 ,398 397 419 -1 ,400 399 421 -1 ,401 400 422 -1 ,402 401 423 -1 ,403 402 424 -1 ,404 403 425 -1 ,405 404 426 -1 ,406 405 427 -1 ,407 406 428 -1 ,408 407 429 -1 ,409 408 430 -1 ,410 409 431 -1 ,411 410 432 -1 ,412 411 433 -1 ,413 412 434 -1 ,414 413 435 -1 ,415 414 436 -1 ,416 415 437 -1 ,417 416 438 -1 ,418 417 439 -1 ,419 418 440 -1 ,">
					<Coordinate point="-0.07282 -0.12230 -0.17503 -0.07139 -0.12235 -0.17356 -0.07004 -0.12189 -0.16934 -0.06880 -0.12096 -0.16246 -0.06770 -0.11956 -0.15310 -0.06678 -0.11773 -0.14149 -0.06605 -0.11551 -0.12792 -0.06553 -0.11297 -0.11271 -0.06523 -0.11017 -0.09625 -0.06517 -0.10716 -0.07894 -0.06534 -0.10403 -0.06120 -0.06574 -0.10086 -0.04347 -0.06636 -0.09772 -0.02619 -0.06718 -0.09469 -0.00979 -0.06818 -0.09184 0.00534 -0.06935 -0.08925 0.01881 -0.07064 -0.08697 0.03031 -0.07203 -0.08507 0.03954 -0.07349 -0.08359 0.04627 -0.07497 -0.08256 0.05035 -0.07645 -0.08202 0.05167 -0.07282 -0.12230 -0.17503 -0.07062 -0.11833 -0.17427 -0.06851 -0.11396 -0.17072 -0.06656 -0.10929 -0.16450 -0.06480 -0.10446 -0.15574 -0.06329 -0.09956 -0.14467 -0.06206 -0.09473 -0.13155 -0.06113 -0.09008 -0.11671 -0.06054 -0.08573 -0.10052 -0.06030 -0.08179 -0.08337 -0.06041 -0.07835 -0.06568 -0.06086 -0.07549 -0.04790 -0.06166 -0.07329 -0.03046 -0.06278 -0.07180 -0.01379 -0.06419 -0.07106 0.00171 -0.06586 -0.07108 0.01564 -0.06774 -0.07187 0.02767 -0.06979 -0.07340 0.03750 -0.07196 -0.07565 0.04489 -0.07420 -0.07854 0.04965 -0.07645 -0.08202 0.05167 -0.07282 -0.12230 -0.17503 -0.07006 -0.11467 -0.17491 -0.06742 -0.10674 -0.17199 -0.06495 -0.09869 -0.16636 -0.06272 -0.09073 -0.15815 -0.06079 -0.08305 -0.14756 -0.05919 -0.07584 -0.13486 -0.05798 -0.06927 -0.12036 -0.05717 -0.06352 -0.10441 -0.05680 -0.05872 -0.08741 -0.05686 -0.05499 -0.06978 -0.05737 -0.05242 -0.05195 -0.05829 -0.05107 -0.03435 -0.05962 -0.05099 -0.01743 -0.06132 -0.05216 -0.00160 -0.06335 -0.05456 0.01275 -0.06566 -0.05814 0.02527 -0.06818 -0.06280 0.03564 -0.07087 -0.06843 0.04362 -0.07365 -0.07489 0.04901 -0.07645 -0.08202 0.05167 -0.07282 -0.12230 -0.17503 -0.06978 -0.11174 -0.17542 -0.06686 -0.10095 -0.17301 -0.06413 -0.09018 -0.16785 -0.06166 -0.07971 -0.16009 -0.05951 -0.06979 -0.14989 -0.05773 -0.06067 -0.13753 -0.05637 -0.05258 -0.12330 -0.05546 -0.04570 -0.10755 -0.05502 -0.04021 -0.09067 -0.05506 -0.03625 -0.07308 -0.05559 -0.03391 -0.05521 -0.05658 -0.03325 -0.03749 -0.05802 -0.03429 -0.02037 -0.05987 -0.03700 -0.00427 -0.06208 -0.04131 0.01041 -0.06460 -0.04713 0.02333 -0.06737 -0.05429 0.03414 -0.07031 -0.06264 0.04260 -0.07337 -0.07196 0.04849 -0.07645 -0.08202 0.05167 -0.07282 -0.12230 -0.17503 -0.06980 -0.10982 -0.17576 -0.06690 -0.09715 -0.17368 -0.06418 -0.08460 -0.16885 -0.06173 -0.07249 -0.16137 -0.05959 -0.06111 -0.15144 -0.05783 -0.05073 -0.13930 -0.05647 -0.04163 -0.12524 -0.05557 -0.03401 -0.10963 -0.05513 -0.02807 -0.09283 -0.05518 -0.02396 -0.07526 -0.05570 -0.02177 -0.05736 -0.05669 -0.02156 -0.03957 -0.05812 -0.02334 -0.02232 -0.05996 -0.02706 -0.00604 -0.06216 -0.03262 0.00887 -0.06467 -0.03990 0.02204 -0.06742 -0.04871 0.03315 -0.07035 -0.05884 0.04193 -0.07338 -0.07004 0.04815 -0.07645 -0.08202 0.05167 -0.07282 -0.12230 -0.17503 -0.07012 -0.10909 -0.17590 -0.06752 -0.09572 -0.17395 -0.06510 -0.08250 -0.16923 -0.06292 -0.06977 -0.16187 -0.06102 -0.05783 -0.15204 -0.05946 -0.04698 -0.13999 -0.05827 -0.03750 -0.12601 -0.05749 -0.02960 -0.11044 -0.05713 -0.02350 -0.09367 -0.05720 -0.01933 -0.07612 -0.05769 -0.01720 -0.05821 -0.05861 -0.01716 -0.04038 -0.05992 -0.01921 -0.02308 -0.06159 -0.02331 -0.00673 -0.06359 -0.02935 0.00826 -0.06585 -0.03718 0.02154 -0.06834 -0.04661 0.03276 -0.07097 -0.05741 0.04166 -0.07370 -0.06931 0.04802 -0.07645 -0.08202 0.05167 -0.07282 -0.12230 -0.17503 -0.07070 -0.10964 -0.17581 -0.06867 -0.09679 -0.17378 -0.06679 -0.08408 -0.16898 -0.06511 -0.07181 -0.16154 -0.06366 -0.06029 -0.15165 -0.06247 -0.04980 -0.13954 -0.06159 -0.04060 -0.12551 -0.06103 -0.03291 -0.10991 -0.06081 -0.02693 -0.09312 -0.06092 -0.02280 -0.07556 -0.06138 -0.02063 -0.05766 -0.06215 -0.02046 -0.03985 -0.06324 -0.02231 -0.02259 -0.06461 -0.02612 -0.00628 -0.06622 -0.03181 0.00866 -0.06804 -0.03922 0.02187 -0.07003 -0.04819 0.03302 -0.07212 -0.05848 0.04184 -0.07428 -0.06986 0.04811 -0.07645 -0.08202 0.05167 -0.07282 -0.12230 -0.17503 -0.07149 -0.11140 -0.17551 -0.07024 -0.10027 -0.17318 -0.06909 -0.08918 -0.16811 -0.06809 -0.07842 -0.16042 -0.06724 -0.06824 -0.15029 -0.06658 -0.05889 -0.13799 -0.06611 -0.05061 -0.12380 -0.06585 -0.04360 -0.10809 -0.06581 -0.03803 -0.09123 -0.06599 -0.03405 -0.07364 -0.06638 -0.03173 -0.05576 -0.06697 -0.03116 -0.03803 -0.06776 -0.03233 -0.02088 -0.06871 -0.03522 -0.00473 -0.06981 -0.03976 0.01001 -0.07102 -0.04583 0.02299 -0.07233 -0.05329 0.03389 -0.07369 -0.06196 0.04243 -0.07508 -0.07161 0.04841 -0.07645 -0.08202 0.05167 -0.07282 -0.12230 -0.17503 -0.07242 -0.11420 -0.17503 -0.07207 -0.10580 -0.17223 -0.07178 -0.09731 -0.16671 -0.07156 -0.08895 -0.15860 -0.07142 -0.08090 -0.14811 -0.07136 -0.07338 -0.13549 -0.07138 -0.06657 -0.12105 -0.07148 -0.06064 -0.10515 -0.07166 -0.05573 -0.08818 -0.07191 -0.05196 -0.07056 -0.07222 -0.04942 -0.05272 -0.07260 -0.04819 -0.03509 -0.07303 -0.04829 -0.01813 -0.07349 -0.04971 -0.00223 -0.07399 -0.05242 0.01220 -0.07450 -0.05636 0.02481 -0.07501 -0.06142 0.03529 -0.07552 -0.06749 0.04338 -0.07600 -0.07442 0.04889 -0.07645 -0.08202 0.05167 -0.07282 -0.12230 -0.17503 -0.07338 -0.11777 -0.17441 -0.07398 -0.11285 -0.17101 -0.07459 -0.10768 -0.16491 -0.07520 -0.10236 -0.15628 -0.07579 -0.09704 -0.14531 -0.07636 -0.09185 -0.13229 -0.07689 -0.08691 -0.11753 -0.07736 -0.08235 -0.10139 -0.07776 -0.07827 -0.08427 -0.07809 -0.07478 -0.06660 -0.07833 -0.07197 -0.04881 -0.07848 -0.06990 -0.03133 -0.07854 -0.06862 -0.01460 -0.07850 -0.06817 0.00097 -0.07836 -0.06856 0.01499 -0.07813 -0.06978 0.02713 -0.07782 -0.07179 0.03708 -0.07743 -0.07455 0.04460 -0.07697 -0.07799 0.04951 -0.07645 -0.08202 0.05167 -0.07282 -0.12230 -0.17503 -0.07430 -0.12176 -0.17371 -0.07578 -0.12074 -0.16964 -0.07724 -0.11926 -0.16290 -0.07863 -0.11735 -0.15367 -0.07993 -0.11508 -0.14217 -0.08109 -0.11248 -0.12870 -0.08210 -0.10964 -0.11357 -0.08292 -0.10660 -0.09717 -0.08353 -0.10346 -0.07989 -0.08393 -0.10029 -0.06216 -0.08410 -0.09716 -0.04442 -0.08404 -0.09416 -0.02711 -0.08374 -0.09135 -0.01065 -0.08322 -0.08881 0.00456 -0.08249 -0.08660 0.01813 -0.08157 -0.08477 0.02974 -0.08047 -0.08337 0.03910 -0.07923 -0.08243 0.04598 -0.07788 -0.08198 0.05020 -0.07645 -0.08202 0.05167 -0.07282 -0.12230 -0.17503 -0.07507 -0.12578 -0.17301 -0.07731 -0.12867 -0.16825 -0.07948 -0.13092 -0.16086 -0.08153 -0.13245 -0.15103 -0.08342 -0.13324 -0.13900 -0.08508 -0.13327 -0.12507 -0.08649 -0.13252 -0.10958 -0.08761 -0.13103 -0.09290 -0.08841 -0.12883 -0.07546 -0.08887 -0.12598 -0.05768 -0.08898 -0.12253 -0.03999 -0.08873 -0.11859 -0.02285 -0.08814 -0.11424 -0.00665 -0.08722 -0.10959 0.00819 -0.08598 -0.10476 0.02130 -0.08447 -0.09987 0.03238 -0.08271 -0.09503 0.04114 -0.08076 -0.09037 0.04736 -0.07865 -0.08600 0.05090 -0.07645 -0.08202 0.05167 -0.07282 -0.12230 -0.17503 -0.07562 -0.12943 -0.17237 -0.07840 -0.13589 -0.16698 -0.08109 -0.14152 -0.15900 -0.08361 -0.14618 -0.14863 -0.08592 -0.14976 -0.13611 -0.08795 -0.15216 -0.12176 -0.08965 -0.15334 -0.10593 -0.09098 -0.15325 -0.08901 -0.09191 -0.15190 -0.07142 -0.09241 -0.14933 -0.05358 -0.09247 -0.14560 -0.03595 -0.09210 -0.14080 -0.01895 -0.09129 -0.13505 -0.00301 -0.09008 -0.12849 0.01150 -0.08849 -0.12128 0.02420 -0.08655 -0.11360 0.03478 -0.08432 -0.10563 0.04299 -0.08185 -0.09758 0.04863 -0.07921 -0.08965 0.05154 -0.07645 -0.08202 0.05167 -0.07282 -0.12230 -0.17503 -0.07591 -0.13236 -0.17186 -0.07896 -0.14168 -0.16597 -0.08191 -0.15003 -0.15751 -0.08467 -0.15720 -0.14669 -0.08719 -0.16301 -0.13378 -0.08940 -0.16732 -0.11909 -0.09125 -0.17003 -0.10299 -0.09269 -0.17107 -0.08587 -0.09368 -0.17041 -0.06816 -0.09421 -0.16807 -0.05028 -0.09425 -0.16411 -0.03269 -0.09381 -0.15863 -0.01581 -0.09290 -0.15175 -0.00006 -0.09154 -0.14365 0.01417 -0.08976 -0.13453 0.02653 -0.08761 -0.12461 0.03672 -0.08514 -0.11414 0.04449 -0.08241 -0.10338 0.04965 -0.07949 -0.09258 0.05206 -0.07645 -0.08202 0.05167 -0.07282 -0.12230 -0.17503 -0.07589 -0.13429 -0.17151 -0.07892 -0.14548 -0.16529 -0.08185 -0.15561 -0.15651 -0.08461 -0.16442 -0.14540 -0.08711 -0.17170 -0.13223 -0.08931 -0.17727 -0.11732 -0.09115 -0.18098 -0.10104 -0.09258 -0.18276 -0.08379 -0.09357 -0.18255 -0.06600 -0.09410 -0.18036 -0.04810 -0.09414 -0.17625 -0.03053 -0.09370 -0.17031 -0.01373 -0.09280 -0.16270 0.00188 -0.09145 -0.15359 0.01594 -0.08968 -0.14322 0.02808 -0.08754 -0.13183 0.03801 -0.08509 -0.11972 0.04548 -0.08238 -0.10717 0.05032 -0.07947 -0.09450 0.05240 -0.07645 -0.08202 0.05167 -0.07282 -0.12230 -0.17503 -0.07557 -0.13501 -0.17138 -0.07830 -0.14691 -0.16503 -0.08094 -0.15771 -0.15613 -0.08342 -0.16714 -0.14490 -0.08568 -0.17498 -0.13163 -0.08768 -0.18101 -0.11663 -0.08935 -0.18511 -0.10028 -0.09066 -0.18717 -0.08298 -0.09158 -0.18713 -0.06515 -0.09208 -0.18500 -0.04724 -0.09215 -0.18083 -0.02969 -0.09178 -0.17472 -0.01292 -0.09100 -0.16682 0.00265 -0.08981 -0.15734 0.01663 -0.08825 -0.14649 0.02868 -0.08636 -0.13456 0.03851 -0.08417 -0.12182 0.04587 -0.08175 -0.10860 0.05059 -0.07916 -0.09523 0.05254 -0.07645 -0.08202 0.05167 -0.07282 -0.12230 -0.17503 -0.07499 -0.13447 -0.17147 -0.07715 -0.14584 -0.16520 -0.07924 -0.15613 -0.15638 -0.08123 -0.16510 -0.14523 -0.08305 -0.17252 -0.13202 -0.08466 -0.17820 -0.11708 -0.08603 -0.18201 -0.10078 -0.08712 -0.18386 -0.08351 -0.08790 -0.18369 -0.06570 -0.08835 -0.18152 -0.04780 -0.08846 -0.17739 -0.03024 -0.08824 -0.17141 -0.01345 -0.08768 -0.16373 0.00215 -0.08680 -0.15453 0.01618 -0.08562 -0.14404 0.02829 -0.08416 -0.13251 0.03818 -0.08248 -0.12025 0.04562 -0.08060 -0.10753 0.05041 -0.07857 -0.09468 0.05245 -0.07645 -0.08202 0.05167 -0.07282 -0.12230 -0.17503 -0.07420 -0.13271 -0.17177 -0.07558 -0.14236 -0.16579 -0.07694 -0.15103 -0.15725 -0.07825 -0.15849 -0.14635 -0.07947 -0.16457 -0.13337 -0.08056 -0.16911 -0.11863 -0.08151 -0.17200 -0.10248 -0.08230 -0.17317 -0.08533 -0.08289 -0.17259 -0.06760 -0.08328 -0.17028 -0.04972 -0.08346 -0.16629 -0.03213 -0.08342 -0.16072 -0.01527 -0.08316 -0.15371 0.00044 -0.08270 -0.14543 0.01463 -0.08203 -0.13609 0.02693 -0.08119 -0.12591 0.03706 -0.08018 -0.11514 0.04475 -0.07903 -0.10406 0.04982 -0.07778 -0.09293 0.05215 -0.07645 -0.08202 0.05167 -0.07282 -0.12230 -0.17503 -0.07327 -0.12991 -0.17225 -0.07375 -0.13683 -0.16674 -0.07426 -0.14290 -0.15865 -0.07477 -0.14796 -0.14817 -0.07528 -0.15190 -0.13556 -0.07578 -0.15462 -0.12113 -0.07624 -0.15604 -0.10523 -0.07667 -0.15613 -0.08827 -0.07705 -0.15490 -0.07065 -0.07737 -0.15237 -0.05280 -0.07762 -0.14860 -0.03518 -0.07779 -0.14369 -0.01821 -0.07789 -0.13775 -0.00231 -0.07791 -0.13094 0.01213 -0.07785 -0.12342 0.02475 -0.07771 -0.11538 0.03524 -0.07749 -0.10701 0.04335 -0.07721 -0.09852 0.04887 -0.07686 -0.09012 0.05167 -0.07645 -0.08202 0.05167 -0.07282 -0.12230 -0.17503 -0.07230 -0.12634 -0.17287 -0.07184 -0.12978 -0.16797 -0.07145 -0.13254 -0.16045 -0.07114 -0.13455 -0.15049 -0.07091 -0.13576 -0.13836 -0.07078 -0.13615 -0.12433 -0.07074 -0.13570 -0.10876 -0.07079 -0.13442 -0.09203 -0.07094 -0.13235 -0.07455 -0.07118 -0.12954 -0.05676 -0.07151 -0.12605 -0.03909 -0.07191 -0.12198 -0.02197 -0.07238 -0.11741 -0.00584 -0.07291 -0.11247 0.00893 -0.07348 -0.10728 0.02195 -0.07407 -0.10196 0.03292 -0.07469 -0.09665 0.04155 -0.07530 -0.09147 0.04765 -0.07589 -0.08655 0.05105 -0.07645 -0.08202 0.05167 -0.07282 -0.12230 -0.17503 -0.07139 -0.12235 -0.17356 -0.07004 -0.12189 -0.16934 -0.06880 -0.12096 -0.16246 -0.06770 -0.11956 -0.15310 -0.06678 -0.11773 -0.14149 -0.06605 -0.11551 -0.12792 -0.06553 -0.11297 -0.11271 -0.06523 -0.11017 -0.09625 -0.06517 -0.10716 -0.07894 -0.06534 -0.10403 -0.06120 -0.06574 -0.10086 -0.04347 -0.06636 -0.09772 -0.02619 -0.06718 -0.09469 -0.00979 -0.06818 -0.09184 0.00534 -0.06935 -0.08925 0.01881 -0.07064 -0.08697 0.03031 -0.07203 -0.08507 0.03954 -0.07349 -0.08359 0.04627 -0.07497 -0.08256 0.05035 -0.07645 -0.08202 0.05167 "/>
				</IndexedFaceSet>
			</Shape>
		</Scene>
	</X3D>
