# Supplementary material for: Generalization of navigation memory in honeybees
Source: Front Behav Neurosci. 2023 Mar 6;17:1070957. doi: 10.3389/fnbeh.2023.1070957 (PMC10025308; doi:10.3389/fnbeh.2023.1070957)
Supplement: Supplementary Data Sheet S8 — PLS result in 3D. [file Data_Sheet_8.zip › heatmaps_PLS_SVM_without_RS.x3d]

<?xml version="1.0" encoding="UTF-8"?>
<!DOCTYPE X3D PUBLIC "ISO//Web3D//DTD X3D 3.1//EN" "http://www.web3d.org/specifications/x3d-3.1.dtd">
	<X3D version="3.1" profile="Immersive" xmlns:xsd="http://www.w3.org/2001/XMLSchema-instance" xsd:noNamespaceSchemaLocation="http://www.web3d.org/specifications/x3d-3.1.xsd">
		<Scene>
			<Viewpoint position="0.1330 -0.0587 0.9430" orientation="0.0000 0.0000 1.0000 0.0000"/>
			<NavigationInfo headlight="true"/>
			<Shape>
				<Appearance>
					<Material transparency="0.8000 " diffuseColor="0.0000 0.2677 0.0000"/>
				</Appearance>
				<IndexedFaceSet solid="false" coordIndex="0 101 102 -1 ,1 102 103 -1 ,2 103 104 -1 ,3 104 105 -1 ,4 105 106 -1 ,5 106 107 -1 ,6 107 108 -1 ,7 108 109 -1 ,8 109 110 -1 ,9 110 111 -1 ,10 111 112 -1 ,11 112 113 -1 ,12 113 114 -1 ,13 114 115 -1 ,14 115 116 -1 ,15 116 117 -1 ,16 117 118 -1 ,17 118 119 -1 ,18 119 120 -1 ,19 120 121 -1 ,20 121 122 -1 ,21 122 123 -1 ,22 123 124 -1 ,23 124 125 -1 ,24 125 126 -1 ,25 126 127 -1 ,26 127 128 -1 ,27 128 129 -1 ,28 129 130 -1 ,29 130 131 -1 ,30 131 132 -1 ,31 132 133 -1 ,32 133 134 -1 ,33 134 135 -1 ,34 135 136 -1 ,35 136 137 -1 ,36 137 138 -1 ,37 138 139 -1 ,38 139 140 -1 ,39 140 141 -1 ,40 141 142 -1 ,41 142 143 -1 ,42 143 144 -1 ,43 144 145 -1 ,44 145 146 -1 ,45 146 147 -1 ,46 147 148 -1 ,47 148 149 -1 ,48 149 150 -1 ,49 150 151 -1 ,50 151 152 -1 ,51 152 153 -1 ,52 153 154 -1 ,53 154 155 -1 ,54 155 156 -1 ,55 156 157 -1 ,56 157 158 -1 ,57 158 159 -1 ,58 159 160 -1 ,59 160 161 -1 ,60 161 162 -1 ,61 162 163 -1 ,62 163 164 -1 ,63 164 165 -1 ,64 165 166 -1 ,65 166 167 -1 ,66 167 168 -1 ,67 168 169 -1 ,68 169 170 -1 ,69 170 171 -1 ,70 171 172 -1 ,71 172 173 -1 ,72 173 174 -1 ,73 174 175 -1 ,74 175 176 -1 ,75 176 177 -1 ,76 177 178 -1 ,77 178 179 -1 ,78 179 180 -1 ,79 180 181 -1 ,80 181 182 -1 ,81 182 183 -1 ,82 183 184 -1 ,83 184 185 -1 ,84 185 186 -1 ,85 186 187 -1 ,86 187 188 -1 ,87 188 189 -1 ,88 189 190 -1 ,89 190 191 -1 ,90 191 192 -1 ,91 192 193 -1 ,92 193 194 -1 ,93 194 195 -1 ,94 195 196 -1 ,95 196 197 -1 ,96 197 198 -1 ,97 198 199 -1 ,98 199 200 -1 ,99 200 201 -1 ,101 202 203 -1 ,102 203 204 -1 ,103 204 205 -1 ,104 205 206 -1 ,105 206 207 -1 ,106 207 208 -1 ,107 208 209 -1 ,108 209 210 -1 ,109 210 211 -1 ,110 211 212 -1 ,111 212 213 -1 ,112 213 214 -1 ,113 214 215 -1 ,114 215 216 -1 ,115 216 217 -1 ,116 217 218 -1 ,117 218 219 -1 ,118 219 220 -1 ,119 220 221 -1 ,120 221 222 -1 ,121 222 223 -1 ,122 223 224 -1 ,123 224 225 -1 ,124 225 226 -1 ,125 226 227 -1 ,126 227 228 -1 ,127 228 229 -1 ,128 229 230 -1 ,129 230 231 -1 ,130 231 232 -1 ,131 232 233 -1 ,132 233 234 -1 ,133 234 235 -1 ,134 235 236 -1 ,135 236 237 -1 ,136 237 238 -1 ,137 238 239 -1 ,138 239 240 -1 ,139 240 241 -1 ,140 241 242 -1 ,141 242 243 -1 ,142 243 244 -1 ,143 244 245 -1 ,144 245 246 -1 ,145 246 247 -1 ,146 247 248 -1 ,147 248 249 -1 ,148 249 250 -1 ,149 250 251 -1 ,150 251 252 -1 ,151 252 253 -1 ,152 253 254 -1 ,153 254 255 -1 ,154 255 256 -1 ,155 256 257 -1 ,156 257 258 -1 ,157 258 259 -1 ,158 259 260 -1 ,159 260 261 -1 ,160 261 262 -1 ,161 262 263 -1 ,162 263 264 -1 ,163 264 265 -1 ,164 265 266 -1 ,165 266 267 -1 ,166 267 268 -1 ,167 268 269 -1 ,168 269 270 -1 ,169 270 271 -1 ,170 271 272 -1 ,171 272 273 -1 ,172 273 274 -1 ,173 274 275 -1 ,174 275 276 -1 ,175 276 277 -1 ,176 277 278 -1 ,177 278 279 -1 ,178 279 280 -1 ,179 280 281 -1 ,180 281 282 -1 ,181 282 283 -1 ,182 283 284 -1 ,183 284 285 -1 ,184 285 286 -1 ,185 286 287 -1 ,186 287 288 -1 ,187 288 289 -1 ,188 289 290 -1 ,189 290 291 -1 ,190 291 292 -1 ,191 292 293 -1 ,192 293 294 -1 ,193 294 295 -1 ,194 295 296 -1 ,195 296 297 -1 ,196 297 298 -1 ,197 298 299 -1 ,198 299 300 -1 ,199 300 301 -1 ,200 301 302 -1 ,202 303 304 -1 ,203 304 305 -1 ,204 305 306 -1 ,205 306 307 -1 ,206 307 308 -1 ,207 308 309 -1 ,208 309 310 -1 ,209 310 311 -1 ,210 311 312 -1 ,211 312 313 -1 ,212 313 314 -1 ,213 314 315 -1 ,214 315 316 -1 ,215 316 317 -1 ,216 317 318 -1 ,217 318 319 -1 ,218 319 320 -1 ,219 320 321 -1 ,220 321 322 -1 ,221 322 323 -1 ,222 323 324 -1 ,223 324 325 -1 ,224 325 326 -1 ,225 326 327 -1 ,226 327 328 -1 ,227 328 329 -1 ,228 329 330 -1 ,229 330 331 -1 ,230 331 332 -1 ,231 332 333 -1 ,232 333 334 -1 ,233 334 335 -1 ,234 335 336 -1 ,235 336 337 -1 ,236 337 338 -1 ,237 338 339 -1 ,238 339 340 -1 ,239 340 341 -1 ,240 341 342 -1 ,241 342 343 -1 ,242 343 344 -1 ,243 344 345 -1 ,244 345 346 -1 ,245 346 347 -1 ,246 347 348 -1 ,247 348 349 -1 ,248 349 350 -1 ,249 350 351 -1 ,250 351 352 -1 ,251 352 353 -1 ,252 353 354 -1 ,253 354 355 -1 ,254 355 356 -1 ,255 356 357 -1 ,256 357 358 -1 ,257 358 359 -1 ,258 359 360 -1 ,259 360 361 -1 ,260 361 362 -1 ,261 362 363 -1 ,262 363 364 -1 ,263 364 365 -1 ,264 365 366 -1 ,265 366 367 -1 ,266 367 368 -1 ,267 368 369 -1 ,268 369 370 -1 ,269 370 371 -1 ,270 371 372 -1 ,271 372 373 -1 ,272 373 374 -1 ,273 374 375 -1 ,274 375 376 -1 ,275 376 377 -1 ,276 377 378 -1 ,277 378 379 -1 ,278 379 380 -1 ,279 380 381 -1 ,280 381 382 -1 ,281 382 383 -1 ,282 383 384 -1 ,283 384 385 -1 ,284 385 386 -1 ,285 386 387 -1 ,286 387 388 -1 ,287 388 389 -1 ,288 389 390 -1 ,289 390 391 -1 ,290 391 392 -1 ,291 392 393 -1 ,292 393 394 -1 ,293 394 395 -1 ,294 395 396 -1 ,295 396 397 -1 ,296 397 398 -1 ,297 398 399 -1 ,298 399 400 -1 ,299 400 401 -1 ,300 401 402 -1 ,301 402 403 -1 ,303 404 405 -1 ,304 405 406 -1 ,305 406 407 -1 ,306 407 408 -1 ,307 408 409 -1 ,308 409 410 -1 ,309 410 411 -1 ,310 411 412 -1 ,311 412 413 -1 ,312 413 414 -1 ,313 414 415 -1 ,314 415 416 -1 ,315 416 417 -1 ,316 417 418 -1 ,317 418 419 -1 ,318 419 420 -1 ,319 420 421 -1 ,320 421 422 -1 ,321 422 423 -1 ,322 423 424 -1 ,323 424 425 -1 ,324 425 426 -1 ,325 426 427 -1 ,326 427 428 -1 ,327 428 429 -1 ,328 429 430 -1 ,329 430 431 -1 ,330 431 432 -1 ,331 432 433 -1 ,332 433 434 -1 ,333 434 435 -1 ,334 435 436 -1 ,335 436 437 -1 ,336 437 438 -1 ,337 438 439 -1 ,338 439 440 -1 ,339 440 441 -1 ,340 441 442 -1 ,341 442 443 -1 ,342 443 444 -1 ,343 444 445 -1 ,344 445 446 -1 ,345 446 447 -1 ,346 447 448 -1 ,347 448 449 -1 ,348 449 450 -1 ,349 450 451 -1 ,350 451 452 -1 ,351 452 453 -1 ,352 453 454 -1 ,353 454 455 -1 ,354 455 456 -1 ,355 456 457 -1 ,356 457 458 -1 ,357 458 459 -1 ,358 459 460 -1 ,359 460 461 -1 ,360 461 462 -1 ,361 462 463 -1 ,362 463 464 -1 ,363 464 465 -1 ,364 465 466 -1 ,365 466 467 -1 ,366 467 468 -1 ,367 468 469 -1 ,368 469 470 -1 ,369 470 471 -1 ,370 471 472 -1 ,371 472 473 -1 ,372 473 474 -1 ,373 474 475 -1 ,374 475 476 -1 ,375 476 477 -1 ,376 477 478 -1 ,377 478 479 -1 ,378 479 480 -1 ,379 480 481 -1 ,380 481 482 -1 ,381 482 483 -1 ,382 483 484 -1 ,383 484 485 -1 ,384 485 486 -1 ,385 486 487 -1 ,386 487 488 -1 ,387 488 489 -1 ,388 489 490 -1 ,389 490 491 -1 ,390 491 492 -1 ,391 492 493 -1 ,392 493 494 -1 ,393 494 495 -1 ,394 495 496 -1 ,395 496 497 -1 ,396 497 498 -1 ,397 498 499 -1 ,398 499 500 -1 ,399 500 501 -1 ,400 501 502 -1 ,401 502 503 -1 ,402 503 504 -1 ,404 505 506 -1 ,405 506 507 -1 ,406 507 508 -1 ,407 508 509 -1 ,408 509 510 -1 ,409 510 511 -1 ,410 511 512 -1 ,411 512 513 -1 ,412 513 514 -1 ,413 514 515 -1 ,414 515 516 -1 ,415 516 517 -1 ,416 517 518 -1 ,417 518 519 -1 ,418 519 520 -1 ,419 520 521 -1 ,420 521 522 -1 ,421 522 523 -1 ,422 523 524 -1 ,423 524 525 -1 ,424 525 526 -1 ,425 526 527 -1 ,426 527 528 -1 ,427 528 529 -1 ,428 529 530 -1 ,429 530 531 -1 ,430 531 532 -1 ,431 532 533 -1 ,432 533 534 -1 ,433 534 535 -1 ,434 535 536 -1 ,435 536 537 -1 ,436 537 538 -1 ,437 538 539 -1 ,438 539 540 -1 ,439 540 541 -1 ,440 541 542 -1 ,441 542 543 -1 ,442 543 544 -1 ,443 544 545 -1 ,444 545 546 -1 ,445 546 547 -1 ,446 547 548 -1 ,447 548 549 -1 ,448 549 550 -1 ,449 550 551 -1 ,450 551 552 -1 ,451 552 553 -1 ,452 553 554 -1 ,453 554 555 -1 ,454 555 556 -1 ,455 556 557 -1 ,456 557 558 -1 ,457 558 559 -1 ,458 559 560 -1 ,459 560 561 -1 ,460 561 562 -1 ,461 562 563 -1 ,462 563 564 -1 ,463 564 565 -1 ,464 565 566 -1 ,465 566 567 -1 ,466 567 568 -1 ,467 568 569 -1 ,468 569 570 -1 ,469 570 571 -1 ,470 571 572 -1 ,471 572 573 -1 ,472 573 574 -1 ,473 574 575 -1 ,474 575 576 -1 ,475 576 577 -1 ,476 577 578 -1 ,477 578 579 -1 ,478 579 580 -1 ,479 580 581 -1 ,480 581 582 -1 ,481 582 583 -1 ,482 583 584 -1 ,483 584 585 -1 ,484 585 586 -1 ,485 586 587 -1 ,486 587 588 -1 ,487 588 589 -1 ,488 589 590 -1 ,489 590 591 -1 ,490 591 592 -1 ,491 592 593 -1 ,492 593 594 -1 ,493 594 595 -1 ,494 595 596 -1 ,495 596 597 -1 ,496 597 598 -1 ,497 598 599 -1 ,498 599 600 -1 ,499 600 601 -1 ,500 601 602 -1 ,501 602 603 -1 ,502 603 604 -1 ,503 604 605 -1 ,505 606 607 -1 ,506 607 608 -1 ,507 608 609 -1 ,508 609 610 -1 ,509 610 611 -1 ,510 611 612 -1 ,511 612 613 -1 ,512 613 614 -1 ,513 614 615 -1 ,514 615 616 -1 ,515 616 617 -1 ,516 617 618 -1 ,517 618 619 -1 ,518 619 620 -1 ,519 620 621 -1 ,520 621 622 -1 ,521 622 623 -1 ,522 623 624 -1 ,523 624 625 -1 ,524 625 626 -1 ,525 626 627 -1 ,526 627 628 -1 ,527 628 629 -1 ,528 629 630 -1 ,529 630 631 -1 ,530 631 632 -1 ,531 632 633 -1 ,532 633 634 -1 ,533 634 635 -1 ,534 635 636 -1 ,535 636 637 -1 ,536 637 638 -1 ,537 638 639 -1 ,538 639 640 -1 ,539 640 641 -1 ,540 641 642 -1 ,541 642 643 -1 ,542 643 644 -1 ,543 644 645 -1 ,544 645 646 -1 ,545 646 647 -1 ,546 647 648 -1 ,547 648 649 -1 ,548 649 650 -1 ,549 650 651 -1 ,550 651 652 -1 ,551 652 653 -1 ,552 653 654 -1 ,553 654 655 -1 ,554 655 656 -1 ,555 656 657 -1 ,556 657 658 -1 ,557 658 659 -1 ,558 659 660 -1 ,559 660 661 -1 ,560 661 662 -1 ,561 662 663 -1 ,562 663 664 -1 ,563 664 665 -1 ,564 665 666 -1 ,565 666 667 -1 ,566 667 668 -1 ,567 668 669 -1 ,568 669 670 -1 ,569 670 671 -1 ,570 671 672 -1 ,571 672 673 -1 ,572 673 674 -1 ,573 674 675 -1 ,574 675 676 -1 ,575 676 677 -1 ,576 677 678 -1 ,577 678 679 -1 ,578 679 680 -1 ,579 680 681 -1 ,580 681 682 -1 ,581 682 683 -1 ,582 683 684 -1 ,583 684 685 -1 ,584 685 686 -1 ,585 686 687 -1 ,586 687 688 -1 ,587 688 689 -1 ,588 689 690 -1 ,589 690 691 -1 ,590 691 692 -1 ,591 692 693 -1 ,592 693 694 -1 ,593 694 695 -1 ,594 695 696 -1 ,595 696 697 -1 ,596 697 698 -1 ,597 698 699 -1 ,598 699 700 -1 ,599 700 701 -1 ,600 701 702 -1 ,601 702 703 -1 ,602 703 704 -1 ,603 704 705 -1 ,604 705 706 -1 ,606 707 708 -1 ,607 708 709 -1 ,608 709 710 -1 ,609 710 711 -1 ,610 711 712 -1 ,611 712 713 -1 ,612 713 714 -1 ,613 714 715 -1 ,614 715 716 -1 ,615 716 717 -1 ,616 717 718 -1 ,617 718 719 -1 ,618 719 720 -1 ,619 720 721 -1 ,620 721 722 -1 ,621 722 723 -1 ,622 723 724 -1 ,623 724 725 -1 ,624 725 726 -1 ,625 726 727 -1 ,626 727 728 -1 ,627 728 729 -1 ,628 729 730 -1 ,629 730 731 -1 ,630 731 732 -1 ,631 732 733 -1 ,632 733 734 -1 ,633 734 735 -1 ,634 735 736 -1 ,635 736 737 -1 ,636 737 738 -1 ,637 738 739 -1 ,638 739 740 -1 ,639 740 741 -1 ,640 741 742 -1 ,641 742 743 -1 ,642 743 744 -1 ,643 744 745 -1 ,644 745 746 -1 ,645 746 747 -1 ,646 747 748 -1 ,647 748 749 -1 ,648 749 750 -1 ,649 750 751 -1 ,650 751 752 -1 ,651 752 753 -1 ,652 753 754 -1 ,653 754 755 -1 ,654 755 756 -1 ,655 756 757 -1 ,656 757 758 -1 ,657 758 759 -1 ,658 759 760 -1 ,659 760 761 -1 ,660 761 762 -1 ,661 762 763 -1 ,662 763 764 -1 ,663 764 765 -1 ,664 765 766 -1 ,665 766 767 -1 ,666 767 768 -1 ,667 768 769 -1 ,668 769 770 -1 ,669 770 771 -1 ,670 771 772 -1 ,671 772 773 -1 ,672 773 774 -1 ,673 774 775 -1 ,674 775 776 -1 ,675 776 777 -1 ,676 777 778 -1 ,677 778 779 -1 ,678 779 780 -1 ,679 780 781 -1 ,680 781 782 -1 ,681 782 783 -1 ,682 783 784 -1 ,683 784 785 -1 ,684 785 786 -1 ,685 786 787 -1 ,686 787 788 -1 ,687 788 789 -1 ,688 789 790 -1 ,689 790 791 -1 ,690 791 792 -1 ,691 792 793 -1 ,692 793 794 -1 ,693 794 795 -1 ,694 795 796 -1 ,695 796 797 -1 ,696 797 798 -1 ,697 798 799 -1 ,698 799 800 -1 ,699 800 801 -1 ,700 801 802 -1 ,701 802 803 -1 ,702 803 804 -1 ,703 804 805 -1 ,704 805 806 -1 ,705 806 807 -1 ,707 808 809 -1 ,708 809 810 -1 ,709 810 811 -1 ,710 811 812 -1 ,711 812 813 -1 ,712 813 814 -1 ,713 814 815 -1 ,714 815 816 -1 ,715 816 817 -1 ,716 817 818 -1 ,717 818 819 -1 ,718 819 820 -1 ,719 820 821 -1 ,720 821 822 -1 ,721 822 823 -1 ,722 823 824 -1 ,723 824 825 -1 ,724 825 826 -1 ,725 826 827 -1 ,726 827 828 -1 ,727 828 829 -1 ,728 829 830 -1 ,729 830 831 -1 ,730 831 832 -1 ,731 832 833 -1 ,732 833 834 -1 ,733 834 835 -1 ,734 835 836 -1 ,735 836 837 -1 ,736 837 838 -1 ,737 838 839 -1 ,738 839 840 -1 ,739 840 841 -1 ,740 841 842 -1 ,741 842 843 -1 ,742 843 844 -1 ,743 844 845 -1 ,744 845 846 -1 ,745 846 847 -1 ,746 847 848 -1 ,747 848 849 -1 ,748 849 850 -1 ,749 850 851 -1 ,750 851 852 -1 ,751 852 853 -1 ,752 853 854 -1 ,753 854 855 -1 ,754 855 856 -1 ,755 856 857 -1 ,756 857 858 -1 ,757 858 859 -1 ,758 859 860 -1 ,759 860 861 -1 ,760 861 862 -1 ,761 862 863 -1 ,762 863 864 -1 ,763 864 865 -1 ,764 865 866 -1 ,765 866 867 -1 ,766 867 868 -1 ,767 868 869 -1 ,768 869 870 -1 ,769 870 871 -1 ,770 871 872 -1 ,771 872 873 -1 ,772 873 874 -1 ,773 874 875 -1 ,774 875 876 -1 ,775 876 877 -1 ,776 877 878 -1 ,777 878 879 -1 ,778 879 880 -1 ,779 880 881 -1 ,780 881 882 -1 ,781 882 883 -1 ,782 883 884 -1 ,783 884 885 -1 ,784 885 886 -1 ,785 886 887 -1 ,786 887 888 -1 ,787 888 889 -1 ,788 889 890 -1 ,789 890 891 -1 ,790 891 892 -1 ,791 892 893 -1 ,792 893 894 -1 ,793 894 895 -1 ,794 895 896 -1 ,795 896 897 -1 ,796 897 898 -1 ,797 898 899 -1 ,798 899 900 -1 ,799 900 901 -1 ,800 901 902 -1 ,801 902 903 -1 ,802 903 904 -1 ,803 904 905 -1 ,804 905 906 -1 ,805 906 907 -1 ,806 907 908 -1 ,808 909 910 -1 ,809 910 911 -1 ,810 911 912 -1 ,811 912 913 -1 ,812 913 914 -1 ,813 914 915 -1 ,814 915 916 -1 ,815 916 917 -1 ,816 917 918 -1 ,817 918 919 -1 ,818 919 920 -1 ,819 920 921 -1 ,820 921 922 -1 ,821 922 923 -1 ,822 923 924 -1 ,823 924 925 -1 ,824 925 926 -1 ,825 926 927 -1 ,826 927 928 -1 ,827 928 929 -1 ,828 929 930 -1 ,829 930 931 -1 ,830 931 932 -1 ,831 932 933 -1 ,832 933 934 -1 ,833 934 935 -1 ,834 935 936 -1 ,835 936 937 -1 ,836 937 938 -1 ,837 938 939 -1 ,838 939 940 -1 ,839 940 941 -1 ,840 941 942 -1 ,841 942 943 -1 ,842 943 944 -1 ,843 944 945 -1 ,844 945 946 -1 ,845 946 947 -1 ,846 947 948 -1 ,847 948 949 -1 ,848 949 950 -1 ,849 950 951 -1 ,850 951 952 -1 ,851 952 953 -1 ,852 953 954 -1 ,853 954 955 -1 ,854 955 956 -1 ,855 956 957 -1 ,856 957 958 -1 ,857 958 959 -1 ,858 959 960 -1 ,859 960 961 -1 ,860 961 962 -1 ,861 962 963 -1 ,862 963 964 -1 ,863 964 965 -1 ,864 965 966 -1 ,865 966 967 -1 ,866 967 968 -1 ,867 968 969 -1 ,868 969 970 -1 ,869 970 971 -1 ,870 971 972 -1 ,871 972 973 -1 ,872 973 974 -1 ,873 974 975 -1 ,874 975 976 -1 ,875 976 977 -1 ,876 977 978 -1 ,877 978 979 -1 ,878 979 980 -1 ,879 980 981 -1 ,880 981 982 -1 ,881 982 983 -1 ,882 983 984 -1 ,883 984 985 -1 ,884 985 986 -1 ,885 986 987 -1 ,886 987 988 -1 ,887 988 989 -1 ,888 989 990 -1 ,889 990 991 -1 ,890 991 992 -1 ,891 992 993 -1 ,892 993 994 -1 ,893 994 995 -1 ,894 995 996 -1 ,895 996 997 -1 ,896 997 998 -1 ,897 998 999 -1 ,898 999 1000 -1 ,899 1000 1001 -1 ,900 1001 1002 -1 ,901 1002 1003 -1 ,902 1003 1004 -1 ,903 1004 1005 -1 ,904 1005 1006 -1 ,905 1006 1007 -1 ,906 1007 1008 -1 ,907 1008 1009 -1 ,909 1010 1011 -1 ,910 1011 1012 -1 ,911 1012 1013 -1 ,912 1013 1014 -1 ,913 1014 1015 -1 ,914 1015 1016 -1 ,915 1016 1017 -1 ,916 1017 1018 -1 ,917 1018 1019 -1 ,918 1019 1020 -1 ,919 1020 1021 -1 ,920 1021 1022 -1 ,921 1022 1023 -1 ,922 1023 1024 -1 ,923 1024 1025 -1 ,924 1025 1026 -1 ,925 1026 1027 -1 ,926 1027 1028 -1 ,927 1028 1029 -1 ,928 1029 1030 -1 ,929 1030 1031 -1 ,930 1031 1032 -1 ,931 1032 1033 -1 ,932 1033 1034 -1 ,933 1034 1035 -1 ,934 1035 1036 -1 ,935 1036 1037 -1 ,936 1037 1038 -1 ,937 1038 1039 -1 ,938 1039 1040 -1 ,939 1040 1041 -1 ,940 1041 1042 -1 ,941 1042 1043 -1 ,942 1043 1044 -1 ,943 1044 1045 -1 ,944 1045 1046 -1 ,945 1046 1047 -1 ,946 1047 1048 -1 ,947 1048 1049 -1 ,948 1049 1050 -1 ,949 1050 1051 -1 ,950 1051 1052 -1 ,951 1052 1053 -1 ,952 1053 1054 -1 ,953 1054 1055 -1 ,954 1055 1056 -1 ,955 1056 1057 -1 ,956 1057 1058 -1 ,957 1058 1059 -1 ,958 1059 1060 -1 ,959 1060 1061 -1 ,960 1061 1062 -1 ,961 1062 1063 -1 ,962 1063 1064 -1 ,963 1064 1065 -1 ,964 1065 1066 -1 ,965 1066 1067 -1 ,966 1067 1068 -1 ,967 1068 1069 -1 ,968 1069 1070 -1 ,969 1070 1071 -1 ,970 1071 1072 -1 ,971 1072 1073 -1 ,972 1073 1074 -1 ,973 1074 1075 -1 ,974 1075 1076 -1 ,975 1076 1077 -1 ,976 1077 1078 -1 ,977 1078 1079 -1 ,978 1079 1080 -1 ,979 1080 1081 -1 ,980 1081 1082 -1 ,981 1082 1083 -1 ,982 1083 1084 -1 ,983 1084 1085 -1 ,984 1085 1086 -1 ,985 1086 1087 -1 ,986 1087 1088 -1 ,987 1088 1089 -1 ,988 1089 1090 -1 ,989 1090 1091 -1 ,990 1091 1092 -1 ,991 1092 1093 -1 ,992 1093 1094 -1 ,993 1094 1095 -1 ,994 1095 1096 -1 ,995 1096 1097 -1 ,996 1097 1098 -1 ,997 1098 1099 -1 ,998 1099 1100 -1 ,999 1100 1101 -1 ,1000 1101 1102 -1 ,1001 1102 1103 -1 ,1002 1103 1104 -1 ,1003 1104 1105 -1 ,1004 1105 1106 -1 ,1005 1106 1107 -1 ,1006 1107 1108 -1 ,1007 1108 1109 -1 ,1008 1109 1110 -1 ,1010 1111 1112 -1 ,1011 1112 1113 -1 ,1012 1113 1114 -1 ,1013 1114 1115 -1 ,1014 1115 1116 -1 ,1015 1116 1117 -1 ,1016 1117 1118 -1 ,1017 1118 1119 -1 ,1018 1119 1120 -1 ,1019 1120 1121 -1 ,1020 1121 1122 -1 ,1021 1122 1123 -1 ,1022 1123 1124 -1 ,1023 1124 1125 -1 ,1024 1125 1126 -1 ,1025 1126 1127 -1 ,1026 1127 1128 -1 ,1027 1128 1129 -1 ,1028 1129 1130 -1 ,1029 1130 1131 -1 ,1030 1131 1132 -1 ,1031 1132 1133 -1 ,1032 1133 1134 -1 ,1033 1134 1135 -1 ,1034 1135 1136 -1 ,1035 1136 1137 -1 ,1036 1137 1138 -1 ,1037 1138 1139 -1 ,1038 1139 1140 -1 ,1039 1140 1141 -1 ,1040 1141 1142 -1 ,1041 1142 1143 -1 ,1042 1143 1144 -1 ,1043 1144 1145 -1 ,1044 1145 1146 -1 ,1045 1146 1147 -1 ,1046 1147 1148 -1 ,1047 1148 1149 -1 ,1048 1149 1150 -1 ,1049 1150 1151 -1 ,1050 1151 1152 -1 ,1051 1152 1153 -1 ,1052 1153 1154 -1 ,1053 1154 1155 -1 ,1054 1155 1156 -1 ,1055 1156 1157 -1 ,1056 1157 1158 -1 ,1057 1158 1159 -1 ,1058 1159 1160 -1 ,1059 1160 1161 -1 ,1060 1161 1162 -1 ,1061 1162 1163 -1 ,1062 1163 1164 -1 ,1063 1164 1165 -1 ,1064 1165 1166 -1 ,1065 1166 1167 -1 ,1066 1167 1168 -1 ,1067 1168 1169 -1 ,1068 1169 1170 -1 ,1069 1170 1171 -1 ,1070 1171 1172 -1 ,1071 1172 1173 -1 ,1072 1173 1174 -1 ,1073 1174 1175 -1 ,1074 1175 1176 -1 ,1075 1176 1177 -1 ,1076 1177 1178 -1 ,1077 1178 1179 -1 ,1078 1179 1180 -1 ,1079 1180 1181 -1 ,1080 1181 1182 -1 ,1081 1182 1183 -1 ,1082 1183 1184 -1 ,1083 1184 1185 -1 ,1084 1185 1186 -1 ,1085 1186 1187 -1 ,1086 1187 1188 -1 ,1087 1188 1189 -1 ,1088 1189 1190 -1 ,1089 1190 1191 -1 ,1090 1191 1192 -1 ,1091 1192 1193 -1 ,1092 1193 1194 -1 ,1093 1194 1195 -1 ,1094 1195 1196 -1 ,1095 1196 1197 -1 ,1096 1197 1198 -1 ,1097 1198 1199 -1 ,1098 1199 1200 -1 ,1099 1200 1201 -1 ,1100 1201 1202 -1 ,1101 1202 1203 -1 ,1102 1203 1204 -1 ,1103 1204 1205 -1 ,1104 1205 1206 -1 ,1105 1206 1207 -1 ,1106 1207 1208 -1 ,1107 1208 1209 -1 ,1108 1209 1210 -1 ,1109 1210 1211 -1 ,1111 1212 1213 -1 ,1112 1213 1214 -1 ,1113 1214 1215 -1 ,1114 1215 1216 -1 ,1115 1216 1217 -1 ,1116 1217 1218 -1 ,1117 1218 1219 -1 ,1118 1219 1220 -1 ,1119 1220 1221 -1 ,1120 1221 1222 -1 ,1121 1222 1223 -1 ,1122 1223 1224 -1 ,1123 1224 1225 -1 ,1124 1225 1226 -1 ,1125 1226 1227 -1 ,1126 1227 1228 -1 ,1127 1228 1229 -1 ,1128 1229 1230 -1 ,1129 1230 1231 -1 ,1130 1231 1232 -1 ,1131 1232 1233 -1 ,1132 1233 1234 -1 ,1133 1234 1235 -1 ,1134 1235 1236 -1 ,1135 1236 1237 -1 ,1136 1237 1238 -1 ,1137 1238 1239 -1 ,1138 1239 1240 -1 ,1139 1240 1241 -1 ,1140 1241 1242 -1 ,1141 1242 1243 -1 ,1142 1243 1244 -1 ,1143 1244 1245 -1 ,1144 1245 1246 -1 ,1145 1246 1247 -1 ,1146 1247 1248 -1 ,1147 1248 1249 -1 ,1148 1249 1250 -1 ,1149 1250 1251 -1 ,1150 1251 1252 -1 ,1151 1252 1253 -1 ,1152 1253 1254 -1 ,1153 1254 1255 -1 ,1154 1255 1256 -1 ,1155 1256 1257 -1 ,1156 1257 1258 -1 ,1157 1258 1259 -1 ,1158 1259 1260 -1 ,1159 1260 1261 -1 ,1160 1261 1262 -1 ,1161 1262 1263 -1 ,1162 1263 1264 -1 ,1163 1264 1265 -1 ,1164 1265 1266 -1 ,1165 1266 1267 -1 ,1166 1267 1268 -1 ,1167 1268 1269 -1 ,1168 1269 1270 -1 ,1169 1270 1271 -1 ,1170 1271 1272 -1 ,1171 1272 1273 -1 ,1172 1273 1274 -1 ,1173 1274 1275 -1 ,1174 1275 1276 -1 ,1175 1276 1277 -1 ,1176 1277 1278 -1 ,1177 1278 1279 -1 ,1178 1279 1280 -1 ,1179 1280 1281 -1 ,1180 1281 1282 -1 ,1181 1282 1283 -1 ,1182 1283 1284 -1 ,1183 1284 1285 -1 ,1184 1285 1286 -1 ,1185 1286 1287 -1 ,1186 1287 1288 -1 ,1187 1288 1289 -1 ,1188 1289 1290 -1 ,1189 1290 1291 -1 ,1190 1291 1292 -1 ,1191 1292 1293 -1 ,1192 1293 1294 -1 ,1193 1294 1295 -1 ,1194 1295 1296 -1 ,1195 1296 1297 -1 ,1196 1297 1298 -1 ,1197 1298 1299 -1 ,1198 1299 1300 -1 ,1199 1300 1301 -1 ,1200 1301 1302 -1 ,1201 1302 1303 -1 ,1202 1303 1304 -1 ,1203 1304 1305 -1 ,1204 1305 1306 -1 ,1205 1306 1307 -1 ,1206 1307 1308 -1 ,1207 1308 1309 -1 ,1208 1309 1310 -1 ,1209 1310 1311 -1 ,1210 1311 1312 -1 ,1212 1313 1314 -1 ,1213 1314 1315 -1 ,1214 1315 1316 -1 ,1215 1316 1317 -1 ,1216 1317 1318 -1 ,1217 1318 1319 -1 ,1218 1319 1320 -1 ,1219 1320 1321 -1 ,1220 1321 1322 -1 ,1221 1322 1323 -1 ,1222 1323 1324 -1 ,1223 1324 1325 -1 ,1224 1325 1326 -1 ,1225 1326 1327 -1 ,1226 1327 1328 -1 ,1227 1328 1329 -1 ,1228 1329 1330 -1 ,1229 1330 1331 -1 ,1230 1331 1332 -1 ,1231 1332 1333 -1 ,1232 1333 1334 -1 ,1233 1334 1335 -1 ,1234 1335 1336 -1 ,1235 1336 1337 -1 ,1236 1337 1338 -1 ,1237 1338 1339 -1 ,1238 1339 1340 -1 ,1239 1340 1341 -1 ,1240 1341 1342 -1 ,1241 1342 1343 -1 ,1242 1343 1344 -1 ,1243 1344 1345 -1 ,1244 1345 1346 -1 ,1245 1346 1347 -1 ,1246 1347 1348 -1 ,1247 1348 1349 -1 ,1248 1349 1350 -1 ,1249 1350 1351 -1 ,1250 1351 1352 -1 ,1251 1352 1353 -1 ,1252 1353 1354 -1 ,1253 1354 1355 -1 ,1254 1355 1356 -1 ,1255 1356 1357 -1 ,1256 1357 1358 -1 ,1257 1358 1359 -1 ,1258 1359 1360 -1 ,1259 1360 1361 -1 ,1260 1361 1362 -1 ,1261 1362 1363 -1 ,1262 1363 1364 -1 ,1263 1364 1365 -1 ,1264 1365 1366 -1 ,1265 1366 1367 -1 ,1266 1367 1368 -1 ,1267 1368 1369 -1 ,1268 1369 1370 -1 ,1269 1370 1371 -1 ,1270 1371 1372 -1 ,1271 1372 1373 -1 ,1272 1373 1374 -1 ,1273 1374 1375 -1 ,1274 1375 1376 -1 ,1275 1376 1377 -1 ,1276 1377 1378 -1 ,1277 1378 1379 -1 ,1278 1379 1380 -1 ,1279 1380 1381 -1 ,1280 1381 1382 -1 ,1281 1382 1383 -1 ,1282 1383 1384 -1 ,1283 1384 1385 -1 ,1284 1385 1386 -1 ,1285 1386 1387 -1 ,1286 1387 1388 -1 ,1287 1388 1389 -1 ,1288 1389 1390 -1 ,1289 1390 1391 -1 ,1290 1391 1392 -1 ,1291 1392 1393 -1 ,1292 1393 1394 -1 ,1293 1394 1395 -1 ,1294 1395 1396 -1 ,1295 1396 1397 -1 ,1296 1397 1398 -1 ,1297 1398 1399 -1 ,1298 1399 1400 -1 ,1299 1400 1401 -1 ,1300 1401 1402 -1 ,1301 1402 1403 -1 ,1302 1403 1404 -1 ,1303 1404 1405 -1 ,1304 1405 1406 -1 ,1305 1406 1407 -1 ,1306 1407 1408 -1 ,1307 1408 1409 -1 ,1308 1409 1410 -1 ,1309 1410 1411 -1 ,1310 1411 1412 -1 ,1311 1412 1413 -1 ,1313 1414 1415 -1 ,1314 1415 1416 -1 ,1315 1416 1417 -1 ,1316 1417 1418 -1 ,1317 1418 1419 -1 ,1318 1419 1420 -1 ,1319 1420 1421 -1 ,1320 1421 1422 -1 ,1321 1422 1423 -1 ,1322 1423 1424 -1 ,1323 1424 1425 -1 ,1324 1425 1426 -1 ,1325 1426 1427 -1 ,1326 1427 1428 -1 ,1327 1428 1429 -1 ,1328 1429 1430 -1 ,1329 1430 1431 -1 ,1330 1431 1432 -1 ,1331 1432 1433 -1 ,1332 1433 1434 -1 ,1333 1434 1435 -1 ,1334 1435 1436 -1 ,1335 1436 1437 -1 ,1336 1437 1438 -1 ,1337 1438 1439 -1 ,1338 1439 1440 -1 ,1339 1440 1441 -1 ,1340 1441 1442 -1 ,1341 1442 1443 -1 ,1342 1443 1444 -1 ,1343 1444 1445 -1 ,1344 1445 1446 -1 ,1345 1446 1447 -1 ,1346 1447 1448 -1 ,1347 1448 1449 -1 ,1348 1449 1450 -1 ,1349 1450 1451 -1 ,1350 1451 1452 -1 ,1351 1452 1453 -1 ,1352 1453 1454 -1 ,1353 1454 1455 -1 ,1354 1455 1456 -1 ,1355 1456 1457 -1 ,1356 1457 1458 -1 ,1357 1458 1459 -1 ,1358 1459 1460 -1 ,1359 1460 1461 -1 ,1360 1461 1462 -1 ,1361 1462 1463 -1 ,1362 1463 1464 -1 ,1363 1464 1465 -1 ,1364 1465 1466 -1 ,1365 1466 1467 -1 ,1366 1467 1468 -1 ,1367 1468 1469 -1 ,1368 1469 1470 -1 ,1369 1470 1471 -1 ,1370 1471 1472 -1 ,1371 1472 1473 -1 ,1372 1473 1474 -1 ,1373 1474 1475 -1 ,1374 1475 1476 -1 ,1375 1476 1477 -1 ,1376 1477 1478 -1 ,1377 1478 1479 -1 ,1378 1479 1480 -1 ,1379 1480 1481 -1 ,1380 1481 1482 -1 ,1381 1482 1483 -1 ,1382 1483 1484 -1 ,1383 1484 1485 -1 ,1384 1485 1486 -1 ,1385 1486 1487 -1 ,1386 1487 1488 -1 ,1387 1488 1489 -1 ,1388 1489 1490 -1 ,1389 1490 1491 -1 ,1390 1491 1492 -1 ,1391 1492 1493 -1 ,1392 1493 1494 -1 ,1393 1494 1495 -1 ,1394 1495 1496 -1 ,1395 1496 1497 -1 ,1396 1497 1498 -1 ,1397 1498 1499 -1 ,1398 1499 1500 -1 ,1399 1500 1501 -1 ,1400 1501 1502 -1 ,1401 1502 1503 -1 ,1402 1503 1504 -1 ,1403 1504 1505 -1 ,1404 1505 1506 -1 ,1405 1506 1507 -1 ,1406 1507 1508 -1 ,1407 1508 1509 -1 ,1408 1509 1510 -1 ,1409 1510 1511 -1 ,1410 1511 1512 -1 ,1411 1512 1513 -1 ,1412 1513 1514 -1 ,1414 1515 1516 -1 ,1415 1516 1517 -1 ,1416 1517 1518 -1 ,1417 1518 1519 -1 ,1418 1519 1520 -1 ,1419 1520 1521 -1 ,1420 1521 1522 -1 ,1421 1522 1523 -1 ,1422 1523 1524 -1 ,1423 1524 1525 -1 ,1424 1525 1526 -1 ,1425 1526 1527 -1 ,1426 1527 1528 -1 ,1427 1528 1529 -1 ,1428 1529 1530 -1 ,1429 1530 1531 -1 ,1430 1531 1532 -1 ,1431 1532 1533 -1 ,1432 1533 1534 -1 ,1433 1534 1535 -1 ,1434 1535 1536 -1 ,1435 1536 1537 -1 ,1436 1537 1538 -1 ,1437 1538 1539 -1 ,1438 1539 1540 -1 ,1439 1540 1541 -1 ,1440 1541 1542 -1 ,1441 1542 1543 -1 ,1442 1543 1544 -1 ,1443 1544 1545 -1 ,1444 1545 1546 -1 ,1445 1546 1547 -1 ,1446 1547 1548 -1 ,1447 1548 1549 -1 ,1448 1549 1550 -1 ,1449 1550 1551 -1 ,1450 1551 1552 -1 ,1451 1552 1553 -1 ,1452 1553 1554 -1 ,1453 1554 1555 -1 ,1454 1555 1556 -1 ,1455 1556 1557 -1 ,1456 1557 1558 -1 ,1457 1558 1559 -1 ,1458 1559 1560 -1 ,1459 1560 1561 -1 ,1460 1561 1562 -1 ,1461 1562 1563 -1 ,1462 1563 1564 -1 ,1463 1564 1565 -1 ,1464 1565 1566 -1 ,1465 1566 1567 -1 ,1466 1567 1568 -1 ,1467 1568 1569 -1 ,1468 1569 1570 -1 ,1469 1570 1571 -1 ,1470 1571 1572 -1 ,1471 1572 1573 -1 ,1472 1573 1574 -1 ,1473 1574 1575 -1 ,1474 1575 1576 -1 ,1475 1576 1577 -1 ,1476 1577 1578 -1 ,1477 1578 1579 -1 ,1478 1579 1580 -1 ,1479 1580 1581 -1 ,1480 1581 1582 -1 ,1481 1582 1583 -1 ,1482 1583 1584 -1 ,1483 1584 1585 -1 ,1484 1585 1586 -1 ,1485 1586 1587 -1 ,1486 1587 1588 -1 ,1487 1588 1589 -1 ,1488 1589 1590 -1 ,1489 1590 1591 -1 ,1490 1591 1592 -1 ,1491 1592 1593 -1 ,1492 1593 1594 -1 ,1493 1594 1595 -1 ,1494 1595 1596 -1 ,1495 1596 1597 -1 ,1496 1597 1598 -1 ,1497 1598 1599 -1 ,1498 1599 1600 -1 ,1499 1600 1601 -1 ,1500 1601 1602 -1 ,1501 1602 1603 -1 ,1502 1603 1604 -1 ,1503 1604 1605 -1 ,1504 1605 1606 -1 ,1505 1606 1607 -1 ,1506 1607 1608 -1 ,1507 1608 1609 -1 ,1508 1609 1610 -1 ,1509 1610 1611 -1 ,1510 1611 1612 -1 ,1511 1612 1613 -1 ,1512 1613 1614 -1 ,1513 1614 1615 -1 ,1515 1616 1617 -1 ,1516 1617 1618 -1 ,1517 1618 1619 -1 ,1518 1619 1620 -1 ,1519 1620 1621 -1 ,1520 1621 1622 -1 ,1521 1622 1623 -1 ,1522 1623 1624 -1 ,1523 1624 1625 -1 ,1524 1625 1626 -1 ,1525 1626 1627 -1 ,1526 1627 1628 -1 ,1527 1628 1629 -1 ,1528 1629 1630 -1 ,1529 1630 1631 -1 ,1530 1631 1632 -1 ,1531 1632 1633 -1 ,1532 1633 1634 -1 ,1533 1634 1635 -1 ,1534 1635 1636 -1 ,1535 1636 1637 -1 ,1536 1637 1638 -1 ,1537 1638 1639 -1 ,1538 1639 1640 -1 ,1539 1640 1641 -1 ,1540 1641 1642 -1 ,1541 1642 1643 -1 ,1542 1643 1644 -1 ,1543 1644 1645 -1 ,1544 1645 1646 -1 ,1545 1646 1647 -1 ,1546 1647 1648 -1 ,1547 1648 1649 -1 ,1548 1649 1650 -1 ,1549 1650 1651 -1 ,1550 1651 1652 -1 ,1551 1652 1653 -1 ,1552 1653 1654 -1 ,1553 1654 1655 -1 ,1554 1655 1656 -1 ,1555 1656 1657 -1 ,1556 1657 1658 -1 ,1557 1658 1659 -1 ,1558 1659 1660 -1 ,1559 1660 1661 -1 ,1560 1661 1662 -1 ,1561 1662 1663 -1 ,1562 1663 1664 -1 ,1563 1664 1665 -1 ,1564 1665 1666 -1 ,1565 1666 1667 -1 ,1566 1667 1668 -1 ,1567 1668 1669 -1 ,1568 1669 1670 -1 ,1569 1670 1671 -1 ,1570 1671 1672 -1 ,1571 1672 1673 -1 ,1572 1673 1674 -1 ,1573 1674 1675 -1 ,1574 1675 1676 -1 ,1575 1676 1677 -1 ,1576 1677 1678 -1 ,1577 1678 1679 -1 ,1578 1679 1680 -1 ,1579 1680 1681 -1 ,1580 1681 1682 -1 ,1581 1682 1683 -1 ,1582 1683 1684 -1 ,1583 1684 1685 -1 ,1584 1685 1686 -1 ,1585 1686 1687 -1 ,1586 1687 1688 -1 ,1587 1688 1689 -1 ,1588 1689 1690 -1 ,1589 1690 1691 -1 ,1590 1691 1692 -1 ,1591 1692 1693 -1 ,1592 1693 1694 -1 ,1593 1694 1695 -1 ,1594 1695 1696 -1 ,1595 1696 1697 -1 ,1596 1697 1698 -1 ,1597 1698 1699 -1 ,1598 1699 1700 -1 ,1599 1700 1701 -1 ,1600 1701 1702 -1 ,1601 1702 1703 -1 ,1602 1703 1704 -1 ,1603 1704 1705 -1 ,1604 1705 1706 -1 ,1605 1706 1707 -1 ,1606 1707 1708 -1 ,1607 1708 1709 -1 ,1608 1709 1710 -1 ,1609 1710 1711 -1 ,1610 1711 1712 -1 ,1611 1712 1713 -1 ,1612 1713 1714 -1 ,1613 1714 1715 -1 ,1614 1715 1716 -1 ,1616 1717 1718 -1 ,1617 1718 1719 -1 ,1618 1719 1720 -1 ,1619 1720 1721 -1 ,1620 1721 1722 -1 ,1621 1722 1723 -1 ,1622 1723 1724 -1 ,1623 1724 1725 -1 ,1624 1725 1726 -1 ,1625 1726 1727 -1 ,1626 1727 1728 -1 ,1627 1728 1729 -1 ,1628 1729 1730 -1 ,1629 1730 1731 -1 ,1630 1731 1732 -1 ,1631 1732 1733 -1 ,1632 1733 1734 -1 ,1633 1734 1735 -1 ,1634 1735 1736 -1 ,1635 1736 1737 -1 ,1636 1737 1738 -1 ,1637 1738 1739 -1 ,1638 1739 1740 -1 ,1639 1740 1741 -1 ,1640 1741 1742 -1 ,1641 1742 1743 -1 ,1642 1743 1744 -1 ,1643 1744 1745 -1 ,1644 1745 1746 -1 ,1645 1746 1747 -1 ,1646 1747 1748 -1 ,1647 1748 1749 -1 ,1648 1749 1750 -1 ,1649 1750 1751 -1 ,1650 1751 1752 -1 ,1651 1752 1753 -1 ,1652 1753 1754 -1 ,1653 1754 1755 -1 ,1654 1755 1756 -1 ,1655 1756 1757 -1 ,1656 1757 1758 -1 ,1657 1758 1759 -1 ,1658 1759 1760 -1 ,1659 1760 1761 -1 ,1660 1761 1762 -1 ,1661 1762 1763 -1 ,1662 1763 1764 -1 ,1663 1764 1765 -1 ,1664 1765 1766 -1 ,1665 1766 1767 -1 ,1666 1767 1768 -1 ,1667 1768 1769 -1 ,1668 1769 1770 -1 ,1669 1770 1771 -1 ,1670 1771 1772 -1 ,1671 1772 1773 -1 ,1672 1773 1774 -1 ,1673 1774 1775 -1 ,1674 1775 1776 -1 ,1675 1776 1777 -1 ,1676 1777 1778 -1 ,1677 1778 1779 -1 ,1678 1779 1780 -1 ,1679 1780 1781 -1 ,1680 1781 1782 -1 ,1681 1782 1783 -1 ,1682 1783 1784 -1 ,1683 1784 1785 -1 ,1684 1785 1786 -1 ,1685 1786 1787 -1 ,1686 1787 1788 -1 ,1687 1788 1789 -1 ,1688 1789 1790 -1 ,1689 1790 1791 -1 ,1690 1791 1792 -1 ,1691 1792 1793 -1 ,1692 1793 1794 -1 ,1693 1794 1795 -1 ,1694 1795 1796 -1 ,1695 1796 1797 -1 ,1696 1797 1798 -1 ,1697 1798 1799 -1 ,1698 1799 1800 -1 ,1699 1800 1801 -1 ,1700 1801 1802 -1 ,1701 1802 1803 -1 ,1702 1803 1804 -1 ,1703 1804 1805 -1 ,1704 1805 1806 -1 ,1705 1806 1807 -1 ,1706 1807 1808 -1 ,1707 1808 1809 -1 ,1708 1809 1810 -1 ,1709 1810 1811 -1 ,1710 1811 1812 -1 ,1711 1812 1813 -1 ,1712 1813 1814 -1 ,1713 1814 1815 -1 ,1714 1815 1816 -1 ,1715 1816 1817 -1 ,1717 1818 1819 -1 ,1718 1819 1820 -1 ,1719 1820 1821 -1 ,1720 1821 1822 -1 ,1721 1822 1823 -1 ,1722 1823 1824 -1 ,1723 1824 1825 -1 ,1724 1825 1826 -1 ,1725 1826 1827 -1 ,1726 1827 1828 -1 ,1727 1828 1829 -1 ,1728 1829 1830 -1 ,1729 1830 1831 -1 ,1730 1831 1832 -1 ,1731 1832 1833 -1 ,1732 1833 1834 -1 ,1733 1834 1835 -1 ,1734 1835 1836 -1 ,1735 1836 1837 -1 ,1736 1837 1838 -1 ,1737 1838 1839 -1 ,1738 1839 1840 -1 ,1739 1840 1841 -1 ,1740 1841 1842 -1 ,1741 1842 1843 -1 ,1742 1843 1844 -1 ,1743 1844 1845 -1 ,1744 1845 1846 -1 ,1745 1846 1847 -1 ,1746 1847 1848 -1 ,1747 1848 1849 -1 ,1748 1849 1850 -1 ,1749 1850 1851 -1 ,1750 1851 1852 -1 ,1751 1852 1853 -1 ,1752 1853 1854 -1 ,1753 1854 1855 -1 ,1754 1855 1856 -1 ,1755 1856 1857 -1 ,1756 1857 1858 -1 ,1757 1858 1859 -1 ,1758 1859 1860 -1 ,1759 1860 1861 -1 ,1760 1861 1862 -1 ,1761 1862 1863 -1 ,1762 1863 1864 -1 ,1763 1864 1865 -1 ,1764 1865 1866 -1 ,1765 1866 1867 -1 ,1766 1867 1868 -1 ,1767 1868 1869 -1 ,1768 1869 1870 -1 ,1769 1870 1871 -1 ,1770 1871 1872 -1 ,1771 1872 1873 -1 ,1772 1873 1874 -1 ,1773 1874 1875 -1 ,1774 1875 1876 -1 ,1775 1876 1877 -1 ,1776 1877 1878 -1 ,1777 1878 1879 -1 ,1778 1879 1880 -1 ,1779 1880 1881 -1 ,1780 1881 1882 -1 ,1781 1882 1883 -1 ,1782 1883 1884 -1 ,1783 1884 1885 -1 ,1784 1885 1886 -1 ,1785 1886 1887 -1 ,1786 1887 1888 -1 ,1787 1888 1889 -1 ,1788 1889 1890 -1 ,1789 1890 1891 -1 ,1790 1891 1892 -1 ,1791 1892 1893 -1 ,1792 1893 1894 -1 ,1793 1894 1895 -1 ,1794 1895 1896 -1 ,1795 1896 1897 -1 ,1796 1897 1898 -1 ,1797 1898 1899 -1 ,1798 1899 1900 -1 ,1799 1900 1901 -1 ,1800 1901 1902 -1 ,1801 1902 1903 -1 ,1802 1903 1904 -1 ,1803 1904 1905 -1 ,1804 1905 1906 -1 ,1805 1906 1907 -1 ,1806 1907 1908 -1 ,1807 1908 1909 -1 ,1808 1909 1910 -1 ,1809 1910 1911 -1 ,1810 1911 1912 -1 ,1811 1912 1913 -1 ,1812 1913 1914 -1 ,1813 1914 1915 -1 ,1814 1915 1916 -1 ,1815 1916 1917 -1 ,1816 1917 1918 -1 ,1818 1919 1920 -1 ,1819 1920 1921 -1 ,1820 1921 1922 -1 ,1821 1922 1923 -1 ,1822 1923 1924 -1 ,1823 1924 1925 -1 ,1824 1925 1926 -1 ,1825 1926 1927 -1 ,1826 1927 1928 -1 ,1827 1928 1929 -1 ,1828 1929 1930 -1 ,1829 1930 1931 -1 ,1830 1931 1932 -1 ,1831 1932 1933 -1 ,1832 1933 1934 -1 ,1833 1934 1935 -1 ,1834 1935 1936 -1 ,1835 1936 1937 -1 ,1836 1937 1938 -1 ,1837 1938 1939 -1 ,1838 1939 1940 -1 ,1839 1940 1941 -1 ,1840 1941 1942 -1 ,1841 1942 1943 -1 ,1842 1943 1944 -1 ,1843 1944 1945 -1 ,1844 1945 1946 -1 ,1845 1946 1947 -1 ,1846 1947 1948 -1 ,1847 1948 1949 -1 ,1848 1949 1950 -1 ,1849 1950 1951 -1 ,1850 1951 1952 -1 ,1851 1952 1953 -1 ,1852 1953 1954 -1 ,1853 1954 1955 -1 ,1854 1955 1956 -1 ,1855 1956 1957 -1 ,1856 1957 1958 -1 ,1857 1958 1959 -1 ,1858 1959 1960 -1 ,1859 1960 1961 -1 ,1860 1961 1962 -1 ,1861 1962 1963 -1 ,1862 1963 1964 -1 ,1863 1964 1965 -1 ,1864 1965 1966 -1 ,1865 1966 1967 -1 ,1866 1967 1968 -1 ,1867 1968 1969 -1 ,1868 1969 1970 -1 ,1869 1970 1971 -1 ,1870 1971 1972 -1 ,1871 1972 1973 -1 ,1872 1973 1974 -1 ,1873 1974 1975 -1 ,1874 1975 1976 -1 ,1875 1976 1977 -1 ,1876 1977 1978 -1 ,1877 1978 1979 -1 ,1878 1979 1980 -1 ,1879 1980 1981 -1 ,1880 1981 1982 -1 ,1881 1982 1983 -1 ,1882 1983 1984 -1 ,1883 1984 1985 -1 ,1884 1985 1986 -1 ,1885 1986 1987 -1 ,1886 1987 1988 -1 ,1887 1988 1989 -1 ,1888 1989 1990 -1 ,1889 1990 1991 -1 ,1890 1991 1992 -1 ,1891 1992 1993 -1 ,1892 1993 1994 -1 ,1893 1994 1995 -1 ,1894 1995 1996 -1 ,1895 1996 1997 -1 ,1896 1997 1998 -1 ,1897 1998 1999 -1 ,1898 1999 2000 -1 ,1899 2000 2001 -1 ,1900 2001 2002 -1 ,1901 2002 2003 -1 ,1902 2003 2004 -1 ,1903 2004 2005 -1 ,1904 2005 2006 -1 ,1905 2006 2007 -1 ,1906 2007 2008 -1 ,1907 2008 2009 -1 ,1908 2009 2010 -1 ,1909 2010 2011 -1 ,1910 2011 2012 -1 ,1911 2012 2013 -1 ,1912 2013 2014 -1 ,1913 2014 2015 -1 ,1914 2015 2016 -1 ,1915 2016 2017 -1 ,1916 2017 2018 -1 ,1917 2018 2019 -1 ,1919 2020 2021 -1 ,1920 2021 2022 -1 ,1921 2022 2023 -1 ,1922 2023 2024 -1 ,1923 2024 2025 -1 ,1924 2025 2026 -1 ,1925 2026 2027 -1 ,1926 2027 2028 -1 ,1927 2028 2029 -1 ,1928 2029 2030 -1 ,1929 2030 2031 -1 ,1930 2031 2032 -1 ,1931 2032 2033 -1 ,1932 2033 2034 -1 ,1933 2034 2035 -1 ,1934 2035 2036 -1 ,1935 2036 2037 -1 ,1936 2037 2038 -1 ,1937 2038 2039 -1 ,1938 2039 2040 -1 ,1939 2040 2041 -1 ,1940 2041 2042 -1 ,1941 2042 2043 -1 ,1942 2043 2044 -1 ,1943 2044 2045 -1 ,1944 2045 2046 -1 ,1945 2046 2047 -1 ,1946 2047 2048 -1 ,1947 2048 2049 -1 ,1948 2049 2050 -1 ,1949 2050 2051 -1 ,1950 2051 2052 -1 ,1951 2052 2053 -1 ,1952 2053 2054 -1 ,1953 2054 2055 -1 ,1954 2055 2056 -1 ,1955 2056 2057 -1 ,1956 2057 2058 -1 ,1957 2058 2059 -1 ,1958 2059 2060 -1 ,1959 2060 2061 -1 ,1960 2061 2062 -1 ,1961 2062 2063 -1 ,1962 2063 2064 -1 ,1963 2064 2065 -1 ,1964 2065 2066 -1 ,1965 2066 2067 -1 ,1966 2067 2068 -1 ,1967 2068 2069 -1 ,1968 2069 2070 -1 ,1969 2070 2071 -1 ,1970 2071 2072 -1 ,1971 2072 2073 -1 ,1972 2073 2074 -1 ,1973 2074 2075 -1 ,1974 2075 2076 -1 ,1975 2076 2077 -1 ,1976 2077 2078 -1 ,1977 2078 2079 -1 ,1978 2079 2080 -1 ,1979 2080 2081 -1 ,1980 2081 2082 -1 ,1981 2082 2083 -1 ,1982 2083 2084 -1 ,1983 2084 2085 -1 ,1984 2085 2086 -1 ,1985 2086 2087 -1 ,1986 2087 2088 -1 ,1987 2088 2089 -1 ,1988 2089 2090 -1 ,1989 2090 2091 -1 ,1990 2091 2092 -1 ,1991 2092 2093 -1 ,1992 2093 2094 -1 ,1993 2094 2095 -1 ,1994 2095 2096 -1 ,1995 2096 2097 -1 ,1996 2097 2098 -1 ,1997 2098 2099 -1 ,1998 2099 2100 -1 ,1999 2100 2101 -1 ,2000 2101 2102 -1 ,2001 2102 2103 -1 ,2002 2103 2104 -1 ,2003 2104 2105 -1 ,2004 2105 2106 -1 ,2005 2106 2107 -1 ,2006 2107 2108 -1 ,2007 2108 2109 -1 ,2008 2109 2110 -1 ,2009 2110 2111 -1 ,2010 2111 2112 -1 ,2011 2112 2113 -1 ,2012 2113 2114 -1 ,2013 2114 2115 -1 ,2014 2115 2116 -1 ,2015 2116 2117 -1 ,2016 2117 2118 -1 ,2017 2118 2119 -1 ,2018 2119 2120 -1 ,2020 2121 2122 -1 ,2021 2122 2123 -1 ,2022 2123 2124 -1 ,2023 2124 2125 -1 ,2024 2125 2126 -1 ,2025 2126 2127 -1 ,2026 2127 2128 -1 ,2027 2128 2129 -1 ,2028 2129 2130 -1 ,2029 2130 2131 -1 ,2030 2131 2132 -1 ,2031 2132 2133 -1 ,2032 2133 2134 -1 ,2033 2134 2135 -1 ,2034 2135 2136 -1 ,2035 2136 2137 -1 ,2036 2137 2138 -1 ,2037 2138 2139 -1 ,2038 2139 2140 -1 ,2039 2140 2141 -1 ,2040 2141 2142 -1 ,2041 2142 2143 -1 ,2042 2143 2144 -1 ,2043 2144 2145 -1 ,2044 2145 2146 -1 ,2045 2146 2147 -1 ,2046 2147 2148 -1 ,2047 2148 2149 -1 ,2048 2149 2150 -1 ,2049 2150 2151 -1 ,2050 2151 2152 -1 ,2051 2152 2153 -1 ,2052 2153 2154 -1 ,2053 2154 2155 -1 ,2054 2155 2156 -1 ,2055 2156 2157 -1 ,2056 2157 2158 -1 ,2057 2158 2159 -1 ,2058 2159 2160 -1 ,2059 2160 2161 -1 ,2060 2161 2162 -1 ,2061 2162 2163 -1 ,2062 2163 2164 -1 ,2063 2164 2165 -1 ,2064 2165 2166 -1 ,2065 2166 2167 -1 ,2066 2167 2168 -1 ,2067 2168 2169 -1 ,2068 2169 2170 -1 ,2069 2170 2171 -1 ,2070 2171 2172 -1 ,2071 2172 2173 -1 ,2072 2173 2174 -1 ,2073 2174 2175 -1 ,2074 2175 2176 -1 ,2075 2176 2177 -1 ,2076 2177 2178 -1 ,2077 2178 2179 -1 ,2078 2179 2180 -1 ,2079 2180 2181 -1 ,2080 2181 2182 -1 ,2081 2182 2183 -1 ,2082 2183 2184 -1 ,2083 2184 2185 -1 ,2084 2185 2186 -1 ,2085 2186 2187 -1 ,2086 2187 2188 -1 ,2087 2188 2189 -1 ,2088 2189 2190 -1 ,2089 2190 2191 -1 ,2090 2191 2192 -1 ,2091 2192 2193 -1 ,2092 2193 2194 -1 ,2093 2194 2195 -1 ,2094 2195 2196 -1 ,2095 2196 2197 -1 ,2096 2197 2198 -1 ,2097 2198 2199 -1 ,2098 2199 2200 -1 ,2099 2200 2201 -1 ,2100 2201 2202 -1 ,2101 2202 2203 -1 ,2102 2203 2204 -1 ,2103 2204 2205 -1 ,2104 2205 2206 -1 ,2105 2206 2207 -1 ,2106 2207 2208 -1 ,2107 2208 2209 -1 ,2108 2209 2210 -1 ,2109 2210 2211 -1 ,2110 2211 2212 -1 ,2111 2212 2213 -1 ,2112 2213 2214 -1 ,2113 2214 2215 -1 ,2114 2215 2216 -1 ,2115 2216 2217 -1 ,2116 2217 2218 -1 ,2117 2218 2219 -1 ,2118 2219 2220 -1 ,2119 2220 2221 -1 ,2121 2222 2223 -1 ,2122 2223 2224 -1 ,2123 2224 2225 -1 ,2124 2225 2226 -1 ,2125 2226 2227 -1 ,2126 2227 2228 -1 ,2127 2228 2229 -1 ,2128 2229 2230 -1 ,2129 2230 2231 -1 ,2130 2231 2232 -1 ,2131 2232 2233 -1 ,2132 2233 2234 -1 ,2133 2234 2235 -1 ,2134 2235 2236 -1 ,2135 2236 2237 -1 ,2136 2237 2238 -1 ,2137 2238 2239 -1 ,2138 2239 2240 -1 ,2139 2240 2241 -1 ,2140 2241 2242 -1 ,2141 2242 2243 -1 ,2142 2243 2244 -1 ,2143 2244 2245 -1 ,2144 2245 2246 -1 ,2145 2246 2247 -1 ,2146 2247 2248 -1 ,2147 2248 2249 -1 ,2148 2249 2250 -1 ,2149 2250 2251 -1 ,2150 2251 2252 -1 ,2151 2252 2253 -1 ,2152 2253 2254 -1 ,2153 2254 2255 -1 ,2154 2255 2256 -1 ,2155 2256 2257 -1 ,2156 2257 2258 -1 ,2157 2258 2259 -1 ,2158 2259 2260 -1 ,2159 2260 2261 -1 ,2160 2261 2262 -1 ,2161 2262 2263 -1 ,2162 2263 2264 -1 ,2163 2264 2265 -1 ,2164 2265 2266 -1 ,2165 2266 2267 -1 ,2166 2267 2268 -1 ,2167 2268 2269 -1 ,2168 2269 2270 -1 ,2169 2270 2271 -1 ,2170 2271 2272 -1 ,2171 2272 2273 -1 ,2172 2273 2274 -1 ,2173 2274 2275 -1 ,2174 2275 2276 -1 ,2175 2276 2277 -1 ,2176 2277 2278 -1 ,2177 2278 2279 -1 ,2178 2279 2280 -1 ,2179 2280 2281 -1 ,2180 2281 2282 -1 ,2181 2282 2283 -1 ,2182 2283 2284 -1 ,2183 2284 2285 -1 ,2184 2285 2286 -1 ,2185 2286 2287 -1 ,2186 2287 2288 -1 ,2187 2288 2289 -1 ,2188 2289 2290 -1 ,2189 2290 2291 -1 ,2190 2291 2292 -1 ,2191 2292 2293 -1 ,2192 2293 2294 -1 ,2193 2294 2295 -1 ,2194 2295 2296 -1 ,2195 2296 2297 -1 ,2196 2297 2298 -1 ,2197 2298 2299 -1 ,2198 2299 2300 -1 ,2199 2300 2301 -1 ,2200 2301 2302 -1 ,2201 2302 2303 -1 ,2202 2303 2304 -1 ,2203 2304 2305 -1 ,2204 2305 2306 -1 ,2205 2306 2307 -1 ,2206 2307 2308 -1 ,2207 2308 2309 -1 ,2208 2309 2310 -1 ,2209 2310 2311 -1 ,2210 2311 2312 -1 ,2211 2312 2313 -1 ,2212 2313 2314 -1 ,2213 2314 2315 -1 ,2214 2315 2316 -1 ,2215 2316 2317 -1 ,2216 2317 2318 -1 ,2217 2318 2319 -1 ,2218 2319 2320 -1 ,2219 2320 2321 -1 ,2220 2321 2322 -1 ,2222 2323 2324 -1 ,2223 2324 2325 -1 ,2224 2325 2326 -1 ,2225 2326 2327 -1 ,2226 2327 2328 -1 ,2227 2328 2329 -1 ,2228 2329 2330 -1 ,2229 2330 2331 -1 ,2230 2331 2332 -1 ,2231 2332 2333 -1 ,2232 2333 2334 -1 ,2233 2334 2335 -1 ,2234 2335 2336 -1 ,2235 2336 2337 -1 ,2236 2337 2338 -1 ,2237 2338 2339 -1 ,2238 2339 2340 -1 ,2239 2340 2341 -1 ,2240 2341 2342 -1 ,2241 2342 2343 -1 ,2242 2343 2344 -1 ,2243 2344 2345 -1 ,2244 2345 2346 -1 ,2245 2346 2347 -1 ,2246 2347 2348 -1 ,2247 2348 2349 -1 ,2248 2349 2350 -1 ,2249 2350 2351 -1 ,2250 2351 2352 -1 ,2251 2352 2353 -1 ,2252 2353 2354 -1 ,2253 2354 2355 -1 ,2254 2355 2356 -1 ,2255 2356 2357 -1 ,2256 2357 2358 -1 ,2257 2358 2359 -1 ,2258 2359 2360 -1 ,2259 2360 2361 -1 ,2260 2361 2362 -1 ,2261 2362 2363 -1 ,2262 2363 2364 -1 ,2263 2364 2365 -1 ,2264 2365 2366 -1 ,2265 2366 2367 -1 ,2266 2367 2368 -1 ,2267 2368 2369 -1 ,2268 2369 2370 -1 ,2269 2370 2371 -1 ,2270 2371 2372 -1 ,2271 2372 2373 -1 ,2272 2373 2374 -1 ,2273 2374 2375 -1 ,2274 2375 2376 -1 ,2275 2376 2377 -1 ,2276 2377 2378 -1 ,2277 2378 2379 -1 ,2278 2379 2380 -1 ,2279 2380 2381 -1 ,2280 2381 2382 -1 ,2281 2382 2383 -1 ,2282 2383 2384 -1 ,2283 2384 2385 -1 ,2284 2385 2386 -1 ,2285 2386 2387 -1 ,2286 2387 2388 -1 ,2287 2388 2389 -1 ,2288 2389 2390 -1 ,2289 2390 2391 -1 ,2290 2391 2392 -1 ,2291 2392 2393 -1 ,2292 2393 2394 -1 ,2293 2394 2395 -1 ,2294 2395 2396 -1 ,2295 2396 2397 -1 ,2296 2397 2398 -1 ,2297 2398 2399 -1 ,2298 2399 2400 -1 ,2299 2400 2401 -1 ,2300 2401 2402 -1 ,2301 2402 2403 -1 ,2302 2403 2404 -1 ,2303 2404 2405 -1 ,2304 2405 2406 -1 ,2305 2406 2407 -1 ,2306 2407 2408 -1 ,2307 2408 2409 -1 ,2308 2409 2410 -1 ,2309 2410 2411 -1 ,2310 2411 2412 -1 ,2311 2412 2413 -1 ,2312 2413 2414 -1 ,2313 2414 2415 -1 ,2314 2415 2416 -1 ,2315 2416 2417 -1 ,2316 2417 2418 -1 ,2317 2418 2419 -1 ,2318 2419 2420 -1 ,2319 2420 2421 -1 ,2320 2421 2422 -1 ,2321 2422 2423 -1 ,2323 2424 2425 -1 ,2324 2425 2426 -1 ,2325 2426 2427 -1 ,2326 2427 2428 -1 ,2327 2428 2429 -1 ,2328 2429 2430 -1 ,2329 2430 2431 -1 ,2330 2431 2432 -1 ,2331 2432 2433 -1 ,2332 2433 2434 -1 ,2333 2434 2435 -1 ,2334 2435 2436 -1 ,2335 2436 2437 -1 ,2336 2437 2438 -1 ,2337 2438 2439 -1 ,2338 2439 2440 -1 ,2339 2440 2441 -1 ,2340 2441 2442 -1 ,2341 2442 2443 -1 ,2342 2443 2444 -1 ,2343 2444 2445 -1 ,2344 2445 2446 -1 ,2345 2446 2447 -1 ,2346 2447 2448 -1 ,2347 2448 2449 -1 ,2348 2449 2450 -1 ,2349 2450 2451 -1 ,2350 2451 2452 -1 ,2351 2452 2453 -1 ,2352 2453 2454 -1 ,2353 2454 2455 -1 ,2354 2455 2456 -1 ,2355 2456 2457 -1 ,2356 2457 2458 -1 ,2357 2458 2459 -1 ,2358 2459 2460 -1 ,2359 2460 2461 -1 ,2360 2461 2462 -1 ,2361 2462 2463 -1 ,2362 2463 2464 -1 ,2363 2464 2465 -1 ,2364 2465 2466 -1 ,2365 2466 2467 -1 ,2366 2467 2468 -1 ,2367 2468 2469 -1 ,2368 2469 2470 -1 ,2369 2470 2471 -1 ,2370 2471 2472 -1 ,2371 2472 2473 -1 ,2372 2473 2474 -1 ,2373 2474 2475 -1 ,2374 2475 2476 -1 ,2375 2476 2477 -1 ,2376 2477 2478 -1 ,2377 2478 2479 -1 ,2378 2479 2480 -1 ,2379 2480 2481 -1 ,2380 2481 2482 -1 ,2381 2482 2483 -1 ,2382 2483 2484 -1 ,2383 2484 2485 -1 ,2384 2485 2486 -1 ,2385 2486 2487 -1 ,2386 2487 2488 -1 ,2387 2488 2489 -1 ,2388 2489 2490 -1 ,2389 2490 2491 -1 ,2390 2491 2492 -1 ,2391 2492 2493 -1 ,2392 2493 2494 -1 ,2393 2494 2495 -1 ,2394 2495 2496 -1 ,2395 2496 2497 -1 ,2396 2497 2498 -1 ,2397 2498 2499 -1 ,2398 2499 2500 -1 ,2399 2500 2501 -1 ,2400 2501 2502 -1 ,2401 2502 2503 -1 ,2402 2503 2504 -1 ,2403 2504 2505 -1 ,2404 2505 2506 -1 ,2405 2506 2507 -1 ,2406 2507 2508 -1 ,2407 2508 2509 -1 ,2408 2509 2510 -1 ,2409 2510 2511 -1 ,2410 2511 2512 -1 ,2411 2512 2513 -1 ,2412 2513 2514 -1 ,2413 2514 2515 -1 ,2414 2515 2516 -1 ,2415 2516 2517 -1 ,2416 2517 2518 -1 ,2417 2518 2519 -1 ,2418 2519 2520 -1 ,2419 2520 2521 -1 ,2420 2521 2522 -1 ,2421 2522 2523 -1 ,2422 2523 2524 -1 ,2424 2525 2526 -1 ,2425 2526 2527 -1 ,2426 2527 2528 -1 ,2427 2528 2529 -1 ,2428 2529 2530 -1 ,2429 2530 2531 -1 ,2430 2531 2532 -1 ,2431 2532 2533 -1 ,2432 2533 2534 -1 ,2433 2534 2535 -1 ,2434 2535 2536 -1 ,2435 2536 2537 -1 ,2436 2537 2538 -1 ,2437 2538 2539 -1 ,2438 2539 2540 -1 ,2439 2540 2541 -1 ,2440 2541 2542 -1 ,2441 2542 2543 -1 ,2442 2543 2544 -1 ,2443 2544 2545 -1 ,2444 2545 2546 -1 ,2445 2546 2547 -1 ,2446 2547 2548 -1 ,2447 2548 2549 -1 ,2448 2549 2550 -1 ,2449 2550 2551 -1 ,2450 2551 2552 -1 ,2451 2552 2553 -1 ,2452 2553 2554 -1 ,2453 2554 2555 -1 ,2454 2555 2556 -1 ,2455 2556 2557 -1 ,2456 2557 2558 -1 ,2457 2558 2559 -1 ,2458 2559 2560 -1 ,2459 2560 2561 -1 ,2460 2561 2562 -1 ,2461 2562 2563 -1 ,2462 2563 2564 -1 ,2463 2564 2565 -1 ,2464 2565 2566 -1 ,2465 2566 2567 -1 ,2466 2567 2568 -1 ,2467 2568 2569 -1 ,2468 2569 2570 -1 ,2469 2570 2571 -1 ,2470 2571 2572 -1 ,2471 2572 2573 -1 ,2472 2573 2574 -1 ,2473 2574 2575 -1 ,2474 2575 2576 -1 ,2475 2576 2577 -1 ,2476 2577 2578 -1 ,2477 2578 2579 -1 ,2478 2579 2580 -1 ,2479 2580 2581 -1 ,2480 2581 2582 -1 ,2481 2582 2583 -1 ,2482 2583 2584 -1 ,2483 2584 2585 -1 ,2484 2585 2586 -1 ,2485 2586 2587 -1 ,2486 2587 2588 -1 ,2487 2588 2589 -1 ,2488 2589 2590 -1 ,2489 2590 2591 -1 ,2490 2591 2592 -1 ,2491 2592 2593 -1 ,2492 2593 2594 -1 ,2493 2594 2595 -1 ,2494 2595 2596 -1 ,2495 2596 2597 -1 ,2496 2597 2598 -1 ,2497 2598 2599 -1 ,2498 2599 2600 -1 ,2499 2600 2601 -1 ,2500 2601 2602 -1 ,2501 2602 2603 -1 ,2502 2603 2604 -1 ,2503 2604 2605 -1 ,2504 2605 2606 -1 ,2505 2606 2607 -1 ,2506 2607 2608 -1 ,2507 2608 2609 -1 ,2508 2609 2610 -1 ,2509 2610 2611 -1 ,2510 2611 2612 -1 ,2511 2612 2613 -1 ,2512 2613 2614 -1 ,2513 2614 2615 -1 ,2514 2615 2616 -1 ,2515 2616 2617 -1 ,2516 2617 2618 -1 ,2517 2618 2619 -1 ,2518 2619 2620 -1 ,2519 2620 2621 -1 ,2520 2621 2622 -1 ,2521 2622 2623 -1 ,2522 2623 2624 -1 ,2523 2624 2625 -1 ,2525 2626 2627 -1 ,2526 2627 2628 -1 ,2527 2628 2629 -1 ,2528 2629 2630 -1 ,2529 2630 2631 -1 ,2530 2631 2632 -1 ,2531 2632 2633 -1 ,2532 2633 2634 -1 ,2533 2634 2635 -1 ,2534 2635 2636 -1 ,2535 2636 2637 -1 ,2536 2637 2638 -1 ,2537 2638 2639 -1 ,2538 2639 2640 -1 ,2539 2640 2641 -1 ,2540 2641 2642 -1 ,2541 2642 2643 -1 ,2542 2643 2644 -1 ,2543 2644 2645 -1 ,2544 2645 2646 -1 ,2545 2646 2647 -1 ,2546 2647 2648 -1 ,2547 2648 2649 -1 ,2548 2649 2650 -1 ,2549 2650 2651 -1 ,2550 2651 2652 -1 ,2551 2652 2653 -1 ,2552 2653 2654 -1 ,2553 2654 2655 -1 ,2554 2655 2656 -1 ,2555 2656 2657 -1 ,2556 2657 2658 -1 ,2557 2658 2659 -1 ,2558 2659 2660 -1 ,2559 2660 2661 -1 ,2560 2661 2662 -1 ,2561 2662 2663 -1 ,2562 2663 2664 -1 ,2563 2664 2665 -1 ,2564 2665 2666 -1 ,2565 2666 2667 -1 ,2566 2667 2668 -1 ,2567 2668 2669 -1 ,2568 2669 2670 -1 ,2569 2670 2671 -1 ,2570 2671 2672 -1 ,2571 2672 2673 -1 ,2572 2673 2674 -1 ,2573 2674 2675 -1 ,2574 2675 2676 -1 ,2575 2676 2677 -1 ,2576 2677 2678 -1 ,2577 2678 2679 -1 ,2578 2679 2680 -1 ,2579 2680 2681 -1 ,2580 2681 2682 -1 ,2581 2682 2683 -1 ,2582 2683 2684 -1 ,2583 2684 2685 -1 ,2584 2685 2686 -1 ,2585 2686 2687 -1 ,2586 2687 2688 -1 ,2587 2688 2689 -1 ,2588 2689 2690 -1 ,2589 2690 2691 -1 ,2590 2691 2692 -1 ,2591 2692 2693 -1 ,2592 2693 2694 -1 ,2593 2694 2695 -1 ,2594 2695 2696 -1 ,2595 2696 2697 -1 ,2596 2697 2698 -1 ,2597 2698 2699 -1 ,2598 2699 2700 -1 ,2599 2700 2701 -1 ,2600 2701 2702 -1 ,2601 2702 2703 -1 ,2602 2703 2704 -1 ,2603 2704 2705 -1 ,2604 2705 2706 -1 ,2605 2706 2707 -1 ,2606 2707 2708 -1 ,2607 2708 2709 -1 ,2608 2709 2710 -1 ,2609 2710 2711 -1 ,2610 2711 2712 -1 ,2611 2712 2713 -1 ,2612 2713 2714 -1 ,2613 2714 2715 -1 ,2614 2715 2716 -1 ,2615 2716 2717 -1 ,2616 2717 2718 -1 ,2617 2718 2719 -1 ,2618 2719 2720 -1 ,2619 2720 2721 -1 ,2620 2721 2722 -1 ,2621 2722 2723 -1 ,2622 2723 2724 -1 ,2623 2724 2725 -1 ,2624 2725 2726 -1 ,2626 2727 2728 -1 ,2627 2728 2729 -1 ,2628 2729 2730 -1 ,2629 2730 2731 -1 ,2630 2731 2732 -1 ,2631 2732 2733 -1 ,2632 2733 2734 -1 ,2633 2734 2735 -1 ,2634 2735 2736 -1 ,2635 2736 2737 -1 ,2636 2737 2738 -1 ,2637 2738 2739 -1 ,2638 2739 2740 -1 ,2639 2740 2741 -1 ,2640 2741 2742 -1 ,2641 2742 2743 -1 ,2642 2743 2744 -1 ,2643 2744 2745 -1 ,2644 2745 2746 -1 ,2645 2746 2747 -1 ,2646 2747 2748 -1 ,2647 2748 2749 -1 ,2648 2749 2750 -1 ,2649 2750 2751 -1 ,2650 2751 2752 -1 ,2651 2752 2753 -1 ,2652 2753 2754 -1 ,2653 2754 2755 -1 ,2654 2755 2756 -1 ,2655 2756 2757 -1 ,2656 2757 2758 -1 ,2657 2758 2759 -1 ,2658 2759 2760 -1 ,2659 2760 2761 -1 ,2660 2761 2762 -1 ,2661 2762 2763 -1 ,2662 2763 2764 -1 ,2663 2764 2765 -1 ,2664 2765 2766 -1 ,2665 2766 2767 -1 ,2666 2767 2768 -1 ,2667 2768 2769 -1 ,2668 2769 2770 -1 ,2669 2770 2771 -1 ,2670 2771 2772 -1 ,2671 2772 2773 -1 ,2672 2773 2774 -1 ,2673 2774 2775 -1 ,2674 2775 2776 -1 ,2675 2776 2777 -1 ,2676 2777 2778 -1 ,2677 2778 2779 -1 ,2678 2779 2780 -1 ,2679 2780 2781 -1 ,2680 2781 2782 -1 ,2681 2782 2783 -1 ,2682 2783 2784 -1 ,2683 2784 2785 -1 ,2684 2785 2786 -1 ,2685 2786 2787 -1 ,2686 2787 2788 -1 ,2687 2788 2789 -1 ,2688 2789 2790 -1 ,2689 2790 2791 -1 ,2690 2791 2792 -1 ,2691 2792 2793 -1 ,2692 2793 2794 -1 ,2693 2794 2795 -1 ,2694 2795 2796 -1 ,2695 2796 2797 -1 ,2696 2797 2798 -1 ,2697 2798 2799 -1 ,2698 2799 2800 -1 ,2699 2800 2801 -1 ,2700 2801 2802 -1 ,2701 2802 2803 -1 ,2702 2803 2804 -1 ,2703 2804 2805 -1 ,2704 2805 2806 -1 ,2705 2806 2807 -1 ,2706 2807 2808 -1 ,2707 2808 2809 -1 ,2708 2809 2810 -1 ,2709 2810 2811 -1 ,2710 2811 2812 -1 ,2711 2812 2813 -1 ,2712 2813 2814 -1 ,2713 2814 2815 -1 ,2714 2815 2816 -1 ,2715 2816 2817 -1 ,2716 2817 2818 -1 ,2717 2818 2819 -1 ,2718 2819 2820 -1 ,2719 2820 2821 -1 ,2720 2821 2822 -1 ,2721 2822 2823 -1 ,2722 2823 2824 -1 ,2723 2824 2825 -1 ,2724 2825 2826 -1 ,2725 2826 2827 -1 ,2727 2828 2829 -1 ,2728 2829 2830 -1 ,2729 2830 2831 -1 ,2730 2831 2832 -1 ,2731 2832 2833 -1 ,2732 2833 2834 -1 ,2733 2834 2835 -1 ,2734 2835 2836 -1 ,2735 2836 2837 -1 ,2736 2837 2838 -1 ,2737 2838 2839 -1 ,2738 2839 2840 -1 ,2739 2840 2841 -1 ,2740 2841 2842 -1 ,2741 2842 2843 -1 ,2742 2843 2844 -1 ,2743 2844 2845 -1 ,2744 2845 2846 -1 ,2745 2846 2847 -1 ,2746 2847 2848 -1 ,2747 2848 2849 -1 ,2748 2849 2850 -1 ,2749 2850 2851 -1 ,2750 2851 2852 -1 ,2751 2852 2853 -1 ,2752 2853 2854 -1 ,2753 2854 2855 -1 ,2754 2855 2856 -1 ,2755 2856 2857 -1 ,2756 2857 2858 -1 ,2757 2858 2859 -1 ,2758 2859 2860 -1 ,2759 2860 2861 -1 ,2760 2861 2862 -1 ,2761 2862 2863 -1 ,2762 2863 2864 -1 ,2763 2864 2865 -1 ,2764 2865 2866 -1 ,2765 2866 2867 -1 ,2766 2867 2868 -1 ,2767 2868 2869 -1 ,2768 2869 2870 -1 ,2769 2870 2871 -1 ,2770 2871 2872 -1 ,2771 2872 2873 -1 ,2772 2873 2874 -1 ,2773 2874 2875 -1 ,2774 2875 2876 -1 ,2775 2876 2877 -1 ,2776 2877 2878 -1 ,2777 2878 2879 -1 ,2778 2879 2880 -1 ,2779 2880 2881 -1 ,2780 2881 2882 -1 ,2781 2882 2883 -1 ,2782 2883 2884 -1 ,2783 2884 2885 -1 ,2784 2885 2886 -1 ,2785 2886 2887 -1 ,2786 2887 2888 -1 ,2787 2888 2889 -1 ,2788 2889 2890 -1 ,2789 2890 2891 -1 ,2790 2891 2892 -1 ,2791 2892 2893 -1 ,2792 2893 2894 -1 ,2793 2894 2895 -1 ,2794 2895 2896 -1 ,2795 2896 2897 -1 ,2796 2897 2898 -1 ,2797 2898 2899 -1 ,2798 2899 2900 -1 ,2799 2900 2901 -1 ,2800 2901 2902 -1 ,2801 2902 2903 -1 ,2802 2903 2904 -1 ,2803 2904 2905 -1 ,2804 2905 2906 -1 ,2805 2906 2907 -1 ,2806 2907 2908 -1 ,2807 2908 2909 -1 ,2808 2909 2910 -1 ,2809 2910 2911 -1 ,2810 2911 2912 -1 ,2811 2912 2913 -1 ,2812 2913 2914 -1 ,2813 2914 2915 -1 ,2814 2915 2916 -1 ,2815 2916 2917 -1 ,2816 2917 2918 -1 ,2817 2918 2919 -1 ,2818 2919 2920 -1 ,2819 2920 2921 -1 ,2820 2921 2922 -1 ,2821 2922 2923 -1 ,2822 2923 2924 -1 ,2823 2924 2925 -1 ,2824 2925 2926 -1 ,2825 2926 2927 -1 ,2826 2927 2928 -1 ,2828 2929 2930 -1 ,2829 2930 2931 -1 ,2830 2931 2932 -1 ,2831 2932 2933 -1 ,2832 2933 2934 -1 ,2833 2934 2935 -1 ,2834 2935 2936 -1 ,2835 2936 2937 -1 ,2836 2937 2938 -1 ,2837 2938 2939 -1 ,2838 2939 2940 -1 ,2839 2940 2941 -1 ,2840 2941 2942 -1 ,2841 2942 2943 -1 ,2842 2943 2944 -1 ,2843 2944 2945 -1 ,2844 2945 2946 -1 ,2845 2946 2947 -1 ,2846 2947 2948 -1 ,2847 2948 2949 -1 ,2848 2949 2950 -1 ,2849 2950 2951 -1 ,2850 2951 2952 -1 ,2851 2952 2953 -1 ,2852 2953 2954 -1 ,2853 2954 2955 -1 ,2854 2955 2956 -1 ,2855 2956 2957 -1 ,2856 2957 2958 -1 ,2857 2958 2959 -1 ,2858 2959 2960 -1 ,2859 2960 2961 -1 ,2860 2961 2962 -1 ,2861 2962 2963 -1 ,2862 2963 2964 -1 ,2863 2964 2965 -1 ,2864 2965 2966 -1 ,2865 2966 2967 -1 ,2866 2967 2968 -1 ,2867 2968 2969 -1 ,2868 2969 2970 -1 ,2869 2970 2971 -1 ,2870 2971 2972 -1 ,2871 2972 2973 -1 ,2872 2973 2974 -1 ,2873 2974 2975 -1 ,2874 2975 2976 -1 ,2875 2976 2977 -1 ,2876 2977 2978 -1 ,2877 2978 2979 -1 ,2878 2979 2980 -1 ,2879 2980 2981 -1 ,2880 2981 2982 -1 ,2881 2982 2983 -1 ,2882 2983 2984 -1 ,2883 2984 2985 -1 ,2884 2985 2986 -1 ,2885 2986 2987 -1 ,2886 2987 2988 -1 ,2887 2988 2989 -1 ,2888 2989 2990 -1 ,2889 2990 2991 -1 ,2890 2991 2992 -1 ,2891 2992 2993 -1 ,2892 2993 2994 -1 ,2893 2994 2995 -1 ,2894 2995 2996 -1 ,2895 2996 2997 -1 ,2896 2997 2998 -1 ,2897 2998 2999 -1 ,2898 2999 3000 -1 ,2899 3000 3001 -1 ,2900 3001 3002 -1 ,2901 3002 3003 -1 ,2902 3003 3004 -1 ,2903 3004 3005 -1 ,2904 3005 3006 -1 ,2905 3006 3007 -1 ,2906 3007 3008 -1 ,2907 3008 3009 -1 ,2908 3009 3010 -1 ,2909 3010 3011 -1 ,2910 3011 3012 -1 ,2911 3012 3013 -1 ,2912 3013 3014 -1 ,2913 3014 3015 -1 ,2914 3015 3016 -1 ,2915 3016 3017 -1 ,2916 3017 3018 -1 ,2917 3018 3019 -1 ,2918 3019 3020 -1 ,2919 3020 3021 -1 ,2920 3021 3022 -1 ,2921 3022 3023 -1 ,2922 3023 3024 -1 ,2923 3024 3025 -1 ,2924 3025 3026 -1 ,2925 3026 3027 -1 ,2926 3027 3028 -1 ,2927 3028 3029 -1 ,2929 3030 3031 -1 ,2930 3031 3032 -1 ,2931 3032 3033 -1 ,2932 3033 3034 -1 ,2933 3034 3035 -1 ,2934 3035 3036 -1 ,2935 3036 3037 -1 ,2936 3037 3038 -1 ,2937 3038 3039 -1 ,2938 3039 3040 -1 ,2939 3040 3041 -1 ,2940 3041 3042 -1 ,2941 3042 3043 -1 ,2942 3043 3044 -1 ,2943 3044 3045 -1 ,2944 3045 3046 -1 ,2945 3046 3047 -1 ,2946 3047 3048 -1 ,2947 3048 3049 -1 ,2948 3049 3050 -1 ,2949 3050 3051 -1 ,2950 3051 3052 -1 ,2951 3052 3053 -1 ,2952 3053 3054 -1 ,2953 3054 3055 -1 ,2954 3055 3056 -1 ,2955 3056 3057 -1 ,2956 3057 3058 -1 ,2957 3058 3059 -1 ,2958 3059 3060 -1 ,2959 3060 3061 -1 ,2960 3061 3062 -1 ,2961 3062 3063 -1 ,2962 3063 3064 -1 ,2963 3064 3065 -1 ,2964 3065 3066 -1 ,2965 3066 3067 -1 ,2966 3067 3068 -1 ,2967 3068 3069 -1 ,2968 3069 3070 -1 ,2969 3070 3071 -1 ,2970 3071 3072 -1 ,2971 3072 3073 -1 ,2972 3073 3074 -1 ,2973 3074 3075 -1 ,2974 3075 3076 -1 ,2975 3076 3077 -1 ,2976 3077 3078 -1 ,2977 3078 3079 -1 ,2978 3079 3080 -1 ,2979 3080 3081 -1 ,2980 3081 3082 -1 ,2981 3082 3083 -1 ,2982 3083 3084 -1 ,2983 3084 3085 -1 ,2984 3085 3086 -1 ,2985 3086 3087 -1 ,2986 3087 3088 -1 ,2987 3088 3089 -1 ,2988 3089 3090 -1 ,2989 3090 3091 -1 ,2990 3091 3092 -1 ,2991 3092 3093 -1 ,2992 3093 3094 -1 ,2993 3094 3095 -1 ,2994 3095 3096 -1 ,2995 3096 3097 -1 ,2996 3097 3098 -1 ,2997 3098 3099 -1 ,2998 3099 3100 -1 ,2999 3100 3101 -1 ,3000 3101 3102 -1 ,3001 3102 3103 -1 ,3002 3103 3104 -1 ,3003 3104 3105 -1 ,3004 3105 3106 -1 ,3005 3106 3107 -1 ,3006 3107 3108 -1 ,3007 3108 3109 -1 ,3008 3109 3110 -1 ,3009 3110 3111 -1 ,3010 3111 3112 -1 ,3011 3112 3113 -1 ,3012 3113 3114 -1 ,3013 3114 3115 -1 ,3014 3115 3116 -1 ,3015 3116 3117 -1 ,3016 3117 3118 -1 ,3017 3118 3119 -1 ,3018 3119 3120 -1 ,3019 3120 3121 -1 ,3020 3121 3122 -1 ,3021 3122 3123 -1 ,3022 3123 3124 -1 ,3023 3124 3125 -1 ,3024 3125 3126 -1 ,3025 3126 3127 -1 ,3026 3127 3128 -1 ,3027 3128 3129 -1 ,3028 3129 3130 -1 ,3030 3131 3132 -1 ,3031 3132 3133 -1 ,3032 3133 3134 -1 ,3033 3134 3135 -1 ,3034 3135 3136 -1 ,3035 3136 3137 -1 ,3036 3137 3138 -1 ,3037 3138 3139 -1 ,3038 3139 3140 -1 ,3039 3140 3141 -1 ,3040 3141 3142 -1 ,3041 3142 3143 -1 ,3042 3143 3144 -1 ,3043 3144 3145 -1 ,3044 3145 3146 -1 ,3045 3146 3147 -1 ,3046 3147 3148 -1 ,3047 3148 3149 -1 ,3048 3149 3150 -1 ,3049 3150 3151 -1 ,3050 3151 3152 -1 ,3051 3152 3153 -1 ,3052 3153 3154 -1 ,3053 3154 3155 -1 ,3054 3155 3156 -1 ,3055 3156 3157 -1 ,3056 3157 3158 -1 ,3057 3158 3159 -1 ,3058 3159 3160 -1 ,3059 3160 3161 -1 ,3060 3161 3162 -1 ,3061 3162 3163 -1 ,3062 3163 3164 -1 ,3063 3164 3165 -1 ,3064 3165 3166 -1 ,3065 3166 3167 -1 ,3066 3167 3168 -1 ,3067 3168 3169 -1 ,3068 3169 3170 -1 ,3069 3170 3171 -1 ,3070 3171 3172 -1 ,3071 3172 3173 -1 ,3072 3173 3174 -1 ,3073 3174 3175 -1 ,3074 3175 3176 -1 ,3075 3176 3177 -1 ,3076 3177 3178 -1 ,3077 3178 3179 -1 ,3078 3179 3180 -1 ,3079 3180 3181 -1 ,3080 3181 3182 -1 ,3081 3182 3183 -1 ,3082 3183 3184 -1 ,3083 3184 3185 -1 ,3084 3185 3186 -1 ,3085 3186 3187 -1 ,3086 3187 3188 -1 ,3087 3188 3189 -1 ,3088 3189 3190 -1 ,3089 3190 3191 -1 ,3090 3191 3192 -1 ,3091 3192 3193 -1 ,3092 3193 3194 -1 ,3093 3194 3195 -1 ,3094 3195 3196 -1 ,3095 3196 3197 -1 ,3096 3197 3198 -1 ,3097 3198 3199 -1 ,3098 3199 3200 -1 ,3099 3200 3201 -1 ,3100 3201 3202 -1 ,3101 3202 3203 -1 ,3102 3203 3204 -1 ,3103 3204 3205 -1 ,3104 3205 3206 -1 ,3105 3206 3207 -1 ,3106 3207 3208 -1 ,3107 3208 3209 -1 ,3108 3209 3210 -1 ,3109 3210 3211 -1 ,3110 3211 3212 -1 ,3111 3212 3213 -1 ,3112 3213 3214 -1 ,3113 3214 3215 -1 ,3114 3215 3216 -1 ,3115 3216 3217 -1 ,3116 3217 3218 -1 ,3117 3218 3219 -1 ,3118 3219 3220 -1 ,3119 3220 3221 -1 ,3120 3221 3222 -1 ,3121 3222 3223 -1 ,3122 3223 3224 -1 ,3123 3224 3225 -1 ,3124 3225 3226 -1 ,3125 3226 3227 -1 ,3126 3227 3228 -1 ,3127 3228 3229 -1 ,3128 3229 3230 -1 ,3129 3230 3231 -1 ,3131 3232 3233 -1 ,3132 3233 3234 -1 ,3133 3234 3235 -1 ,3134 3235 3236 -1 ,3135 3236 3237 -1 ,3136 3237 3238 -1 ,3137 3238 3239 -1 ,3138 3239 3240 -1 ,3139 3240 3241 -1 ,3140 3241 3242 -1 ,3141 3242 3243 -1 ,3142 3243 3244 -1 ,3143 3244 3245 -1 ,3144 3245 3246 -1 ,3145 3246 3247 -1 ,3146 3247 3248 -1 ,3147 3248 3249 -1 ,3148 3249 3250 -1 ,3149 3250 3251 -1 ,3150 3251 3252 -1 ,3151 3252 3253 -1 ,3152 3253 3254 -1 ,3153 3254 3255 -1 ,3154 3255 3256 -1 ,3155 3256 3257 -1 ,3156 3257 3258 -1 ,3157 3258 3259 -1 ,3158 3259 3260 -1 ,3159 3260 3261 -1 ,3160 3261 3262 -1 ,3161 3262 3263 -1 ,3162 3263 3264 -1 ,3163 3264 3265 -1 ,3164 3265 3266 -1 ,3165 3266 3267 -1 ,3166 3267 3268 -1 ,3167 3268 3269 -1 ,3168 3269 3270 -1 ,3169 3270 3271 -1 ,3170 3271 3272 -1 ,3171 3272 3273 -1 ,3172 3273 3274 -1 ,3173 3274 3275 -1 ,3174 3275 3276 -1 ,3175 3276 3277 -1 ,3176 3277 3278 -1 ,3177 3278 3279 -1 ,3178 3279 3280 -1 ,3179 3280 3281 -1 ,3180 3281 3282 -1 ,3181 3282 3283 -1 ,3182 3283 3284 -1 ,3183 3284 3285 -1 ,3184 3285 3286 -1 ,3185 3286 3287 -1 ,3186 3287 3288 -1 ,3187 3288 3289 -1 ,3188 3289 3290 -1 ,3189 3290 3291 -1 ,3190 3291 3292 -1 ,3191 3292 3293 -1 ,3192 3293 3294 -1 ,3193 3294 3295 -1 ,3194 3295 3296 -1 ,3195 3296 3297 -1 ,3196 3297 3298 -1 ,3197 3298 3299 -1 ,3198 3299 3300 -1 ,3199 3300 3301 -1 ,3200 3301 3302 -1 ,3201 3302 3303 -1 ,3202 3303 3304 -1 ,3203 3304 3305 -1 ,3204 3305 3306 -1 ,3205 3306 3307 -1 ,3206 3307 3308 -1 ,3207 3308 3309 -1 ,3208 3309 3310 -1 ,3209 3310 3311 -1 ,3210 3311 3312 -1 ,3211 3312 3313 -1 ,3212 3313 3314 -1 ,3213 3314 3315 -1 ,3214 3315 3316 -1 ,3215 3316 3317 -1 ,3216 3317 3318 -1 ,3217 3318 3319 -1 ,3218 3319 3320 -1 ,3219 3320 3321 -1 ,3220 3321 3322 -1 ,3221 3322 3323 -1 ,3222 3323 3324 -1 ,3223 3324 3325 -1 ,3224 3325 3326 -1 ,3225 3326 3327 -1 ,3226 3327 3328 -1 ,3227 3328 3329 -1 ,3228 3329 3330 -1 ,3229 3330 3331 -1 ,3230 3331 3332 -1 ,3232 3333 3334 -1 ,3233 3334 3335 -1 ,3234 3335 3336 -1 ,3235 3336 3337 -1 ,3236 3337 3338 -1 ,3237 3338 3339 -1 ,3238 3339 3340 -1 ,3239 3340 3341 -1 ,3240 3341 3342 -1 ,3241 3342 3343 -1 ,3242 3343 3344 -1 ,3243 3344 3345 -1 ,3244 3345 3346 -1 ,3245 3346 3347 -1 ,3246 3347 3348 -1 ,3247 3348 3349 -1 ,3248 3349 3350 -1 ,3249 3350 3351 -1 ,3250 3351 3352 -1 ,3251 3352 3353 -1 ,3252 3353 3354 -1 ,3253 3354 3355 -1 ,3254 3355 3356 -1 ,3255 3356 3357 -1 ,3256 3357 3358 -1 ,3257 3358 3359 -1 ,3258 3359 3360 -1 ,3259 3360 3361 -1 ,3260 3361 3362 -1 ,3261 3362 3363 -1 ,3262 3363 3364 -1 ,3263 3364 3365 -1 ,3264 3365 3366 -1 ,3265 3366 3367 -1 ,3266 3367 3368 -1 ,3267 3368 3369 -1 ,3268 3369 3370 -1 ,3269 3370 3371 -1 ,3270 3371 3372 -1 ,3271 3372 3373 -1 ,3272 3373 3374 -1 ,3273 3374 3375 -1 ,3274 3375 3376 -1 ,3275 3376 3377 -1 ,3276 3377 3378 -1 ,3277 3378 3379 -1 ,3278 3379 3380 -1 ,3279 3380 3381 -1 ,3280 3381 3382 -1 ,3281 3382 3383 -1 ,3282 3383 3384 -1 ,3283 3384 3385 -1 ,3284 3385 3386 -1 ,3285 3386 3387 -1 ,3286 3387 3388 -1 ,3287 3388 3389 -1 ,3288 3389 3390 -1 ,3289 3390 3391 -1 ,3290 3391 3392 -1 ,3291 3392 3393 -1 ,3292 3393 3394 -1 ,3293 3394 3395 -1 ,3294 3395 3396 -1 ,3295 3396 3397 -1 ,3296 3397 3398 -1 ,3297 3398 3399 -1 ,3298 3399 3400 -1 ,3299 3400 3401 -1 ,3300 3401 3402 -1 ,3301 3402 3403 -1 ,3302 3403 3404 -1 ,3303 3404 3405 -1 ,3304 3405 3406 -1 ,3305 3406 3407 -1 ,3306 3407 3408 -1 ,3307 3408 3409 -1 ,3308 3409 3410 -1 ,3309 3410 3411 -1 ,3310 3411 3412 -1 ,3311 3412 3413 -1 ,3312 3413 3414 -1 ,3313 3414 3415 -1 ,3314 3415 3416 -1 ,3315 3416 3417 -1 ,3316 3417 3418 -1 ,3317 3418 3419 -1 ,3318 3419 3420 -1 ,3319 3420 3421 -1 ,3320 3421 3422 -1 ,3321 3422 3423 -1 ,3322 3423 3424 -1 ,3323 3424 3425 -1 ,3324 3425 3426 -1 ,3325 3426 3427 -1 ,3326 3427 3428 -1 ,3327 3428 3429 -1 ,3328 3429 3430 -1 ,3329 3430 3431 -1 ,3330 3431 3432 -1 ,3331 3432 3433 -1 ,3333 3434 3435 -1 ,3334 3435 3436 -1 ,3335 3436 3437 -1 ,3336 3437 3438 -1 ,3337 3438 3439 -1 ,3338 3439 3440 -1 ,3339 3440 3441 -1 ,3340 3441 3442 -1 ,3341 3442 3443 -1 ,3342 3443 3444 -1 ,3343 3444 3445 -1 ,3344 3445 3446 -1 ,3345 3446 3447 -1 ,3346 3447 3448 -1 ,3347 3448 3449 -1 ,3348 3449 3450 -1 ,3349 3450 3451 -1 ,3350 3451 3452 -1 ,3351 3452 3453 -1 ,3352 3453 3454 -1 ,3353 3454 3455 -1 ,3354 3455 3456 -1 ,3355 3456 3457 -1 ,3356 3457 3458 -1 ,3357 3458 3459 -1 ,3358 3459 3460 -1 ,3359 3460 3461 -1 ,3360 3461 3462 -1 ,3361 3462 3463 -1 ,3362 3463 3464 -1 ,3363 3464 3465 -1 ,3364 3465 3466 -1 ,3365 3466 3467 -1 ,3366 3467 3468 -1 ,3367 3468 3469 -1 ,3368 3469 3470 -1 ,3369 3470 3471 -1 ,3370 3471 3472 -1 ,3371 3472 3473 -1 ,3372 3473 3474 -1 ,3373 3474 3475 -1 ,3374 3475 3476 -1 ,3375 3476 3477 -1 ,3376 3477 3478 -1 ,3377 3478 3479 -1 ,3378 3479 3480 -1 ,3379 3480 3481 -1 ,3380 3481 3482 -1 ,3381 3482 3483 -1 ,3382 3483 3484 -1 ,3383 3484 3485 -1 ,3384 3485 3486 -1 ,3385 3486 3487 -1 ,3386 3487 3488 -1 ,3387 3488 3489 -1 ,3388 3489 3490 -1 ,3389 3490 3491 -1 ,3390 3491 3492 -1 ,3391 3492 3493 -1 ,3392 3493 3494 -1 ,3393 3494 3495 -1 ,3394 3495 3496 -1 ,3395 3496 3497 -1 ,3396 3497 3498 -1 ,3397 3498 3499 -1 ,3398 3499 3500 -1 ,3399 3500 3501 -1 ,3400 3501 3502 -1 ,3401 3502 3503 -1 ,3402 3503 3504 -1 ,3403 3504 3505 -1 ,3404 3505 3506 -1 ,3405 3506 3507 -1 ,3406 3507 3508 -1 ,3407 3508 3509 -1 ,3408 3509 3510 -1 ,3409 3510 3511 -1 ,3410 3511 3512 -1 ,3411 3512 3513 -1 ,3412 3513 3514 -1 ,3413 3514 3515 -1 ,3414 3515 3516 -1 ,3415 3516 3517 -1 ,3416 3517 3518 -1 ,3417 3518 3519 -1 ,3418 3519 3520 -1 ,3419 3520 3521 -1 ,3420 3521 3522 -1 ,3421 3522 3523 -1 ,3422 3523 3524 -1 ,3423 3524 3525 -1 ,3424 3525 3526 -1 ,3425 3526 3527 -1 ,3426 3527 3528 -1 ,3427 3528 3529 -1 ,3428 3529 3530 -1 ,3429 3530 3531 -1 ,3430 3531 3532 -1 ,3431 3532 3533 -1 ,3432 3533 3534 -1 ,3434 3535 3536 -1 ,3435 3536 3537 -1 ,3436 3537 3538 -1 ,3437 3538 3539 -1 ,3438 3539 3540 -1 ,3439 3540 3541 -1 ,3440 3541 3542 -1 ,3441 3542 3543 -1 ,3442 3543 3544 -1 ,3443 3544 3545 -1 ,3444 3545 3546 -1 ,3445 3546 3547 -1 ,3446 3547 3548 -1 ,3447 3548 3549 -1 ,3448 3549 3550 -1 ,3449 3550 3551 -1 ,3450 3551 3552 -1 ,3451 3552 3553 -1 ,3452 3553 3554 -1 ,3453 3554 3555 -1 ,3454 3555 3556 -1 ,3455 3556 3557 -1 ,3456 3557 3558 -1 ,3457 3558 3559 -1 ,3458 3559 3560 -1 ,3459 3560 3561 -1 ,3460 3561 3562 -1 ,3461 3562 3563 -1 ,3462 3563 3564 -1 ,3463 3564 3565 -1 ,3464 3565 3566 -1 ,3465 3566 3567 -1 ,3466 3567 3568 -1 ,3467 3568 3569 -1 ,3468 3569 3570 -1 ,3469 3570 3571 -1 ,3470 3571 3572 -1 ,3471 3572 3573 -1 ,3472 3573 3574 -1 ,3473 3574 3575 -1 ,3474 3575 3576 -1 ,3475 3576 3577 -1 ,3476 3577 3578 -1 ,3477 3578 3579 -1 ,3478 3579 3580 -1 ,3479 3580 3581 -1 ,3480 3581 3582 -1 ,3481 3582 3583 -1 ,3482 3583 3584 -1 ,3483 3584 3585 -1 ,3484 3585 3586 -1 ,3485 3586 3587 -1 ,3486 3587 3588 -1 ,3487 3588 3589 -1 ,3488 3589 3590 -1 ,3489 3590 3591 -1 ,3490 3591 3592 -1 ,3491 3592 3593 -1 ,3492 3593 3594 -1 ,3493 3594 3595 -1 ,3494 3595 3596 -1 ,3495 3596 3597 -1 ,3496 3597 3598 -1 ,3497 3598 3599 -1 ,3498 3599 3600 -1 ,3499 3600 3601 -1 ,3500 3601 3602 -1 ,3501 3602 3603 -1 ,3502 3603 3604 -1 ,3503 3604 3605 -1 ,3504 3605 3606 -1 ,3505 3606 3607 -1 ,3506 3607 3608 -1 ,3507 3608 3609 -1 ,3508 3609 3610 -1 ,3509 3610 3611 -1 ,3510 3611 3612 -1 ,3511 3612 3613 -1 ,3512 3613 3614 -1 ,3513 3614 3615 -1 ,3514 3615 3616 -1 ,3515 3616 3617 -1 ,3516 3617 3618 -1 ,3517 3618 3619 -1 ,3518 3619 3620 -1 ,3519 3620 3621 -1 ,3520 3621 3622 -1 ,3521 3622 3623 -1 ,3522 3623 3624 -1 ,3523 3624 3625 -1 ,3524 3625 3626 -1 ,3525 3626 3627 -1 ,3526 3627 3628 -1 ,3527 3628 3629 -1 ,3528 3629 3630 -1 ,3529 3630 3631 -1 ,3530 3631 3632 -1 ,3531 3632 3633 -1 ,3532 3633 3634 -1 ,3533 3634 3635 -1 ,3535 3636 3637 -1 ,3536 3637 3638 -1 ,3537 3638 3639 -1 ,3538 3639 3640 -1 ,3539 3640 3641 -1 ,3540 3641 3642 -1 ,3541 3642 3643 -1 ,3542 3643 3644 -1 ,3543 3644 3645 -1 ,3544 3645 3646 -1 ,3545 3646 3647 -1 ,3546 3647 3648 -1 ,3547 3648 3649 -1 ,3548 3649 3650 -1 ,3549 3650 3651 -1 ,3550 3651 3652 -1 ,3551 3652 3653 -1 ,3552 3653 3654 -1 ,3553 3654 3655 -1 ,3554 3655 3656 -1 ,3555 3656 3657 -1 ,3556 3657 3658 -1 ,3557 3658 3659 -1 ,3558 3659 3660 -1 ,3559 3660 3661 -1 ,3560 3661 3662 -1 ,3561 3662 3663 -1 ,3562 3663 3664 -1 ,3563 3664 3665 -1 ,3564 3665 3666 -1 ,3565 3666 3667 -1 ,3566 3667 3668 -1 ,3567 3668 3669 -1 ,3568 3669 3670 -1 ,3569 3670 3671 -1 ,3570 3671 3672 -1 ,3571 3672 3673 -1 ,3572 3673 3674 -1 ,3573 3674 3675 -1 ,3574 3675 3676 -1 ,3575 3676 3677 -1 ,3576 3677 3678 -1 ,3577 3678 3679 -1 ,3578 3679 3680 -1 ,3579 3680 3681 -1 ,3580 3681 3682 -1 ,3581 3682 3683 -1 ,3582 3683 3684 -1 ,3583 3684 3685 -1 ,3584 3685 3686 -1 ,3585 3686 3687 -1 ,3586 3687 3688 -1 ,3587 3688 3689 -1 ,3588 3689 3690 -1 ,3589 3690 3691 -1 ,3590 3691 3692 -1 ,3591 3692 3693 -1 ,3592 3693 3694 -1 ,3593 3694 3695 -1 ,3594 3695 3696 -1 ,3595 3696 3697 -1 ,3596 3697 3698 -1 ,3597 3698 3699 -1 ,3598 3699 3700 -1 ,3599 3700 3701 -1 ,3600 3701 3702 -1 ,3601 3702 3703 -1 ,3602 3703 3704 -1 ,3603 3704 3705 -1 ,3604 3705 3706 -1 ,3605 3706 3707 -1 ,3606 3707 3708 -1 ,3607 3708 3709 -1 ,3608 3709 3710 -1 ,3609 3710 3711 -1 ,3610 3711 3712 -1 ,3611 3712 3713 -1 ,3612 3713 3714 -1 ,3613 3714 3715 -1 ,3614 3715 3716 -1 ,3615 3716 3717 -1 ,3616 3717 3718 -1 ,3617 3718 3719 -1 ,3618 3719 3720 -1 ,3619 3720 3721 -1 ,3620 3721 3722 -1 ,3621 3722 3723 -1 ,3622 3723 3724 -1 ,3623 3724 3725 -1 ,3624 3725 3726 -1 ,3625 3726 3727 -1 ,3626 3727 3728 -1 ,3627 3728 3729 -1 ,3628 3729 3730 -1 ,3629 3730 3731 -1 ,3630 3731 3732 -1 ,3631 3732 3733 -1 ,3632 3733 3734 -1 ,3633 3734 3735 -1 ,3634 3735 3736 -1 ,3636 3737 3738 -1 ,3637 3738 3739 -1 ,3638 3739 3740 -1 ,3639 3740 3741 -1 ,3640 3741 3742 -1 ,3641 3742 3743 -1 ,3642 3743 3744 -1 ,3643 3744 3745 -1 ,3644 3745 3746 -1 ,3645 3746 3747 -1 ,3646 3747 3748 -1 ,3647 3748 3749 -1 ,3648 3749 3750 -1 ,3649 3750 3751 -1 ,3650 3751 3752 -1 ,3651 3752 3753 -1 ,3652 3753 3754 -1 ,3653 3754 3755 -1 ,3654 3755 3756 -1 ,3655 3756 3757 -1 ,3656 3757 3758 -1 ,3657 3758 3759 -1 ,3658 3759 3760 -1 ,3659 3760 3761 -1 ,3660 3761 3762 -1 ,3661 3762 3763 -1 ,3662 3763 3764 -1 ,3663 3764 3765 -1 ,3664 3765 3766 -1 ,3665 3766 3767 -1 ,3666 3767 3768 -1 ,3667 3768 3769 -1 ,3668 3769 3770 -1 ,3669 3770 3771 -1 ,3670 3771 3772 -1 ,3671 3772 3773 -1 ,3672 3773 3774 -1 ,3673 3774 3775 -1 ,3674 3775 3776 -1 ,3675 3776 3777 -1 ,3676 3777 3778 -1 ,3677 3778 3779 -1 ,3678 3779 3780 -1 ,3679 3780 3781 -1 ,3680 3781 3782 -1 ,3681 3782 3783 -1 ,3682 3783 3784 -1 ,3683 3784 3785 -1 ,3684 3785 3786 -1 ,3685 3786 3787 -1 ,3686 3787 3788 -1 ,3687 3788 3789 -1 ,3688 3789 3790 -1 ,3689 3790 3791 -1 ,3690 3791 3792 -1 ,3691 3792 3793 -1 ,3692 3793 3794 -1 ,3693 3794 3795 -1 ,3694 3795 3796 -1 ,3695 3796 3797 -1 ,3696 3797 3798 -1 ,3697 3798 3799 -1 ,3698 3799 3800 -1 ,3699 3800 3801 -1 ,3700 3801 3802 -1 ,3701 3802 3803 -1 ,3702 3803 3804 -1 ,3703 3804 3805 -1 ,3704 3805 3806 -1 ,3705 3806 3807 -1 ,3706 3807 3808 -1 ,3707 3808 3809 -1 ,3708 3809 3810 -1 ,3709 3810 3811 -1 ,3710 3811 3812 -1 ,3711 3812 3813 -1 ,3712 3813 3814 -1 ,3713 3814 3815 -1 ,3714 3815 3816 -1 ,3715 3816 3817 -1 ,3716 3817 3818 -1 ,3717 3818 3819 -1 ,3718 3819 3820 -1 ,3719 3820 3821 -1 ,3720 3821 3822 -1 ,3721 3822 3823 -1 ,3722 3823 3824 -1 ,3723 3824 3825 -1 ,3724 3825 3826 -1 ,3725 3826 3827 -1 ,3726 3827 3828 -1 ,3727 3828 3829 -1 ,3728 3829 3830 -1 ,3729 3830 3831 -1 ,3730 3831 3832 -1 ,3731 3832 3833 -1 ,3732 3833 3834 -1 ,3733 3834 3835 -1 ,3734 3835 3836 -1 ,3735 3836 3837 -1 ,3737 3838 3839 -1 ,3738 3839 3840 -1 ,3739 3840 3841 -1 ,3740 3841 3842 -1 ,3741 3842 3843 -1 ,3742 3843 3844 -1 ,3743 3844 3845 -1 ,3744 3845 3846 -1 ,3745 3846 3847 -1 ,3746 3847 3848 -1 ,3747 3848 3849 -1 ,3748 3849 3850 -1 ,3749 3850 3851 -1 ,3750 3851 3852 -1 ,3751 3852 3853 -1 ,3752 3853 3854 -1 ,3753 3854 3855 -1 ,3754 3855 3856 -1 ,3755 3856 3857 -1 ,3756 3857 3858 -1 ,3757 3858 3859 -1 ,3758 3859 3860 -1 ,3759 3860 3861 -1 ,3760 3861 3862 -1 ,3761 3862 3863 -1 ,3762 3863 3864 -1 ,3763 3864 3865 -1 ,3764 3865 3866 -1 ,3765 3866 3867 -1 ,3766 3867 3868 -1 ,3767 3868 3869 -1 ,3768 3869 3870 -1 ,3769 3870 3871 -1 ,3770 3871 3872 -1 ,3771 3872 3873 -1 ,3772 3873 3874 -1 ,3773 3874 3875 -1 ,3774 3875 3876 -1 ,3775 3876 3877 -1 ,3776 3877 3878 -1 ,3777 3878 3879 -1 ,3778 3879 3880 -1 ,3779 3880 3881 -1 ,3780 3881 3882 -1 ,3781 3882 3883 -1 ,3782 3883 3884 -1 ,3783 3884 3885 -1 ,3784 3885 3886 -1 ,3785 3886 3887 -1 ,3786 3887 3888 -1 ,3787 3888 3889 -1 ,3788 3889 3890 -1 ,3789 3890 3891 -1 ,3790 3891 3892 -1 ,3791 3892 3893 -1 ,3792 3893 3894 -1 ,3793 3894 3895 -1 ,3794 3895 3896 -1 ,3795 3896 3897 -1 ,3796 3897 3898 -1 ,3797 3898 3899 -1 ,3798 3899 3900 -1 ,3799 3900 3901 -1 ,3800 3901 3902 -1 ,3801 3902 3903 -1 ,3802 3903 3904 -1 ,3803 3904 3905 -1 ,3804 3905 3906 -1 ,3805 3906 3907 -1 ,3806 3907 3908 -1 ,3807 3908 3909 -1 ,3808 3909 3910 -1 ,3809 3910 3911 -1 ,3810 3911 3912 -1 ,3811 3912 3913 -1 ,3812 3913 3914 -1 ,3813 3914 3915 -1 ,3814 3915 3916 -1 ,3815 3916 3917 -1 ,3816 3917 3918 -1 ,3817 3918 3919 -1 ,3818 3919 3920 -1 ,3819 3920 3921 -1 ,3820 3921 3922 -1 ,3821 3922 3923 -1 ,3822 3923 3924 -1 ,3823 3924 3925 -1 ,3824 3925 3926 -1 ,3825 3926 3927 -1 ,3826 3927 3928 -1 ,3827 3928 3929 -1 ,3828 3929 3930 -1 ,3829 3930 3931 -1 ,3830 3931 3932 -1 ,3831 3932 3933 -1 ,3832 3933 3934 -1 ,3833 3934 3935 -1 ,3834 3935 3936 -1 ,3835 3936 3937 -1 ,3836 3937 3938 -1 ,3838 3939 3940 -1 ,3839 3940 3941 -1 ,3840 3941 3942 -1 ,3841 3942 3943 -1 ,3842 3943 3944 -1 ,3843 3944 3945 -1 ,3844 3945 3946 -1 ,3845 3946 3947 -1 ,3846 3947 3948 -1 ,3847 3948 3949 -1 ,3848 3949 3950 -1 ,3849 3950 3951 -1 ,3850 3951 3952 -1 ,3851 3952 3953 -1 ,3852 3953 3954 -1 ,3853 3954 3955 -1 ,3854 3955 3956 -1 ,3855 3956 3957 -1 ,3856 3957 3958 -1 ,3857 3958 3959 -1 ,3858 3959 3960 -1 ,3859 3960 3961 -1 ,3860 3961 3962 -1 ,3861 3962 3963 -1 ,3862 3963 3964 -1 ,3863 3964 3965 -1 ,3864 3965 3966 -1 ,3865 3966 3967 -1 ,3866 3967 3968 -1 ,3867 3968 3969 -1 ,3868 3969 3970 -1 ,3869 3970 3971 -1 ,3870 3971 3972 -1 ,3871 3972 3973 -1 ,3872 3973 3974 -1 ,3873 3974 3975 -1 ,3874 3975 3976 -1 ,3875 3976 3977 -1 ,3876 3977 3978 -1 ,3877 3978 3979 -1 ,3878 3979 3980 -1 ,3879 3980 3981 -1 ,3880 3981 3982 -1 ,3881 3982 3983 -1 ,3882 3983 3984 -1 ,3883 3984 3985 -1 ,3884 3985 3986 -1 ,3885 3986 3987 -1 ,3886 3987 3988 -1 ,3887 3988 3989 -1 ,3888 3989 3990 -1 ,3889 3990 3991 -1 ,3890 3991 3992 -1 ,3891 3992 3993 -1 ,3892 3993 3994 -1 ,3893 3994 3995 -1 ,3894 3995 3996 -1 ,3895 3996 3997 -1 ,3896 3997 3998 -1 ,3897 3998 3999 -1 ,3898 3999 4000 -1 ,3899 4000 4001 -1 ,3900 4001 4002 -1 ,3901 4002 4003 -1 ,3902 4003 4004 -1 ,3903 4004 4005 -1 ,3904 4005 4006 -1 ,3905 4006 4007 -1 ,3906 4007 4008 -1 ,3907 4008 4009 -1 ,3908 4009 4010 -1 ,3909 4010 4011 -1 ,3910 4011 4012 -1 ,3911 4012 4013 -1 ,3912 4013 4014 -1 ,3913 4014 4015 -1 ,3914 4015 4016 -1 ,3915 4016 4017 -1 ,3916 4017 4018 -1 ,3917 4018 4019 -1 ,3918 4019 4020 -1 ,3919 4020 4021 -1 ,3920 4021 4022 -1 ,3921 4022 4023 -1 ,3922 4023 4024 -1 ,3923 4024 4025 -1 ,3924 4025 4026 -1 ,3925 4026 4027 -1 ,3926 4027 4028 -1 ,3927 4028 4029 -1 ,3928 4029 4030 -1 ,3929 4030 4031 -1 ,3930 4031 4032 -1 ,3931 4032 4033 -1 ,3932 4033 4034 -1 ,3933 4034 4035 -1 ,3934 4035 4036 -1 ,3935 4036 4037 -1 ,3936 4037 4038 -1 ,3937 4038 4039 -1 ,3939 4040 4041 -1 ,3940 4041 4042 -1 ,3941 4042 4043 -1 ,3942 4043 4044 -1 ,3943 4044 4045 -1 ,3944 4045 4046 -1 ,3945 4046 4047 -1 ,3946 4047 4048 -1 ,3947 4048 4049 -1 ,3948 4049 4050 -1 ,3949 4050 4051 -1 ,3950 4051 4052 -1 ,3951 4052 4053 -1 ,3952 4053 4054 -1 ,3953 4054 4055 -1 ,3954 4055 4056 -1 ,3955 4056 4057 -1 ,3956 4057 4058 -1 ,3957 4058 4059 -1 ,3958 4059 4060 -1 ,3959 4060 4061 -1 ,3960 4061 4062 -1 ,3961 4062 4063 -1 ,3962 4063 4064 -1 ,3963 4064 4065 -1 ,3964 4065 4066 -1 ,3965 4066 4067 -1 ,3966 4067 4068 -1 ,3967 4068 4069 -1 ,3968 4069 4070 -1 ,3969 4070 4071 -1 ,3970 4071 4072 -1 ,3971 4072 4073 -1 ,3972 4073 4074 -1 ,3973 4074 4075 -1 ,3974 4075 4076 -1 ,3975 4076 4077 -1 ,3976 4077 4078 -1 ,3977 4078 4079 -1 ,3978 4079 4080 -1 ,3979 4080 4081 -1 ,3980 4081 4082 -1 ,3981 4082 4083 -1 ,3982 4083 4084 -1 ,3983 4084 4085 -1 ,3984 4085 4086 -1 ,3985 4086 4087 -1 ,3986 4087 4088 -1 ,3987 4088 4089 -1 ,3988 4089 4090 -1 ,3989 4090 4091 -1 ,3990 4091 4092 -1 ,3991 4092 4093 -1 ,3992 4093 4094 -1 ,3993 4094 4095 -1 ,3994 4095 4096 -1 ,3995 4096 4097 -1 ,3996 4097 4098 -1 ,3997 4098 4099 -1 ,3998 4099 4100 -1 ,3999 4100 4101 -1 ,4000 4101 4102 -1 ,4001 4102 4103 -1 ,4002 4103 4104 -1 ,4003 4104 4105 -1 ,4004 4105 4106 -1 ,4005 4106 4107 -1 ,4006 4107 4108 -1 ,4007 4108 4109 -1 ,4008 4109 4110 -1 ,4009 4110 4111 -1 ,4010 4111 4112 -1 ,4011 4112 4113 -1 ,4012 4113 4114 -1 ,4013 4114 4115 -1 ,4014 4115 4116 -1 ,4015 4116 4117 -1 ,4016 4117 4118 -1 ,4017 4118 4119 -1 ,4018 4119 4120 -1 ,4019 4120 4121 -1 ,4020 4121 4122 -1 ,4021 4122 4123 -1 ,4022 4123 4124 -1 ,4023 4124 4125 -1 ,4024 4125 4126 -1 ,4025 4126 4127 -1 ,4026 4127 4128 -1 ,4027 4128 4129 -1 ,4028 4129 4130 -1 ,4029 4130 4131 -1 ,4030 4131 4132 -1 ,4031 4132 4133 -1 ,4032 4133 4134 -1 ,4033 4134 4135 -1 ,4034 4135 4136 -1 ,4035 4136 4137 -1 ,4036 4137 4138 -1 ,4037 4138 4139 -1 ,4038 4139 4140 -1 ,4040 4141 4142 -1 ,4041 4142 4143 -1 ,4042 4143 4144 -1 ,4043 4144 4145 -1 ,4044 4145 4146 -1 ,4045 4146 4147 -1 ,4046 4147 4148 -1 ,4047 4148 4149 -1 ,4048 4149 4150 -1 ,4049 4150 4151 -1 ,4050 4151 4152 -1 ,4051 4152 4153 -1 ,4052 4153 4154 -1 ,4053 4154 4155 -1 ,4054 4155 4156 -1 ,4055 4156 4157 -1 ,4056 4157 4158 -1 ,4057 4158 4159 -1 ,4058 4159 4160 -1 ,4059 4160 4161 -1 ,4060 4161 4162 -1 ,4061 4162 4163 -1 ,4062 4163 4164 -1 ,4063 4164 4165 -1 ,4064 4165 4166 -1 ,4065 4166 4167 -1 ,4066 4167 4168 -1 ,4067 4168 4169 -1 ,4068 4169 4170 -1 ,4069 4170 4171 -1 ,4070 4171 4172 -1 ,4071 4172 4173 -1 ,4072 4173 4174 -1 ,4073 4174 4175 -1 ,4074 4175 4176 -1 ,4075 4176 4177 -1 ,4076 4177 4178 -1 ,4077 4178 4179 -1 ,4078 4179 4180 -1 ,4079 4180 4181 -1 ,4080 4181 4182 -1 ,4081 4182 4183 -1 ,4082 4183 4184 -1 ,4083 4184 4185 -1 ,4084 4185 4186 -1 ,4085 4186 4187 -1 ,4086 4187 4188 -1 ,4087 4188 4189 -1 ,4088 4189 4190 -1 ,4089 4190 4191 -1 ,4090 4191 4192 -1 ,4091 4192 4193 -1 ,4092 4193 4194 -1 ,4093 4194 4195 -1 ,4094 4195 4196 -1 ,4095 4196 4197 -1 ,4096 4197 4198 -1 ,4097 4198 4199 -1 ,4098 4199 4200 -1 ,4099 4200 4201 -1 ,4100 4201 4202 -1 ,4101 4202 4203 -1 ,4102 4203 4204 -1 ,4103 4204 4205 -1 ,4104 4205 4206 -1 ,4105 4206 4207 -1 ,4106 4207 4208 -1 ,4107 4208 4209 -1 ,4108 4209 4210 -1 ,4109 4210 4211 -1 ,4110 4211 4212 -1 ,4111 4212 4213 -1 ,4112 4213 4214 -1 ,4113 4214 4215 -1 ,4114 4215 4216 -1 ,4115 4216 4217 -1 ,4116 4217 4218 -1 ,4117 4218 4219 -1 ,4118 4219 4220 -1 ,4119 4220 4221 -1 ,4120 4221 4222 -1 ,4121 4222 4223 -1 ,4122 4223 4224 -1 ,4123 4224 4225 -1 ,4124 4225 4226 -1 ,4125 4226 4227 -1 ,4126 4227 4228 -1 ,4127 4228 4229 -1 ,4128 4229 4230 -1 ,4129 4230 4231 -1 ,4130 4231 4232 -1 ,4131 4232 4233 -1 ,4132 4233 4234 -1 ,4133 4234 4235 -1 ,4134 4235 4236 -1 ,4135 4236 4237 -1 ,4136 4237 4238 -1 ,4137 4238 4239 -1 ,4138 4239 4240 -1 ,4139 4240 4241 -1 ,4141 4242 4243 -1 ,4142 4243 4244 -1 ,4143 4244 4245 -1 ,4144 4245 4246 -1 ,4145 4246 4247 -1 ,4146 4247 4248 -1 ,4147 4248 4249 -1 ,4148 4249 4250 -1 ,4149 4250 4251 -1 ,4150 4251 4252 -1 ,4151 4252 4253 -1 ,4152 4253 4254 -1 ,4153 4254 4255 -1 ,4154 4255 4256 -1 ,4155 4256 4257 -1 ,4156 4257 4258 -1 ,4157 4258 4259 -1 ,4158 4259 4260 -1 ,4159 4260 4261 -1 ,4160 4261 4262 -1 ,4161 4262 4263 -1 ,4162 4263 4264 -1 ,4163 4264 4265 -1 ,4164 4265 4266 -1 ,4165 4266 4267 -1 ,4166 4267 4268 -1 ,4167 4268 4269 -1 ,4168 4269 4270 -1 ,4169 4270 4271 -1 ,4170 4271 4272 -1 ,4171 4272 4273 -1 ,4172 4273 4274 -1 ,4173 4274 4275 -1 ,4174 4275 4276 -1 ,4175 4276 4277 -1 ,4176 4277 4278 -1 ,4177 4278 4279 -1 ,4178 4279 4280 -1 ,4179 4280 4281 -1 ,4180 4281 4282 -1 ,4181 4282 4283 -1 ,4182 4283 4284 -1 ,4183 4284 4285 -1 ,4184 4285 4286 -1 ,4185 4286 4287 -1 ,4186 4287 4288 -1 ,4187 4288 4289 -1 ,4188 4289 4290 -1 ,4189 4290 4291 -1 ,4190 4291 4292 -1 ,4191 4292 4293 -1 ,4192 4293 4294 -1 ,4193 4294 4295 -1 ,4194 4295 4296 -1 ,4195 4296 4297 -1 ,4196 4297 4298 -1 ,4197 4298 4299 -1 ,4198 4299 4300 -1 ,4199 4300 4301 -1 ,4200 4301 4302 -1 ,4201 4302 4303 -1 ,4202 4303 4304 -1 ,4203 4304 4305 -1 ,4204 4305 4306 -1 ,4205 4306 4307 -1 ,4206 4307 4308 -1 ,4207 4308 4309 -1 ,4208 4309 4310 -1 ,4209 4310 4311 -1 ,4210 4311 4312 -1 ,4211 4312 4313 -1 ,4212 4313 4314 -1 ,4213 4314 4315 -1 ,4214 4315 4316 -1 ,4215 4316 4317 -1 ,4216 4317 4318 -1 ,4217 4318 4319 -1 ,4218 4319 4320 -1 ,4219 4320 4321 -1 ,4220 4321 4322 -1 ,4221 4322 4323 -1 ,4222 4323 4324 -1 ,4223 4324 4325 -1 ,4224 4325 4326 -1 ,4225 4326 4327 -1 ,4226 4327 4328 -1 ,4227 4328 4329 -1 ,4228 4329 4330 -1 ,4229 4330 4331 -1 ,4230 4331 4332 -1 ,4231 4332 4333 -1 ,4232 4333 4334 -1 ,4233 4334 4335 -1 ,4234 4335 4336 -1 ,4235 4336 4337 -1 ,4236 4337 4338 -1 ,4237 4338 4339 -1 ,4238 4339 4340 -1 ,4239 4340 4341 -1 ,4240 4341 4342 -1 ,4242 4343 4344 -1 ,4243 4344 4345 -1 ,4244 4345 4346 -1 ,4245 4346 4347 -1 ,4246 4347 4348 -1 ,4247 4348 4349 -1 ,4248 4349 4350 -1 ,4249 4350 4351 -1 ,4250 4351 4352 -1 ,4251 4352 4353 -1 ,4252 4353 4354 -1 ,4253 4354 4355 -1 ,4254 4355 4356 -1 ,4255 4356 4357 -1 ,4256 4357 4358 -1 ,4257 4358 4359 -1 ,4258 4359 4360 -1 ,4259 4360 4361 -1 ,4260 4361 4362 -1 ,4261 4362 4363 -1 ,4262 4363 4364 -1 ,4263 4364 4365 -1 ,4264 4365 4366 -1 ,4265 4366 4367 -1 ,4266 4367 4368 -1 ,4267 4368 4369 -1 ,4268 4369 4370 -1 ,4269 4370 4371 -1 ,4270 4371 4372 -1 ,4271 4372 4373 -1 ,4272 4373 4374 -1 ,4273 4374 4375 -1 ,4274 4375 4376 -1 ,4275 4376 4377 -1 ,4276 4377 4378 -1 ,4277 4378 4379 -1 ,4278 4379 4380 -1 ,4279 4380 4381 -1 ,4280 4381 4382 -1 ,4281 4382 4383 -1 ,4282 4383 4384 -1 ,4283 4384 4385 -1 ,4284 4385 4386 -1 ,4285 4386 4387 -1 ,4286 4387 4388 -1 ,4287 4388 4389 -1 ,4288 4389 4390 -1 ,4289 4390 4391 -1 ,4290 4391 4392 -1 ,4291 4392 4393 -1 ,4292 4393 4394 -1 ,4293 4394 4395 -1 ,4294 4395 4396 -1 ,4295 4396 4397 -1 ,4296 4397 4398 -1 ,4297 4398 4399 -1 ,4298 4399 4400 -1 ,4299 4400 4401 -1 ,4300 4401 4402 -1 ,4301 4402 4403 -1 ,4302 4403 4404 -1 ,4303 4404 4405 -1 ,4304 4405 4406 -1 ,4305 4406 4407 -1 ,4306 4407 4408 -1 ,4307 4408 4409 -1 ,4308 4409 4410 -1 ,4309 4410 4411 -1 ,4310 4411 4412 -1 ,4311 4412 4413 -1 ,4312 4413 4414 -1 ,4313 4414 4415 -1 ,4314 4415 4416 -1 ,4315 4416 4417 -1 ,4316 4417 4418 -1 ,4317 4418 4419 -1 ,4318 4419 4420 -1 ,4319 4420 4421 -1 ,4320 4421 4422 -1 ,4321 4422 4423 -1 ,4322 4423 4424 -1 ,4323 4424 4425 -1 ,4324 4425 4426 -1 ,4325 4426 4427 -1 ,4326 4427 4428 -1 ,4327 4428 4429 -1 ,4328 4429 4430 -1 ,4329 4430 4431 -1 ,4330 4431 4432 -1 ,4331 4432 4433 -1 ,4332 4433 4434 -1 ,4333 4434 4435 -1 ,4334 4435 4436 -1 ,4335 4436 4437 -1 ,4336 4437 4438 -1 ,4337 4438 4439 -1 ,4338 4439 4440 -1 ,4339 4440 4441 -1 ,4340 4441 4442 -1 ,4341 4442 4443 -1 ,4343 4444 4445 -1 ,4344 4445 4446 -1 ,4345 4446 4447 -1 ,4346 4447 4448 -1 ,4347 4448 4449 -1 ,4348 4449 4450 -1 ,4349 4450 4451 -1 ,4350 4451 4452 -1 ,4351 4452 4453 -1 ,4352 4453 4454 -1 ,4353 4454 4455 -1 ,4354 4455 4456 -1 ,4355 4456 4457 -1 ,4356 4457 4458 -1 ,4357 4458 4459 -1 ,4358 4459 4460 -1 ,4359 4460 4461 -1 ,4360 4461 4462 -1 ,4361 4462 4463 -1 ,4362 4463 4464 -1 ,4363 4464 4465 -1 ,4364 4465 4466 -1 ,4365 4466 4467 -1 ,4366 4467 4468 -1 ,4367 4468 4469 -1 ,4368 4469 4470 -1 ,4369 4470 4471 -1 ,4370 4471 4472 -1 ,4371 4472 4473 -1 ,4372 4473 4474 -1 ,4373 4474 4475 -1 ,4374 4475 4476 -1 ,4375 4476 4477 -1 ,4376 4477 4478 -1 ,4377 4478 4479 -1 ,4378 4479 4480 -1 ,4379 4480 4481 -1 ,4380 4481 4482 -1 ,4381 4482 4483 -1 ,4382 4483 4484 -1 ,4383 4484 4485 -1 ,4384 4485 4486 -1 ,4385 4486 4487 -1 ,4386 4487 4488 -1 ,4387 4488 4489 -1 ,4388 4489 4490 -1 ,4389 4490 4491 -1 ,4390 4491 4492 -1 ,4391 4492 4493 -1 ,4392 4493 4494 -1 ,4393 4494 4495 -1 ,4394 4495 4496 -1 ,4395 4496 4497 -1 ,4396 4497 4498 -1 ,4397 4498 4499 -1 ,4398 4499 4500 -1 ,4399 4500 4501 -1 ,4400 4501 4502 -1 ,4401 4502 4503 -1 ,4402 4503 4504 -1 ,4403 4504 4505 -1 ,4404 4505 4506 -1 ,4405 4506 4507 -1 ,4406 4507 4508 -1 ,4407 4508 4509 -1 ,4408 4509 4510 -1 ,4409 4510 4511 -1 ,4410 4511 4512 -1 ,4411 4512 4513 -1 ,4412 4513 4514 -1 ,4413 4514 4515 -1 ,4414 4515 4516 -1 ,4415 4516 4517 -1 ,4416 4517 4518 -1 ,4417 4518 4519 -1 ,4418 4519 4520 -1 ,4419 4520 4521 -1 ,4420 4521 4522 -1 ,4421 4522 4523 -1 ,4422 4523 4524 -1 ,4423 4524 4525 -1 ,4424 4525 4526 -1 ,4425 4526 4527 -1 ,4426 4527 4528 -1 ,4427 4528 4529 -1 ,4428 4529 4530 -1 ,4429 4530 4531 -1 ,4430 4531 4532 -1 ,4431 4532 4533 -1 ,4432 4533 4534 -1 ,4433 4534 4535 -1 ,4434 4535 4536 -1 ,4435 4536 4537 -1 ,4436 4537 4538 -1 ,4437 4538 4539 -1 ,4438 4539 4540 -1 ,4439 4540 4541 -1 ,4440 4541 4542 -1 ,4441 4542 4543 -1 ,4442 4543 4544 -1 ,4444 4545 4546 -1 ,4445 4546 4547 -1 ,4446 4547 4548 -1 ,4447 4548 4549 -1 ,4448 4549 4550 -1 ,4449 4550 4551 -1 ,4450 4551 4552 -1 ,4451 4552 4553 -1 ,4452 4553 4554 -1 ,4453 4554 4555 -1 ,4454 4555 4556 -1 ,4455 4556 4557 -1 ,4456 4557 4558 -1 ,4457 4558 4559 -1 ,4458 4559 4560 -1 ,4459 4560 4561 -1 ,4460 4561 4562 -1 ,4461 4562 4563 -1 ,4462 4563 4564 -1 ,4463 4564 4565 -1 ,4464 4565 4566 -1 ,4465 4566 4567 -1 ,4466 4567 4568 -1 ,4467 4568 4569 -1 ,4468 4569 4570 -1 ,4469 4570 4571 -1 ,4470 4571 4572 -1 ,4471 4572 4573 -1 ,4472 4573 4574 -1 ,4473 4574 4575 -1 ,4474 4575 4576 -1 ,4475 4576 4577 -1 ,4476 4577 4578 -1 ,4477 4578 4579 -1 ,4478 4579 4580 -1 ,4479 4580 4581 -1 ,4480 4581 4582 -1 ,4481 4582 4583 -1 ,4482 4583 4584 -1 ,4483 4584 4585 -1 ,4484 4585 4586 -1 ,4485 4586 4587 -1 ,4486 4587 4588 -1 ,4487 4588 4589 -1 ,4488 4589 4590 -1 ,4489 4590 4591 -1 ,4490 4591 4592 -1 ,4491 4592 4593 -1 ,4492 4593 4594 -1 ,4493 4594 4595 -1 ,4494 4595 4596 -1 ,4495 4596 4597 -1 ,4496 4597 4598 -1 ,4497 4598 4599 -1 ,4498 4599 4600 -1 ,4499 4600 4601 -1 ,4500 4601 4602 -1 ,4501 4602 4603 -1 ,4502 4603 4604 -1 ,4503 4604 4605 -1 ,4504 4605 4606 -1 ,4505 4606 4607 -1 ,4506 4607 4608 -1 ,4507 4608 4609 -1 ,4508 4609 4610 -1 ,4509 4610 4611 -1 ,4510 4611 4612 -1 ,4511 4612 4613 -1 ,4512 4613 4614 -1 ,4513 4614 4615 -1 ,4514 4615 4616 -1 ,4515 4616 4617 -1 ,4516 4617 4618 -1 ,4517 4618 4619 -1 ,4518 4619 4620 -1 ,4519 4620 4621 -1 ,4520 4621 4622 -1 ,4521 4622 4623 -1 ,4522 4623 4624 -1 ,4523 4624 4625 -1 ,4524 4625 4626 -1 ,4525 4626 4627 -1 ,4526 4627 4628 -1 ,4527 4628 4629 -1 ,4528 4629 4630 -1 ,4529 4630 4631 -1 ,4530 4631 4632 -1 ,4531 4632 4633 -1 ,4532 4633 4634 -1 ,4533 4634 4635 -1 ,4534 4635 4636 -1 ,4535 4636 4637 -1 ,4536 4637 4638 -1 ,4537 4638 4639 -1 ,4538 4639 4640 -1 ,4539 4640 4641 -1 ,4540 4641 4642 -1 ,4541 4642 4643 -1 ,4542 4643 4644 -1 ,4543 4644 4645 -1 ,4545 4646 4647 -1 ,4546 4647 4648 -1 ,4547 4648 4649 -1 ,4548 4649 4650 -1 ,4549 4650 4651 -1 ,4550 4651 4652 -1 ,4551 4652 4653 -1 ,4552 4653 4654 -1 ,4553 4654 4655 -1 ,4554 4655 4656 -1 ,4555 4656 4657 -1 ,4556 4657 4658 -1 ,4557 4658 4659 -1 ,4558 4659 4660 -1 ,4559 4660 4661 -1 ,4560 4661 4662 -1 ,4561 4662 4663 -1 ,4562 4663 4664 -1 ,4563 4664 4665 -1 ,4564 4665 4666 -1 ,4565 4666 4667 -1 ,4566 4667 4668 -1 ,4567 4668 4669 -1 ,4568 4669 4670 -1 ,4569 4670 4671 -1 ,4570 4671 4672 -1 ,4571 4672 4673 -1 ,4572 4673 4674 -1 ,4573 4674 4675 -1 ,4574 4675 4676 -1 ,4575 4676 4677 -1 ,4576 4677 4678 -1 ,4577 4678 4679 -1 ,4578 4679 4680 -1 ,4579 4680 4681 -1 ,4580 4681 4682 -1 ,4581 4682 4683 -1 ,4582 4683 4684 -1 ,4583 4684 4685 -1 ,4584 4685 4686 -1 ,4585 4686 4687 -1 ,4586 4687 4688 -1 ,4587 4688 4689 -1 ,4588 4689 4690 -1 ,4589 4690 4691 -1 ,4590 4691 4692 -1 ,4591 4692 4693 -1 ,4592 4693 4694 -1 ,4593 4694 4695 -1 ,4594 4695 4696 -1 ,4595 4696 4697 -1 ,4596 4697 4698 -1 ,4597 4698 4699 -1 ,4598 4699 4700 -1 ,4599 4700 4701 -1 ,4600 4701 4702 -1 ,4601 4702 4703 -1 ,4602 4703 4704 -1 ,4603 4704 4705 -1 ,4604 4705 4706 -1 ,4605 4706 4707 -1 ,4606 4707 4708 -1 ,4607 4708 4709 -1 ,4608 4709 4710 -1 ,4609 4710 4711 -1 ,4610 4711 4712 -1 ,4611 4712 4713 -1 ,4612 4713 4714 -1 ,4613 4714 4715 -1 ,4614 4715 4716 -1 ,4615 4716 4717 -1 ,4616 4717 4718 -1 ,4617 4718 4719 -1 ,4618 4719 4720 -1 ,4619 4720 4721 -1 ,4620 4721 4722 -1 ,4621 4722 4723 -1 ,4622 4723 4724 -1 ,4623 4724 4725 -1 ,4624 4725 4726 -1 ,4625 4726 4727 -1 ,4626 4727 4728 -1 ,4627 4728 4729 -1 ,4628 4729 4730 -1 ,4629 4730 4731 -1 ,4630 4731 4732 -1 ,4631 4732 4733 -1 ,4632 4733 4734 -1 ,4633 4734 4735 -1 ,4634 4735 4736 -1 ,4635 4736 4737 -1 ,4636 4737 4738 -1 ,4637 4738 4739 -1 ,4638 4739 4740 -1 ,4639 4740 4741 -1 ,4640 4741 4742 -1 ,4641 4742 4743 -1 ,4642 4743 4744 -1 ,4643 4744 4745 -1 ,4644 4745 4746 -1 ,4646 4747 4748 -1 ,4647 4748 4749 -1 ,4648 4749 4750 -1 ,4649 4750 4751 -1 ,4650 4751 4752 -1 ,4651 4752 4753 -1 ,4652 4753 4754 -1 ,4653 4754 4755 -1 ,4654 4755 4756 -1 ,4655 4756 4757 -1 ,4656 4757 4758 -1 ,4657 4758 4759 -1 ,4658 4759 4760 -1 ,4659 4760 4761 -1 ,4660 4761 4762 -1 ,4661 4762 4763 -1 ,4662 4763 4764 -1 ,4663 4764 4765 -1 ,4664 4765 4766 -1 ,4665 4766 4767 -1 ,4666 4767 4768 -1 ,4667 4768 4769 -1 ,4668 4769 4770 -1 ,4669 4770 4771 -1 ,4670 4771 4772 -1 ,4671 4772 4773 -1 ,4672 4773 4774 -1 ,4673 4774 4775 -1 ,4674 4775 4776 -1 ,4675 4776 4777 -1 ,4676 4777 4778 -1 ,4677 4778 4779 -1 ,4678 4779 4780 -1 ,4679 4780 4781 -1 ,4680 4781 4782 -1 ,4681 4782 4783 -1 ,4682 4783 4784 -1 ,4683 4784 4785 -1 ,4684 4785 4786 -1 ,4685 4786 4787 -1 ,4686 4787 4788 -1 ,4687 4788 4789 -1 ,4688 4789 4790 -1 ,4689 4790 4791 -1 ,4690 4791 4792 -1 ,4691 4792 4793 -1 ,4692 4793 4794 -1 ,4693 4794 4795 -1 ,4694 4795 4796 -1 ,4695 4796 4797 -1 ,4696 4797 4798 -1 ,4697 4798 4799 -1 ,4698 4799 4800 -1 ,4699 4800 4801 -1 ,4700 4801 4802 -1 ,4701 4802 4803 -1 ,4702 4803 4804 -1 ,4703 4804 4805 -1 ,4704 4805 4806 -1 ,4705 4806 4807 -1 ,4706 4807 4808 -1 ,4707 4808 4809 -1 ,4708 4809 4810 -1 ,4709 4810 4811 -1 ,4710 4811 4812 -1 ,4711 4812 4813 -1 ,4712 4813 4814 -1 ,4713 4814 4815 -1 ,4714 4815 4816 -1 ,4715 4816 4817 -1 ,4716 4817 4818 -1 ,4717 4818 4819 -1 ,4718 4819 4820 -1 ,4719 4820 4821 -1 ,4720 4821 4822 -1 ,4721 4822 4823 -1 ,4722 4823 4824 -1 ,4723 4824 4825 -1 ,4724 4825 4826 -1 ,4725 4826 4827 -1 ,4726 4827 4828 -1 ,4727 4828 4829 -1 ,4728 4829 4830 -1 ,4729 4830 4831 -1 ,4730 4831 4832 -1 ,4731 4832 4833 -1 ,4732 4833 4834 -1 ,4733 4834 4835 -1 ,4734 4835 4836 -1 ,4735 4836 4837 -1 ,4736 4837 4838 -1 ,4737 4838 4839 -1 ,4738 4839 4840 -1 ,4739 4840 4841 -1 ,4740 4841 4842 -1 ,4741 4842 4843 -1 ,4742 4843 4844 -1 ,4743 4844 4845 -1 ,4744 4845 4846 -1 ,4745 4846 4847 -1 ,4747 4848 4849 -1 ,4748 4849 4850 -1 ,4749 4850 4851 -1 ,4750 4851 4852 -1 ,4751 4852 4853 -1 ,4752 4853 4854 -1 ,4753 4854 4855 -1 ,4754 4855 4856 -1 ,4755 4856 4857 -1 ,4756 4857 4858 -1 ,4757 4858 4859 -1 ,4758 4859 4860 -1 ,4759 4860 4861 -1 ,4760 4861 4862 -1 ,4761 4862 4863 -1 ,4762 4863 4864 -1 ,4763 4864 4865 -1 ,4764 4865 4866 -1 ,4765 4866 4867 -1 ,4766 4867 4868 -1 ,4767 4868 4869 -1 ,4768 4869 4870 -1 ,4769 4870 4871 -1 ,4770 4871 4872 -1 ,4771 4872 4873 -1 ,4772 4873 4874 -1 ,4773 4874 4875 -1 ,4774 4875 4876 -1 ,4775 4876 4877 -1 ,4776 4877 4878 -1 ,4777 4878 4879 -1 ,4778 4879 4880 -1 ,4779 4880 4881 -1 ,4780 4881 4882 -1 ,4781 4882 4883 -1 ,4782 4883 4884 -1 ,4783 4884 4885 -1 ,4784 4885 4886 -1 ,4785 4886 4887 -1 ,4786 4887 4888 -1 ,4787 4888 4889 -1 ,4788 4889 4890 -1 ,4789 4890 4891 -1 ,4790 4891 4892 -1 ,4791 4892 4893 -1 ,4792 4893 4894 -1 ,4793 4894 4895 -1 ,4794 4895 4896 -1 ,4795 4896 4897 -1 ,4796 4897 4898 -1 ,4797 4898 4899 -1 ,4798 4899 4900 -1 ,4799 4900 4901 -1 ,4800 4901 4902 -1 ,4801 4902 4903 -1 ,4802 4903 4904 -1 ,4803 4904 4905 -1 ,4804 4905 4906 -1 ,4805 4906 4907 -1 ,4806 4907 4908 -1 ,4807 4908 4909 -1 ,4808 4909 4910 -1 ,4809 4910 4911 -1 ,4810 4911 4912 -1 ,4811 4912 4913 -1 ,4812 4913 4914 -1 ,4813 4914 4915 -1 ,4814 4915 4916 -1 ,4815 4916 4917 -1 ,4816 4917 4918 -1 ,4817 4918 4919 -1 ,4818 4919 4920 -1 ,4819 4920 4921 -1 ,4820 4921 4922 -1 ,4821 4922 4923 -1 ,4822 4923 4924 -1 ,4823 4924 4925 -1 ,4824 4925 4926 -1 ,4825 4926 4927 -1 ,4826 4927 4928 -1 ,4827 4928 4929 -1 ,4828 4929 4930 -1 ,4829 4930 4931 -1 ,4830 4931 4932 -1 ,4831 4932 4933 -1 ,4832 4933 4934 -1 ,4833 4934 4935 -1 ,4834 4935 4936 -1 ,4835 4936 4937 -1 ,4836 4937 4938 -1 ,4837 4938 4939 -1 ,4838 4939 4940 -1 ,4839 4940 4941 -1 ,4840 4941 4942 -1 ,4841 4942 4943 -1 ,4842 4943 4944 -1 ,4843 4944 4945 -1 ,4844 4945 4946 -1 ,4845 4946 4947 -1 ,4846 4947 4948 -1 ,4848 4949 4950 -1 ,4849 4950 4951 -1 ,4850 4951 4952 -1 ,4851 4952 4953 -1 ,4852 4953 4954 -1 ,4853 4954 4955 -1 ,4854 4955 4956 -1 ,4855 4956 4957 -1 ,4856 4957 4958 -1 ,4857 4958 4959 -1 ,4858 4959 4960 -1 ,4859 4960 4961 -1 ,4860 4961 4962 -1 ,4861 4962 4963 -1 ,4862 4963 4964 -1 ,4863 4964 4965 -1 ,4864 4965 4966 -1 ,4865 4966 4967 -1 ,4866 4967 4968 -1 ,4867 4968 4969 -1 ,4868 4969 4970 -1 ,4869 4970 4971 -1 ,4870 4971 4972 -1 ,4871 4972 4973 -1 ,4872 4973 4974 -1 ,4873 4974 4975 -1 ,4874 4975 4976 -1 ,4875 4976 4977 -1 ,4876 4977 4978 -1 ,4877 4978 4979 -1 ,4878 4979 4980 -1 ,4879 4980 4981 -1 ,4880 4981 4982 -1 ,4881 4982 4983 -1 ,4882 4983 4984 -1 ,4883 4984 4985 -1 ,4884 4985 4986 -1 ,4885 4986 4987 -1 ,4886 4987 4988 -1 ,4887 4988 4989 -1 ,4888 4989 4990 -1 ,4889 4990 4991 -1 ,4890 4991 4992 -1 ,4891 4992 4993 -1 ,4892 4993 4994 -1 ,4893 4994 4995 -1 ,4894 4995 4996 -1 ,4895 4996 4997 -1 ,4896 4997 4998 -1 ,4897 4998 4999 -1 ,4898 4999 5000 -1 ,4899 5000 5001 -1 ,4900 5001 5002 -1 ,4901 5002 5003 -1 ,4902 5003 5004 -1 ,4903 5004 5005 -1 ,4904 5005 5006 -1 ,4905 5006 5007 -1 ,4906 5007 5008 -1 ,4907 5008 5009 -1 ,4908 5009 5010 -1 ,4909 5010 5011 -1 ,4910 5011 5012 -1 ,4911 5012 5013 -1 ,4912 5013 5014 -1 ,4913 5014 5015 -1 ,4914 5015 5016 -1 ,4915 5016 5017 -1 ,4916 5017 5018 -1 ,4917 5018 5019 -1 ,4918 5019 5020 -1 ,4919 5020 5021 -1 ,4920 5021 5022 -1 ,4921 5022 5023 -1 ,4922 5023 5024 -1 ,4923 5024 5025 -1 ,4924 5025 5026 -1 ,4925 5026 5027 -1 ,4926 5027 5028 -1 ,4927 5028 5029 -1 ,4928 5029 5030 -1 ,4929 5030 5031 -1 ,4930 5031 5032 -1 ,4931 5032 5033 -1 ,4932 5033 5034 -1 ,4933 5034 5035 -1 ,4934 5035 5036 -1 ,4935 5036 5037 -1 ,4936 5037 5038 -1 ,4937 5038 5039 -1 ,4938 5039 5040 -1 ,4939 5040 5041 -1 ,4940 5041 5042 -1 ,4941 5042 5043 -1 ,4942 5043 5044 -1 ,4943 5044 5045 -1 ,4944 5045 5046 -1 ,4945 5046 5047 -1 ,4946 5047 5048 -1 ,4947 5048 5049 -1 ,4949 5050 5051 -1 ,4950 5051 5052 -1 ,4951 5052 5053 -1 ,4952 5053 5054 -1 ,4953 5054 5055 -1 ,4954 5055 5056 -1 ,4955 5056 5057 -1 ,4956 5057 5058 -1 ,4957 5058 5059 -1 ,4958 5059 5060 -1 ,4959 5060 5061 -1 ,4960 5061 5062 -1 ,4961 5062 5063 -1 ,4962 5063 5064 -1 ,4963 5064 5065 -1 ,4964 5065 5066 -1 ,4965 5066 5067 -1 ,4966 5067 5068 -1 ,4967 5068 5069 -1 ,4968 5069 5070 -1 ,4969 5070 5071 -1 ,4970 5071 5072 -1 ,4971 5072 5073 -1 ,4972 5073 5074 -1 ,4973 5074 5075 -1 ,4974 5075 5076 -1 ,4975 5076 5077 -1 ,4976 5077 5078 -1 ,4977 5078 5079 -1 ,4978 5079 5080 -1 ,4979 5080 5081 -1 ,4980 5081 5082 -1 ,4981 5082 5083 -1 ,4982 5083 5084 -1 ,4983 5084 5085 -1 ,4984 5085 5086 -1 ,4985 5086 5087 -1 ,4986 5087 5088 -1 ,4987 5088 5089 -1 ,4988 5089 5090 -1 ,4989 5090 5091 -1 ,4990 5091 5092 -1 ,4991 5092 5093 -1 ,4992 5093 5094 -1 ,4993 5094 5095 -1 ,4994 5095 5096 -1 ,4995 5096 5097 -1 ,4996 5097 5098 -1 ,4997 5098 5099 -1 ,4998 5099 5100 -1 ,4999 5100 5101 -1 ,5000 5101 5102 -1 ,5001 5102 5103 -1 ,5002 5103 5104 -1 ,5003 5104 5105 -1 ,5004 5105 5106 -1 ,5005 5106 5107 -1 ,5006 5107 5108 -1 ,5007 5108 5109 -1 ,5008 5109 5110 -1 ,5009 5110 5111 -1 ,5010 5111 5112 -1 ,5011 5112 5113 -1 ,5012 5113 5114 -1 ,5013 5114 5115 -1 ,5014 5115 5116 -1 ,5015 5116 5117 -1 ,5016 5117 5118 -1 ,5017 5118 5119 -1 ,5018 5119 5120 -1 ,5019 5120 5121 -1 ,5020 5121 5122 -1 ,5021 5122 5123 -1 ,5022 5123 5124 -1 ,5023 5124 5125 -1 ,5024 5125 5126 -1 ,5025 5126 5127 -1 ,5026 5127 5128 -1 ,5027 5128 5129 -1 ,5028 5129 5130 -1 ,5029 5130 5131 -1 ,5030 5131 5132 -1 ,5031 5132 5133 -1 ,5032 5133 5134 -1 ,5033 5134 5135 -1 ,5034 5135 5136 -1 ,5035 5136 5137 -1 ,5036 5137 5138 -1 ,5037 5138 5139 -1 ,5038 5139 5140 -1 ,5039 5140 5141 -1 ,5040 5141 5142 -1 ,5041 5142 5143 -1 ,5042 5143 5144 -1 ,5043 5144 5145 -1 ,5044 5145 5146 -1 ,5045 5146 5147 -1 ,5046 5147 5148 -1 ,5047 5148 5149 -1 ,5048 5149 5150 -1 ,5050 5151 5152 -1 ,5051 5152 5153 -1 ,5052 5153 5154 -1 ,5053 5154 5155 -1 ,5054 5155 5156 -1 ,5055 5156 5157 -1 ,5056 5157 5158 -1 ,5057 5158 5159 -1 ,5058 5159 5160 -1 ,5059 5160 5161 -1 ,5060 5161 5162 -1 ,5061 5162 5163 -1 ,5062 5163 5164 -1 ,5063 5164 5165 -1 ,5064 5165 5166 -1 ,5065 5166 5167 -1 ,5066 5167 5168 -1 ,5067 5168 5169 -1 ,5068 5169 5170 -1 ,5069 5170 5171 -1 ,5070 5171 5172 -1 ,5071 5172 5173 -1 ,5072 5173 5174 -1 ,5073 5174 5175 -1 ,5074 5175 5176 -1 ,5075 5176 5177 -1 ,5076 5177 5178 -1 ,5077 5178 5179 -1 ,5078 5179 5180 -1 ,5079 5180 5181 -1 ,5080 5181 5182 -1 ,5081 5182 5183 -1 ,5082 5183 5184 -1 ,5083 5184 5185 -1 ,5084 5185 5186 -1 ,5085 5186 5187 -1 ,5086 5187 5188 -1 ,5087 5188 5189 -1 ,5088 5189 5190 -1 ,5089 5190 5191 -1 ,5090 5191 5192 -1 ,5091 5192 5193 -1 ,5092 5193 5194 -1 ,5093 5194 5195 -1 ,5094 5195 5196 -1 ,5095 5196 5197 -1 ,5096 5197 5198 -1 ,5097 5198 5199 -1 ,5098 5199 5200 -1 ,5099 5200 5201 -1 ,5100 5201 5202 -1 ,5101 5202 5203 -1 ,5102 5203 5204 -1 ,5103 5204 5205 -1 ,5104 5205 5206 -1 ,5105 5206 5207 -1 ,5106 5207 5208 -1 ,5107 5208 5209 -1 ,5108 5209 5210 -1 ,5109 5210 5211 -1 ,5110 5211 5212 -1 ,5111 5212 5213 -1 ,5112 5213 5214 -1 ,5113 5214 5215 -1 ,5114 5215 5216 -1 ,5115 5216 5217 -1 ,5116 5217 5218 -1 ,5117 5218 5219 -1 ,5118 5219 5220 -1 ,5119 5220 5221 -1 ,5120 5221 5222 -1 ,5121 5222 5223 -1 ,5122 5223 5224 -1 ,5123 5224 5225 -1 ,5124 5225 5226 -1 ,5125 5226 5227 -1 ,5126 5227 5228 -1 ,5127 5228 5229 -1 ,5128 5229 5230 -1 ,5129 5230 5231 -1 ,5130 5231 5232 -1 ,5131 5232 5233 -1 ,5132 5233 5234 -1 ,5133 5234 5235 -1 ,5134 5235 5236 -1 ,5135 5236 5237 -1 ,5136 5237 5238 -1 ,5137 5238 5239 -1 ,5138 5239 5240 -1 ,5139 5240 5241 -1 ,5140 5241 5242 -1 ,5141 5242 5243 -1 ,5142 5243 5244 -1 ,5143 5244 5245 -1 ,5144 5245 5246 -1 ,5145 5246 5247 -1 ,5146 5247 5248 -1 ,5147 5248 5249 -1 ,5148 5249 5250 -1 ,5149 5250 5251 -1 ,5151 5252 5253 -1 ,5152 5253 5254 -1 ,5153 5254 5255 -1 ,5154 5255 5256 -1 ,5155 5256 5257 -1 ,5156 5257 5258 -1 ,5157 5258 5259 -1 ,5158 5259 5260 -1 ,5159 5260 5261 -1 ,5160 5261 5262 -1 ,5161 5262 5263 -1 ,5162 5263 5264 -1 ,5163 5264 5265 -1 ,5164 5265 5266 -1 ,5165 5266 5267 -1 ,5166 5267 5268 -1 ,5167 5268 5269 -1 ,5168 5269 5270 -1 ,5169 5270 5271 -1 ,5170 5271 5272 -1 ,5171 5272 5273 -1 ,5172 5273 5274 -1 ,5173 5274 5275 -1 ,5174 5275 5276 -1 ,5175 5276 5277 -1 ,5176 5277 5278 -1 ,5177 5278 5279 -1 ,5178 5279 5280 -1 ,5179 5280 5281 -1 ,5180 5281 5282 -1 ,5181 5282 5283 -1 ,5182 5283 5284 -1 ,5183 5284 5285 -1 ,5184 5285 5286 -1 ,5185 5286 5287 -1 ,5186 5287 5288 -1 ,5187 5288 5289 -1 ,5188 5289 5290 -1 ,5189 5290 5291 -1 ,5190 5291 5292 -1 ,5191 5292 5293 -1 ,5192 5293 5294 -1 ,5193 5294 5295 -1 ,5194 5295 5296 -1 ,5195 5296 5297 -1 ,5196 5297 5298 -1 ,5197 5298 5299 -1 ,5198 5299 5300 -1 ,5199 5300 5301 -1 ,5200 5301 5302 -1 ,5201 5302 5303 -1 ,5202 5303 5304 -1 ,5203 5304 5305 -1 ,5204 5305 5306 -1 ,5205 5306 5307 -1 ,5206 5307 5308 -1 ,5207 5308 5309 -1 ,5208 5309 5310 -1 ,5209 5310 5311 -1 ,5210 5311 5312 -1 ,5211 5312 5313 -1 ,5212 5313 5314 -1 ,5213 5314 5315 -1 ,5214 5315 5316 -1 ,5215 5316 5317 -1 ,5216 5317 5318 -1 ,5217 5318 5319 -1 ,5218 5319 5320 -1 ,5219 5320 5321 -1 ,5220 5321 5322 -1 ,5221 5322 5323 -1 ,5222 5323 5324 -1 ,5223 5324 5325 -1 ,5224 5325 5326 -1 ,5225 5326 5327 -1 ,5226 5327 5328 -1 ,5227 5328 5329 -1 ,5228 5329 5330 -1 ,5229 5330 5331 -1 ,5230 5331 5332 -1 ,5231 5332 5333 -1 ,5232 5333 5334 -1 ,5233 5334 5335 -1 ,5234 5335 5336 -1 ,5235 5336 5337 -1 ,5236 5337 5338 -1 ,5237 5338 5339 -1 ,5238 5339 5340 -1 ,5239 5340 5341 -1 ,5240 5341 5342 -1 ,5241 5342 5343 -1 ,5242 5343 5344 -1 ,5243 5344 5345 -1 ,5244 5345 5346 -1 ,5245 5346 5347 -1 ,5246 5347 5348 -1 ,5247 5348 5349 -1 ,5248 5349 5350 -1 ,5249 5350 5351 -1 ,5250 5351 5352 -1 ,5252 5353 5354 -1 ,5253 5354 5355 -1 ,5254 5355 5356 -1 ,5255 5356 5357 -1 ,5256 5357 5358 -1 ,5257 5358 5359 -1 ,5258 5359 5360 -1 ,5259 5360 5361 -1 ,5260 5361 5362 -1 ,5261 5362 5363 -1 ,5262 5363 5364 -1 ,5263 5364 5365 -1 ,5264 5365 5366 -1 ,5265 5366 5367 -1 ,5266 5367 5368 -1 ,5267 5368 5369 -1 ,5268 5369 5370 -1 ,5269 5370 5371 -1 ,5270 5371 5372 -1 ,5271 5372 5373 -1 ,5272 5373 5374 -1 ,5273 5374 5375 -1 ,5274 5375 5376 -1 ,5275 5376 5377 -1 ,5276 5377 5378 -1 ,5277 5378 5379 -1 ,5278 5379 5380 -1 ,5279 5380 5381 -1 ,5280 5381 5382 -1 ,5281 5382 5383 -1 ,5282 5383 5384 -1 ,5283 5384 5385 -1 ,5284 5385 5386 -1 ,5285 5386 5387 -1 ,5286 5387 5388 -1 ,5287 5388 5389 -1 ,5288 5389 5390 -1 ,5289 5390 5391 -1 ,5290 5391 5392 -1 ,5291 5392 5393 -1 ,5292 5393 5394 -1 ,5293 5394 5395 -1 ,5294 5395 5396 -1 ,5295 5396 5397 -1 ,5296 5397 5398 -1 ,5297 5398 5399 -1 ,5298 5399 5400 -1 ,5299 5400 5401 -1 ,5300 5401 5402 -1 ,5301 5402 5403 -1 ,5302 5403 5404 -1 ,5303 5404 5405 -1 ,5304 5405 5406 -1 ,5305 5406 5407 -1 ,5306 5407 5408 -1 ,5307 5408 5409 -1 ,5308 5409 5410 -1 ,5309 5410 5411 -1 ,5310 5411 5412 -1 ,5311 5412 5413 -1 ,5312 5413 5414 -1 ,5313 5414 5415 -1 ,5314 5415 5416 -1 ,5315 5416 5417 -1 ,5316 5417 5418 -1 ,5317 5418 5419 -1 ,5318 5419 5420 -1 ,5319 5420 5421 -1 ,5320 5421 5422 -1 ,5321 5422 5423 -1 ,5322 5423 5424 -1 ,5323 5424 5425 -1 ,5324 5425 5426 -1 ,5325 5426 5427 -1 ,5326 5427 5428 -1 ,5327 5428 5429 -1 ,5328 5429 5430 -1 ,5329 5430 5431 -1 ,5330 5431 5432 -1 ,5331 5432 5433 -1 ,5332 5433 5434 -1 ,5333 5434 5435 -1 ,5334 5435 5436 -1 ,5335 5436 5437 -1 ,5336 5437 5438 -1 ,5337 5438 5439 -1 ,5338 5439 5440 -1 ,5339 5440 5441 -1 ,5340 5441 5442 -1 ,5341 5442 5443 -1 ,5342 5443 5444 -1 ,5343 5444 5445 -1 ,5344 5445 5446 -1 ,5345 5446 5447 -1 ,5346 5447 5448 -1 ,5347 5448 5449 -1 ,5348 5449 5450 -1 ,5349 5450 5451 -1 ,5350 5451 5452 -1 ,5351 5452 5453 -1 ,5353 5454 5455 -1 ,5354 5455 5456 -1 ,5355 5456 5457 -1 ,5356 5457 5458 -1 ,5357 5458 5459 -1 ,5358 5459 5460 -1 ,5359 5460 5461 -1 ,5360 5461 5462 -1 ,5361 5462 5463 -1 ,5362 5463 5464 -1 ,5363 5464 5465 -1 ,5364 5465 5466 -1 ,5365 5466 5467 -1 ,5366 5467 5468 -1 ,5367 5468 5469 -1 ,5368 5469 5470 -1 ,5369 5470 5471 -1 ,5370 5471 5472 -1 ,5371 5472 5473 -1 ,5372 5473 5474 -1 ,5373 5474 5475 -1 ,5374 5475 5476 -1 ,5375 5476 5477 -1 ,5376 5477 5478 -1 ,5377 5478 5479 -1 ,5378 5479 5480 -1 ,5379 5480 5481 -1 ,5380 5481 5482 -1 ,5381 5482 5483 -1 ,5382 5483 5484 -1 ,5383 5484 5485 -1 ,5384 5485 5486 -1 ,5385 5486 5487 -1 ,5386 5487 5488 -1 ,5387 5488 5489 -1 ,5388 5489 5490 -1 ,5389 5490 5491 -1 ,5390 5491 5492 -1 ,5391 5492 5493 -1 ,5392 5493 5494 -1 ,5393 5494 5495 -1 ,5394 5495 5496 -1 ,5395 5496 5497 -1 ,5396 5497 5498 -1 ,5397 5498 5499 -1 ,5398 5499 5500 -1 ,5399 5500 5501 -1 ,5400 5501 5502 -1 ,5401 5502 5503 -1 ,5402 5503 5504 -1 ,5403 5504 5505 -1 ,5404 5505 5506 -1 ,5405 5506 5507 -1 ,5406 5507 5508 -1 ,5407 5508 5509 -1 ,5408 5509 5510 -1 ,5409 5510 5511 -1 ,5410 5511 5512 -1 ,5411 5512 5513 -1 ,5412 5513 5514 -1 ,5413 5514 5515 -1 ,5414 5515 5516 -1 ,5415 5516 5517 -1 ,5416 5517 5518 -1 ,5417 5518 5519 -1 ,5418 5519 5520 -1 ,5419 5520 5521 -1 ,5420 5521 5522 -1 ,5421 5522 5523 -1 ,5422 5523 5524 -1 ,5423 5524 5525 -1 ,5424 5525 5526 -1 ,5425 5526 5527 -1 ,5426 5527 5528 -1 ,5427 5528 5529 -1 ,5428 5529 5530 -1 ,5429 5530 5531 -1 ,5430 5531 5532 -1 ,5431 5532 5533 -1 ,5432 5533 5534 -1 ,5433 5534 5535 -1 ,5434 5535 5536 -1 ,5435 5536 5537 -1 ,5436 5537 5538 -1 ,5437 5538 5539 -1 ,5438 5539 5540 -1 ,5439 5540 5541 -1 ,5440 5541 5542 -1 ,5441 5542 5543 -1 ,5442 5543 5544 -1 ,5443 5544 5545 -1 ,5444 5545 5546 -1 ,5445 5546 5547 -1 ,5446 5547 5548 -1 ,5447 5548 5549 -1 ,5448 5549 5550 -1 ,5449 5550 5551 -1 ,5450 5551 5552 -1 ,5451 5552 5553 -1 ,5452 5553 5554 -1 ,5454 5555 5556 -1 ,5455 5556 5557 -1 ,5456 5557 5558 -1 ,5457 5558 5559 -1 ,5458 5559 5560 -1 ,5459 5560 5561 -1 ,5460 5561 5562 -1 ,5461 5562 5563 -1 ,5462 5563 5564 -1 ,5463 5564 5565 -1 ,5464 5565 5566 -1 ,5465 5566 5567 -1 ,5466 5567 5568 -1 ,5467 5568 5569 -1 ,5468 5569 5570 -1 ,5469 5570 5571 -1 ,5470 5571 5572 -1 ,5471 5572 5573 -1 ,5472 5573 5574 -1 ,5473 5574 5575 -1 ,5474 5575 5576 -1 ,5475 5576 5577 -1 ,5476 5577 5578 -1 ,5477 5578 5579 -1 ,5478 5579 5580 -1 ,5479 5580 5581 -1 ,5480 5581 5582 -1 ,5481 5582 5583 -1 ,5482 5583 5584 -1 ,5483 5584 5585 -1 ,5484 5585 5586 -1 ,5485 5586 5587 -1 ,5486 5587 5588 -1 ,5487 5588 5589 -1 ,5488 5589 5590 -1 ,5489 5590 5591 -1 ,5490 5591 5592 -1 ,5491 5592 5593 -1 ,5492 5593 5594 -1 ,5493 5594 5595 -1 ,5494 5595 5596 -1 ,5495 5596 5597 -1 ,5496 5597 5598 -1 ,5497 5598 5599 -1 ,5498 5599 5600 -1 ,5499 5600 5601 -1 ,5500 5601 5602 -1 ,5501 5602 5603 -1 ,5502 5603 5604 -1 ,5503 5604 5605 -1 ,5504 5605 5606 -1 ,5505 5606 5607 -1 ,5506 5607 5608 -1 ,5507 5608 5609 -1 ,5508 5609 5610 -1 ,5509 5610 5611 -1 ,5510 5611 5612 -1 ,5511 5612 5613 -1 ,5512 5613 5614 -1 ,5513 5614 5615 -1 ,5514 5615 5616 -1 ,5515 5616 5617 -1 ,5516 5617 5618 -1 ,5517 5618 5619 -1 ,5518 5619 5620 -1 ,5519 5620 5621 -1 ,5520 5621 5622 -1 ,5521 5622 5623 -1 ,5522 5623 5624 -1 ,5523 5624 5625 -1 ,5524 5625 5626 -1 ,5525 5626 5627 -1 ,5526 5627 5628 -1 ,5527 5628 5629 -1 ,5528 5629 5630 -1 ,5529 5630 5631 -1 ,5530 5631 5632 -1 ,5531 5632 5633 -1 ,5532 5633 5634 -1 ,5533 5634 5635 -1 ,5534 5635 5636 -1 ,5535 5636 5637 -1 ,5536 5637 5638 -1 ,5537 5638 5639 -1 ,5538 5639 5640 -1 ,5539 5640 5641 -1 ,5540 5641 5642 -1 ,5541 5642 5643 -1 ,5542 5643 5644 -1 ,5543 5644 5645 -1 ,5544 5645 5646 -1 ,5545 5646 5647 -1 ,5546 5647 5648 -1 ,5547 5648 5649 -1 ,5548 5649 5650 -1 ,5549 5650 5651 -1 ,5550 5651 5652 -1 ,5551 5652 5653 -1 ,5552 5653 5654 -1 ,5553 5654 5655 -1 ,5555 5656 5657 -1 ,5556 5657 5658 -1 ,5557 5658 5659 -1 ,5558 5659 5660 -1 ,5559 5660 5661 -1 ,5560 5661 5662 -1 ,5561 5662 5663 -1 ,5562 5663 5664 -1 ,5563 5664 5665 -1 ,5564 5665 5666 -1 ,5565 5666 5667 -1 ,5566 5667 5668 -1 ,5567 5668 5669 -1 ,5568 5669 5670 -1 ,5569 5670 5671 -1 ,5570 5671 5672 -1 ,5571 5672 5673 -1 ,5572 5673 5674 -1 ,5573 5674 5675 -1 ,5574 5675 5676 -1 ,5575 5676 5677 -1 ,5576 5677 5678 -1 ,5577 5678 5679 -1 ,5578 5679 5680 -1 ,5579 5680 5681 -1 ,5580 5681 5682 -1 ,5581 5682 5683 -1 ,5582 5683 5684 -1 ,5583 5684 5685 -1 ,5584 5685 5686 -1 ,5585 5686 5687 -1 ,5586 5687 5688 -1 ,5587 5688 5689 -1 ,5588 5689 5690 -1 ,5589 5690 5691 -1 ,5590 5691 5692 -1 ,5591 5692 5693 -1 ,5592 5693 5694 -1 ,5593 5694 5695 -1 ,5594 5695 5696 -1 ,5595 5696 5697 -1 ,5596 5697 5698 -1 ,5597 5698 5699 -1 ,5598 5699 5700 -1 ,5599 5700 5701 -1 ,5600 5701 5702 -1 ,5601 5702 5703 -1 ,5602 5703 5704 -1 ,5603 5704 5705 -1 ,5604 5705 5706 -1 ,5605 5706 5707 -1 ,5606 5707 5708 -1 ,5607 5708 5709 -1 ,5608 5709 5710 -1 ,5609 5710 5711 -1 ,5610 5711 5712 -1 ,5611 5712 5713 -1 ,5612 5713 5714 -1 ,5613 5714 5715 -1 ,5614 5715 5716 -1 ,5615 5716 5717 -1 ,5616 5717 5718 -1 ,5617 5718 5719 -1 ,5618 5719 5720 -1 ,5619 5720 5721 -1 ,5620 5721 5722 -1 ,5621 5722 5723 -1 ,5622 5723 5724 -1 ,5623 5724 5725 -1 ,5624 5725 5726 -1 ,5625 5726 5727 -1 ,5626 5727 5728 -1 ,5627 5728 5729 -1 ,5628 5729 5730 -1 ,5629 5730 5731 -1 ,5630 5731 5732 -1 ,5631 5732 5733 -1 ,5632 5733 5734 -1 ,5633 5734 5735 -1 ,5634 5735 5736 -1 ,5635 5736 5737 -1 ,5636 5737 5738 -1 ,5637 5738 5739 -1 ,5638 5739 5740 -1 ,5639 5740 5741 -1 ,5640 5741 5742 -1 ,5641 5742 5743 -1 ,5642 5743 5744 -1 ,5643 5744 5745 -1 ,5644 5745 5746 -1 ,5645 5746 5747 -1 ,5646 5747 5748 -1 ,5647 5748 5749 -1 ,5648 5749 5750 -1 ,5649 5750 5751 -1 ,5650 5751 5752 -1 ,5651 5752 5753 -1 ,5652 5753 5754 -1 ,5653 5754 5755 -1 ,5654 5755 5756 -1 ,5656 5757 5758 -1 ,5657 5758 5759 -1 ,5658 5759 5760 -1 ,5659 5760 5761 -1 ,5660 5761 5762 -1 ,5661 5762 5763 -1 ,5662 5763 5764 -1 ,5663 5764 5765 -1 ,5664 5765 5766 -1 ,5665 5766 5767 -1 ,5666 5767 5768 -1 ,5667 5768 5769 -1 ,5668 5769 5770 -1 ,5669 5770 5771 -1 ,5670 5771 5772 -1 ,5671 5772 5773 -1 ,5672 5773 5774 -1 ,5673 5774 5775 -1 ,5674 5775 5776 -1 ,5675 5776 5777 -1 ,5676 5777 5778 -1 ,5677 5778 5779 -1 ,5678 5779 5780 -1 ,5679 5780 5781 -1 ,5680 5781 5782 -1 ,5681 5782 5783 -1 ,5682 5783 5784 -1 ,5683 5784 5785 -1 ,5684 5785 5786 -1 ,5685 5786 5787 -1 ,5686 5787 5788 -1 ,5687 5788 5789 -1 ,5688 5789 5790 -1 ,5689 5790 5791 -1 ,5690 5791 5792 -1 ,5691 5792 5793 -1 ,5692 5793 5794 -1 ,5693 5794 5795 -1 ,5694 5795 5796 -1 ,5695 5796 5797 -1 ,5696 5797 5798 -1 ,5697 5798 5799 -1 ,5698 5799 5800 -1 ,5699 5800 5801 -1 ,5700 5801 5802 -1 ,5701 5802 5803 -1 ,5702 5803 5804 -1 ,5703 5804 5805 -1 ,5704 5805 5806 -1 ,5705 5806 5807 -1 ,5706 5807 5808 -1 ,5707 5808 5809 -1 ,5708 5809 5810 -1 ,5709 5810 5811 -1 ,5710 5811 5812 -1 ,5711 5812 5813 -1 ,5712 5813 5814 -1 ,5713 5814 5815 -1 ,5714 5815 5816 -1 ,5715 5816 5817 -1 ,5716 5817 5818 -1 ,5717 5818 5819 -1 ,5718 5819 5820 -1 ,5719 5820 5821 -1 ,5720 5821 5822 -1 ,5721 5822 5823 -1 ,5722 5823 5824 -1 ,5723 5824 5825 -1 ,5724 5825 5826 -1 ,5725 5826 5827 -1 ,5726 5827 5828 -1 ,5727 5828 5829 -1 ,5728 5829 5830 -1 ,5729 5830 5831 -1 ,5730 5831 5832 -1 ,5731 5832 5833 -1 ,5732 5833 5834 -1 ,5733 5834 5835 -1 ,5734 5835 5836 -1 ,5735 5836 5837 -1 ,5736 5837 5838 -1 ,5737 5838 5839 -1 ,5738 5839 5840 -1 ,5739 5840 5841 -1 ,5740 5841 5842 -1 ,5741 5842 5843 -1 ,5742 5843 5844 -1 ,5743 5844 5845 -1 ,5744 5845 5846 -1 ,5745 5846 5847 -1 ,5746 5847 5848 -1 ,5747 5848 5849 -1 ,5748 5849 5850 -1 ,5749 5850 5851 -1 ,5750 5851 5852 -1 ,5751 5852 5853 -1 ,5752 5853 5854 -1 ,5753 5854 5855 -1 ,5754 5855 5856 -1 ,5755 5856 5857 -1 ,5757 5858 5859 -1 ,5758 5859 5860 -1 ,5759 5860 5861 -1 ,5760 5861 5862 -1 ,5761 5862 5863 -1 ,5762 5863 5864 -1 ,5763 5864 5865 -1 ,5764 5865 5866 -1 ,5765 5866 5867 -1 ,5766 5867 5868 -1 ,5767 5868 5869 -1 ,5768 5869 5870 -1 ,5769 5870 5871 -1 ,5770 5871 5872 -1 ,5771 5872 5873 -1 ,5772 5873 5874 -1 ,5773 5874 5875 -1 ,5774 5875 5876 -1 ,5775 5876 5877 -1 ,5776 5877 5878 -1 ,5777 5878 5879 -1 ,5778 5879 5880 -1 ,5779 5880 5881 -1 ,5780 5881 5882 -1 ,5781 5882 5883 -1 ,5782 5883 5884 -1 ,5783 5884 5885 -1 ,5784 5885 5886 -1 ,5785 5886 5887 -1 ,5786 5887 5888 -1 ,5787 5888 5889 -1 ,5788 5889 5890 -1 ,5789 5890 5891 -1 ,5790 5891 5892 -1 ,5791 5892 5893 -1 ,5792 5893 5894 -1 ,5793 5894 5895 -1 ,5794 5895 5896 -1 ,5795 5896 5897 -1 ,5796 5897 5898 -1 ,5797 5898 5899 -1 ,5798 5899 5900 -1 ,5799 5900 5901 -1 ,5800 5901 5902 -1 ,5801 5902 5903 -1 ,5802 5903 5904 -1 ,5803 5904 5905 -1 ,5804 5905 5906 -1 ,5805 5906 5907 -1 ,5806 5907 5908 -1 ,5807 5908 5909 -1 ,5808 5909 5910 -1 ,5809 5910 5911 -1 ,5810 5911 5912 -1 ,5811 5912 5913 -1 ,5812 5913 5914 -1 ,5813 5914 5915 -1 ,5814 5915 5916 -1 ,5815 5916 5917 -1 ,5816 5917 5918 -1 ,5817 5918 5919 -1 ,5818 5919 5920 -1 ,5819 5920 5921 -1 ,5820 5921 5922 -1 ,5821 5922 5923 -1 ,5822 5923 5924 -1 ,5823 5924 5925 -1 ,5824 5925 5926 -1 ,5825 5926 5927 -1 ,5826 5927 5928 -1 ,5827 5928 5929 -1 ,5828 5929 5930 -1 ,5829 5930 5931 -1 ,5830 5931 5932 -1 ,5831 5932 5933 -1 ,5832 5933 5934 -1 ,5833 5934 5935 -1 ,5834 5935 5936 -1 ,5835 5936 5937 -1 ,5836 5937 5938 -1 ,5837 5938 5939 -1 ,5838 5939 5940 -1 ,5839 5940 5941 -1 ,5840 5941 5942 -1 ,5841 5942 5943 -1 ,5842 5943 5944 -1 ,5843 5944 5945 -1 ,5844 5945 5946 -1 ,5845 5946 5947 -1 ,5846 5947 5948 -1 ,5847 5948 5949 -1 ,5848 5949 5950 -1 ,5849 5950 5951 -1 ,5850 5951 5952 -1 ,5851 5952 5953 -1 ,5852 5953 5954 -1 ,5853 5954 5955 -1 ,5854 5955 5956 -1 ,5855 5956 5957 -1 ,5856 5957 5958 -1 ,5858 5959 5960 -1 ,5859 5960 5961 -1 ,5860 5961 5962 -1 ,5861 5962 5963 -1 ,5862 5963 5964 -1 ,5863 5964 5965 -1 ,5864 5965 5966 -1 ,5865 5966 5967 -1 ,5866 5967 5968 -1 ,5867 5968 5969 -1 ,5868 5969 5970 -1 ,5869 5970 5971 -1 ,5870 5971 5972 -1 ,5871 5972 5973 -1 ,5872 5973 5974 -1 ,5873 5974 5975 -1 ,5874 5975 5976 -1 ,5875 5976 5977 -1 ,5876 5977 5978 -1 ,5877 5978 5979 -1 ,5878 5979 5980 -1 ,5879 5980 5981 -1 ,5880 5981 5982 -1 ,5881 5982 5983 -1 ,5882 5983 5984 -1 ,5883 5984 5985 -1 ,5884 5985 5986 -1 ,5885 5986 5987 -1 ,5886 5987 5988 -1 ,5887 5988 5989 -1 ,5888 5989 5990 -1 ,5889 5990 5991 -1 ,5890 5991 5992 -1 ,5891 5992 5993 -1 ,5892 5993 5994 -1 ,5893 5994 5995 -1 ,5894 5995 5996 -1 ,5895 5996 5997 -1 ,5896 5997 5998 -1 ,5897 5998 5999 -1 ,5898 5999 6000 -1 ,5899 6000 6001 -1 ,5900 6001 6002 -1 ,5901 6002 6003 -1 ,5902 6003 6004 -1 ,5903 6004 6005 -1 ,5904 6005 6006 -1 ,5905 6006 6007 -1 ,5906 6007 6008 -1 ,5907 6008 6009 -1 ,5908 6009 6010 -1 ,5909 6010 6011 -1 ,5910 6011 6012 -1 ,5911 6012 6013 -1 ,5912 6013 6014 -1 ,5913 6014 6015 -1 ,5914 6015 6016 -1 ,5915 6016 6017 -1 ,5916 6017 6018 -1 ,5917 6018 6019 -1 ,5918 6019 6020 -1 ,5919 6020 6021 -1 ,5920 6021 6022 -1 ,5921 6022 6023 -1 ,5922 6023 6024 -1 ,5923 6024 6025 -1 ,5924 6025 6026 -1 ,5925 6026 6027 -1 ,5926 6027 6028 -1 ,5927 6028 6029 -1 ,5928 6029 6030 -1 ,5929 6030 6031 -1 ,5930 6031 6032 -1 ,5931 6032 6033 -1 ,5932 6033 6034 -1 ,5933 6034 6035 -1 ,5934 6035 6036 -1 ,5935 6036 6037 -1 ,5936 6037 6038 -1 ,5937 6038 6039 -1 ,5938 6039 6040 -1 ,5939 6040 6041 -1 ,5940 6041 6042 -1 ,5941 6042 6043 -1 ,5942 6043 6044 -1 ,5943 6044 6045 -1 ,5944 6045 6046 -1 ,5945 6046 6047 -1 ,5946 6047 6048 -1 ,5947 6048 6049 -1 ,5948 6049 6050 -1 ,5949 6050 6051 -1 ,5950 6051 6052 -1 ,5951 6052 6053 -1 ,5952 6053 6054 -1 ,5953 6054 6055 -1 ,5954 6055 6056 -1 ,5955 6056 6057 -1 ,5956 6057 6058 -1 ,5957 6058 6059 -1 ,5959 6060 6061 -1 ,5960 6061 6062 -1 ,5961 6062 6063 -1 ,5962 6063 6064 -1 ,5963 6064 6065 -1 ,5964 6065 6066 -1 ,5965 6066 6067 -1 ,5966 6067 6068 -1 ,5967 6068 6069 -1 ,5968 6069 6070 -1 ,5969 6070 6071 -1 ,5970 6071 6072 -1 ,5971 6072 6073 -1 ,5972 6073 6074 -1 ,5973 6074 6075 -1 ,5974 6075 6076 -1 ,5975 6076 6077 -1 ,5976 6077 6078 -1 ,5977 6078 6079 -1 ,5978 6079 6080 -1 ,5979 6080 6081 -1 ,5980 6081 6082 -1 ,5981 6082 6083 -1 ,5982 6083 6084 -1 ,5983 6084 6085 -1 ,5984 6085 6086 -1 ,5985 6086 6087 -1 ,5986 6087 6088 -1 ,5987 6088 6089 -1 ,5988 6089 6090 -1 ,5989 6090 6091 -1 ,5990 6091 6092 -1 ,5991 6092 6093 -1 ,5992 6093 6094 -1 ,5993 6094 6095 -1 ,5994 6095 6096 -1 ,5995 6096 6097 -1 ,5996 6097 6098 -1 ,5997 6098 6099 -1 ,5998 6099 6100 -1 ,5999 6100 6101 -1 ,6000 6101 6102 -1 ,6001 6102 6103 -1 ,6002 6103 6104 -1 ,6003 6104 6105 -1 ,6004 6105 6106 -1 ,6005 6106 6107 -1 ,6006 6107 6108 -1 ,6007 6108 6109 -1 ,6008 6109 6110 -1 ,6009 6110 6111 -1 ,6010 6111 6112 -1 ,6011 6112 6113 -1 ,6012 6113 6114 -1 ,6013 6114 6115 -1 ,6014 6115 6116 -1 ,6015 6116 6117 -1 ,6016 6117 6118 -1 ,6017 6118 6119 -1 ,6018 6119 6120 -1 ,6019 6120 6121 -1 ,6020 6121 6122 -1 ,6021 6122 6123 -1 ,6022 6123 6124 -1 ,6023 6124 6125 -1 ,6024 6125 6126 -1 ,6025 6126 6127 -1 ,6026 6127 6128 -1 ,6027 6128 6129 -1 ,6028 6129 6130 -1 ,6029 6130 6131 -1 ,6030 6131 6132 -1 ,6031 6132 6133 -1 ,6032 6133 6134 -1 ,6033 6134 6135 -1 ,6034 6135 6136 -1 ,6035 6136 6137 -1 ,6036 6137 6138 -1 ,6037 6138 6139 -1 ,6038 6139 6140 -1 ,6039 6140 6141 -1 ,6040 6141 6142 -1 ,6041 6142 6143 -1 ,6042 6143 6144 -1 ,6043 6144 6145 -1 ,6044 6145 6146 -1 ,6045 6146 6147 -1 ,6046 6147 6148 -1 ,6047 6148 6149 -1 ,6048 6149 6150 -1 ,6049 6150 6151 -1 ,6050 6151 6152 -1 ,6051 6152 6153 -1 ,6052 6153 6154 -1 ,6053 6154 6155 -1 ,6054 6155 6156 -1 ,6055 6156 6157 -1 ,6056 6157 6158 -1 ,6057 6158 6159 -1 ,6058 6159 6160 -1 ,6060 6161 6162 -1 ,6061 6162 6163 -1 ,6062 6163 6164 -1 ,6063 6164 6165 -1 ,6064 6165 6166 -1 ,6065 6166 6167 -1 ,6066 6167 6168 -1 ,6067 6168 6169 -1 ,6068 6169 6170 -1 ,6069 6170 6171 -1 ,6070 6171 6172 -1 ,6071 6172 6173 -1 ,6072 6173 6174 -1 ,6073 6174 6175 -1 ,6074 6175 6176 -1 ,6075 6176 6177 -1 ,6076 6177 6178 -1 ,6077 6178 6179 -1 ,6078 6179 6180 -1 ,6079 6180 6181 -1 ,6080 6181 6182 -1 ,6081 6182 6183 -1 ,6082 6183 6184 -1 ,6083 6184 6185 -1 ,6084 6185 6186 -1 ,6085 6186 6187 -1 ,6086 6187 6188 -1 ,6087 6188 6189 -1 ,6088 6189 6190 -1 ,6089 6190 6191 -1 ,6090 6191 6192 -1 ,6091 6192 6193 -1 ,6092 6193 6194 -1 ,6093 6194 6195 -1 ,6094 6195 6196 -1 ,6095 6196 6197 -1 ,6096 6197 6198 -1 ,6097 6198 6199 -1 ,6098 6199 6200 -1 ,6099 6200 6201 -1 ,6100 6201 6202 -1 ,6101 6202 6203 -1 ,6102 6203 6204 -1 ,6103 6204 6205 -1 ,6104 6205 6206 -1 ,6105 6206 6207 -1 ,6106 6207 6208 -1 ,6107 6208 6209 -1 ,6108 6209 6210 -1 ,6109 6210 6211 -1 ,6110 6211 6212 -1 ,6111 6212 6213 -1 ,6112 6213 6214 -1 ,6113 6214 6215 -1 ,6114 6215 6216 -1 ,6115 6216 6217 -1 ,6116 6217 6218 -1 ,6117 6218 6219 -1 ,6118 6219 6220 -1 ,6119 6220 6221 -1 ,6120 6221 6222 -1 ,6121 6222 6223 -1 ,6122 6223 6224 -1 ,6123 6224 6225 -1 ,6124 6225 6226 -1 ,6125 6226 6227 -1 ,6126 6227 6228 -1 ,6127 6228 6229 -1 ,6128 6229 6230 -1 ,6129 6230 6231 -1 ,6130 6231 6232 -1 ,6131 6232 6233 -1 ,6132 6233 6234 -1 ,6133 6234 6235 -1 ,6134 6235 6236 -1 ,6135 6236 6237 -1 ,6136 6237 6238 -1 ,6137 6238 6239 -1 ,6138 6239 6240 -1 ,6139 6240 6241 -1 ,6140 6241 6242 -1 ,6141 6242 6243 -1 ,6142 6243 6244 -1 ,6143 6244 6245 -1 ,6144 6245 6246 -1 ,6145 6246 6247 -1 ,6146 6247 6248 -1 ,6147 6248 6249 -1 ,6148 6249 6250 -1 ,6149 6250 6251 -1 ,6150 6251 6252 -1 ,6151 6252 6253 -1 ,6152 6253 6254 -1 ,6153 6254 6255 -1 ,6154 6255 6256 -1 ,6155 6256 6257 -1 ,6156 6257 6258 -1 ,6157 6258 6259 -1 ,6158 6259 6260 -1 ,6159 6260 6261 -1 ,6161 6262 6263 -1 ,6162 6263 6264 -1 ,6163 6264 6265 -1 ,6164 6265 6266 -1 ,6165 6266 6267 -1 ,6166 6267 6268 -1 ,6167 6268 6269 -1 ,6168 6269 6270 -1 ,6169 6270 6271 -1 ,6170 6271 6272 -1 ,6171 6272 6273 -1 ,6172 6273 6274 -1 ,6173 6274 6275 -1 ,6174 6275 6276 -1 ,6175 6276 6277 -1 ,6176 6277 6278 -1 ,6177 6278 6279 -1 ,6178 6279 6280 -1 ,6179 6280 6281 -1 ,6180 6281 6282 -1 ,6181 6282 6283 -1 ,6182 6283 6284 -1 ,6183 6284 6285 -1 ,6184 6285 6286 -1 ,6185 6286 6287 -1 ,6186 6287 6288 -1 ,6187 6288 6289 -1 ,6188 6289 6290 -1 ,6189 6290 6291 -1 ,6190 6291 6292 -1 ,6191 6292 6293 -1 ,6192 6293 6294 -1 ,6193 6294 6295 -1 ,6194 6295 6296 -1 ,6195 6296 6297 -1 ,6196 6297 6298 -1 ,6197 6298 6299 -1 ,6198 6299 6300 -1 ,6199 6300 6301 -1 ,6200 6301 6302 -1 ,6201 6302 6303 -1 ,6202 6303 6304 -1 ,6203 6304 6305 -1 ,6204 6305 6306 -1 ,6205 6306 6307 -1 ,6206 6307 6308 -1 ,6207 6308 6309 -1 ,6208 6309 6310 -1 ,6209 6310 6311 -1 ,6210 6311 6312 -1 ,6211 6312 6313 -1 ,6212 6313 6314 -1 ,6213 6314 6315 -1 ,6214 6315 6316 -1 ,6215 6316 6317 -1 ,6216 6317 6318 -1 ,6217 6318 6319 -1 ,6218 6319 6320 -1 ,6219 6320 6321 -1 ,6220 6321 6322 -1 ,6221 6322 6323 -1 ,6222 6323 6324 -1 ,6223 6324 6325 -1 ,6224 6325 6326 -1 ,6225 6326 6327 -1 ,6226 6327 6328 -1 ,6227 6328 6329 -1 ,6228 6329 6330 -1 ,6229 6330 6331 -1 ,6230 6331 6332 -1 ,6231 6332 6333 -1 ,6232 6333 6334 -1 ,6233 6334 6335 -1 ,6234 6335 6336 -1 ,6235 6336 6337 -1 ,6236 6337 6338 -1 ,6237 6338 6339 -1 ,6238 6339 6340 -1 ,6239 6340 6341 -1 ,6240 6341 6342 -1 ,6241 6342 6343 -1 ,6242 6343 6344 -1 ,6243 6344 6345 -1 ,6244 6345 6346 -1 ,6245 6346 6347 -1 ,6246 6347 6348 -1 ,6247 6348 6349 -1 ,6248 6349 6350 -1 ,6249 6350 6351 -1 ,6250 6351 6352 -1 ,6251 6352 6353 -1 ,6252 6353 6354 -1 ,6253 6354 6355 -1 ,6254 6355 6356 -1 ,6255 6356 6357 -1 ,6256 6357 6358 -1 ,6257 6358 6359 -1 ,6258 6359 6360 -1 ,6259 6360 6361 -1 ,6260 6361 6362 -1 ,6262 6363 6364 -1 ,6263 6364 6365 -1 ,6264 6365 6366 -1 ,6265 6366 6367 -1 ,6266 6367 6368 -1 ,6267 6368 6369 -1 ,6268 6369 6370 -1 ,6269 6370 6371 -1 ,6270 6371 6372 -1 ,6271 6372 6373 -1 ,6272 6373 6374 -1 ,6273 6374 6375 -1 ,6274 6375 6376 -1 ,6275 6376 6377 -1 ,6276 6377 6378 -1 ,6277 6378 6379 -1 ,6278 6379 6380 -1 ,6279 6380 6381 -1 ,6280 6381 6382 -1 ,6281 6382 6383 -1 ,6282 6383 6384 -1 ,6283 6384 6385 -1 ,6284 6385 6386 -1 ,6285 6386 6387 -1 ,6286 6387 6388 -1 ,6287 6388 6389 -1 ,6288 6389 6390 -1 ,6289 6390 6391 -1 ,6290 6391 6392 -1 ,6291 6392 6393 -1 ,6292 6393 6394 -1 ,6293 6394 6395 -1 ,6294 6395 6396 -1 ,6295 6396 6397 -1 ,6296 6397 6398 -1 ,6297 6398 6399 -1 ,6298 6399 6400 -1 ,6299 6400 6401 -1 ,6300 6401 6402 -1 ,6301 6402 6403 -1 ,6302 6403 6404 -1 ,6303 6404 6405 -1 ,6304 6405 6406 -1 ,6305 6406 6407 -1 ,6306 6407 6408 -1 ,6307 6408 6409 -1 ,6308 6409 6410 -1 ,6309 6410 6411 -1 ,6310 6411 6412 -1 ,6311 6412 6413 -1 ,6312 6413 6414 -1 ,6313 6414 6415 -1 ,6314 6415 6416 -1 ,6315 6416 6417 -1 ,6316 6417 6418 -1 ,6317 6418 6419 -1 ,6318 6419 6420 -1 ,6319 6420 6421 -1 ,6320 6421 6422 -1 ,6321 6422 6423 -1 ,6322 6423 6424 -1 ,6323 6424 6425 -1 ,6324 6425 6426 -1 ,6325 6426 6427 -1 ,6326 6427 6428 -1 ,6327 6428 6429 -1 ,6328 6429 6430 -1 ,6329 6430 6431 -1 ,6330 6431 6432 -1 ,6331 6432 6433 -1 ,6332 6433 6434 -1 ,6333 6434 6435 -1 ,6334 6435 6436 -1 ,6335 6436 6437 -1 ,6336 6437 6438 -1 ,6337 6438 6439 -1 ,6338 6439 6440 -1 ,6339 6440 6441 -1 ,6340 6441 6442 -1 ,6341 6442 6443 -1 ,6342 6443 6444 -1 ,6343 6444 6445 -1 ,6344 6445 6446 -1 ,6345 6446 6447 -1 ,6346 6447 6448 -1 ,6347 6448 6449 -1 ,6348 6449 6450 -1 ,6349 6450 6451 -1 ,6350 6451 6452 -1 ,6351 6452 6453 -1 ,6352 6453 6454 -1 ,6353 6454 6455 -1 ,6354 6455 6456 -1 ,6355 6456 6457 -1 ,6356 6457 6458 -1 ,6357 6458 6459 -1 ,6358 6459 6460 -1 ,6359 6460 6461 -1 ,6360 6461 6462 -1 ,6361 6462 6463 -1 ,6363 6464 6465 -1 ,6364 6465 6466 -1 ,6365 6466 6467 -1 ,6366 6467 6468 -1 ,6367 6468 6469 -1 ,6368 6469 6470 -1 ,6369 6470 6471 -1 ,6370 6471 6472 -1 ,6371 6472 6473 -1 ,6372 6473 6474 -1 ,6373 6474 6475 -1 ,6374 6475 6476 -1 ,6375 6476 6477 -1 ,6376 6477 6478 -1 ,6377 6478 6479 -1 ,6378 6479 6480 -1 ,6379 6480 6481 -1 ,6380 6481 6482 -1 ,6381 6482 6483 -1 ,6382 6483 6484 -1 ,6383 6484 6485 -1 ,6384 6485 6486 -1 ,6385 6486 6487 -1 ,6386 6487 6488 -1 ,6387 6488 6489 -1 ,6388 6489 6490 -1 ,6389 6490 6491 -1 ,6390 6491 6492 -1 ,6391 6492 6493 -1 ,6392 6493 6494 -1 ,6393 6494 6495 -1 ,6394 6495 6496 -1 ,6395 6496 6497 -1 ,6396 6497 6498 -1 ,6397 6498 6499 -1 ,6398 6499 6500 -1 ,6399 6500 6501 -1 ,6400 6501 6502 -1 ,6401 6502 6503 -1 ,6402 6503 6504 -1 ,6403 6504 6505 -1 ,6404 6505 6506 -1 ,6405 6506 6507 -1 ,6406 6507 6508 -1 ,6407 6508 6509 -1 ,6408 6509 6510 -1 ,6409 6510 6511 -1 ,6410 6511 6512 -1 ,6411 6512 6513 -1 ,6412 6513 6514 -1 ,6413 6514 6515 -1 ,6414 6515 6516 -1 ,6415 6516 6517 -1 ,6416 6517 6518 -1 ,6417 6518 6519 -1 ,6418 6519 6520 -1 ,6419 6520 6521 -1 ,6420 6521 6522 -1 ,6421 6522 6523 -1 ,6422 6523 6524 -1 ,6423 6524 6525 -1 ,6424 6525 6526 -1 ,6425 6526 6527 -1 ,6426 6527 6528 -1 ,6427 6528 6529 -1 ,6428 6529 6530 -1 ,6429 6530 6531 -1 ,6430 6531 6532 -1 ,6431 6532 6533 -1 ,6432 6533 6534 -1 ,6433 6534 6535 -1 ,6434 6535 6536 -1 ,6435 6536 6537 -1 ,6436 6537 6538 -1 ,6437 6538 6539 -1 ,6438 6539 6540 -1 ,6439 6540 6541 -1 ,6440 6541 6542 -1 ,6441 6542 6543 -1 ,6442 6543 6544 -1 ,6443 6544 6545 -1 ,6444 6545 6546 -1 ,6445 6546 6547 -1 ,6446 6547 6548 -1 ,6447 6548 6549 -1 ,6448 6549 6550 -1 ,6449 6550 6551 -1 ,6450 6551 6552 -1 ,6451 6552 6553 -1 ,6452 6553 6554 -1 ,6453 6554 6555 -1 ,6454 6555 6556 -1 ,6455 6556 6557 -1 ,6456 6557 6558 -1 ,6457 6558 6559 -1 ,6458 6559 6560 -1 ,6459 6560 6561 -1 ,6460 6561 6562 -1 ,6461 6562 6563 -1 ,6462 6563 6564 -1 ,6464 6565 6566 -1 ,6465 6566 6567 -1 ,6466 6567 6568 -1 ,6467 6568 6569 -1 ,6468 6569 6570 -1 ,6469 6570 6571 -1 ,6470 6571 6572 -1 ,6471 6572 6573 -1 ,6472 6573 6574 -1 ,6473 6574 6575 -1 ,6474 6575 6576 -1 ,6475 6576 6577 -1 ,6476 6577 6578 -1 ,6477 6578 6579 -1 ,6478 6579 6580 -1 ,6479 6580 6581 -1 ,6480 6581 6582 -1 ,6481 6582 6583 -1 ,6482 6583 6584 -1 ,6483 6584 6585 -1 ,6484 6585 6586 -1 ,6485 6586 6587 -1 ,6486 6587 6588 -1 ,6487 6588 6589 -1 ,6488 6589 6590 -1 ,6489 6590 6591 -1 ,6490 6591 6592 -1 ,6491 6592 6593 -1 ,6492 6593 6594 -1 ,6493 6594 6595 -1 ,6494 6595 6596 -1 ,6495 6596 6597 -1 ,6496 6597 6598 -1 ,6497 6598 6599 -1 ,6498 6599 6600 -1 ,6499 6600 6601 -1 ,6500 6601 6602 -1 ,6501 6602 6603 -1 ,6502 6603 6604 -1 ,6503 6604 6605 -1 ,6504 6605 6606 -1 ,6505 6606 6607 -1 ,6506 6607 6608 -1 ,6507 6608 6609 -1 ,6508 6609 6610 -1 ,6509 6610 6611 -1 ,6510 6611 6612 -1 ,6511 6612 6613 -1 ,6512 6613 6614 -1 ,6513 6614 6615 -1 ,6514 6615 6616 -1 ,6515 6616 6617 -1 ,6516 6617 6618 -1 ,6517 6618 6619 -1 ,6518 6619 6620 -1 ,6519 6620 6621 -1 ,6520 6621 6622 -1 ,6521 6622 6623 -1 ,6522 6623 6624 -1 ,6523 6624 6625 -1 ,6524 6625 6626 -1 ,6525 6626 6627 -1 ,6526 6627 6628 -1 ,6527 6628 6629 -1 ,6528 6629 6630 -1 ,6529 6630 6631 -1 ,6530 6631 6632 -1 ,6531 6632 6633 -1 ,6532 6633 6634 -1 ,6533 6634 6635 -1 ,6534 6635 6636 -1 ,6535 6636 6637 -1 ,6536 6637 6638 -1 ,6537 6638 6639 -1 ,6538 6639 6640 -1 ,6539 6640 6641 -1 ,6540 6641 6642 -1 ,6541 6642 6643 -1 ,6542 6643 6644 -1 ,6543 6644 6645 -1 ,6544 6645 6646 -1 ,6545 6646 6647 -1 ,6546 6647 6648 -1 ,6547 6648 6649 -1 ,6548 6649 6650 -1 ,6549 6650 6651 -1 ,6550 6651 6652 -1 ,6551 6652 6653 -1 ,6552 6653 6654 -1 ,6553 6654 6655 -1 ,6554 6655 6656 -1 ,6555 6656 6657 -1 ,6556 6657 6658 -1 ,6557 6658 6659 -1 ,6558 6659 6660 -1 ,6559 6660 6661 -1 ,6560 6661 6662 -1 ,6561 6662 6663 -1 ,6562 6663 6664 -1 ,6563 6664 6665 -1 ,6565 6666 6667 -1 ,6566 6667 6668 -1 ,6567 6668 6669 -1 ,6568 6669 6670 -1 ,6569 6670 6671 -1 ,6570 6671 6672 -1 ,6571 6672 6673 -1 ,6572 6673 6674 -1 ,6573 6674 6675 -1 ,6574 6675 6676 -1 ,6575 6676 6677 -1 ,6576 6677 6678 -1 ,6577 6678 6679 -1 ,6578 6679 6680 -1 ,6579 6680 6681 -1 ,6580 6681 6682 -1 ,6581 6682 6683 -1 ,6582 6683 6684 -1 ,6583 6684 6685 -1 ,6584 6685 6686 -1 ,6585 6686 6687 -1 ,6586 6687 6688 -1 ,6587 6688 6689 -1 ,6588 6689 6690 -1 ,6589 6690 6691 -1 ,6590 6691 6692 -1 ,6591 6692 6693 -1 ,6592 6693 6694 -1 ,6593 6694 6695 -1 ,6594 6695 6696 -1 ,6595 6696 6697 -1 ,6596 6697 6698 -1 ,6597 6698 6699 -1 ,6598 6699 6700 -1 ,6599 6700 6701 -1 ,6600 6701 6702 -1 ,6601 6702 6703 -1 ,6602 6703 6704 -1 ,6603 6704 6705 -1 ,6604 6705 6706 -1 ,6605 6706 6707 -1 ,6606 6707 6708 -1 ,6607 6708 6709 -1 ,6608 6709 6710 -1 ,6609 6710 6711 -1 ,6610 6711 6712 -1 ,6611 6712 6713 -1 ,6612 6713 6714 -1 ,6613 6714 6715 -1 ,6614 6715 6716 -1 ,6615 6716 6717 -1 ,6616 6717 6718 -1 ,6617 6718 6719 -1 ,6618 6719 6720 -1 ,6619 6720 6721 -1 ,6620 6721 6722 -1 ,6621 6722 6723 -1 ,6622 6723 6724 -1 ,6623 6724 6725 -1 ,6624 6725 6726 -1 ,6625 6726 6727 -1 ,6626 6727 6728 -1 ,6627 6728 6729 -1 ,6628 6729 6730 -1 ,6629 6730 6731 -1 ,6630 6731 6732 -1 ,6631 6732 6733 -1 ,6632 6733 6734 -1 ,6633 6734 6735 -1 ,6634 6735 6736 -1 ,6635 6736 6737 -1 ,6636 6737 6738 -1 ,6637 6738 6739 -1 ,6638 6739 6740 -1 ,6639 6740 6741 -1 ,6640 6741 6742 -1 ,6641 6742 6743 -1 ,6642 6743 6744 -1 ,6643 6744 6745 -1 ,6644 6745 6746 -1 ,6645 6746 6747 -1 ,6646 6747 6748 -1 ,6647 6748 6749 -1 ,6648 6749 6750 -1 ,6649 6750 6751 -1 ,6650 6751 6752 -1 ,6651 6752 6753 -1 ,6652 6753 6754 -1 ,6653 6754 6755 -1 ,6654 6755 6756 -1 ,6655 6756 6757 -1 ,6656 6757 6758 -1 ,6657 6758 6759 -1 ,6658 6759 6760 -1 ,6659 6760 6761 -1 ,6660 6761 6762 -1 ,6661 6762 6763 -1 ,6662 6763 6764 -1 ,6663 6764 6765 -1 ,6664 6765 6766 -1 ,6666 6767 6768 -1 ,6667 6768 6769 -1 ,6668 6769 6770 -1 ,6669 6770 6771 -1 ,6670 6771 6772 -1 ,6671 6772 6773 -1 ,6672 6773 6774 -1 ,6673 6774 6775 -1 ,6674 6775 6776 -1 ,6675 6776 6777 -1 ,6676 6777 6778 -1 ,6677 6778 6779 -1 ,6678 6779 6780 -1 ,6679 6780 6781 -1 ,6680 6781 6782 -1 ,6681 6782 6783 -1 ,6682 6783 6784 -1 ,6683 6784 6785 -1 ,6684 6785 6786 -1 ,6685 6786 6787 -1 ,6686 6787 6788 -1 ,6687 6788 6789 -1 ,6688 6789 6790 -1 ,6689 6790 6791 -1 ,6690 6791 6792 -1 ,6691 6792 6793 -1 ,6692 6793 6794 -1 ,6693 6794 6795 -1 ,6694 6795 6796 -1 ,6695 6796 6797 -1 ,6696 6797 6798 -1 ,6697 6798 6799 -1 ,6698 6799 6800 -1 ,6699 6800 6801 -1 ,6700 6801 6802 -1 ,6701 6802 6803 -1 ,6702 6803 6804 -1 ,6703 6804 6805 -1 ,6704 6805 6806 -1 ,6705 6806 6807 -1 ,6706 6807 6808 -1 ,6707 6808 6809 -1 ,6708 6809 6810 -1 ,6709 6810 6811 -1 ,6710 6811 6812 -1 ,6711 6812 6813 -1 ,6712 6813 6814 -1 ,6713 6814 6815 -1 ,6714 6815 6816 -1 ,6715 6816 6817 -1 ,6716 6817 6818 -1 ,6717 6818 6819 -1 ,6718 6819 6820 -1 ,6719 6820 6821 -1 ,6720 6821 6822 -1 ,6721 6822 6823 -1 ,6722 6823 6824 -1 ,6723 6824 6825 -1 ,6724 6825 6826 -1 ,6725 6826 6827 -1 ,6726 6827 6828 -1 ,6727 6828 6829 -1 ,6728 6829 6830 -1 ,6729 6830 6831 -1 ,6730 6831 6832 -1 ,6731 6832 6833 -1 ,6732 6833 6834 -1 ,6733 6834 6835 -1 ,6734 6835 6836 -1 ,6735 6836 6837 -1 ,6736 6837 6838 -1 ,6737 6838 6839 -1 ,6738 6839 6840 -1 ,6739 6840 6841 -1 ,6740 6841 6842 -1 ,6741 6842 6843 -1 ,6742 6843 6844 -1 ,6743 6844 6845 -1 ,6744 6845 6846 -1 ,6745 6846 6847 -1 ,6746 6847 6848 -1 ,6747 6848 6849 -1 ,6748 6849 6850 -1 ,6749 6850 6851 -1 ,6750 6851 6852 -1 ,6751 6852 6853 -1 ,6752 6853 6854 -1 ,6753 6854 6855 -1 ,6754 6855 6856 -1 ,6755 6856 6857 -1 ,6756 6857 6858 -1 ,6757 6858 6859 -1 ,6758 6859 6860 -1 ,6759 6860 6861 -1 ,6760 6861 6862 -1 ,6761 6862 6863 -1 ,6762 6863 6864 -1 ,6763 6864 6865 -1 ,6764 6865 6866 -1 ,6765 6866 6867 -1 ,6767 6868 6869 -1 ,6768 6869 6870 -1 ,6769 6870 6871 -1 ,6770 6871 6872 -1 ,6771 6872 6873 -1 ,6772 6873 6874 -1 ,6773 6874 6875 -1 ,6774 6875 6876 -1 ,6775 6876 6877 -1 ,6776 6877 6878 -1 ,6777 6878 6879 -1 ,6778 6879 6880 -1 ,6779 6880 6881 -1 ,6780 6881 6882 -1 ,6781 6882 6883 -1 ,6782 6883 6884 -1 ,6783 6884 6885 -1 ,6784 6885 6886 -1 ,6785 6886 6887 -1 ,6786 6887 6888 -1 ,6787 6888 6889 -1 ,6788 6889 6890 -1 ,6789 6890 6891 -1 ,6790 6891 6892 -1 ,6791 6892 6893 -1 ,6792 6893 6894 -1 ,6793 6894 6895 -1 ,6794 6895 6896 -1 ,6795 6896 6897 -1 ,6796 6897 6898 -1 ,6797 6898 6899 -1 ,6798 6899 6900 -1 ,6799 6900 6901 -1 ,6800 6901 6902 -1 ,6801 6902 6903 -1 ,6802 6903 6904 -1 ,6803 6904 6905 -1 ,6804 6905 6906 -1 ,6805 6906 6907 -1 ,6806 6907 6908 -1 ,6807 6908 6909 -1 ,6808 6909 6910 -1 ,6809 6910 6911 -1 ,6810 6911 6912 -1 ,6811 6912 6913 -1 ,6812 6913 6914 -1 ,6813 6914 6915 -1 ,6814 6915 6916 -1 ,6815 6916 6917 -1 ,6816 6917 6918 -1 ,6817 6918 6919 -1 ,6818 6919 6920 -1 ,6819 6920 6921 -1 ,6820 6921 6922 -1 ,6821 6922 6923 -1 ,6822 6923 6924 -1 ,6823 6924 6925 -1 ,6824 6925 6926 -1 ,6825 6926 6927 -1 ,6826 6927 6928 -1 ,6827 6928 6929 -1 ,6828 6929 6930 -1 ,6829 6930 6931 -1 ,6830 6931 6932 -1 ,6831 6932 6933 -1 ,6832 6933 6934 -1 ,6833 6934 6935 -1 ,6834 6935 6936 -1 ,6835 6936 6937 -1 ,6836 6937 6938 -1 ,6837 6938 6939 -1 ,6838 6939 6940 -1 ,6839 6940 6941 -1 ,6840 6941 6942 -1 ,6841 6942 6943 -1 ,6842 6943 6944 -1 ,6843 6944 6945 -1 ,6844 6945 6946 -1 ,6845 6946 6947 -1 ,6846 6947 6948 -1 ,6847 6948 6949 -1 ,6848 6949 6950 -1 ,6849 6950 6951 -1 ,6850 6951 6952 -1 ,6851 6952 6953 -1 ,6852 6953 6954 -1 ,6853 6954 6955 -1 ,6854 6955 6956 -1 ,6855 6956 6957 -1 ,6856 6957 6958 -1 ,6857 6958 6959 -1 ,6858 6959 6960 -1 ,6859 6960 6961 -1 ,6860 6961 6962 -1 ,6861 6962 6963 -1 ,6862 6963 6964 -1 ,6863 6964 6965 -1 ,6864 6965 6966 -1 ,6865 6966 6967 -1 ,6866 6967 6968 -1 ,6868 6969 6970 -1 ,6869 6970 6971 -1 ,6870 6971 6972 -1 ,6871 6972 6973 -1 ,6872 6973 6974 -1 ,6873 6974 6975 -1 ,6874 6975 6976 -1 ,6875 6976 6977 -1 ,6876 6977 6978 -1 ,6877 6978 6979 -1 ,6878 6979 6980 -1 ,6879 6980 6981 -1 ,6880 6981 6982 -1 ,6881 6982 6983 -1 ,6882 6983 6984 -1 ,6883 6984 6985 -1 ,6884 6985 6986 -1 ,6885 6986 6987 -1 ,6886 6987 6988 -1 ,6887 6988 6989 -1 ,6888 6989 6990 -1 ,6889 6990 6991 -1 ,6890 6991 6992 -1 ,6891 6992 6993 -1 ,6892 6993 6994 -1 ,6893 6994 6995 -1 ,6894 6995 6996 -1 ,6895 6996 6997 -1 ,6896 6997 6998 -1 ,6897 6998 6999 -1 ,6898 6999 7000 -1 ,6899 7000 7001 -1 ,6900 7001 7002 -1 ,6901 7002 7003 -1 ,6902 7003 7004 -1 ,6903 7004 7005 -1 ,6904 7005 7006 -1 ,6905 7006 7007 -1 ,6906 7007 7008 -1 ,6907 7008 7009 -1 ,6908 7009 7010 -1 ,6909 7010 7011 -1 ,6910 7011 7012 -1 ,6911 7012 7013 -1 ,6912 7013 7014 -1 ,6913 7014 7015 -1 ,6914 7015 7016 -1 ,6915 7016 7017 -1 ,6916 7017 7018 -1 ,6917 7018 7019 -1 ,6918 7019 7020 -1 ,6919 7020 7021 -1 ,6920 7021 7022 -1 ,6921 7022 7023 -1 ,6922 7023 7024 -1 ,6923 7024 7025 -1 ,6924 7025 7026 -1 ,6925 7026 7027 -1 ,6926 7027 7028 -1 ,6927 7028 7029 -1 ,6928 7029 7030 -1 ,6929 7030 7031 -1 ,6930 7031 7032 -1 ,6931 7032 7033 -1 ,6932 7033 7034 -1 ,6933 7034 7035 -1 ,6934 7035 7036 -1 ,6935 7036 7037 -1 ,6936 7037 7038 -1 ,6937 7038 7039 -1 ,6938 7039 7040 -1 ,6939 7040 7041 -1 ,6940 7041 7042 -1 ,6941 7042 7043 -1 ,6942 7043 7044 -1 ,6943 7044 7045 -1 ,6944 7045 7046 -1 ,6945 7046 7047 -1 ,6946 7047 7048 -1 ,6947 7048 7049 -1 ,6948 7049 7050 -1 ,6949 7050 7051 -1 ,6950 7051 7052 -1 ,6951 7052 7053 -1 ,6952 7053 7054 -1 ,6953 7054 7055 -1 ,6954 7055 7056 -1 ,6955 7056 7057 -1 ,6956 7057 7058 -1 ,6957 7058 7059 -1 ,6958 7059 7060 -1 ,6959 7060 7061 -1 ,6960 7061 7062 -1 ,6961 7062 7063 -1 ,6962 7063 7064 -1 ,6963 7064 7065 -1 ,6964 7065 7066 -1 ,6965 7066 7067 -1 ,6966 7067 7068 -1 ,6967 7068 7069 -1 ,6969 7070 7071 -1 ,6970 7071 7072 -1 ,6971 7072 7073 -1 ,6972 7073 7074 -1 ,6973 7074 7075 -1 ,6974 7075 7076 -1 ,6975 7076 7077 -1 ,6976 7077 7078 -1 ,6977 7078 7079 -1 ,6978 7079 7080 -1 ,6979 7080 7081 -1 ,6980 7081 7082 -1 ,6981 7082 7083 -1 ,6982 7083 7084 -1 ,6983 7084 7085 -1 ,6984 7085 7086 -1 ,6985 7086 7087 -1 ,6986 7087 7088 -1 ,6987 7088 7089 -1 ,6988 7089 7090 -1 ,6989 7090 7091 -1 ,6990 7091 7092 -1 ,6991 7092 7093 -1 ,6992 7093 7094 -1 ,6993 7094 7095 -1 ,6994 7095 7096 -1 ,6995 7096 7097 -1 ,6996 7097 7098 -1 ,6997 7098 7099 -1 ,6998 7099 7100 -1 ,6999 7100 7101 -1 ,7000 7101 7102 -1 ,7001 7102 7103 -1 ,7002 7103 7104 -1 ,7003 7104 7105 -1 ,7004 7105 7106 -1 ,7005 7106 7107 -1 ,7006 7107 7108 -1 ,7007 7108 7109 -1 ,7008 7109 7110 -1 ,7009 7110 7111 -1 ,7010 7111 7112 -1 ,7011 7112 7113 -1 ,7012 7113 7114 -1 ,7013 7114 7115 -1 ,7014 7115 7116 -1 ,7015 7116 7117 -1 ,7016 7117 7118 -1 ,7017 7118 7119 -1 ,7018 7119 7120 -1 ,7019 7120 7121 -1 ,7020 7121 7122 -1 ,7021 7122 7123 -1 ,7022 7123 7124 -1 ,7023 7124 7125 -1 ,7024 7125 7126 -1 ,7025 7126 7127 -1 ,7026 7127 7128 -1 ,7027 7128 7129 -1 ,7028 7129 7130 -1 ,7029 7130 7131 -1 ,7030 7131 7132 -1 ,7031 7132 7133 -1 ,7032 7133 7134 -1 ,7033 7134 7135 -1 ,7034 7135 7136 -1 ,7035 7136 7137 -1 ,7036 7137 7138 -1 ,7037 7138 7139 -1 ,7038 7139 7140 -1 ,7039 7140 7141 -1 ,7040 7141 7142 -1 ,7041 7142 7143 -1 ,7042 7143 7144 -1 ,7043 7144 7145 -1 ,7044 7145 7146 -1 ,7045 7146 7147 -1 ,7046 7147 7148 -1 ,7047 7148 7149 -1 ,7048 7149 7150 -1 ,7049 7150 7151 -1 ,7050 7151 7152 -1 ,7051 7152 7153 -1 ,7052 7153 7154 -1 ,7053 7154 7155 -1 ,7054 7155 7156 -1 ,7055 7156 7157 -1 ,7056 7157 7158 -1 ,7057 7158 7159 -1 ,7058 7159 7160 -1 ,7059 7160 7161 -1 ,7060 7161 7162 -1 ,7061 7162 7163 -1 ,7062 7163 7164 -1 ,7063 7164 7165 -1 ,7064 7165 7166 -1 ,7065 7166 7167 -1 ,7066 7167 7168 -1 ,7067 7168 7169 -1 ,7068 7169 7170 -1 ,7070 7171 7172 -1 ,7071 7172 7173 -1 ,7072 7173 7174 -1 ,7073 7174 7175 -1 ,7074 7175 7176 -1 ,7075 7176 7177 -1 ,7076 7177 7178 -1 ,7077 7178 7179 -1 ,7078 7179 7180 -1 ,7079 7180 7181 -1 ,7080 7181 7182 -1 ,7081 7182 7183 -1 ,7082 7183 7184 -1 ,7083 7184 7185 -1 ,7084 7185 7186 -1 ,7085 7186 7187 -1 ,7086 7187 7188 -1 ,7087 7188 7189 -1 ,7088 7189 7190 -1 ,7089 7190 7191 -1 ,7090 7191 7192 -1 ,7091 7192 7193 -1 ,7092 7193 7194 -1 ,7093 7194 7195 -1 ,7094 7195 7196 -1 ,7095 7196 7197 -1 ,7096 7197 7198 -1 ,7097 7198 7199 -1 ,7098 7199 7200 -1 ,7099 7200 7201 -1 ,7100 7201 7202 -1 ,7101 7202 7203 -1 ,7102 7203 7204 -1 ,7103 7204 7205 -1 ,7104 7205 7206 -1 ,7105 7206 7207 -1 ,7106 7207 7208 -1 ,7107 7208 7209 -1 ,7108 7209 7210 -1 ,7109 7210 7211 -1 ,7110 7211 7212 -1 ,7111 7212 7213 -1 ,7112 7213 7214 -1 ,7113 7214 7215 -1 ,7114 7215 7216 -1 ,7115 7216 7217 -1 ,7116 7217 7218 -1 ,7117 7218 7219 -1 ,7118 7219 7220 -1 ,7119 7220 7221 -1 ,7120 7221 7222 -1 ,7121 7222 7223 -1 ,7122 7223 7224 -1 ,7123 7224 7225 -1 ,7124 7225 7226 -1 ,7125 7226 7227 -1 ,7126 7227 7228 -1 ,7127 7228 7229 -1 ,7128 7229 7230 -1 ,7129 7230 7231 -1 ,7130 7231 7232 -1 ,7131 7232 7233 -1 ,7132 7233 7234 -1 ,7133 7234 7235 -1 ,7134 7235 7236 -1 ,7135 7236 7237 -1 ,7136 7237 7238 -1 ,7137 7238 7239 -1 ,7138 7239 7240 -1 ,7139 7240 7241 -1 ,7140 7241 7242 -1 ,7141 7242 7243 -1 ,7142 7243 7244 -1 ,7143 7244 7245 -1 ,7144 7245 7246 -1 ,7145 7246 7247 -1 ,7146 7247 7248 -1 ,7147 7248 7249 -1 ,7148 7249 7250 -1 ,7149 7250 7251 -1 ,7150 7251 7252 -1 ,7151 7252 7253 -1 ,7152 7253 7254 -1 ,7153 7254 7255 -1 ,7154 7255 7256 -1 ,7155 7256 7257 -1 ,7156 7257 7258 -1 ,7157 7258 7259 -1 ,7158 7259 7260 -1 ,7159 7260 7261 -1 ,7160 7261 7262 -1 ,7161 7262 7263 -1 ,7162 7263 7264 -1 ,7163 7264 7265 -1 ,7164 7265 7266 -1 ,7165 7266 7267 -1 ,7166 7267 7268 -1 ,7167 7268 7269 -1 ,7168 7269 7270 -1 ,7169 7270 7271 -1 ,7171 7272 7273 -1 ,7172 7273 7274 -1 ,7173 7274 7275 -1 ,7174 7275 7276 -1 ,7175 7276 7277 -1 ,7176 7277 7278 -1 ,7177 7278 7279 -1 ,7178 7279 7280 -1 ,7179 7280 7281 -1 ,7180 7281 7282 -1 ,7181 7282 7283 -1 ,7182 7283 7284 -1 ,7183 7284 7285 -1 ,7184 7285 7286 -1 ,7185 7286 7287 -1 ,7186 7287 7288 -1 ,7187 7288 7289 -1 ,7188 7289 7290 -1 ,7189 7290 7291 -1 ,7190 7291 7292 -1 ,7191 7292 7293 -1 ,7192 7293 7294 -1 ,7193 7294 7295 -1 ,7194 7295 7296 -1 ,7195 7296 7297 -1 ,7196 7297 7298 -1 ,7197 7298 7299 -1 ,7198 7299 7300 -1 ,7199 7300 7301 -1 ,7200 7301 7302 -1 ,7201 7302 7303 -1 ,7202 7303 7304 -1 ,7203 7304 7305 -1 ,7204 7305 7306 -1 ,7205 7306 7307 -1 ,7206 7307 7308 -1 ,7207 7308 7309 -1 ,7208 7309 7310 -1 ,7209 7310 7311 -1 ,7210 7311 7312 -1 ,7211 7312 7313 -1 ,7212 7313 7314 -1 ,7213 7314 7315 -1 ,7214 7315 7316 -1 ,7215 7316 7317 -1 ,7216 7317 7318 -1 ,7217 7318 7319 -1 ,7218 7319 7320 -1 ,7219 7320 7321 -1 ,7220 7321 7322 -1 ,7221 7322 7323 -1 ,7222 7323 7324 -1 ,7223 7324 7325 -1 ,7224 7325 7326 -1 ,7225 7326 7327 -1 ,7226 7327 7328 -1 ,7227 7328 7329 -1 ,7228 7329 7330 -1 ,7229 7330 7331 -1 ,7230 7331 7332 -1 ,7231 7332 7333 -1 ,7232 7333 7334 -1 ,7233 7334 7335 -1 ,7234 7335 7336 -1 ,7235 7336 7337 -1 ,7236 7337 7338 -1 ,7237 7338 7339 -1 ,7238 7339 7340 -1 ,7239 7340 7341 -1 ,7240 7341 7342 -1 ,7241 7342 7343 -1 ,7242 7343 7344 -1 ,7243 7344 7345 -1 ,7244 7345 7346 -1 ,7245 7346 7347 -1 ,7246 7347 7348 -1 ,7247 7348 7349 -1 ,7248 7349 7350 -1 ,7249 7350 7351 -1 ,7250 7351 7352 -1 ,7251 7352 7353 -1 ,7252 7353 7354 -1 ,7253 7354 7355 -1 ,7254 7355 7356 -1 ,7255 7356 7357 -1 ,7256 7357 7358 -1 ,7257 7358 7359 -1 ,7258 7359 7360 -1 ,7259 7360 7361 -1 ,7260 7361 7362 -1 ,7261 7362 7363 -1 ,7262 7363 7364 -1 ,7263 7364 7365 -1 ,7264 7365 7366 -1 ,7265 7366 7367 -1 ,7266 7367 7368 -1 ,7267 7368 7369 -1 ,7268 7369 7370 -1 ,7269 7370 7371 -1 ,7270 7371 7372 -1 ,7272 7373 7374 -1 ,7273 7374 7375 -1 ,7274 7375 7376 -1 ,7275 7376 7377 -1 ,7276 7377 7378 -1 ,7277 7378 7379 -1 ,7278 7379 7380 -1 ,7279 7380 7381 -1 ,7280 7381 7382 -1 ,7281 7382 7383 -1 ,7282 7383 7384 -1 ,7283 7384 7385 -1 ,7284 7385 7386 -1 ,7285 7386 7387 -1 ,7286 7387 7388 -1 ,7287 7388 7389 -1 ,7288 7389 7390 -1 ,7289 7390 7391 -1 ,7290 7391 7392 -1 ,7291 7392 7393 -1 ,7292 7393 7394 -1 ,7293 7394 7395 -1 ,7294 7395 7396 -1 ,7295 7396 7397 -1 ,7296 7397 7398 -1 ,7297 7398 7399 -1 ,7298 7399 7400 -1 ,7299 7400 7401 -1 ,7300 7401 7402 -1 ,7301 7402 7403 -1 ,7302 7403 7404 -1 ,7303 7404 7405 -1 ,7304 7405 7406 -1 ,7305 7406 7407 -1 ,7306 7407 7408 -1 ,7307 7408 7409 -1 ,7308 7409 7410 -1 ,7309 7410 7411 -1 ,7310 7411 7412 -1 ,7311 7412 7413 -1 ,7312 7413 7414 -1 ,7313 7414 7415 -1 ,7314 7415 7416 -1 ,7315 7416 7417 -1 ,7316 7417 7418 -1 ,7317 7418 7419 -1 ,7318 7419 7420 -1 ,7319 7420 7421 -1 ,7320 7421 7422 -1 ,7321 7422 7423 -1 ,7322 7423 7424 -1 ,7323 7424 7425 -1 ,7324 7425 7426 -1 ,7325 7426 7427 -1 ,7326 7427 7428 -1 ,7327 7428 7429 -1 ,7328 7429 7430 -1 ,7329 7430 7431 -1 ,7330 7431 7432 -1 ,7331 7432 7433 -1 ,7332 7433 7434 -1 ,7333 7434 7435 -1 ,7334 7435 7436 -1 ,7335 7436 7437 -1 ,7336 7437 7438 -1 ,7337 7438 7439 -1 ,7338 7439 7440 -1 ,7339 7440 7441 -1 ,7340 7441 7442 -1 ,7341 7442 7443 -1 ,7342 7443 7444 -1 ,7343 7444 7445 -1 ,7344 7445 7446 -1 ,7345 7446 7447 -1 ,7346 7447 7448 -1 ,7347 7448 7449 -1 ,7348 7449 7450 -1 ,7349 7450 7451 -1 ,7350 7451 7452 -1 ,7351 7452 7453 -1 ,7352 7453 7454 -1 ,7353 7454 7455 -1 ,7354 7455 7456 -1 ,7355 7456 7457 -1 ,7356 7457 7458 -1 ,7357 7458 7459 -1 ,7358 7459 7460 -1 ,7359 7460 7461 -1 ,7360 7461 7462 -1 ,7361 7462 7463 -1 ,7362 7463 7464 -1 ,7363 7464 7465 -1 ,7364 7465 7466 -1 ,7365 7466 7467 -1 ,7366 7467 7468 -1 ,7367 7468 7469 -1 ,7368 7469 7470 -1 ,7369 7470 7471 -1 ,7370 7471 7472 -1 ,7371 7472 7473 -1 ,7373 7474 7475 -1 ,7374 7475 7476 -1 ,7375 7476 7477 -1 ,7376 7477 7478 -1 ,7377 7478 7479 -1 ,7378 7479 7480 -1 ,7379 7480 7481 -1 ,7380 7481 7482 -1 ,7381 7482 7483 -1 ,7382 7483 7484 -1 ,7383 7484 7485 -1 ,7384 7485 7486 -1 ,7385 7486 7487 -1 ,7386 7487 7488 -1 ,7387 7488 7489 -1 ,7388 7489 7490 -1 ,7389 7490 7491 -1 ,7390 7491 7492 -1 ,7391 7492 7493 -1 ,7392 7493 7494 -1 ,7393 7494 7495 -1 ,7394 7495 7496 -1 ,7395 7496 7497 -1 ,7396 7497 7498 -1 ,7397 7498 7499 -1 ,7398 7499 7500 -1 ,7399 7500 7501 -1 ,7400 7501 7502 -1 ,7401 7502 7503 -1 ,7402 7503 7504 -1 ,7403 7504 7505 -1 ,7404 7505 7506 -1 ,7405 7506 7507 -1 ,7406 7507 7508 -1 ,7407 7508 7509 -1 ,7408 7509 7510 -1 ,7409 7510 7511 -1 ,7410 7511 7512 -1 ,7411 7512 7513 -1 ,7412 7513 7514 -1 ,7413 7514 7515 -1 ,7414 7515 7516 -1 ,7415 7516 7517 -1 ,7416 7517 7518 -1 ,7417 7518 7519 -1 ,7418 7519 7520 -1 ,7419 7520 7521 -1 ,7420 7521 7522 -1 ,7421 7522 7523 -1 ,7422 7523 7524 -1 ,7423 7524 7525 -1 ,7424 7525 7526 -1 ,7425 7526 7527 -1 ,7426 7527 7528 -1 ,7427 7528 7529 -1 ,7428 7529 7530 -1 ,7429 7530 7531 -1 ,7430 7531 7532 -1 ,7431 7532 7533 -1 ,7432 7533 7534 -1 ,7433 7534 7535 -1 ,7434 7535 7536 -1 ,7435 7536 7537 -1 ,7436 7537 7538 -1 ,7437 7538 7539 -1 ,7438 7539 7540 -1 ,7439 7540 7541 -1 ,7440 7541 7542 -1 ,7441 7542 7543 -1 ,7442 7543 7544 -1 ,7443 7544 7545 -1 ,7444 7545 7546 -1 ,7445 7546 7547 -1 ,7446 7547 7548 -1 ,7447 7548 7549 -1 ,7448 7549 7550 -1 ,7449 7550 7551 -1 ,7450 7551 7552 -1 ,7451 7552 7553 -1 ,7452 7553 7554 -1 ,7453 7554 7555 -1 ,7454 7555 7556 -1 ,7455 7556 7557 -1 ,7456 7557 7558 -1 ,7457 7558 7559 -1 ,7458 7559 7560 -1 ,7459 7560 7561 -1 ,7460 7561 7562 -1 ,7461 7562 7563 -1 ,7462 7563 7564 -1 ,7463 7564 7565 -1 ,7464 7565 7566 -1 ,7465 7566 7567 -1 ,7466 7567 7568 -1 ,7467 7568 7569 -1 ,7468 7569 7570 -1 ,7469 7570 7571 -1 ,7470 7571 7572 -1 ,7471 7572 7573 -1 ,7472 7573 7574 -1 ,7474 7575 7576 -1 ,7475 7576 7577 -1 ,7476 7577 7578 -1 ,7477 7578 7579 -1 ,7478 7579 7580 -1 ,7479 7580 7581 -1 ,7480 7581 7582 -1 ,7481 7582 7583 -1 ,7482 7583 7584 -1 ,7483 7584 7585 -1 ,7484 7585 7586 -1 ,7485 7586 7587 -1 ,7486 7587 7588 -1 ,7487 7588 7589 -1 ,7488 7589 7590 -1 ,7489 7590 7591 -1 ,7490 7591 7592 -1 ,7491 7592 7593 -1 ,7492 7593 7594 -1 ,7493 7594 7595 -1 ,7494 7595 7596 -1 ,7495 7596 7597 -1 ,7496 7597 7598 -1 ,7497 7598 7599 -1 ,7498 7599 7600 -1 ,7499 7600 7601 -1 ,7500 7601 7602 -1 ,7501 7602 7603 -1 ,7502 7603 7604 -1 ,7503 7604 7605 -1 ,7504 7605 7606 -1 ,7505 7606 7607 -1 ,7506 7607 7608 -1 ,7507 7608 7609 -1 ,7508 7609 7610 -1 ,7509 7610 7611 -1 ,7510 7611 7612 -1 ,7511 7612 7613 -1 ,7512 7613 7614 -1 ,7513 7614 7615 -1 ,7514 7615 7616 -1 ,7515 7616 7617 -1 ,7516 7617 7618 -1 ,7517 7618 7619 -1 ,7518 7619 7620 -1 ,7519 7620 7621 -1 ,7520 7621 7622 -1 ,7521 7622 7623 -1 ,7522 7623 7624 -1 ,7523 7624 7625 -1 ,7524 7625 7626 -1 ,7525 7626 7627 -1 ,7526 7627 7628 -1 ,7527 7628 7629 -1 ,7528 7629 7630 -1 ,7529 7630 7631 -1 ,7530 7631 7632 -1 ,7531 7632 7633 -1 ,7532 7633 7634 -1 ,7533 7634 7635 -1 ,7534 7635 7636 -1 ,7535 7636 7637 -1 ,7536 7637 7638 -1 ,7537 7638 7639 -1 ,7538 7639 7640 -1 ,7539 7640 7641 -1 ,7540 7641 7642 -1 ,7541 7642 7643 -1 ,7542 7643 7644 -1 ,7543 7644 7645 -1 ,7544 7645 7646 -1 ,7545 7646 7647 -1 ,7546 7647 7648 -1 ,7547 7648 7649 -1 ,7548 7649 7650 -1 ,7549 7650 7651 -1 ,7550 7651 7652 -1 ,7551 7652 7653 -1 ,7552 7653 7654 -1 ,7553 7654 7655 -1 ,7554 7655 7656 -1 ,7555 7656 7657 -1 ,7556 7657 7658 -1 ,7557 7658 7659 -1 ,7558 7659 7660 -1 ,7559 7660 7661 -1 ,7560 7661 7662 -1 ,7561 7662 7663 -1 ,7562 7663 7664 -1 ,7563 7664 7665 -1 ,7564 7665 7666 -1 ,7565 7666 7667 -1 ,7566 7667 7668 -1 ,7567 7668 7669 -1 ,7568 7669 7670 -1 ,7569 7670 7671 -1 ,7570 7671 7672 -1 ,7571 7672 7673 -1 ,7572 7673 7674 -1 ,7573 7674 7675 -1 ,7575 7676 7677 -1 ,7576 7677 7678 -1 ,7577 7678 7679 -1 ,7578 7679 7680 -1 ,7579 7680 7681 -1 ,7580 7681 7682 -1 ,7581 7682 7683 -1 ,7582 7683 7684 -1 ,7583 7684 7685 -1 ,7584 7685 7686 -1 ,7585 7686 7687 -1 ,7586 7687 7688 -1 ,7587 7688 7689 -1 ,7588 7689 7690 -1 ,7589 7690 7691 -1 ,7590 7691 7692 -1 ,7591 7692 7693 -1 ,7592 7693 7694 -1 ,7593 7694 7695 -1 ,7594 7695 7696 -1 ,7595 7696 7697 -1 ,7596 7697 7698 -1 ,7597 7698 7699 -1 ,7598 7699 7700 -1 ,7599 7700 7701 -1 ,7600 7701 7702 -1 ,7601 7702 7703 -1 ,7602 7703 7704 -1 ,7603 7704 7705 -1 ,7604 7705 7706 -1 ,7605 7706 7707 -1 ,7606 7707 7708 -1 ,7607 7708 7709 -1 ,7608 7709 7710 -1 ,7609 7710 7711 -1 ,7610 7711 7712 -1 ,7611 7712 7713 -1 ,7612 7713 7714 -1 ,7613 7714 7715 -1 ,7614 7715 7716 -1 ,7615 7716 7717 -1 ,7616 7717 7718 -1 ,7617 7718 7719 -1 ,7618 7719 7720 -1 ,7619 7720 7721 -1 ,7620 7721 7722 -1 ,7621 7722 7723 -1 ,7622 7723 7724 -1 ,7623 7724 7725 -1 ,7624 7725 7726 -1 ,7625 7726 7727 -1 ,7626 7727 7728 -1 ,7627 7728 7729 -1 ,7628 7729 7730 -1 ,7629 7730 7731 -1 ,7630 7731 7732 -1 ,7631 7732 7733 -1 ,7632 7733 7734 -1 ,7633 7734 7735 -1 ,7634 7735 7736 -1 ,7635 7736 7737 -1 ,7636 7737 7738 -1 ,7637 7738 7739 -1 ,7638 7739 7740 -1 ,7639 7740 7741 -1 ,7640 7741 7742 -1 ,7641 7742 7743 -1 ,7642 7743 7744 -1 ,7643 7744 7745 -1 ,7644 7745 7746 -1 ,7645 7746 7747 -1 ,7646 7747 7748 -1 ,7647 7748 7749 -1 ,7648 7749 7750 -1 ,7649 7750 7751 -1 ,7650 7751 7752 -1 ,7651 7752 7753 -1 ,7652 7753 7754 -1 ,7653 7754 7755 -1 ,7654 7755 7756 -1 ,7655 7756 7757 -1 ,7656 7757 7758 -1 ,7657 7758 7759 -1 ,7658 7759 7760 -1 ,7659 7760 7761 -1 ,7660 7761 7762 -1 ,7661 7762 7763 -1 ,7662 7763 7764 -1 ,7663 7764 7765 -1 ,7664 7765 7766 -1 ,7665 7766 7767 -1 ,7666 7767 7768 -1 ,7667 7768 7769 -1 ,7668 7769 7770 -1 ,7669 7770 7771 -1 ,7670 7771 7772 -1 ,7671 7772 7773 -1 ,7672 7773 7774 -1 ,7673 7774 7775 -1 ,7674 7775 7776 -1 ,7676 7777 7778 -1 ,7677 7778 7779 -1 ,7678 7779 7780 -1 ,7679 7780 7781 -1 ,7680 7781 7782 -1 ,7681 7782 7783 -1 ,7682 7783 7784 -1 ,7683 7784 7785 -1 ,7684 7785 7786 -1 ,7685 7786 7787 -1 ,7686 7787 7788 -1 ,7687 7788 7789 -1 ,7688 7789 7790 -1 ,7689 7790 7791 -1 ,7690 7791 7792 -1 ,7691 7792 7793 -1 ,7692 7793 7794 -1 ,7693 7794 7795 -1 ,7694 7795 7796 -1 ,7695 7796 7797 -1 ,7696 7797 7798 -1 ,7697 7798 7799 -1 ,7698 7799 7800 -1 ,7699 7800 7801 -1 ,7700 7801 7802 -1 ,7701 7802 7803 -1 ,7702 7803 7804 -1 ,7703 7804 7805 -1 ,7704 7805 7806 -1 ,7705 7806 7807 -1 ,7706 7807 7808 -1 ,7707 7808 7809 -1 ,7708 7809 7810 -1 ,7709 7810 7811 -1 ,7710 7811 7812 -1 ,7711 7812 7813 -1 ,7712 7813 7814 -1 ,7713 7814 7815 -1 ,7714 7815 7816 -1 ,7715 7816 7817 -1 ,7716 7817 7818 -1 ,7717 7818 7819 -1 ,7718 7819 7820 -1 ,7719 7820 7821 -1 ,7720 7821 7822 -1 ,7721 7822 7823 -1 ,7722 7823 7824 -1 ,7723 7824 7825 -1 ,7724 7825 7826 -1 ,7725 7826 7827 -1 ,7726 7827 7828 -1 ,7727 7828 7829 -1 ,7728 7829 7830 -1 ,7729 7830 7831 -1 ,7730 7831 7832 -1 ,7731 7832 7833 -1 ,7732 7833 7834 -1 ,7733 7834 7835 -1 ,7734 7835 7836 -1 ,7735 7836 7837 -1 ,7736 7837 7838 -1 ,7737 7838 7839 -1 ,7738 7839 7840 -1 ,7739 7840 7841 -1 ,7740 7841 7842 -1 ,7741 7842 7843 -1 ,7742 7843 7844 -1 ,7743 7844 7845 -1 ,7744 7845 7846 -1 ,7745 7846 7847 -1 ,7746 7847 7848 -1 ,7747 7848 7849 -1 ,7748 7849 7850 -1 ,7749 7850 7851 -1 ,7750 7851 7852 -1 ,7751 7852 7853 -1 ,7752 7853 7854 -1 ,7753 7854 7855 -1 ,7754 7855 7856 -1 ,7755 7856 7857 -1 ,7756 7857 7858 -1 ,7757 7858 7859 -1 ,7758 7859 7860 -1 ,7759 7860 7861 -1 ,7760 7861 7862 -1 ,7761 7862 7863 -1 ,7762 7863 7864 -1 ,7763 7864 7865 -1 ,7764 7865 7866 -1 ,7765 7866 7867 -1 ,7766 7867 7868 -1 ,7767 7868 7869 -1 ,7768 7869 7870 -1 ,7769 7870 7871 -1 ,7770 7871 7872 -1 ,7771 7872 7873 -1 ,7772 7873 7874 -1 ,7773 7874 7875 -1 ,7774 7875 7876 -1 ,7775 7876 7877 -1 ,7777 7878 7879 -1 ,7778 7879 7880 -1 ,7779 7880 7881 -1 ,7780 7881 7882 -1 ,7781 7882 7883 -1 ,7782 7883 7884 -1 ,7783 7884 7885 -1 ,7784 7885 7886 -1 ,7785 7886 7887 -1 ,7786 7887 7888 -1 ,7787 7888 7889 -1 ,7788 7889 7890 -1 ,7789 7890 7891 -1 ,7790 7891 7892 -1 ,7791 7892 7893 -1 ,7792 7893 7894 -1 ,7793 7894 7895 -1 ,7794 7895 7896 -1 ,7795 7896 7897 -1 ,7796 7897 7898 -1 ,7797 7898 7899 -1 ,7798 7899 7900 -1 ,7799 7900 7901 -1 ,7800 7901 7902 -1 ,7801 7902 7903 -1 ,7802 7903 7904 -1 ,7803 7904 7905 -1 ,7804 7905 7906 -1 ,7805 7906 7907 -1 ,7806 7907 7908 -1 ,7807 7908 7909 -1 ,7808 7909 7910 -1 ,7809 7910 7911 -1 ,7810 7911 7912 -1 ,7811 7912 7913 -1 ,7812 7913 7914 -1 ,7813 7914 7915 -1 ,7814 7915 7916 -1 ,7815 7916 7917 -1 ,7816 7917 7918 -1 ,7817 7918 7919 -1 ,7818 7919 7920 -1 ,7819 7920 7921 -1 ,7820 7921 7922 -1 ,7821 7922 7923 -1 ,7822 7923 7924 -1 ,7823 7924 7925 -1 ,7824 7925 7926 -1 ,7825 7926 7927 -1 ,7826 7927 7928 -1 ,7827 7928 7929 -1 ,7828 7929 7930 -1 ,7829 7930 7931 -1 ,7830 7931 7932 -1 ,7831 7932 7933 -1 ,7832 7933 7934 -1 ,7833 7934 7935 -1 ,7834 7935 7936 -1 ,7835 7936 7937 -1 ,7836 7937 7938 -1 ,7837 7938 7939 -1 ,7838 7939 7940 -1 ,7839 7940 7941 -1 ,7840 7941 7942 -1 ,7841 7942 7943 -1 ,7842 7943 7944 -1 ,7843 7944 7945 -1 ,7844 7945 7946 -1 ,7845 7946 7947 -1 ,7846 7947 7948 -1 ,7847 7948 7949 -1 ,7848 7949 7950 -1 ,7849 7950 7951 -1 ,7850 7951 7952 -1 ,7851 7952 7953 -1 ,7852 7953 7954 -1 ,7853 7954 7955 -1 ,7854 7955 7956 -1 ,7855 7956 7957 -1 ,7856 7957 7958 -1 ,7857 7958 7959 -1 ,7858 7959 7960 -1 ,7859 7960 7961 -1 ,7860 7961 7962 -1 ,7861 7962 7963 -1 ,7862 7963 7964 -1 ,7863 7964 7965 -1 ,7864 7965 7966 -1 ,7865 7966 7967 -1 ,7866 7967 7968 -1 ,7867 7968 7969 -1 ,7868 7969 7970 -1 ,7869 7970 7971 -1 ,7870 7971 7972 -1 ,7871 7972 7973 -1 ,7872 7973 7974 -1 ,7873 7974 7975 -1 ,7874 7975 7976 -1 ,7875 7976 7977 -1 ,7876 7977 7978 -1 ,7878 7979 7980 -1 ,7879 7980 7981 -1 ,7880 7981 7982 -1 ,7881 7982 7983 -1 ,7882 7983 7984 -1 ,7883 7984 7985 -1 ,7884 7985 7986 -1 ,7885 7986 7987 -1 ,7886 7987 7988 -1 ,7887 7988 7989 -1 ,7888 7989 7990 -1 ,7889 7990 7991 -1 ,7890 7991 7992 -1 ,7891 7992 7993 -1 ,7892 7993 7994 -1 ,7893 7994 7995 -1 ,7894 7995 7996 -1 ,7895 7996 7997 -1 ,7896 7997 7998 -1 ,7897 7998 7999 -1 ,7898 7999 8000 -1 ,7899 8000 8001 -1 ,7900 8001 8002 -1 ,7901 8002 8003 -1 ,7902 8003 8004 -1 ,7903 8004 8005 -1 ,7904 8005 8006 -1 ,7905 8006 8007 -1 ,7906 8007 8008 -1 ,7907 8008 8009 -1 ,7908 8009 8010 -1 ,7909 8010 8011 -1 ,7910 8011 8012 -1 ,7911 8012 8013 -1 ,7912 8013 8014 -1 ,7913 8014 8015 -1 ,7914 8015 8016 -1 ,7915 8016 8017 -1 ,7916 8017 8018 -1 ,7917 8018 8019 -1 ,7918 8019 8020 -1 ,7919 8020 8021 -1 ,7920 8021 8022 -1 ,7921 8022 8023 -1 ,7922 8023 8024 -1 ,7923 8024 8025 -1 ,7924 8025 8026 -1 ,7925 8026 8027 -1 ,7926 8027 8028 -1 ,7927 8028 8029 -1 ,7928 8029 8030 -1 ,7929 8030 8031 -1 ,7930 8031 8032 -1 ,7931 8032 8033 -1 ,7932 8033 8034 -1 ,7933 8034 8035 -1 ,7934 8035 8036 -1 ,7935 8036 8037 -1 ,7936 8037 8038 -1 ,7937 8038 8039 -1 ,7938 8039 8040 -1 ,7939 8040 8041 -1 ,7940 8041 8042 -1 ,7941 8042 8043 -1 ,7942 8043 8044 -1 ,7943 8044 8045 -1 ,7944 8045 8046 -1 ,7945 8046 8047 -1 ,7946 8047 8048 -1 ,7947 8048 8049 -1 ,7948 8049 8050 -1 ,7949 8050 8051 -1 ,7950 8051 8052 -1 ,7951 8052 8053 -1 ,7952 8053 8054 -1 ,7953 8054 8055 -1 ,7954 8055 8056 -1 ,7955 8056 8057 -1 ,7956 8057 8058 -1 ,7957 8058 8059 -1 ,7958 8059 8060 -1 ,7959 8060 8061 -1 ,7960 8061 8062 -1 ,7961 8062 8063 -1 ,7962 8063 8064 -1 ,7963 8064 8065 -1 ,7964 8065 8066 -1 ,7965 8066 8067 -1 ,7966 8067 8068 -1 ,7967 8068 8069 -1 ,7968 8069 8070 -1 ,7969 8070 8071 -1 ,7970 8071 8072 -1 ,7971 8072 8073 -1 ,7972 8073 8074 -1 ,7973 8074 8075 -1 ,7974 8075 8076 -1 ,7975 8076 8077 -1 ,7976 8077 8078 -1 ,7977 8078 8079 -1 ,7979 8080 8081 -1 ,7980 8081 8082 -1 ,7981 8082 8083 -1 ,7982 8083 8084 -1 ,7983 8084 8085 -1 ,7984 8085 8086 -1 ,7985 8086 8087 -1 ,7986 8087 8088 -1 ,7987 8088 8089 -1 ,7988 8089 8090 -1 ,7989 8090 8091 -1 ,7990 8091 8092 -1 ,7991 8092 8093 -1 ,7992 8093 8094 -1 ,7993 8094 8095 -1 ,7994 8095 8096 -1 ,7995 8096 8097 -1 ,7996 8097 8098 -1 ,7997 8098 8099 -1 ,7998 8099 8100 -1 ,7999 8100 8101 -1 ,8000 8101 8102 -1 ,8001 8102 8103 -1 ,8002 8103 8104 -1 ,8003 8104 8105 -1 ,8004 8105 8106 -1 ,8005 8106 8107 -1 ,8006 8107 8108 -1 ,8007 8108 8109 -1 ,8008 8109 8110 -1 ,8009 8110 8111 -1 ,8010 8111 8112 -1 ,8011 8112 8113 -1 ,8012 8113 8114 -1 ,8013 8114 8115 -1 ,8014 8115 8116 -1 ,8015 8116 8117 -1 ,8016 8117 8118 -1 ,8017 8118 8119 -1 ,8018 8119 8120 -1 ,8019 8120 8121 -1 ,8020 8121 8122 -1 ,8021 8122 8123 -1 ,8022 8123 8124 -1 ,8023 8124 8125 -1 ,8024 8125 8126 -1 ,8025 8126 8127 -1 ,8026 8127 8128 -1 ,8027 8128 8129 -1 ,8028 8129 8130 -1 ,8029 8130 8131 -1 ,8030 8131 8132 -1 ,8031 8132 8133 -1 ,8032 8133 8134 -1 ,8033 8134 8135 -1 ,8034 8135 8136 -1 ,8035 8136 8137 -1 ,8036 8137 8138 -1 ,8037 8138 8139 -1 ,8038 8139 8140 -1 ,8039 8140 8141 -1 ,8040 8141 8142 -1 ,8041 8142 8143 -1 ,8042 8143 8144 -1 ,8043 8144 8145 -1 ,8044 8145 8146 -1 ,8045 8146 8147 -1 ,8046 8147 8148 -1 ,8047 8148 8149 -1 ,8048 8149 8150 -1 ,8049 8150 8151 -1 ,8050 8151 8152 -1 ,8051 8152 8153 -1 ,8052 8153 8154 -1 ,8053 8154 8155 -1 ,8054 8155 8156 -1 ,8055 8156 8157 -1 ,8056 8157 8158 -1 ,8057 8158 8159 -1 ,8058 8159 8160 -1 ,8059 8160 8161 -1 ,8060 8161 8162 -1 ,8061 8162 8163 -1 ,8062 8163 8164 -1 ,8063 8164 8165 -1 ,8064 8165 8166 -1 ,8065 8166 8167 -1 ,8066 8167 8168 -1 ,8067 8168 8169 -1 ,8068 8169 8170 -1 ,8069 8170 8171 -1 ,8070 8171 8172 -1 ,8071 8172 8173 -1 ,8072 8173 8174 -1 ,8073 8174 8175 -1 ,8074 8175 8176 -1 ,8075 8176 8177 -1 ,8076 8177 8178 -1 ,8077 8178 8179 -1 ,8078 8179 8180 -1 ,8080 8181 8182 -1 ,8081 8182 8183 -1 ,8082 8183 8184 -1 ,8083 8184 8185 -1 ,8084 8185 8186 -1 ,8085 8186 8187 -1 ,8086 8187 8188 -1 ,8087 8188 8189 -1 ,8088 8189 8190 -1 ,8089 8190 8191 -1 ,8090 8191 8192 -1 ,8091 8192 8193 -1 ,8092 8193 8194 -1 ,8093 8194 8195 -1 ,8094 8195 8196 -1 ,8095 8196 8197 -1 ,8096 8197 8198 -1 ,8097 8198 8199 -1 ,8098 8199 8200 -1 ,8099 8200 8201 -1 ,8100 8201 8202 -1 ,8101 8202 8203 -1 ,8102 8203 8204 -1 ,8103 8204 8205 -1 ,8104 8205 8206 -1 ,8105 8206 8207 -1 ,8106 8207 8208 -1 ,8107 8208 8209 -1 ,8108 8209 8210 -1 ,8109 8210 8211 -1 ,8110 8211 8212 -1 ,8111 8212 8213 -1 ,8112 8213 8214 -1 ,8113 8214 8215 -1 ,8114 8215 8216 -1 ,8115 8216 8217 -1 ,8116 8217 8218 -1 ,8117 8218 8219 -1 ,8118 8219 8220 -1 ,8119 8220 8221 -1 ,8120 8221 8222 -1 ,8121 8222 8223 -1 ,8122 8223 8224 -1 ,8123 8224 8225 -1 ,8124 8225 8226 -1 ,8125 8226 8227 -1 ,8126 8227 8228 -1 ,8127 8228 8229 -1 ,8128 8229 8230 -1 ,8129 8230 8231 -1 ,8130 8231 8232 -1 ,8131 8232 8233 -1 ,8132 8233 8234 -1 ,8133 8234 8235 -1 ,8134 8235 8236 -1 ,8135 8236 8237 -1 ,8136 8237 8238 -1 ,8137 8238 8239 -1 ,8138 8239 8240 -1 ,8139 8240 8241 -1 ,8140 8241 8242 -1 ,8141 8242 8243 -1 ,8142 8243 8244 -1 ,8143 8244 8245 -1 ,8144 8245 8246 -1 ,8145 8246 8247 -1 ,8146 8247 8248 -1 ,8147 8248 8249 -1 ,8148 8249 8250 -1 ,8149 8250 8251 -1 ,8150 8251 8252 -1 ,8151 8252 8253 -1 ,8152 8253 8254 -1 ,8153 8254 8255 -1 ,8154 8255 8256 -1 ,8155 8256 8257 -1 ,8156 8257 8258 -1 ,8157 8258 8259 -1 ,8158 8259 8260 -1 ,8159 8260 8261 -1 ,8160 8261 8262 -1 ,8161 8262 8263 -1 ,8162 8263 8264 -1 ,8163 8264 8265 -1 ,8164 8265 8266 -1 ,8165 8266 8267 -1 ,8166 8267 8268 -1 ,8167 8268 8269 -1 ,8168 8269 8270 -1 ,8169 8270 8271 -1 ,8170 8271 8272 -1 ,8171 8272 8273 -1 ,8172 8273 8274 -1 ,8173 8274 8275 -1 ,8174 8275 8276 -1 ,8175 8276 8277 -1 ,8176 8277 8278 -1 ,8177 8278 8279 -1 ,8178 8279 8280 -1 ,8179 8280 8281 -1 ,8181 8282 8283 -1 ,8182 8283 8284 -1 ,8183 8284 8285 -1 ,8184 8285 8286 -1 ,8185 8286 8287 -1 ,8186 8287 8288 -1 ,8187 8288 8289 -1 ,8188 8289 8290 -1 ,8189 8290 8291 -1 ,8190 8291 8292 -1 ,8191 8292 8293 -1 ,8192 8293 8294 -1 ,8193 8294 8295 -1 ,8194 8295 8296 -1 ,8195 8296 8297 -1 ,8196 8297 8298 -1 ,8197 8298 8299 -1 ,8198 8299 8300 -1 ,8199 8300 8301 -1 ,8200 8301 8302 -1 ,8201 8302 8303 -1 ,8202 8303 8304 -1 ,8203 8304 8305 -1 ,8204 8305 8306 -1 ,8205 8306 8307 -1 ,8206 8307 8308 -1 ,8207 8308 8309 -1 ,8208 8309 8310 -1 ,8209 8310 8311 -1 ,8210 8311 8312 -1 ,8211 8312 8313 -1 ,8212 8313 8314 -1 ,8213 8314 8315 -1 ,8214 8315 8316 -1 ,8215 8316 8317 -1 ,8216 8317 8318 -1 ,8217 8318 8319 -1 ,8218 8319 8320 -1 ,8219 8320 8321 -1 ,8220 8321 8322 -1 ,8221 8322 8323 -1 ,8222 8323 8324 -1 ,8223 8324 8325 -1 ,8224 8325 8326 -1 ,8225 8326 8327 -1 ,8226 8327 8328 -1 ,8227 8328 8329 -1 ,8228 8329 8330 -1 ,8229 8330 8331 -1 ,8230 8331 8332 -1 ,8231 8332 8333 -1 ,8232 8333 8334 -1 ,8233 8334 8335 -1 ,8234 8335 8336 -1 ,8235 8336 8337 -1 ,8236 8337 8338 -1 ,8237 8338 8339 -1 ,8238 8339 8340 -1 ,8239 8340 8341 -1 ,8240 8341 8342 -1 ,8241 8342 8343 -1 ,8242 8343 8344 -1 ,8243 8344 8345 -1 ,8244 8345 8346 -1 ,8245 8346 8347 -1 ,8246 8347 8348 -1 ,8247 8348 8349 -1 ,8248 8349 8350 -1 ,8249 8350 8351 -1 ,8250 8351 8352 -1 ,8251 8352 8353 -1 ,8252 8353 8354 -1 ,8253 8354 8355 -1 ,8254 8355 8356 -1 ,8255 8356 8357 -1 ,8256 8357 8358 -1 ,8257 8358 8359 -1 ,8258 8359 8360 -1 ,8259 8360 8361 -1 ,8260 8361 8362 -1 ,8261 8362 8363 -1 ,8262 8363 8364 -1 ,8263 8364 8365 -1 ,8264 8365 8366 -1 ,8265 8366 8367 -1 ,8266 8367 8368 -1 ,8267 8368 8369 -1 ,8268 8369 8370 -1 ,8269 8370 8371 -1 ,8270 8371 8372 -1 ,8271 8372 8373 -1 ,8272 8373 8374 -1 ,8273 8374 8375 -1 ,8274 8375 8376 -1 ,8275 8376 8377 -1 ,8276 8377 8378 -1 ,8277 8378 8379 -1 ,8278 8379 8380 -1 ,8279 8380 8381 -1 ,8280 8381 8382 -1 ,8282 8383 8384 -1 ,8283 8384 8385 -1 ,8284 8385 8386 -1 ,8285 8386 8387 -1 ,8286 8387 8388 -1 ,8287 8388 8389 -1 ,8288 8389 8390 -1 ,8289 8390 8391 -1 ,8290 8391 8392 -1 ,8291 8392 8393 -1 ,8292 8393 8394 -1 ,8293 8394 8395 -1 ,8294 8395 8396 -1 ,8295 8396 8397 -1 ,8296 8397 8398 -1 ,8297 8398 8399 -1 ,8298 8399 8400 -1 ,8299 8400 8401 -1 ,8300 8401 8402 -1 ,8301 8402 8403 -1 ,8302 8403 8404 -1 ,8303 8404 8405 -1 ,8304 8405 8406 -1 ,8305 8406 8407 -1 ,8306 8407 8408 -1 ,8307 8408 8409 -1 ,8308 8409 8410 -1 ,8309 8410 8411 -1 ,8310 8411 8412 -1 ,8311 8412 8413 -1 ,8312 8413 8414 -1 ,8313 8414 8415 -1 ,8314 8415 8416 -1 ,8315 8416 8417 -1 ,8316 8417 8418 -1 ,8317 8418 8419 -1 ,8318 8419 8420 -1 ,8319 8420 8421 -1 ,8320 8421 8422 -1 ,8321 8422 8423 -1 ,8322 8423 8424 -1 ,8323 8424 8425 -1 ,8324 8425 8426 -1 ,8325 8426 8427 -1 ,8326 8427 8428 -1 ,8327 8428 8429 -1 ,8328 8429 8430 -1 ,8329 8430 8431 -1 ,8330 8431 8432 -1 ,8331 8432 8433 -1 ,8332 8433 8434 -1 ,8333 8434 8435 -1 ,8334 8435 8436 -1 ,8335 8436 8437 -1 ,8336 8437 8438 -1 ,8337 8438 8439 -1 ,8338 8439 8440 -1 ,8339 8440 8441 -1 ,8340 8441 8442 -1 ,8341 8442 8443 -1 ,8342 8443 8444 -1 ,8343 8444 8445 -1 ,8344 8445 8446 -1 ,8345 8446 8447 -1 ,8346 8447 8448 -1 ,8347 8448 8449 -1 ,8348 8449 8450 -1 ,8349 8450 8451 -1 ,8350 8451 8452 -1 ,8351 8452 8453 -1 ,8352 8453 8454 -1 ,8353 8454 8455 -1 ,8354 8455 8456 -1 ,8355 8456 8457 -1 ,8356 8457 8458 -1 ,8357 8458 8459 -1 ,8358 8459 8460 -1 ,8359 8460 8461 -1 ,8360 8461 8462 -1 ,8361 8462 8463 -1 ,8362 8463 8464 -1 ,8363 8464 8465 -1 ,8364 8465 8466 -1 ,8365 8466 8467 -1 ,8366 8467 8468 -1 ,8367 8468 8469 -1 ,8368 8469 8470 -1 ,8369 8470 8471 -1 ,8370 8471 8472 -1 ,8371 8472 8473 -1 ,8372 8473 8474 -1 ,8373 8474 8475 -1 ,8374 8475 8476 -1 ,8375 8476 8477 -1 ,8376 8477 8478 -1 ,8377 8478 8479 -1 ,8378 8479 8480 -1 ,8379 8480 8481 -1 ,8380 8481 8482 -1 ,8381 8482 8483 -1 ,8383 8484 8485 -1 ,8384 8485 8486 -1 ,8385 8486 8487 -1 ,8386 8487 8488 -1 ,8387 8488 8489 -1 ,8388 8489 8490 -1 ,8389 8490 8491 -1 ,8390 8491 8492 -1 ,8391 8492 8493 -1 ,8392 8493 8494 -1 ,8393 8494 8495 -1 ,8394 8495 8496 -1 ,8395 8496 8497 -1 ,8396 8497 8498 -1 ,8397 8498 8499 -1 ,8398 8499 8500 -1 ,8399 8500 8501 -1 ,8400 8501 8502 -1 ,8401 8502 8503 -1 ,8402 8503 8504 -1 ,8403 8504 8505 -1 ,8404 8505 8506 -1 ,8405 8506 8507 -1 ,8406 8507 8508 -1 ,8407 8508 8509 -1 ,8408 8509 8510 -1 ,8409 8510 8511 -1 ,8410 8511 8512 -1 ,8411 8512 8513 -1 ,8412 8513 8514 -1 ,8413 8514 8515 -1 ,8414 8515 8516 -1 ,8415 8516 8517 -1 ,8416 8517 8518 -1 ,8417 8518 8519 -1 ,8418 8519 8520 -1 ,8419 8520 8521 -1 ,8420 8521 8522 -1 ,8421 8522 8523 -1 ,8422 8523 8524 -1 ,8423 8524 8525 -1 ,8424 8525 8526 -1 ,8425 8526 8527 -1 ,8426 8527 8528 -1 ,8427 8528 8529 -1 ,8428 8529 8530 -1 ,8429 8530 8531 -1 ,8430 8531 8532 -1 ,8431 8532 8533 -1 ,8432 8533 8534 -1 ,8433 8534 8535 -1 ,8434 8535 8536 -1 ,8435 8536 8537 -1 ,8436 8537 8538 -1 ,8437 8538 8539 -1 ,8438 8539 8540 -1 ,8439 8540 8541 -1 ,8440 8541 8542 -1 ,8441 8542 8543 -1 ,8442 8543 8544 -1 ,8443 8544 8545 -1 ,8444 8545 8546 -1 ,8445 8546 8547 -1 ,8446 8547 8548 -1 ,8447 8548 8549 -1 ,8448 8549 8550 -1 ,8449 8550 8551 -1 ,8450 8551 8552 -1 ,8451 8552 8553 -1 ,8452 8553 8554 -1 ,8453 8554 8555 -1 ,8454 8555 8556 -1 ,8455 8556 8557 -1 ,8456 8557 8558 -1 ,8457 8558 8559 -1 ,8458 8559 8560 -1 ,8459 8560 8561 -1 ,8460 8561 8562 -1 ,8461 8562 8563 -1 ,8462 8563 8564 -1 ,8463 8564 8565 -1 ,8464 8565 8566 -1 ,8465 8566 8567 -1 ,8466 8567 8568 -1 ,8467 8568 8569 -1 ,8468 8569 8570 -1 ,8469 8570 8571 -1 ,8470 8571 8572 -1 ,8471 8572 8573 -1 ,8472 8573 8574 -1 ,8473 8574 8575 -1 ,8474 8575 8576 -1 ,8475 8576 8577 -1 ,8476 8577 8578 -1 ,8477 8578 8579 -1 ,8478 8579 8580 -1 ,8479 8580 8581 -1 ,8480 8581 8582 -1 ,8481 8582 8583 -1 ,8482 8583 8584 -1 ,8484 8585 8586 -1 ,8485 8586 8587 -1 ,8486 8587 8588 -1 ,8487 8588 8589 -1 ,8488 8589 8590 -1 ,8489 8590 8591 -1 ,8490 8591 8592 -1 ,8491 8592 8593 -1 ,8492 8593 8594 -1 ,8493 8594 8595 -1 ,8494 8595 8596 -1 ,8495 8596 8597 -1 ,8496 8597 8598 -1 ,8497 8598 8599 -1 ,8498 8599 8600 -1 ,8499 8600 8601 -1 ,8500 8601 8602 -1 ,8501 8602 8603 -1 ,8502 8603 8604 -1 ,8503 8604 8605 -1 ,8504 8605 8606 -1 ,8505 8606 8607 -1 ,8506 8607 8608 -1 ,8507 8608 8609 -1 ,8508 8609 8610 -1 ,8509 8610 8611 -1 ,8510 8611 8612 -1 ,8511 8612 8613 -1 ,8512 8613 8614 -1 ,8513 8614 8615 -1 ,8514 8615 8616 -1 ,8515 8616 8617 -1 ,8516 8617 8618 -1 ,8517 8618 8619 -1 ,8518 8619 8620 -1 ,8519 8620 8621 -1 ,8520 8621 8622 -1 ,8521 8622 8623 -1 ,8522 8623 8624 -1 ,8523 8624 8625 -1 ,8524 8625 8626 -1 ,8525 8626 8627 -1 ,8526 8627 8628 -1 ,8527 8628 8629 -1 ,8528 8629 8630 -1 ,8529 8630 8631 -1 ,8530 8631 8632 -1 ,8531 8632 8633 -1 ,8532 8633 8634 -1 ,8533 8634 8635 -1 ,8534 8635 8636 -1 ,8535 8636 8637 -1 ,8536 8637 8638 -1 ,8537 8638 8639 -1 ,8538 8639 8640 -1 ,8539 8640 8641 -1 ,8540 8641 8642 -1 ,8541 8642 8643 -1 ,8542 8643 8644 -1 ,8543 8644 8645 -1 ,8544 8645 8646 -1 ,8545 8646 8647 -1 ,8546 8647 8648 -1 ,8547 8648 8649 -1 ,8548 8649 8650 -1 ,8549 8650 8651 -1 ,8550 8651 8652 -1 ,8551 8652 8653 -1 ,8552 8653 8654 -1 ,8553 8654 8655 -1 ,8554 8655 8656 -1 ,8555 8656 8657 -1 ,8556 8657 8658 -1 ,8557 8658 8659 -1 ,8558 8659 8660 -1 ,8559 8660 8661 -1 ,8560 8661 8662 -1 ,8561 8662 8663 -1 ,8562 8663 8664 -1 ,8563 8664 8665 -1 ,8564 8665 8666 -1 ,8565 8666 8667 -1 ,8566 8667 8668 -1 ,8567 8668 8669 -1 ,8568 8669 8670 -1 ,8569 8670 8671 -1 ,8570 8671 8672 -1 ,8571 8672 8673 -1 ,8572 8673 8674 -1 ,8573 8674 8675 -1 ,8574 8675 8676 -1 ,8575 8676 8677 -1 ,8576 8677 8678 -1 ,8577 8678 8679 -1 ,8578 8679 8680 -1 ,8579 8680 8681 -1 ,8580 8681 8682 -1 ,8581 8682 8683 -1 ,8582 8683 8684 -1 ,8583 8684 8685 -1 ,8585 8686 8687 -1 ,8586 8687 8688 -1 ,8587 8688 8689 -1 ,8588 8689 8690 -1 ,8589 8690 8691 -1 ,8590 8691 8692 -1 ,8591 8692 8693 -1 ,8592 8693 8694 -1 ,8593 8694 8695 -1 ,8594 8695 8696 -1 ,8595 8696 8697 -1 ,8596 8697 8698 -1 ,8597 8698 8699 -1 ,8598 8699 8700 -1 ,8599 8700 8701 -1 ,8600 8701 8702 -1 ,8601 8702 8703 -1 ,8602 8703 8704 -1 ,8603 8704 8705 -1 ,8604 8705 8706 -1 ,8605 8706 8707 -1 ,8606 8707 8708 -1 ,8607 8708 8709 -1 ,8608 8709 8710 -1 ,8609 8710 8711 -1 ,8610 8711 8712 -1 ,8611 8712 8713 -1 ,8612 8713 8714 -1 ,8613 8714 8715 -1 ,8614 8715 8716 -1 ,8615 8716 8717 -1 ,8616 8717 8718 -1 ,8617 8718 8719 -1 ,8618 8719 8720 -1 ,8619 8720 8721 -1 ,8620 8721 8722 -1 ,8621 8722 8723 -1 ,8622 8723 8724 -1 ,8623 8724 8725 -1 ,8624 8725 8726 -1 ,8625 8726 8727 -1 ,8626 8727 8728 -1 ,8627 8728 8729 -1 ,8628 8729 8730 -1 ,8629 8730 8731 -1 ,8630 8731 8732 -1 ,8631 8732 8733 -1 ,8632 8733 8734 -1 ,8633 8734 8735 -1 ,8634 8735 8736 -1 ,8635 8736 8737 -1 ,8636 8737 8738 -1 ,8637 8738 8739 -1 ,8638 8739 8740 -1 ,8639 8740 8741 -1 ,8640 8741 8742 -1 ,8641 8742 8743 -1 ,8642 8743 8744 -1 ,8643 8744 8745 -1 ,8644 8745 8746 -1 ,8645 8746 8747 -1 ,8646 8747 8748 -1 ,8647 8748 8749 -1 ,8648 8749 8750 -1 ,8649 8750 8751 -1 ,8650 8751 8752 -1 ,8651 8752 8753 -1 ,8652 8753 8754 -1 ,8653 8754 8755 -1 ,8654 8755 8756 -1 ,8655 8756 8757 -1 ,8656 8757 8758 -1 ,8657 8758 8759 -1 ,8658 8759 8760 -1 ,8659 8760 8761 -1 ,8660 8761 8762 -1 ,8661 8762 8763 -1 ,8662 8763 8764 -1 ,8663 8764 8765 -1 ,8664 8765 8766 -1 ,8665 8766 8767 -1 ,8666 8767 8768 -1 ,8667 8768 8769 -1 ,8668 8769 8770 -1 ,8669 8770 8771 -1 ,8670 8771 8772 -1 ,8671 8772 8773 -1 ,8672 8773 8774 -1 ,8673 8774 8775 -1 ,8674 8775 8776 -1 ,8675 8776 8777 -1 ,8676 8777 8778 -1 ,8677 8778 8779 -1 ,8678 8779 8780 -1 ,8679 8780 8781 -1 ,8680 8781 8782 -1 ,8681 8782 8783 -1 ,8682 8783 8784 -1 ,8683 8784 8785 -1 ,8684 8785 8786 -1 ,8686 8787 8788 -1 ,8687 8788 8789 -1 ,8688 8789 8790 -1 ,8689 8790 8791 -1 ,8690 8791 8792 -1 ,8691 8792 8793 -1 ,8692 8793 8794 -1 ,8693 8794 8795 -1 ,8694 8795 8796 -1 ,8695 8796 8797 -1 ,8696 8797 8798 -1 ,8697 8798 8799 -1 ,8698 8799 8800 -1 ,8699 8800 8801 -1 ,8700 8801 8802 -1 ,8701 8802 8803 -1 ,8702 8803 8804 -1 ,8703 8804 8805 -1 ,8704 8805 8806 -1 ,8705 8806 8807 -1 ,8706 8807 8808 -1 ,8707 8808 8809 -1 ,8708 8809 8810 -1 ,8709 8810 8811 -1 ,8710 8811 8812 -1 ,8711 8812 8813 -1 ,8712 8813 8814 -1 ,8713 8814 8815 -1 ,8714 8815 8816 -1 ,8715 8816 8817 -1 ,8716 8817 8818 -1 ,8717 8818 8819 -1 ,8718 8819 8820 -1 ,8719 8820 8821 -1 ,8720 8821 8822 -1 ,8721 8822 8823 -1 ,8722 8823 8824 -1 ,8723 8824 8825 -1 ,8724 8825 8826 -1 ,8725 8826 8827 -1 ,8726 8827 8828 -1 ,8727 8828 8829 -1 ,8728 8829 8830 -1 ,8729 8830 8831 -1 ,8730 8831 8832 -1 ,8731 8832 8833 -1 ,8732 8833 8834 -1 ,8733 8834 8835 -1 ,8734 8835 8836 -1 ,8735 8836 8837 -1 ,8736 8837 8838 -1 ,8737 8838 8839 -1 ,8738 8839 8840 -1 ,8739 8840 8841 -1 ,8740 8841 8842 -1 ,8741 8842 8843 -1 ,8742 8843 8844 -1 ,8743 8844 8845 -1 ,8744 8845 8846 -1 ,8745 8846 8847 -1 ,8746 8847 8848 -1 ,8747 8848 8849 -1 ,8748 8849 8850 -1 ,8749 8850 8851 -1 ,8750 8851 8852 -1 ,8751 8852 8853 -1 ,8752 8853 8854 -1 ,8753 8854 8855 -1 ,8754 8855 8856 -1 ,8755 8856 8857 -1 ,8756 8857 8858 -1 ,8757 8858 8859 -1 ,8758 8859 8860 -1 ,8759 8860 8861 -1 ,8760 8861 8862 -1 ,8761 8862 8863 -1 ,8762 8863 8864 -1 ,8763 8864 8865 -1 ,8764 8865 8866 -1 ,8765 8866 8867 -1 ,8766 8867 8868 -1 ,8767 8868 8869 -1 ,8768 8869 8870 -1 ,8769 8870 8871 -1 ,8770 8871 8872 -1 ,8771 8872 8873 -1 ,8772 8873 8874 -1 ,8773 8874 8875 -1 ,8774 8875 8876 -1 ,8775 8876 8877 -1 ,8776 8877 8878 -1 ,8777 8878 8879 -1 ,8778 8879 8880 -1 ,8779 8880 8881 -1 ,8780 8881 8882 -1 ,8781 8882 8883 -1 ,8782 8883 8884 -1 ,8783 8884 8885 -1 ,8784 8885 8886 -1 ,8785 8886 8887 -1 ,8787 8888 8889 -1 ,8788 8889 8890 -1 ,8789 8890 8891 -1 ,8790 8891 8892 -1 ,8791 8892 8893 -1 ,8792 8893 8894 -1 ,8793 8894 8895 -1 ,8794 8895 8896 -1 ,8795 8896 8897 -1 ,8796 8897 8898 -1 ,8797 8898 8899 -1 ,8798 8899 8900 -1 ,8799 8900 8901 -1 ,8800 8901 8902 -1 ,8801 8902 8903 -1 ,8802 8903 8904 -1 ,8803 8904 8905 -1 ,8804 8905 8906 -1 ,8805 8906 8907 -1 ,8806 8907 8908 -1 ,8807 8908 8909 -1 ,8808 8909 8910 -1 ,8809 8910 8911 -1 ,8810 8911 8912 -1 ,8811 8912 8913 -1 ,8812 8913 8914 -1 ,8813 8914 8915 -1 ,8814 8915 8916 -1 ,8815 8916 8917 -1 ,8816 8917 8918 -1 ,8817 8918 8919 -1 ,8818 8919 8920 -1 ,8819 8920 8921 -1 ,8820 8921 8922 -1 ,8821 8922 8923 -1 ,8822 8923 8924 -1 ,8823 8924 8925 -1 ,8824 8925 8926 -1 ,8825 8926 8927 -1 ,8826 8927 8928 -1 ,8827 8928 8929 -1 ,8828 8929 8930 -1 ,8829 8930 8931 -1 ,8830 8931 8932 -1 ,8831 8932 8933 -1 ,8832 8933 8934 -1 ,8833 8934 8935 -1 ,8834 8935 8936 -1 ,8835 8936 8937 -1 ,8836 8937 8938 -1 ,8837 8938 8939 -1 ,8838 8939 8940 -1 ,8839 8940 8941 -1 ,8840 8941 8942 -1 ,8841 8942 8943 -1 ,8842 8943 8944 -1 ,8843 8944 8945 -1 ,8844 8945 8946 -1 ,8845 8946 8947 -1 ,8846 8947 8948 -1 ,8847 8948 8949 -1 ,8848 8949 8950 -1 ,8849 8950 8951 -1 ,8850 8951 8952 -1 ,8851 8952 8953 -1 ,8852 8953 8954 -1 ,8853 8954 8955 -1 ,8854 8955 8956 -1 ,8855 8956 8957 -1 ,8856 8957 8958 -1 ,8857 8958 8959 -1 ,8858 8959 8960 -1 ,8859 8960 8961 -1 ,8860 8961 8962 -1 ,8861 8962 8963 -1 ,8862 8963 8964 -1 ,8863 8964 8965 -1 ,8864 8965 8966 -1 ,8865 8966 8967 -1 ,8866 8967 8968 -1 ,8867 8968 8969 -1 ,8868 8969 8970 -1 ,8869 8970 8971 -1 ,8870 8971 8972 -1 ,8871 8972 8973 -1 ,8872 8973 8974 -1 ,8873 8974 8975 -1 ,8874 8975 8976 -1 ,8875 8976 8977 -1 ,8876 8977 8978 -1 ,8877 8978 8979 -1 ,8878 8979 8980 -1 ,8879 8980 8981 -1 ,8880 8981 8982 -1 ,8881 8982 8983 -1 ,8882 8983 8984 -1 ,8883 8984 8985 -1 ,8884 8985 8986 -1 ,8885 8986 8987 -1 ,8886 8987 8988 -1 ,8888 8989 8990 -1 ,8889 8990 8991 -1 ,8890 8991 8992 -1 ,8891 8992 8993 -1 ,8892 8993 8994 -1 ,8893 8994 8995 -1 ,8894 8995 8996 -1 ,8895 8996 8997 -1 ,8896 8997 8998 -1 ,8897 8998 8999 -1 ,8898 8999 9000 -1 ,8899 9000 9001 -1 ,8900 9001 9002 -1 ,8901 9002 9003 -1 ,8902 9003 9004 -1 ,8903 9004 9005 -1 ,8904 9005 9006 -1 ,8905 9006 9007 -1 ,8906 9007 9008 -1 ,8907 9008 9009 -1 ,8908 9009 9010 -1 ,8909 9010 9011 -1 ,8910 9011 9012 -1 ,8911 9012 9013 -1 ,8912 9013 9014 -1 ,8913 9014 9015 -1 ,8914 9015 9016 -1 ,8915 9016 9017 -1 ,8916 9017 9018 -1 ,8917 9018 9019 -1 ,8918 9019 9020 -1 ,8919 9020 9021 -1 ,8920 9021 9022 -1 ,8921 9022 9023 -1 ,8922 9023 9024 -1 ,8923 9024 9025 -1 ,8924 9025 9026 -1 ,8925 9026 9027 -1 ,8926 9027 9028 -1 ,8927 9028 9029 -1 ,8928 9029 9030 -1 ,8929 9030 9031 -1 ,8930 9031 9032 -1 ,8931 9032 9033 -1 ,8932 9033 9034 -1 ,8933 9034 9035 -1 ,8934 9035 9036 -1 ,8935 9036 9037 -1 ,8936 9037 9038 -1 ,8937 9038 9039 -1 ,8938 9039 9040 -1 ,8939 9040 9041 -1 ,8940 9041 9042 -1 ,8941 9042 9043 -1 ,8942 9043 9044 -1 ,8943 9044 9045 -1 ,8944 9045 9046 -1 ,8945 9046 9047 -1 ,8946 9047 9048 -1 ,8947 9048 9049 -1 ,8948 9049 9050 -1 ,8949 9050 9051 -1 ,8950 9051 9052 -1 ,8951 9052 9053 -1 ,8952 9053 9054 -1 ,8953 9054 9055 -1 ,8954 9055 9056 -1 ,8955 9056 9057 -1 ,8956 9057 9058 -1 ,8957 9058 9059 -1 ,8958 9059 9060 -1 ,8959 9060 9061 -1 ,8960 9061 9062 -1 ,8961 9062 9063 -1 ,8962 9063 9064 -1 ,8963 9064 9065 -1 ,8964 9065 9066 -1 ,8965 9066 9067 -1 ,8966 9067 9068 -1 ,8967 9068 9069 -1 ,8968 9069 9070 -1 ,8969 9070 9071 -1 ,8970 9071 9072 -1 ,8971 9072 9073 -1 ,8972 9073 9074 -1 ,8973 9074 9075 -1 ,8974 9075 9076 -1 ,8975 9076 9077 -1 ,8976 9077 9078 -1 ,8977 9078 9079 -1 ,8978 9079 9080 -1 ,8979 9080 9081 -1 ,8980 9081 9082 -1 ,8981 9082 9083 -1 ,8982 9083 9084 -1 ,8983 9084 9085 -1 ,8984 9085 9086 -1 ,8985 9086 9087 -1 ,8986 9087 9088 -1 ,8987 9088 9089 -1 ,8989 9090 9091 -1 ,8990 9091 9092 -1 ,8991 9092 9093 -1 ,8992 9093 9094 -1 ,8993 9094 9095 -1 ,8994 9095 9096 -1 ,8995 9096 9097 -1 ,8996 9097 9098 -1 ,8997 9098 9099 -1 ,8998 9099 9100 -1 ,8999 9100 9101 -1 ,9000 9101 9102 -1 ,9001 9102 9103 -1 ,9002 9103 9104 -1 ,9003 9104 9105 -1 ,9004 9105 9106 -1 ,9005 9106 9107 -1 ,9006 9107 9108 -1 ,9007 9108 9109 -1 ,9008 9109 9110 -1 ,9009 9110 9111 -1 ,9010 9111 9112 -1 ,9011 9112 9113 -1 ,9012 9113 9114 -1 ,9013 9114 9115 -1 ,9014 9115 9116 -1 ,9015 9116 9117 -1 ,9016 9117 9118 -1 ,9017 9118 9119 -1 ,9018 9119 9120 -1 ,9019 9120 9121 -1 ,9020 9121 9122 -1 ,9021 9122 9123 -1 ,9022 9123 9124 -1 ,9023 9124 9125 -1 ,9024 9125 9126 -1 ,9025 9126 9127 -1 ,9026 9127 9128 -1 ,9027 9128 9129 -1 ,9028 9129 9130 -1 ,9029 9130 9131 -1 ,9030 9131 9132 -1 ,9031 9132 9133 -1 ,9032 9133 9134 -1 ,9033 9134 9135 -1 ,9034 9135 9136 -1 ,9035 9136 9137 -1 ,9036 9137 9138 -1 ,9037 9138 9139 -1 ,9038 9139 9140 -1 ,9039 9140 9141 -1 ,9040 9141 9142 -1 ,9041 9142 9143 -1 ,9042 9143 9144 -1 ,9043 9144 9145 -1 ,9044 9145 9146 -1 ,9045 9146 9147 -1 ,9046 9147 9148 -1 ,9047 9148 9149 -1 ,9048 9149 9150 -1 ,9049 9150 9151 -1 ,9050 9151 9152 -1 ,9051 9152 9153 -1 ,9052 9153 9154 -1 ,9053 9154 9155 -1 ,9054 9155 9156 -1 ,9055 9156 9157 -1 ,9056 9157 9158 -1 ,9057 9158 9159 -1 ,9058 9159 9160 -1 ,9059 9160 9161 -1 ,9060 9161 9162 -1 ,9061 9162 9163 -1 ,9062 9163 9164 -1 ,9063 9164 9165 -1 ,9064 9165 9166 -1 ,9065 9166 9167 -1 ,9066 9167 9168 -1 ,9067 9168 9169 -1 ,9068 9169 9170 -1 ,9069 9170 9171 -1 ,9070 9171 9172 -1 ,9071 9172 9173 -1 ,9072 9173 9174 -1 ,9073 9174 9175 -1 ,9074 9175 9176 -1 ,9075 9176 9177 -1 ,9076 9177 9178 -1 ,9077 9178 9179 -1 ,9078 9179 9180 -1 ,9079 9180 9181 -1 ,9080 9181 9182 -1 ,9081 9182 9183 -1 ,9082 9183 9184 -1 ,9083 9184 9185 -1 ,9084 9185 9186 -1 ,9085 9186 9187 -1 ,9086 9187 9188 -1 ,9087 9188 9189 -1 ,9088 9189 9190 -1 ,9090 9191 9192 -1 ,9091 9192 9193 -1 ,9092 9193 9194 -1 ,9093 9194 9195 -1 ,9094 9195 9196 -1 ,9095 9196 9197 -1 ,9096 9197 9198 -1 ,9097 9198 9199 -1 ,9098 9199 9200 -1 ,9099 9200 9201 -1 ,9100 9201 9202 -1 ,9101 9202 9203 -1 ,9102 9203 9204 -1 ,9103 9204 9205 -1 ,9104 9205 9206 -1 ,9105 9206 9207 -1 ,9106 9207 9208 -1 ,9107 9208 9209 -1 ,9108 9209 9210 -1 ,9109 9210 9211 -1 ,9110 9211 9212 -1 ,9111 9212 9213 -1 ,9112 9213 9214 -1 ,9113 9214 9215 -1 ,9114 9215 9216 -1 ,9115 9216 9217 -1 ,9116 9217 9218 -1 ,9117 9218 9219 -1 ,9118 9219 9220 -1 ,9119 9220 9221 -1 ,9120 9221 9222 -1 ,9121 9222 9223 -1 ,9122 9223 9224 -1 ,9123 9224 9225 -1 ,9124 9225 9226 -1 ,9125 9226 9227 -1 ,9126 9227 9228 -1 ,9127 9228 9229 -1 ,9128 9229 9230 -1 ,9129 9230 9231 -1 ,9130 9231 9232 -1 ,9131 9232 9233 -1 ,9132 9233 9234 -1 ,9133 9234 9235 -1 ,9134 9235 9236 -1 ,9135 9236 9237 -1 ,9136 9237 9238 -1 ,9137 9238 9239 -1 ,9138 9239 9240 -1 ,9139 9240 9241 -1 ,9140 9241 9242 -1 ,9141 9242 9243 -1 ,9142 9243 9244 -1 ,9143 9244 9245 -1 ,9144 9245 9246 -1 ,9145 9246 9247 -1 ,9146 9247 9248 -1 ,9147 9248 9249 -1 ,9148 9249 9250 -1 ,9149 9250 9251 -1 ,9150 9251 9252 -1 ,9151 9252 9253 -1 ,9152 9253 9254 -1 ,9153 9254 9255 -1 ,9154 9255 9256 -1 ,9155 9256 9257 -1 ,9156 9257 9258 -1 ,9157 9258 9259 -1 ,9158 9259 9260 -1 ,9159 9260 9261 -1 ,9160 9261 9262 -1 ,9161 9262 9263 -1 ,9162 9263 9264 -1 ,9163 9264 9265 -1 ,9164 9265 9266 -1 ,9165 9266 9267 -1 ,9166 9267 9268 -1 ,9167 9268 9269 -1 ,9168 9269 9270 -1 ,9169 9270 9271 -1 ,9170 9271 9272 -1 ,9171 9272 9273 -1 ,9172 9273 9274 -1 ,9173 9274 9275 -1 ,9174 9275 9276 -1 ,9175 9276 9277 -1 ,9176 9277 9278 -1 ,9177 9278 9279 -1 ,9178 9279 9280 -1 ,9179 9280 9281 -1 ,9180 9281 9282 -1 ,9181 9282 9283 -1 ,9182 9283 9284 -1 ,9183 9284 9285 -1 ,9184 9285 9286 -1 ,9185 9286 9287 -1 ,9186 9287 9288 -1 ,9187 9288 9289 -1 ,9188 9289 9290 -1 ,9189 9290 9291 -1 ,9191 9292 9293 -1 ,9192 9293 9294 -1 ,9193 9294 9295 -1 ,9194 9295 9296 -1 ,9195 9296 9297 -1 ,9196 9297 9298 -1 ,9197 9298 9299 -1 ,9198 9299 9300 -1 ,9199 9300 9301 -1 ,9200 9301 9302 -1 ,9201 9302 9303 -1 ,9202 9303 9304 -1 ,9203 9304 9305 -1 ,9204 9305 9306 -1 ,9205 9306 9307 -1 ,9206 9307 9308 -1 ,9207 9308 9309 -1 ,9208 9309 9310 -1 ,9209 9310 9311 -1 ,9210 9311 9312 -1 ,9211 9312 9313 -1 ,9212 9313 9314 -1 ,9213 9314 9315 -1 ,9214 9315 9316 -1 ,9215 9316 9317 -1 ,9216 9317 9318 -1 ,9217 9318 9319 -1 ,9218 9319 9320 -1 ,9219 9320 9321 -1 ,9220 9321 9322 -1 ,9221 9322 9323 -1 ,9222 9323 9324 -1 ,9223 9324 9325 -1 ,9224 9325 9326 -1 ,9225 9326 9327 -1 ,9226 9327 9328 -1 ,9227 9328 9329 -1 ,9228 9329 9330 -1 ,9229 9330 9331 -1 ,9230 9331 9332 -1 ,9231 9332 9333 -1 ,9232 9333 9334 -1 ,9233 9334 9335 -1 ,9234 9335 9336 -1 ,9235 9336 9337 -1 ,9236 9337 9338 -1 ,9237 9338 9339 -1 ,9238 9339 9340 -1 ,9239 9340 9341 -1 ,9240 9341 9342 -1 ,9241 9342 9343 -1 ,9242 9343 9344 -1 ,9243 9344 9345 -1 ,9244 9345 9346 -1 ,9245 9346 9347 -1 ,9246 9347 9348 -1 ,9247 9348 9349 -1 ,9248 9349 9350 -1 ,9249 9350 9351 -1 ,9250 9351 9352 -1 ,9251 9352 9353 -1 ,9252 9353 9354 -1 ,9253 9354 9355 -1 ,9254 9355 9356 -1 ,9255 9356 9357 -1 ,9256 9357 9358 -1 ,9257 9358 9359 -1 ,9258 9359 9360 -1 ,9259 9360 9361 -1 ,9260 9361 9362 -1 ,9261 9362 9363 -1 ,9262 9363 9364 -1 ,9263 9364 9365 -1 ,9264 9365 9366 -1 ,9265 9366 9367 -1 ,9266 9367 9368 -1 ,9267 9368 9369 -1 ,9268 9369 9370 -1 ,9269 9370 9371 -1 ,9270 9371 9372 -1 ,9271 9372 9373 -1 ,9272 9373 9374 -1 ,9273 9374 9375 -1 ,9274 9375 9376 -1 ,9275 9376 9377 -1 ,9276 9377 9378 -1 ,9277 9378 9379 -1 ,9278 9379 9380 -1 ,9279 9380 9381 -1 ,9280 9381 9382 -1 ,9281 9382 9383 -1 ,9282 9383 9384 -1 ,9283 9384 9385 -1 ,9284 9385 9386 -1 ,9285 9386 9387 -1 ,9286 9387 9388 -1 ,9287 9388 9389 -1 ,9288 9389 9390 -1 ,9289 9390 9391 -1 ,9290 9391 9392 -1 ,9292 9393 9394 -1 ,9293 9394 9395 -1 ,9294 9395 9396 -1 ,9295 9396 9397 -1 ,9296 9397 9398 -1 ,9297 9398 9399 -1 ,9298 9399 9400 -1 ,9299 9400 9401 -1 ,9300 9401 9402 -1 ,9301 9402 9403 -1 ,9302 9403 9404 -1 ,9303 9404 9405 -1 ,9304 9405 9406 -1 ,9305 9406 9407 -1 ,9306 9407 9408 -1 ,9307 9408 9409 -1 ,9308 9409 9410 -1 ,9309 9410 9411 -1 ,9310 9411 9412 -1 ,9311 9412 9413 -1 ,9312 9413 9414 -1 ,9313 9414 9415 -1 ,9314 9415 9416 -1 ,9315 9416 9417 -1 ,9316 9417 9418 -1 ,9317 9418 9419 -1 ,9318 9419 9420 -1 ,9319 9420 9421 -1 ,9320 9421 9422 -1 ,9321 9422 9423 -1 ,9322 9423 9424 -1 ,9323 9424 9425 -1 ,9324 9425 9426 -1 ,9325 9426 9427 -1 ,9326 9427 9428 -1 ,9327 9428 9429 -1 ,9328 9429 9430 -1 ,9329 9430 9431 -1 ,9330 9431 9432 -1 ,9331 9432 9433 -1 ,9332 9433 9434 -1 ,9333 9434 9435 -1 ,9334 9435 9436 -1 ,9335 9436 9437 -1 ,9336 9437 9438 -1 ,9337 9438 9439 -1 ,9338 9439 9440 -1 ,9339 9440 9441 -1 ,9340 9441 9442 -1 ,9341 9442 9443 -1 ,9342 9443 9444 -1 ,9343 9444 9445 -1 ,9344 9445 9446 -1 ,9345 9446 9447 -1 ,9346 9447 9448 -1 ,9347 9448 9449 -1 ,9348 9449 9450 -1 ,9349 9450 9451 -1 ,9350 9451 9452 -1 ,9351 9452 9453 -1 ,9352 9453 9454 -1 ,9353 9454 9455 -1 ,9354 9455 9456 -1 ,9355 9456 9457 -1 ,9356 9457 9458 -1 ,9357 9458 9459 -1 ,9358 9459 9460 -1 ,9359 9460 9461 -1 ,9360 9461 9462 -1 ,9361 9462 9463 -1 ,9362 9463 9464 -1 ,9363 9464 9465 -1 ,9364 9465 9466 -1 ,9365 9466 9467 -1 ,9366 9467 9468 -1 ,9367 9468 9469 -1 ,9368 9469 9470 -1 ,9369 9470 9471 -1 ,9370 9471 9472 -1 ,9371 9472 9473 -1 ,9372 9473 9474 -1 ,9373 9474 9475 -1 ,9374 9475 9476 -1 ,9375 9476 9477 -1 ,9376 9477 9478 -1 ,9377 9478 9479 -1 ,9378 9479 9480 -1 ,9379 9480 9481 -1 ,9380 9481 9482 -1 ,9381 9482 9483 -1 ,9382 9483 9484 -1 ,9383 9484 9485 -1 ,9384 9485 9486 -1 ,9385 9486 9487 -1 ,9386 9487 9488 -1 ,9387 9488 9489 -1 ,9388 9489 9490 -1 ,9389 9490 9491 -1 ,9390 9491 9492 -1 ,9391 9492 9493 -1 ,9393 9494 9495 -1 ,9394 9495 9496 -1 ,9395 9496 9497 -1 ,9396 9497 9498 -1 ,9397 9498 9499 -1 ,9398 9499 9500 -1 ,9399 9500 9501 -1 ,9400 9501 9502 -1 ,9401 9502 9503 -1 ,9402 9503 9504 -1 ,9403 9504 9505 -1 ,9404 9505 9506 -1 ,9405 9506 9507 -1 ,9406 9507 9508 -1 ,9407 9508 9509 -1 ,9408 9509 9510 -1 ,9409 9510 9511 -1 ,9410 9511 9512 -1 ,9411 9512 9513 -1 ,9412 9513 9514 -1 ,9413 9514 9515 -1 ,9414 9515 9516 -1 ,9415 9516 9517 -1 ,9416 9517 9518 -1 ,9417 9518 9519 -1 ,9418 9519 9520 -1 ,9419 9520 9521 -1 ,9420 9521 9522 -1 ,9421 9522 9523 -1 ,9422 9523 9524 -1 ,9423 9524 9525 -1 ,9424 9525 9526 -1 ,9425 9526 9527 -1 ,9426 9527 9528 -1 ,9427 9528 9529 -1 ,9428 9529 9530 -1 ,9429 9530 9531 -1 ,9430 9531 9532 -1 ,9431 9532 9533 -1 ,9432 9533 9534 -1 ,9433 9534 9535 -1 ,9434 9535 9536 -1 ,9435 9536 9537 -1 ,9436 9537 9538 -1 ,9437 9538 9539 -1 ,9438 9539 9540 -1 ,9439 9540 9541 -1 ,9440 9541 9542 -1 ,9441 9542 9543 -1 ,9442 9543 9544 -1 ,9443 9544 9545 -1 ,9444 9545 9546 -1 ,9445 9546 9547 -1 ,9446 9547 9548 -1 ,9447 9548 9549 -1 ,9448 9549 9550 -1 ,9449 9550 9551 -1 ,9450 9551 9552 -1 ,9451 9552 9553 -1 ,9452 9553 9554 -1 ,9453 9554 9555 -1 ,9454 9555 9556 -1 ,9455 9556 9557 -1 ,9456 9557 9558 -1 ,9457 9558 9559 -1 ,9458 9559 9560 -1 ,9459 9560 9561 -1 ,9460 9561 9562 -1 ,9461 9562 9563 -1 ,9462 9563 9564 -1 ,9463 9564 9565 -1 ,9464 9565 9566 -1 ,9465 9566 9567 -1 ,9466 9567 9568 -1 ,9467 9568 9569 -1 ,9468 9569 9570 -1 ,9469 9570 9571 -1 ,9470 9571 9572 -1 ,9471 9572 9573 -1 ,9472 9573 9574 -1 ,9473 9574 9575 -1 ,9474 9575 9576 -1 ,9475 9576 9577 -1 ,9476 9577 9578 -1 ,9477 9578 9579 -1 ,9478 9579 9580 -1 ,9479 9580 9581 -1 ,9480 9581 9582 -1 ,9481 9582 9583 -1 ,9482 9583 9584 -1 ,9483 9584 9585 -1 ,9484 9585 9586 -1 ,9485 9586 9587 -1 ,9486 9587 9588 -1 ,9487 9588 9589 -1 ,9488 9589 9590 -1 ,9489 9590 9591 -1 ,9490 9591 9592 -1 ,9491 9592 9593 -1 ,9492 9593 9594 -1 ,9494 9595 9596 -1 ,9495 9596 9597 -1 ,9496 9597 9598 -1 ,9497 9598 9599 -1 ,9498 9599 9600 -1 ,9499 9600 9601 -1 ,9500 9601 9602 -1 ,9501 9602 9603 -1 ,9502 9603 9604 -1 ,9503 9604 9605 -1 ,9504 9605 9606 -1 ,9505 9606 9607 -1 ,9506 9607 9608 -1 ,9507 9608 9609 -1 ,9508 9609 9610 -1 ,9509 9610 9611 -1 ,9510 9611 9612 -1 ,9511 9612 9613 -1 ,9512 9613 9614 -1 ,9513 9614 9615 -1 ,9514 9615 9616 -1 ,9515 9616 9617 -1 ,9516 9617 9618 -1 ,9517 9618 9619 -1 ,9518 9619 9620 -1 ,9519 9620 9621 -1 ,9520 9621 9622 -1 ,9521 9622 9623 -1 ,9522 9623 9624 -1 ,9523 9624 9625 -1 ,9524 9625 9626 -1 ,9525 9626 9627 -1 ,9526 9627 9628 -1 ,9527 9628 9629 -1 ,9528 9629 9630 -1 ,9529 9630 9631 -1 ,9530 9631 9632 -1 ,9531 9632 9633 -1 ,9532 9633 9634 -1 ,9533 9634 9635 -1 ,9534 9635 9636 -1 ,9535 9636 9637 -1 ,9536 9637 9638 -1 ,9537 9638 9639 -1 ,9538 9639 9640 -1 ,9539 9640 9641 -1 ,9540 9641 9642 -1 ,9541 9642 9643 -1 ,9542 9643 9644 -1 ,9543 9644 9645 -1 ,9544 9645 9646 -1 ,9545 9646 9647 -1 ,9546 9647 9648 -1 ,9547 9648 9649 -1 ,9548 9649 9650 -1 ,9549 9650 9651 -1 ,9550 9651 9652 -1 ,9551 9652 9653 -1 ,9552 9653 9654 -1 ,9553 9654 9655 -1 ,9554 9655 9656 -1 ,9555 9656 9657 -1 ,9556 9657 9658 -1 ,9557 9658 9659 -1 ,9558 9659 9660 -1 ,9559 9660 9661 -1 ,9560 9661 9662 -1 ,9561 9662 9663 -1 ,9562 9663 9664 -1 ,9563 9664 9665 -1 ,9564 9665 9666 -1 ,9565 9666 9667 -1 ,9566 9667 9668 -1 ,9567 9668 9669 -1 ,9568 9669 9670 -1 ,9569 9670 9671 -1 ,9570 9671 9672 -1 ,9571 9672 9673 -1 ,9572 9673 9674 -1 ,9573 9674 9675 -1 ,9574 9675 9676 -1 ,9575 9676 9677 -1 ,9576 9677 9678 -1 ,9577 9678 9679 -1 ,9578 9679 9680 -1 ,9579 9680 9681 -1 ,9580 9681 9682 -1 ,9581 9682 9683 -1 ,9582 9683 9684 -1 ,9583 9684 9685 -1 ,9584 9685 9686 -1 ,9585 9686 9687 -1 ,9586 9687 9688 -1 ,9587 9688 9689 -1 ,9588 9689 9690 -1 ,9589 9690 9691 -1 ,9590 9691 9692 -1 ,9591 9692 9693 -1 ,9592 9693 9694 -1 ,9593 9694 9695 -1 ,9595 9696 9697 -1 ,9596 9697 9698 -1 ,9597 9698 9699 -1 ,9598 9699 9700 -1 ,9599 9700 9701 -1 ,9600 9701 9702 -1 ,9601 9702 9703 -1 ,9602 9703 9704 -1 ,9603 9704 9705 -1 ,9604 9705 9706 -1 ,9605 9706 9707 -1 ,9606 9707 9708 -1 ,9607 9708 9709 -1 ,9608 9709 9710 -1 ,9609 9710 9711 -1 ,9610 9711 9712 -1 ,9611 9712 9713 -1 ,9612 9713 9714 -1 ,9613 9714 9715 -1 ,9614 9715 9716 -1 ,9615 9716 9717 -1 ,9616 9717 9718 -1 ,9617 9718 9719 -1 ,9618 9719 9720 -1 ,9619 9720 9721 -1 ,9620 9721 9722 -1 ,9621 9722 9723 -1 ,9622 9723 9724 -1 ,9623 9724 9725 -1 ,9624 9725 9726 -1 ,9625 9726 9727 -1 ,9626 9727 9728 -1 ,9627 9728 9729 -1 ,9628 9729 9730 -1 ,9629 9730 9731 -1 ,9630 9731 9732 -1 ,9631 9732 9733 -1 ,9632 9733 9734 -1 ,9633 9734 9735 -1 ,9634 9735 9736 -1 ,9635 9736 9737 -1 ,9636 9737 9738 -1 ,9637 9738 9739 -1 ,9638 9739 9740 -1 ,9639 9740 9741 -1 ,9640 9741 9742 -1 ,9641 9742 9743 -1 ,9642 9743 9744 -1 ,9643 9744 9745 -1 ,9644 9745 9746 -1 ,9645 9746 9747 -1 ,9646 9747 9748 -1 ,9647 9748 9749 -1 ,9648 9749 9750 -1 ,9649 9750 9751 -1 ,9650 9751 9752 -1 ,9651 9752 9753 -1 ,9652 9753 9754 -1 ,9653 9754 9755 -1 ,9654 9755 9756 -1 ,9655 9756 9757 -1 ,9656 9757 9758 -1 ,9657 9758 9759 -1 ,9658 9759 9760 -1 ,9659 9760 9761 -1 ,9660 9761 9762 -1 ,9661 9762 9763 -1 ,9662 9763 9764 -1 ,9663 9764 9765 -1 ,9664 9765 9766 -1 ,9665 9766 9767 -1 ,9666 9767 9768 -1 ,9667 9768 9769 -1 ,9668 9769 9770 -1 ,9669 9770 9771 -1 ,9670 9771 9772 -1 ,9671 9772 9773 -1 ,9672 9773 9774 -1 ,9673 9774 9775 -1 ,9674 9775 9776 -1 ,9675 9776 9777 -1 ,9676 9777 9778 -1 ,9677 9778 9779 -1 ,9678 9779 9780 -1 ,9679 9780 9781 -1 ,9680 9781 9782 -1 ,9681 9782 9783 -1 ,9682 9783 9784 -1 ,9683 9784 9785 -1 ,9684 9785 9786 -1 ,9685 9786 9787 -1 ,9686 9787 9788 -1 ,9687 9788 9789 -1 ,9688 9789 9790 -1 ,9689 9790 9791 -1 ,9690 9791 9792 -1 ,9691 9792 9793 -1 ,9692 9793 9794 -1 ,9693 9794 9795 -1 ,9694 9795 9796 -1 ,9696 9797 9798 -1 ,9697 9798 9799 -1 ,9698 9799 9800 -1 ,9699 9800 9801 -1 ,9700 9801 9802 -1 ,9701 9802 9803 -1 ,9702 9803 9804 -1 ,9703 9804 9805 -1 ,9704 9805 9806 -1 ,9705 9806 9807 -1 ,9706 9807 9808 -1 ,9707 9808 9809 -1 ,9708 9809 9810 -1 ,9709 9810 9811 -1 ,9710 9811 9812 -1 ,9711 9812 9813 -1 ,9712 9813 9814 -1 ,9713 9814 9815 -1 ,9714 9815 9816 -1 ,9715 9816 9817 -1 ,9716 9817 9818 -1 ,9717 9818 9819 -1 ,9718 9819 9820 -1 ,9719 9820 9821 -1 ,9720 9821 9822 -1 ,9721 9822 9823 -1 ,9722 9823 9824 -1 ,9723 9824 9825 -1 ,9724 9825 9826 -1 ,9725 9826 9827 -1 ,9726 9827 9828 -1 ,9727 9828 9829 -1 ,9728 9829 9830 -1 ,9729 9830 9831 -1 ,9730 9831 9832 -1 ,9731 9832 9833 -1 ,9732 9833 9834 -1 ,9733 9834 9835 -1 ,9734 9835 9836 -1 ,9735 9836 9837 -1 ,9736 9837 9838 -1 ,9737 9838 9839 -1 ,9738 9839 9840 -1 ,9739 9840 9841 -1 ,9740 9841 9842 -1 ,9741 9842 9843 -1 ,9742 9843 9844 -1 ,9743 9844 9845 -1 ,9744 9845 9846 -1 ,9745 9846 9847 -1 ,9746 9847 9848 -1 ,9747 9848 9849 -1 ,9748 9849 9850 -1 ,9749 9850 9851 -1 ,9750 9851 9852 -1 ,9751 9852 9853 -1 ,9752 9853 9854 -1 ,9753 9854 9855 -1 ,9754 9855 9856 -1 ,9755 9856 9857 -1 ,9756 9857 9858 -1 ,9757 9858 9859 -1 ,9758 9859 9860 -1 ,9759 9860 9861 -1 ,9760 9861 9862 -1 ,9761 9862 9863 -1 ,9762 9863 9864 -1 ,9763 9864 9865 -1 ,9764 9865 9866 -1 ,9765 9866 9867 -1 ,9766 9867 9868 -1 ,9767 9868 9869 -1 ,9768 9869 9870 -1 ,9769 9870 9871 -1 ,9770 9871 9872 -1 ,9771 9872 9873 -1 ,9772 9873 9874 -1 ,9773 9874 9875 -1 ,9774 9875 9876 -1 ,9775 9876 9877 -1 ,9776 9877 9878 -1 ,9777 9878 9879 -1 ,9778 9879 9880 -1 ,9779 9880 9881 -1 ,9780 9881 9882 -1 ,9781 9882 9883 -1 ,9782 9883 9884 -1 ,9783 9884 9885 -1 ,9784 9885 9886 -1 ,9785 9886 9887 -1 ,9786 9887 9888 -1 ,9787 9888 9889 -1 ,9788 9889 9890 -1 ,9789 9890 9891 -1 ,9790 9891 9892 -1 ,9791 9892 9893 -1 ,9792 9893 9894 -1 ,9793 9894 9895 -1 ,9794 9895 9896 -1 ,9795 9896 9897 -1 ,9797 9898 9899 -1 ,9798 9899 9900 -1 ,9799 9900 9901 -1 ,9800 9901 9902 -1 ,9801 9902 9903 -1 ,9802 9903 9904 -1 ,9803 9904 9905 -1 ,9804 9905 9906 -1 ,9805 9906 9907 -1 ,9806 9907 9908 -1 ,9807 9908 9909 -1 ,9808 9909 9910 -1 ,9809 9910 9911 -1 ,9810 9911 9912 -1 ,9811 9912 9913 -1 ,9812 9913 9914 -1 ,9813 9914 9915 -1 ,9814 9915 9916 -1 ,9815 9916 9917 -1 ,9816 9917 9918 -1 ,9817 9918 9919 -1 ,9818 9919 9920 -1 ,9819 9920 9921 -1 ,9820 9921 9922 -1 ,9821 9922 9923 -1 ,9822 9923 9924 -1 ,9823 9924 9925 -1 ,9824 9925 9926 -1 ,9825 9926 9927 -1 ,9826 9927 9928 -1 ,9827 9928 9929 -1 ,9828 9929 9930 -1 ,9829 9930 9931 -1 ,9830 9931 9932 -1 ,9831 9932 9933 -1 ,9832 9933 9934 -1 ,9833 9934 9935 -1 ,9834 9935 9936 -1 ,9835 9936 9937 -1 ,9836 9937 9938 -1 ,9837 9938 9939 -1 ,9838 9939 9940 -1 ,9839 9940 9941 -1 ,9840 9941 9942 -1 ,9841 9942 9943 -1 ,9842 9943 9944 -1 ,9843 9944 9945 -1 ,9844 9945 9946 -1 ,9845 9946 9947 -1 ,9846 9947 9948 -1 ,9847 9948 9949 -1 ,9848 9949 9950 -1 ,9849 9950 9951 -1 ,9850 9951 9952 -1 ,9851 9952 9953 -1 ,9852 9953 9954 -1 ,9853 9954 9955 -1 ,9854 9955 9956 -1 ,9855 9956 9957 -1 ,9856 9957 9958 -1 ,9857 9958 9959 -1 ,9858 9959 9960 -1 ,9859 9960 9961 -1 ,9860 9961 9962 -1 ,9861 9962 9963 -1 ,9862 9963 9964 -1 ,9863 9964 9965 -1 ,9864 9965 9966 -1 ,9865 9966 9967 -1 ,9866 9967 9968 -1 ,9867 9968 9969 -1 ,9868 9969 9970 -1 ,9869 9970 9971 -1 ,9870 9971 9972 -1 ,9871 9972 9973 -1 ,9872 9973 9974 -1 ,9873 9974 9975 -1 ,9874 9975 9976 -1 ,9875 9976 9977 -1 ,9876 9977 9978 -1 ,9877 9978 9979 -1 ,9878 9979 9980 -1 ,9879 9980 9981 -1 ,9880 9981 9982 -1 ,9881 9982 9983 -1 ,9882 9983 9984 -1 ,9883 9984 9985 -1 ,9884 9985 9986 -1 ,9885 9986 9987 -1 ,9886 9987 9988 -1 ,9887 9988 9989 -1 ,9888 9989 9990 -1 ,9889 9990 9991 -1 ,9890 9991 9992 -1 ,9891 9992 9993 -1 ,9892 9993 9994 -1 ,9893 9994 9995 -1 ,9894 9995 9996 -1 ,9895 9996 9997 -1 ,9896 9997 9998 -1 ,9898 9999 10000 -1 ,9899 10000 10001 -1 ,9900 10001 10002 -1 ,9901 10002 10003 -1 ,9902 10003 10004 -1 ,9903 10004 10005 -1 ,9904 10005 10006 -1 ,9905 10006 10007 -1 ,9906 10007 10008 -1 ,9907 10008 10009 -1 ,9908 10009 10010 -1 ,9909 10010 10011 -1 ,9910 10011 10012 -1 ,9911 10012 10013 -1 ,9912 10013 10014 -1 ,9913 10014 10015 -1 ,9914 10015 10016 -1 ,9915 10016 10017 -1 ,9916 10017 10018 -1 ,9917 10018 10019 -1 ,9918 10019 10020 -1 ,9919 10020 10021 -1 ,9920 10021 10022 -1 ,9921 10022 10023 -1 ,9922 10023 10024 -1 ,9923 10024 10025 -1 ,9924 10025 10026 -1 ,9925 10026 10027 -1 ,9926 10027 10028 -1 ,9927 10028 10029 -1 ,9928 10029 10030 -1 ,9929 10030 10031 -1 ,9930 10031 10032 -1 ,9931 10032 10033 -1 ,9932 10033 10034 -1 ,9933 10034 10035 -1 ,9934 10035 10036 -1 ,9935 10036 10037 -1 ,9936 10037 10038 -1 ,9937 10038 10039 -1 ,9938 10039 10040 -1 ,9939 10040 10041 -1 ,9940 10041 10042 -1 ,9941 10042 10043 -1 ,9942 10043 10044 -1 ,9943 10044 10045 -1 ,9944 10045 10046 -1 ,9945 10046 10047 -1 ,9946 10047 10048 -1 ,9947 10048 10049 -1 ,9948 10049 10050 -1 ,9949 10050 10051 -1 ,9950 10051 10052 -1 ,9951 10052 10053 -1 ,9952 10053 10054 -1 ,9953 10054 10055 -1 ,9954 10055 10056 -1 ,9955 10056 10057 -1 ,9956 10057 10058 -1 ,9957 10058 10059 -1 ,9958 10059 10060 -1 ,9959 10060 10061 -1 ,9960 10061 10062 -1 ,9961 10062 10063 -1 ,9962 10063 10064 -1 ,9963 10064 10065 -1 ,9964 10065 10066 -1 ,9965 10066 10067 -1 ,9966 10067 10068 -1 ,9967 10068 10069 -1 ,9968 10069 10070 -1 ,9969 10070 10071 -1 ,9970 10071 10072 -1 ,9971 10072 10073 -1 ,9972 10073 10074 -1 ,9973 10074 10075 -1 ,9974 10075 10076 -1 ,9975 10076 10077 -1 ,9976 10077 10078 -1 ,9977 10078 10079 -1 ,9978 10079 10080 -1 ,9979 10080 10081 -1 ,9980 10081 10082 -1 ,9981 10082 10083 -1 ,9982 10083 10084 -1 ,9983 10084 10085 -1 ,9984 10085 10086 -1 ,9985 10086 10087 -1 ,9986 10087 10088 -1 ,9987 10088 10089 -1 ,9988 10089 10090 -1 ,9989 10090 10091 -1 ,9990 10091 10092 -1 ,9991 10092 10093 -1 ,9992 10093 10094 -1 ,9993 10094 10095 -1 ,9994 10095 10096 -1 ,9995 10096 10097 -1 ,9996 10097 10098 -1 ,9997 10098 10099 -1 ,9999 10100 10101 -1 ,10000 10101 10102 -1 ,10001 10102 10103 -1 ,10002 10103 10104 -1 ,10003 10104 10105 -1 ,10004 10105 10106 -1 ,10005 10106 10107 -1 ,10006 10107 10108 -1 ,10007 10108 10109 -1 ,10008 10109 10110 -1 ,10009 10110 10111 -1 ,10010 10111 10112 -1 ,10011 10112 10113 -1 ,10012 10113 10114 -1 ,10013 10114 10115 -1 ,10014 10115 10116 -1 ,10015 10116 10117 -1 ,10016 10117 10118 -1 ,10017 10118 10119 -1 ,10018 10119 10120 -1 ,10019 10120 10121 -1 ,10020 10121 10122 -1 ,10021 10122 10123 -1 ,10022 10123 10124 -1 ,10023 10124 10125 -1 ,10024 10125 10126 -1 ,10025 10126 10127 -1 ,10026 10127 10128 -1 ,10027 10128 10129 -1 ,10028 10129 10130 -1 ,10029 10130 10131 -1 ,10030 10131 10132 -1 ,10031 10132 10133 -1 ,10032 10133 10134 -1 ,10033 10134 10135 -1 ,10034 10135 10136 -1 ,10035 10136 10137 -1 ,10036 10137 10138 -1 ,10037 10138 10139 -1 ,10038 10139 10140 -1 ,10039 10140 10141 -1 ,10040 10141 10142 -1 ,10041 10142 10143 -1 ,10042 10143 10144 -1 ,10043 10144 10145 -1 ,10044 10145 10146 -1 ,10045 10146 10147 -1 ,10046 10147 10148 -1 ,10047 10148 10149 -1 ,10048 10149 10150 -1 ,10049 10150 10151 -1 ,10050 10151 10152 -1 ,10051 10152 10153 -1 ,10052 10153 10154 -1 ,10053 10154 10155 -1 ,10054 10155 10156 -1 ,10055 10156 10157 -1 ,10056 10157 10158 -1 ,10057 10158 10159 -1 ,10058 10159 10160 -1 ,10059 10160 10161 -1 ,10060 10161 10162 -1 ,10061 10162 10163 -1 ,10062 10163 10164 -1 ,10063 10164 10165 -1 ,10064 10165 10166 -1 ,10065 10166 10167 -1 ,10066 10167 10168 -1 ,10067 10168 10169 -1 ,10068 10169 10170 -1 ,10069 10170 10171 -1 ,10070 10171 10172 -1 ,10071 10172 10173 -1 ,10072 10173 10174 -1 ,10073 10174 10175 -1 ,10074 10175 10176 -1 ,10075 10176 10177 -1 ,10076 10177 10178 -1 ,10077 10178 10179 -1 ,10078 10179 10180 -1 ,10079 10180 10181 -1 ,10080 10181 10182 -1 ,10081 10182 10183 -1 ,10082 10183 10184 -1 ,10083 10184 10185 -1 ,10084 10185 10186 -1 ,10085 10186 10187 -1 ,10086 10187 10188 -1 ,10087 10188 10189 -1 ,10088 10189 10190 -1 ,10089 10190 10191 -1 ,10090 10191 10192 -1 ,10091 10192 10193 -1 ,10092 10193 10194 -1 ,10093 10194 10195 -1 ,10094 10195 10196 -1 ,10095 10196 10197 -1 ,10096 10197 10198 -1 ,10097 10198 10199 -1 ,10098 10199 10200 -1 ,1 0 102 -1 ,2 1 103 -1 ,3 2 104 -1 ,4 3 105 -1 ,5 4 106 -1 ,6 5 107 -1 ,7 6 108 -1 ,8 7 109 -1 ,9 8 110 -1 ,10 9 111 -1 ,11 10 112 -1 ,12 11 113 -1 ,13 12 114 -1 ,14 13 115 -1 ,15 14 116 -1 ,16 15 117 -1 ,17 16 118 -1 ,18 17 119 -1 ,19 18 120 -1 ,20 19 121 -1 ,21 20 122 -1 ,22 21 123 -1 ,23 22 124 -1 ,24 23 125 -1 ,25 24 126 -1 ,26 25 127 -1 ,27 26 128 -1 ,28 27 129 -1 ,29 28 130 -1 ,30 29 131 -1 ,31 30 132 -1 ,32 31 133 -1 ,33 32 134 -1 ,34 33 135 -1 ,35 34 136 -1 ,36 35 137 -1 ,37 36 138 -1 ,38 37 139 -1 ,39 38 140 -1 ,40 39 141 -1 ,41 40 142 -1 ,42 41 143 -1 ,43 42 144 -1 ,44 43 145 -1 ,45 44 146 -1 ,46 45 147 -1 ,47 46 148 -1 ,48 47 149 -1 ,49 48 150 -1 ,50 49 151 -1 ,51 50 152 -1 ,52 51 153 -1 ,53 52 154 -1 ,54 53 155 -1 ,55 54 156 -1 ,56 55 157 -1 ,57 56 158 -1 ,58 57 159 -1 ,59 58 160 -1 ,60 59 161 -1 ,61 60 162 -1 ,62 61 163 -1 ,63 62 164 -1 ,64 63 165 -1 ,65 64 166 -1 ,66 65 167 -1 ,67 66 168 -1 ,68 67 169 -1 ,69 68 170 -1 ,70 69 171 -1 ,71 70 172 -1 ,72 71 173 -1 ,73 72 174 -1 ,74 73 175 -1 ,75 74 176 -1 ,76 75 177 -1 ,77 76 178 -1 ,78 77 179 -1 ,79 78 180 -1 ,80 79 181 -1 ,81 80 182 -1 ,82 81 183 -1 ,83 82 184 -1 ,84 83 185 -1 ,85 84 186 -1 ,86 85 187 -1 ,87 86 188 -1 ,88 87 189 -1 ,89 88 190 -1 ,90 89 191 -1 ,91 90 192 -1 ,92 91 193 -1 ,93 92 194 -1 ,94 93 195 -1 ,95 94 196 -1 ,96 95 197 -1 ,97 96 198 -1 ,98 97 199 -1 ,99 98 200 -1 ,100 99 201 -1 ,102 101 203 -1 ,103 102 204 -1 ,104 103 205 -1 ,105 104 206 -1 ,106 105 207 -1 ,107 106 208 -1 ,108 107 209 -1 ,109 108 210 -1 ,110 109 211 -1 ,111 110 212 -1 ,112 111 213 -1 ,113 112 214 -1 ,114 113 215 -1 ,115 114 216 -1 ,116 115 217 -1 ,117 116 218 -1 ,118 117 219 -1 ,119 118 220 -1 ,120 119 221 -1 ,121 120 222 -1 ,122 121 223 -1 ,123 122 224 -1 ,124 123 225 -1 ,125 124 226 -1 ,126 125 227 -1 ,127 126 228 -1 ,128 127 229 -1 ,129 128 230 -1 ,130 129 231 -1 ,131 130 232 -1 ,132 131 233 -1 ,133 132 234 -1 ,134 133 235 -1 ,135 134 236 -1 ,136 135 237 -1 ,137 136 238 -1 ,138 137 239 -1 ,139 138 240 -1 ,140 139 241 -1 ,141 140 242 -1 ,142 141 243 -1 ,143 142 244 -1 ,144 143 245 -1 ,145 144 246 -1 ,146 145 247 -1 ,147 146 248 -1 ,148 147 249 -1 ,149 148 250 -1 ,150 149 251 -1 ,151 150 252 -1 ,152 151 253 -1 ,153 152 254 -1 ,154 153 255 -1 ,155 154 256 -1 ,156 155 257 -1 ,157 156 258 -1 ,158 157 259 -1 ,159 158 260 -1 ,160 159 261 -1 ,161 160 262 -1 ,162 161 263 -1 ,163 162 264 -1 ,164 163 265 -1 ,165 164 266 -1 ,166 165 267 -1 ,167 166 268 -1 ,168 167 269 -1 ,169 168 270 -1 ,170 169 271 -1 ,171 170 272 -1 ,172 171 273 -1 ,173 172 274 -1 ,174 173 275 -1 ,175 174 276 -1 ,176 175 277 -1 ,177 176 278 -1 ,178 177 279 -1 ,179 178 280 -1 ,180 179 281 -1 ,181 180 282 -1 ,182 181 283 -1 ,183 182 284 -1 ,184 183 285 -1 ,185 184 286 -1 ,186 185 287 -1 ,187 186 288 -1 ,188 187 289 -1 ,189 188 290 -1 ,190 189 291 -1 ,191 190 292 -1 ,192 191 293 -1 ,193 192 294 -1 ,194 193 295 -1 ,195 194 296 -1 ,196 195 297 -1 ,197 196 298 -1 ,198 197 299 -1 ,199 198 300 -1 ,200 199 301 -1 ,201 200 302 -1 ,203 202 304 -1 ,204 203 305 -1 ,205 204 306 -1 ,206 205 307 -1 ,207 206 308 -1 ,208 207 309 -1 ,209 208 310 -1 ,210 209 311 -1 ,211 210 312 -1 ,212 211 313 -1 ,213 212 314 -1 ,214 213 315 -1 ,215 214 316 -1 ,216 215 317 -1 ,217 216 318 -1 ,218 217 319 -1 ,219 218 320 -1 ,220 219 321 -1 ,221 220 322 -1 ,222 221 323 -1 ,223 222 324 -1 ,224 223 325 -1 ,225 224 326 -1 ,226 225 327 -1 ,227 226 328 -1 ,228 227 329 -1 ,229 228 330 -1 ,230 229 331 -1 ,231 230 332 -1 ,232 231 333 -1 ,233 232 334 -1 ,234 233 335 -1 ,235 234 336 -1 ,236 235 337 -1 ,237 236 338 -1 ,238 237 339 -1 ,239 238 340 -1 ,240 239 341 -1 ,241 240 342 -1 ,242 241 343 -1 ,243 242 344 -1 ,244 243 345 -1 ,245 244 346 -1 ,246 245 347 -1 ,247 246 348 -1 ,248 247 349 -1 ,249 248 350 -1 ,250 249 351 -1 ,251 250 352 -1 ,252 251 353 -1 ,253 252 354 -1 ,254 253 355 -1 ,255 254 356 -1 ,256 255 357 -1 ,257 256 358 -1 ,258 257 359 -1 ,259 258 360 -1 ,260 259 361 -1 ,261 260 362 -1 ,262 261 363 -1 ,263 262 364 -1 ,264 263 365 -1 ,265 264 366 -1 ,266 265 367 -1 ,267 266 368 -1 ,268 267 369 -1 ,269 268 370 -1 ,270 269 371 -1 ,271 270 372 -1 ,272 271 373 -1 ,273 272 374 -1 ,274 273 375 -1 ,275 274 376 -1 ,276 275 377 -1 ,277 276 378 -1 ,278 277 379 -1 ,279 278 380 -1 ,280 279 381 -1 ,281 280 382 -1 ,282 281 383 -1 ,283 282 384 -1 ,284 283 385 -1 ,285 284 386 -1 ,286 285 387 -1 ,287 286 388 -1 ,288 287 389 -1 ,289 288 390 -1 ,290 289 391 -1 ,291 290 392 -1 ,292 291 393 -1 ,293 292 394 -1 ,294 293 395 -1 ,295 294 396 -1 ,296 295 397 -1 ,297 296 398 -1 ,298 297 399 -1 ,299 298 400 -1 ,300 299 401 -1 ,301 300 402 -1 ,302 301 403 -1 ,304 303 405 -1 ,305 304 406 -1 ,306 305 407 -1 ,307 306 408 -1 ,308 307 409 -1 ,309 308 410 -1 ,310 309 411 -1 ,311 310 412 -1 ,312 311 413 -1 ,313 312 414 -1 ,314 313 415 -1 ,315 314 416 -1 ,316 315 417 -1 ,317 316 418 -1 ,318 317 419 -1 ,319 318 420 -1 ,320 319 421 -1 ,321 320 422 -1 ,322 321 423 -1 ,323 322 424 -1 ,324 323 425 -1 ,325 324 426 -1 ,326 325 427 -1 ,327 326 428 -1 ,328 327 429 -1 ,329 328 430 -1 ,330 329 431 -1 ,331 330 432 -1 ,332 331 433 -1 ,333 332 434 -1 ,334 333 435 -1 ,335 334 436 -1 ,336 335 437 -1 ,337 336 438 -1 ,338 337 439 -1 ,339 338 440 -1 ,340 339 441 -1 ,341 340 442 -1 ,342 341 443 -1 ,343 342 444 -1 ,344 343 445 -1 ,345 344 446 -1 ,346 345 447 -1 ,347 346 448 -1 ,348 347 449 -1 ,349 348 450 -1 ,350 349 451 -1 ,351 350 452 -1 ,352 351 453 -1 ,353 352 454 -1 ,354 353 455 -1 ,355 354 456 -1 ,356 355 457 -1 ,357 356 458 -1 ,358 357 459 -1 ,359 358 460 -1 ,360 359 461 -1 ,361 360 462 -1 ,362 361 463 -1 ,363 362 464 -1 ,364 363 465 -1 ,365 364 466 -1 ,366 365 467 -1 ,367 366 468 -1 ,368 367 469 -1 ,369 368 470 -1 ,370 369 471 -1 ,371 370 472 -1 ,372 371 473 -1 ,373 372 474 -1 ,374 373 475 -1 ,375 374 476 -1 ,376 375 477 -1 ,377 376 478 -1 ,378 377 479 -1 ,379 378 480 -1 ,380 379 481 -1 ,381 380 482 -1 ,382 381 483 -1 ,383 382 484 -1 ,384 383 485 -1 ,385 384 486 -1 ,386 385 487 -1 ,387 386 488 -1 ,388 387 489 -1 ,389 388 490 -1 ,390 389 491 -1 ,391 390 492 -1 ,392 391 493 -1 ,393 392 494 -1 ,394 393 495 -1 ,395 394 496 -1 ,396 395 497 -1 ,397 396 498 -1 ,398 397 499 -1 ,399 398 500 -1 ,400 399 501 -1 ,401 400 502 -1 ,402 401 503 -1 ,403 402 504 -1 ,405 404 506 -1 ,406 405 507 -1 ,407 406 508 -1 ,408 407 509 -1 ,409 408 510 -1 ,410 409 511 -1 ,411 410 512 -1 ,412 411 513 -1 ,413 412 514 -1 ,414 413 515 -1 ,415 414 516 -1 ,416 415 517 -1 ,417 416 518 -1 ,418 417 519 -1 ,419 418 520 -1 ,420 419 521 -1 ,421 420 522 -1 ,422 421 523 -1 ,423 422 524 -1 ,424 423 525 -1 ,425 424 526 -1 ,426 425 527 -1 ,427 426 528 -1 ,428 427 529 -1 ,429 428 530 -1 ,430 429 531 -1 ,431 430 532 -1 ,432 431 533 -1 ,433 432 534 -1 ,434 433 535 -1 ,435 434 536 -1 ,436 435 537 -1 ,437 436 538 -1 ,438 437 539 -1 ,439 438 540 -1 ,440 439 541 -1 ,441 440 542 -1 ,442 441 543 -1 ,443 442 544 -1 ,444 443 545 -1 ,445 444 546 -1 ,446 445 547 -1 ,447 446 548 -1 ,448 447 549 -1 ,449 448 550 -1 ,450 449 551 -1 ,451 450 552 -1 ,452 451 553 -1 ,453 452 554 -1 ,454 453 555 -1 ,455 454 556 -1 ,456 455 557 -1 ,457 456 558 -1 ,458 457 559 -1 ,459 458 560 -1 ,460 459 561 -1 ,461 460 562 -1 ,462 461 563 -1 ,463 462 564 -1 ,464 463 565 -1 ,465 464 566 -1 ,466 465 567 -1 ,467 466 568 -1 ,468 467 569 -1 ,469 468 570 -1 ,470 469 571 -1 ,471 470 572 -1 ,472 471 573 -1 ,473 472 574 -1 ,474 473 575 -1 ,475 474 576 -1 ,476 475 577 -1 ,477 476 578 -1 ,478 477 579 -1 ,479 478 580 -1 ,480 479 581 -1 ,481 480 582 -1 ,482 481 583 -1 ,483 482 584 -1 ,484 483 585 -1 ,485 484 586 -1 ,486 485 587 -1 ,487 486 588 -1 ,488 487 589 -1 ,489 488 590 -1 ,490 489 591 -1 ,491 490 592 -1 ,492 491 593 -1 ,493 492 594 -1 ,494 493 595 -1 ,495 494 596 -1 ,496 495 597 -1 ,497 496 598 -1 ,498 497 599 -1 ,499 498 600 -1 ,500 499 601 -1 ,501 500 602 -1 ,502 501 603 -1 ,503 502 604 -1 ,504 503 605 -1 ,506 505 607 -1 ,507 506 608 -1 ,508 507 609 -1 ,509 508 610 -1 ,510 509 611 -1 ,511 510 612 -1 ,512 511 613 -1 ,513 512 614 -1 ,514 513 615 -1 ,515 514 616 -1 ,516 515 617 -1 ,517 516 618 -1 ,518 517 619 -1 ,519 518 620 -1 ,520 519 621 -1 ,521 520 622 -1 ,522 521 623 -1 ,523 522 624 -1 ,524 523 625 -1 ,525 524 626 -1 ,526 525 627 -1 ,527 526 628 -1 ,528 527 629 -1 ,529 528 630 -1 ,530 529 631 -1 ,531 530 632 -1 ,532 531 633 -1 ,533 532 634 -1 ,534 533 635 -1 ,535 534 636 -1 ,536 535 637 -1 ,537 536 638 -1 ,538 537 639 -1 ,539 538 640 -1 ,540 539 641 -1 ,541 540 642 -1 ,542 541 643 -1 ,543 542 644 -1 ,544 543 645 -1 ,545 544 646 -1 ,546 545 647 -1 ,547 546 648 -1 ,548 547 649 -1 ,549 548 650 -1 ,550 549 651 -1 ,551 550 652 -1 ,552 551 653 -1 ,553 552 654 -1 ,554 553 655 -1 ,555 554 656 -1 ,556 555 657 -1 ,557 556 658 -1 ,558 557 659 -1 ,559 558 660 -1 ,560 559 661 -1 ,561 560 662 -1 ,562 561 663 -1 ,563 562 664 -1 ,564 563 665 -1 ,565 564 666 -1 ,566 565 667 -1 ,567 566 668 -1 ,568 567 669 -1 ,569 568 670 -1 ,570 569 671 -1 ,571 570 672 -1 ,572 571 673 -1 ,573 572 674 -1 ,574 573 675 -1 ,575 574 676 -1 ,576 575 677 -1 ,577 576 678 -1 ,578 577 679 -1 ,579 578 680 -1 ,580 579 681 -1 ,581 580 682 -1 ,582 581 683 -1 ,583 582 684 -1 ,584 583 685 -1 ,585 584 686 -1 ,586 585 687 -1 ,587 586 688 -1 ,588 587 689 -1 ,589 588 690 -1 ,590 589 691 -1 ,591 590 692 -1 ,592 591 693 -1 ,593 592 694 -1 ,594 593 695 -1 ,595 594 696 -1 ,596 595 697 -1 ,597 596 698 -1 ,598 597 699 -1 ,599 598 700 -1 ,600 599 701 -1 ,601 600 702 -1 ,602 601 703 -1 ,603 602 704 -1 ,604 603 705 -1 ,605 604 706 -1 ,607 606 708 -1 ,608 607 709 -1 ,609 608 710 -1 ,610 609 711 -1 ,611 610 712 -1 ,612 611 713 -1 ,613 612 714 -1 ,614 613 715 -1 ,615 614 716 -1 ,616 615 717 -1 ,617 616 718 -1 ,618 617 719 -1 ,619 618 720 -1 ,620 619 721 -1 ,621 620 722 -1 ,622 621 723 -1 ,623 622 724 -1 ,624 623 725 -1 ,625 624 726 -1 ,626 625 727 -1 ,627 626 728 -1 ,628 627 729 -1 ,629 628 730 -1 ,630 629 731 -1 ,631 630 732 -1 ,632 631 733 -1 ,633 632 734 -1 ,634 633 735 -1 ,635 634 736 -1 ,636 635 737 -1 ,637 636 738 -1 ,638 637 739 -1 ,639 638 740 -1 ,640 639 741 -1 ,641 640 742 -1 ,642 641 743 -1 ,643 642 744 -1 ,644 643 745 -1 ,645 644 746 -1 ,646 645 747 -1 ,647 646 748 -1 ,648 647 749 -1 ,649 648 750 -1 ,650 649 751 -1 ,651 650 752 -1 ,652 651 753 -1 ,653 652 754 -1 ,654 653 755 -1 ,655 654 756 -1 ,656 655 757 -1 ,657 656 758 -1 ,658 657 759 -1 ,659 658 760 -1 ,660 659 761 -1 ,661 660 762 -1 ,662 661 763 -1 ,663 662 764 -1 ,664 663 765 -1 ,665 664 766 -1 ,666 665 767 -1 ,667 666 768 -1 ,668 667 769 -1 ,669 668 770 -1 ,670 669 771 -1 ,671 670 772 -1 ,672 671 773 -1 ,673 672 774 -1 ,674 673 775 -1 ,675 674 776 -1 ,676 675 777 -1 ,677 676 778 -1 ,678 677 779 -1 ,679 678 780 -1 ,680 679 781 -1 ,681 680 782 -1 ,682 681 783 -1 ,683 682 784 -1 ,684 683 785 -1 ,685 684 786 -1 ,686 685 787 -1 ,687 686 788 -1 ,688 687 789 -1 ,689 688 790 -1 ,690 689 791 -1 ,691 690 792 -1 ,692 691 793 -1 ,693 692 794 -1 ,694 693 795 -1 ,695 694 796 -1 ,696 695 797 -1 ,697 696 798 -1 ,698 697 799 -1 ,699 698 800 -1 ,700 699 801 -1 ,701 700 802 -1 ,702 701 803 -1 ,703 702 804 -1 ,704 703 805 -1 ,705 704 806 -1 ,706 705 807 -1 ,708 707 809 -1 ,709 708 810 -1 ,710 709 811 -1 ,711 710 812 -1 ,712 711 813 -1 ,713 712 814 -1 ,714 713 815 -1 ,715 714 816 -1 ,716 715 817 -1 ,717 716 818 -1 ,718 717 819 -1 ,719 718 820 -1 ,720 719 821 -1 ,721 720 822 -1 ,722 721 823 -1 ,723 722 824 -1 ,724 723 825 -1 ,725 724 826 -1 ,726 725 827 -1 ,727 726 828 -1 ,728 727 829 -1 ,729 728 830 -1 ,730 729 831 -1 ,731 730 832 -1 ,732 731 833 -1 ,733 732 834 -1 ,734 733 835 -1 ,735 734 836 -1 ,736 735 837 -1 ,737 736 838 -1 ,738 737 839 -1 ,739 738 840 -1 ,740 739 841 -1 ,741 740 842 -1 ,742 741 843 -1 ,743 742 844 -1 ,744 743 845 -1 ,745 744 846 -1 ,746 745 847 -1 ,747 746 848 -1 ,748 747 849 -1 ,749 748 850 -1 ,750 749 851 -1 ,751 750 852 -1 ,752 751 853 -1 ,753 752 854 -1 ,754 753 855 -1 ,755 754 856 -1 ,756 755 857 -1 ,757 756 858 -1 ,758 757 859 -1 ,759 758 860 -1 ,760 759 861 -1 ,761 760 862 -1 ,762 761 863 -1 ,763 762 864 -1 ,764 763 865 -1 ,765 764 866 -1 ,766 765 867 -1 ,767 766 868 -1 ,768 767 869 -1 ,769 768 870 -1 ,770 769 871 -1 ,771 770 872 -1 ,772 771 873 -1 ,773 772 874 -1 ,774 773 875 -1 ,775 774 876 -1 ,776 775 877 -1 ,777 776 878 -1 ,778 777 879 -1 ,779 778 880 -1 ,780 779 881 -1 ,781 780 882 -1 ,782 781 883 -1 ,783 782 884 -1 ,784 783 885 -1 ,785 784 886 -1 ,786 785 887 -1 ,787 786 888 -1 ,788 787 889 -1 ,789 788 890 -1 ,790 789 891 -1 ,791 790 892 -1 ,792 791 893 -1 ,793 792 894 -1 ,794 793 895 -1 ,795 794 896 -1 ,796 795 897 -1 ,797 796 898 -1 ,798 797 899 -1 ,799 798 900 -1 ,800 799 901 -1 ,801 800 902 -1 ,802 801 903 -1 ,803 802 904 -1 ,804 803 905 -1 ,805 804 906 -1 ,806 805 907 -1 ,807 806 908 -1 ,809 808 910 -1 ,810 809 911 -1 ,811 810 912 -1 ,812 811 913 -1 ,813 812 914 -1 ,814 813 915 -1 ,815 814 916 -1 ,816 815 917 -1 ,817 816 918 -1 ,818 817 919 -1 ,819 818 920 -1 ,820 819 921 -1 ,821 820 922 -1 ,822 821 923 -1 ,823 822 924 -1 ,824 823 925 -1 ,825 824 926 -1 ,826 825 927 -1 ,827 826 928 -1 ,828 827 929 -1 ,829 828 930 -1 ,830 829 931 -1 ,831 830 932 -1 ,832 831 933 -1 ,833 832 934 -1 ,834 833 935 -1 ,835 834 936 -1 ,836 835 937 -1 ,837 836 938 -1 ,838 837 939 -1 ,839 838 940 -1 ,840 839 941 -1 ,841 840 942 -1 ,842 841 943 -1 ,843 842 944 -1 ,844 843 945 -1 ,845 844 946 -1 ,846 845 947 -1 ,847 846 948 -1 ,848 847 949 -1 ,849 848 950 -1 ,850 849 951 -1 ,851 850 952 -1 ,852 851 953 -1 ,853 852 954 -1 ,854 853 955 -1 ,855 854 956 -1 ,856 855 957 -1 ,857 856 958 -1 ,858 857 959 -1 ,859 858 960 -1 ,860 859 961 -1 ,861 860 962 -1 ,862 861 963 -1 ,863 862 964 -1 ,864 863 965 -1 ,865 864 966 -1 ,866 865 967 -1 ,867 866 968 -1 ,868 867 969 -1 ,869 868 970 -1 ,870 869 971 -1 ,871 870 972 -1 ,872 871 973 -1 ,873 872 974 -1 ,874 873 975 -1 ,875 874 976 -1 ,876 875 977 -1 ,877 876 978 -1 ,878 877 979 -1 ,879 878 980 -1 ,880 879 981 -1 ,881 880 982 -1 ,882 881 983 -1 ,883 882 984 -1 ,884 883 985 -1 ,885 884 986 -1 ,886 885 987 -1 ,887 886 988 -1 ,888 887 989 -1 ,889 888 990 -1 ,890 889 991 -1 ,891 890 992 -1 ,892 891 993 -1 ,893 892 994 -1 ,894 893 995 -1 ,895 894 996 -1 ,896 895 997 -1 ,897 896 998 -1 ,898 897 999 -1 ,899 898 1000 -1 ,900 899 1001 -1 ,901 900 1002 -1 ,902 901 1003 -1 ,903 902 1004 -1 ,904 903 1005 -1 ,905 904 1006 -1 ,906 905 1007 -1 ,907 906 1008 -1 ,908 907 1009 -1 ,910 909 1011 -1 ,911 910 1012 -1 ,912 911 1013 -1 ,913 912 1014 -1 ,914 913 1015 -1 ,915 914 1016 -1 ,916 915 1017 -1 ,917 916 1018 -1 ,918 917 1019 -1 ,919 918 1020 -1 ,920 919 1021 -1 ,921 920 1022 -1 ,922 921 1023 -1 ,923 922 1024 -1 ,924 923 1025 -1 ,925 924 1026 -1 ,926 925 1027 -1 ,927 926 1028 -1 ,928 927 1029 -1 ,929 928 1030 -1 ,930 929 1031 -1 ,931 930 1032 -1 ,932 931 1033 -1 ,933 932 1034 -1 ,934 933 1035 -1 ,935 934 1036 -1 ,936 935 1037 -1 ,937 936 1038 -1 ,938 937 1039 -1 ,939 938 1040 -1 ,940 939 1041 -1 ,941 940 1042 -1 ,942 941 1043 -1 ,943 942 1044 -1 ,944 943 1045 -1 ,945 944 1046 -1 ,946 945 1047 -1 ,947 946 1048 -1 ,948 947 1049 -1 ,949 948 1050 -1 ,950 949 1051 -1 ,951 950 1052 -1 ,952 951 1053 -1 ,953 952 1054 -1 ,954 953 1055 -1 ,955 954 1056 -1 ,956 955 1057 -1 ,957 956 1058 -1 ,958 957 1059 -1 ,959 958 1060 -1 ,960 959 1061 -1 ,961 960 1062 -1 ,962 961 1063 -1 ,963 962 1064 -1 ,964 963 1065 -1 ,965 964 1066 -1 ,966 965 1067 -1 ,967 966 1068 -1 ,968 967 1069 -1 ,969 968 1070 -1 ,970 969 1071 -1 ,971 970 1072 -1 ,972 971 1073 -1 ,973 972 1074 -1 ,974 973 1075 -1 ,975 974 1076 -1 ,976 975 1077 -1 ,977 976 1078 -1 ,978 977 1079 -1 ,979 978 1080 -1 ,980 979 1081 -1 ,981 980 1082 -1 ,982 981 1083 -1 ,983 982 1084 -1 ,984 983 1085 -1 ,985 984 1086 -1 ,986 985 1087 -1 ,987 986 1088 -1 ,988 987 1089 -1 ,989 988 1090 -1 ,990 989 1091 -1 ,991 990 1092 -1 ,992 991 1093 -1 ,993 992 1094 -1 ,994 993 1095 -1 ,995 994 1096 -1 ,996 995 1097 -1 ,997 996 1098 -1 ,998 997 1099 -1 ,999 998 1100 -1 ,1000 999 1101 -1 ,1001 1000 1102 -1 ,1002 1001 1103 -1 ,1003 1002 1104 -1 ,1004 1003 1105 -1 ,1005 1004 1106 -1 ,1006 1005 1107 -1 ,1007 1006 1108 -1 ,1008 1007 1109 -1 ,1009 1008 1110 -1 ,1011 1010 1112 -1 ,1012 1011 1113 -1 ,1013 1012 1114 -1 ,1014 1013 1115 -1 ,1015 1014 1116 -1 ,1016 1015 1117 -1 ,1017 1016 1118 -1 ,1018 1017 1119 -1 ,1019 1018 1120 -1 ,1020 1019 1121 -1 ,1021 1020 1122 -1 ,1022 1021 1123 -1 ,1023 1022 1124 -1 ,1024 1023 1125 -1 ,1025 1024 1126 -1 ,1026 1025 1127 -1 ,1027 1026 1128 -1 ,1028 1027 1129 -1 ,1029 1028 1130 -1 ,1030 1029 1131 -1 ,1031 1030 1132 -1 ,1032 1031 1133 -1 ,1033 1032 1134 -1 ,1034 1033 1135 -1 ,1035 1034 1136 -1 ,1036 1035 1137 -1 ,1037 1036 1138 -1 ,1038 1037 1139 -1 ,1039 1038 1140 -1 ,1040 1039 1141 -1 ,1041 1040 1142 -1 ,1042 1041 1143 -1 ,1043 1042 1144 -1 ,1044 1043 1145 -1 ,1045 1044 1146 -1 ,1046 1045 1147 -1 ,1047 1046 1148 -1 ,1048 1047 1149 -1 ,1049 1048 1150 -1 ,1050 1049 1151 -1 ,1051 1050 1152 -1 ,1052 1051 1153 -1 ,1053 1052 1154 -1 ,1054 1053 1155 -1 ,1055 1054 1156 -1 ,1056 1055 1157 -1 ,1057 1056 1158 -1 ,1058 1057 1159 -1 ,1059 1058 1160 -1 ,1060 1059 1161 -1 ,1061 1060 1162 -1 ,1062 1061 1163 -1 ,1063 1062 1164 -1 ,1064 1063 1165 -1 ,1065 1064 1166 -1 ,1066 1065 1167 -1 ,1067 1066 1168 -1 ,1068 1067 1169 -1 ,1069 1068 1170 -1 ,1070 1069 1171 -1 ,1071 1070 1172 -1 ,1072 1071 1173 -1 ,1073 1072 1174 -1 ,1074 1073 1175 -1 ,1075 1074 1176 -1 ,1076 1075 1177 -1 ,1077 1076 1178 -1 ,1078 1077 1179 -1 ,1079 1078 1180 -1 ,1080 1079 1181 -1 ,1081 1080 1182 -1 ,1082 1081 1183 -1 ,1083 1082 1184 -1 ,1084 1083 1185 -1 ,1085 1084 1186 -1 ,1086 1085 1187 -1 ,1087 1086 1188 -1 ,1088 1087 1189 -1 ,1089 1088 1190 -1 ,1090 1089 1191 -1 ,1091 1090 1192 -1 ,1092 1091 1193 -1 ,1093 1092 1194 -1 ,1094 1093 1195 -1 ,1095 1094 1196 -1 ,1096 1095 1197 -1 ,1097 1096 1198 -1 ,1098 1097 1199 -1 ,1099 1098 1200 -1 ,1100 1099 1201 -1 ,1101 1100 1202 -1 ,1102 1101 1203 -1 ,1103 1102 1204 -1 ,1104 1103 1205 -1 ,1105 1104 1206 -1 ,1106 1105 1207 -1 ,1107 1106 1208 -1 ,1108 1107 1209 -1 ,1109 1108 1210 -1 ,1110 1109 1211 -1 ,1112 1111 1213 -1 ,1113 1112 1214 -1 ,1114 1113 1215 -1 ,1115 1114 1216 -1 ,1116 1115 1217 -1 ,1117 1116 1218 -1 ,1118 1117 1219 -1 ,1119 1118 1220 -1 ,1120 1119 1221 -1 ,1121 1120 1222 -1 ,1122 1121 1223 -1 ,1123 1122 1224 -1 ,1124 1123 1225 -1 ,1125 1124 1226 -1 ,1126 1125 1227 -1 ,1127 1126 1228 -1 ,1128 1127 1229 -1 ,1129 1128 1230 -1 ,1130 1129 1231 -1 ,1131 1130 1232 -1 ,1132 1131 1233 -1 ,1133 1132 1234 -1 ,1134 1133 1235 -1 ,1135 1134 1236 -1 ,1136 1135 1237 -1 ,1137 1136 1238 -1 ,1138 1137 1239 -1 ,1139 1138 1240 -1 ,1140 1139 1241 -1 ,1141 1140 1242 -1 ,1142 1141 1243 -1 ,1143 1142 1244 -1 ,1144 1143 1245 -1 ,1145 1144 1246 -1 ,1146 1145 1247 -1 ,1147 1146 1248 -1 ,1148 1147 1249 -1 ,1149 1148 1250 -1 ,1150 1149 1251 -1 ,1151 1150 1252 -1 ,1152 1151 1253 -1 ,1153 1152 1254 -1 ,1154 1153 1255 -1 ,1155 1154 1256 -1 ,1156 1155 1257 -1 ,1157 1156 1258 -1 ,1158 1157 1259 -1 ,1159 1158 1260 -1 ,1160 1159 1261 -1 ,1161 1160 1262 -1 ,1162 1161 1263 -1 ,1163 1162 1264 -1 ,1164 1163 1265 -1 ,1165 1164 1266 -1 ,1166 1165 1267 -1 ,1167 1166 1268 -1 ,1168 1167 1269 -1 ,1169 1168 1270 -1 ,1170 1169 1271 -1 ,1171 1170 1272 -1 ,1172 1171 1273 -1 ,1173 1172 1274 -1 ,1174 1173 1275 -1 ,1175 1174 1276 -1 ,1176 1175 1277 -1 ,1177 1176 1278 -1 ,1178 1177 1279 -1 ,1179 1178 1280 -1 ,1180 1179 1281 -1 ,1181 1180 1282 -1 ,1182 1181 1283 -1 ,1183 1182 1284 -1 ,1184 1183 1285 -1 ,1185 1184 1286 -1 ,1186 1185 1287 -1 ,1187 1186 1288 -1 ,1188 1187 1289 -1 ,1189 1188 1290 -1 ,1190 1189 1291 -1 ,1191 1190 1292 -1 ,1192 1191 1293 -1 ,1193 1192 1294 -1 ,1194 1193 1295 -1 ,1195 1194 1296 -1 ,1196 1195 1297 -1 ,1197 1196 1298 -1 ,1198 1197 1299 -1 ,1199 1198 1300 -1 ,1200 1199 1301 -1 ,1201 1200 1302 -1 ,1202 1201 1303 -1 ,1203 1202 1304 -1 ,1204 1203 1305 -1 ,1205 1204 1306 -1 ,1206 1205 1307 -1 ,1207 1206 1308 -1 ,1208 1207 1309 -1 ,1209 1208 1310 -1 ,1210 1209 1311 -1 ,1211 1210 1312 -1 ,1213 1212 1314 -1 ,1214 1213 1315 -1 ,1215 1214 1316 -1 ,1216 1215 1317 -1 ,1217 1216 1318 -1 ,1218 1217 1319 -1 ,1219 1218 1320 -1 ,1220 1219 1321 -1 ,1221 1220 1322 -1 ,1222 1221 1323 -1 ,1223 1222 1324 -1 ,1224 1223 1325 -1 ,1225 1224 1326 -1 ,1226 1225 1327 -1 ,1227 1226 1328 -1 ,1228 1227 1329 -1 ,1229 1228 1330 -1 ,1230 1229 1331 -1 ,1231 1230 1332 -1 ,1232 1231 1333 -1 ,1233 1232 1334 -1 ,1234 1233 1335 -1 ,1235 1234 1336 -1 ,1236 1235 1337 -1 ,1237 1236 1338 -1 ,1238 1237 1339 -1 ,1239 1238 1340 -1 ,1240 1239 1341 -1 ,1241 1240 1342 -1 ,1242 1241 1343 -1 ,1243 1242 1344 -1 ,1244 1243 1345 -1 ,1245 1244 1346 -1 ,1246 1245 1347 -1 ,1247 1246 1348 -1 ,1248 1247 1349 -1 ,1249 1248 1350 -1 ,1250 1249 1351 -1 ,1251 1250 1352 -1 ,1252 1251 1353 -1 ,1253 1252 1354 -1 ,1254 1253 1355 -1 ,1255 1254 1356 -1 ,1256 1255 1357 -1 ,1257 1256 1358 -1 ,1258 1257 1359 -1 ,1259 1258 1360 -1 ,1260 1259 1361 -1 ,1261 1260 1362 -1 ,1262 1261 1363 -1 ,1263 1262 1364 -1 ,1264 1263 1365 -1 ,1265 1264 1366 -1 ,1266 1265 1367 -1 ,1267 1266 1368 -1 ,1268 1267 1369 -1 ,1269 1268 1370 -1 ,1270 1269 1371 -1 ,1271 1270 1372 -1 ,1272 1271 1373 -1 ,1273 1272 1374 -1 ,1274 1273 1375 -1 ,1275 1274 1376 -1 ,1276 1275 1377 -1 ,1277 1276 1378 -1 ,1278 1277 1379 -1 ,1279 1278 1380 -1 ,1280 1279 1381 -1 ,1281 1280 1382 -1 ,1282 1281 1383 -1 ,1283 1282 1384 -1 ,1284 1283 1385 -1 ,1285 1284 1386 -1 ,1286 1285 1387 -1 ,1287 1286 1388 -1 ,1288 1287 1389 -1 ,1289 1288 1390 -1 ,1290 1289 1391 -1 ,1291 1290 1392 -1 ,1292 1291 1393 -1 ,1293 1292 1394 -1 ,1294 1293 1395 -1 ,1295 1294 1396 -1 ,1296 1295 1397 -1 ,1297 1296 1398 -1 ,1298 1297 1399 -1 ,1299 1298 1400 -1 ,1300 1299 1401 -1 ,1301 1300 1402 -1 ,1302 1301 1403 -1 ,1303 1302 1404 -1 ,1304 1303 1405 -1 ,1305 1304 1406 -1 ,1306 1305 1407 -1 ,1307 1306 1408 -1 ,1308 1307 1409 -1 ,1309 1308 1410 -1 ,1310 1309 1411 -1 ,1311 1310 1412 -1 ,1312 1311 1413 -1 ,1314 1313 1415 -1 ,1315 1314 1416 -1 ,1316 1315 1417 -1 ,1317 1316 1418 -1 ,1318 1317 1419 -1 ,1319 1318 1420 -1 ,1320 1319 1421 -1 ,1321 1320 1422 -1 ,1322 1321 1423 -1 ,1323 1322 1424 -1 ,1324 1323 1425 -1 ,1325 1324 1426 -1 ,1326 1325 1427 -1 ,1327 1326 1428 -1 ,1328 1327 1429 -1 ,1329 1328 1430 -1 ,1330 1329 1431 -1 ,1331 1330 1432 -1 ,1332 1331 1433 -1 ,1333 1332 1434 -1 ,1334 1333 1435 -1 ,1335 1334 1436 -1 ,1336 1335 1437 -1 ,1337 1336 1438 -1 ,1338 1337 1439 -1 ,1339 1338 1440 -1 ,1340 1339 1441 -1 ,1341 1340 1442 -1 ,1342 1341 1443 -1 ,1343 1342 1444 -1 ,1344 1343 1445 -1 ,1345 1344 1446 -1 ,1346 1345 1447 -1 ,1347 1346 1448 -1 ,1348 1347 1449 -1 ,1349 1348 1450 -1 ,1350 1349 1451 -1 ,1351 1350 1452 -1 ,1352 1351 1453 -1 ,1353 1352 1454 -1 ,1354 1353 1455 -1 ,1355 1354 1456 -1 ,1356 1355 1457 -1 ,1357 1356 1458 -1 ,1358 1357 1459 -1 ,1359 1358 1460 -1 ,1360 1359 1461 -1 ,1361 1360 1462 -1 ,1362 1361 1463 -1 ,1363 1362 1464 -1 ,1364 1363 1465 -1 ,1365 1364 1466 -1 ,1366 1365 1467 -1 ,1367 1366 1468 -1 ,1368 1367 1469 -1 ,1369 1368 1470 -1 ,1370 1369 1471 -1 ,1371 1370 1472 -1 ,1372 1371 1473 -1 ,1373 1372 1474 -1 ,1374 1373 1475 -1 ,1375 1374 1476 -1 ,1376 1375 1477 -1 ,1377 1376 1478 -1 ,1378 1377 1479 -1 ,1379 1378 1480 -1 ,1380 1379 1481 -1 ,1381 1380 1482 -1 ,1382 1381 1483 -1 ,1383 1382 1484 -1 ,1384 1383 1485 -1 ,1385 1384 1486 -1 ,1386 1385 1487 -1 ,1387 1386 1488 -1 ,1388 1387 1489 -1 ,1389 1388 1490 -1 ,1390 1389 1491 -1 ,1391 1390 1492 -1 ,1392 1391 1493 -1 ,1393 1392 1494 -1 ,1394 1393 1495 -1 ,1395 1394 1496 -1 ,1396 1395 1497 -1 ,1397 1396 1498 -1 ,1398 1397 1499 -1 ,1399 1398 1500 -1 ,1400 1399 1501 -1 ,1401 1400 1502 -1 ,1402 1401 1503 -1 ,1403 1402 1504 -1 ,1404 1403 1505 -1 ,1405 1404 1506 -1 ,1406 1405 1507 -1 ,1407 1406 1508 -1 ,1408 1407 1509 -1 ,1409 1408 1510 -1 ,1410 1409 1511 -1 ,1411 1410 1512 -1 ,1412 1411 1513 -1 ,1413 1412 1514 -1 ,1415 1414 1516 -1 ,1416 1415 1517 -1 ,1417 1416 1518 -1 ,1418 1417 1519 -1 ,1419 1418 1520 -1 ,1420 1419 1521 -1 ,1421 1420 1522 -1 ,1422 1421 1523 -1 ,1423 1422 1524 -1 ,1424 1423 1525 -1 ,1425 1424 1526 -1 ,1426 1425 1527 -1 ,1427 1426 1528 -1 ,1428 1427 1529 -1 ,1429 1428 1530 -1 ,1430 1429 1531 -1 ,1431 1430 1532 -1 ,1432 1431 1533 -1 ,1433 1432 1534 -1 ,1434 1433 1535 -1 ,1435 1434 1536 -1 ,1436 1435 1537 -1 ,1437 1436 1538 -1 ,1438 1437 1539 -1 ,1439 1438 1540 -1 ,1440 1439 1541 -1 ,1441 1440 1542 -1 ,1442 1441 1543 -1 ,1443 1442 1544 -1 ,1444 1443 1545 -1 ,1445 1444 1546 -1 ,1446 1445 1547 -1 ,1447 1446 1548 -1 ,1448 1447 1549 -1 ,1449 1448 1550 -1 ,1450 1449 1551 -1 ,1451 1450 1552 -1 ,1452 1451 1553 -1 ,1453 1452 1554 -1 ,1454 1453 1555 -1 ,1455 1454 1556 -1 ,1456 1455 1557 -1 ,1457 1456 1558 -1 ,1458 1457 1559 -1 ,1459 1458 1560 -1 ,1460 1459 1561 -1 ,1461 1460 1562 -1 ,1462 1461 1563 -1 ,1463 1462 1564 -1 ,1464 1463 1565 -1 ,1465 1464 1566 -1 ,1466 1465 1567 -1 ,1467 1466 1568 -1 ,1468 1467 1569 -1 ,1469 1468 1570 -1 ,1470 1469 1571 -1 ,1471 1470 1572 -1 ,1472 1471 1573 -1 ,1473 1472 1574 -1 ,1474 1473 1575 -1 ,1475 1474 1576 -1 ,1476 1475 1577 -1 ,1477 1476 1578 -1 ,1478 1477 1579 -1 ,1479 1478 1580 -1 ,1480 1479 1581 -1 ,1481 1480 1582 -1 ,1482 1481 1583 -1 ,1483 1482 1584 -1 ,1484 1483 1585 -1 ,1485 1484 1586 -1 ,1486 1485 1587 -1 ,1487 1486 1588 -1 ,1488 1487 1589 -1 ,1489 1488 1590 -1 ,1490 1489 1591 -1 ,1491 1490 1592 -1 ,1492 1491 1593 -1 ,1493 1492 1594 -1 ,1494 1493 1595 -1 ,1495 1494 1596 -1 ,1496 1495 1597 -1 ,1497 1496 1598 -1 ,1498 1497 1599 -1 ,1499 1498 1600 -1 ,1500 1499 1601 -1 ,1501 1500 1602 -1 ,1502 1501 1603 -1 ,1503 1502 1604 -1 ,1504 1503 1605 -1 ,1505 1504 1606 -1 ,1506 1505 1607 -1 ,1507 1506 1608 -1 ,1508 1507 1609 -1 ,1509 1508 1610 -1 ,1510 1509 1611 -1 ,1511 1510 1612 -1 ,1512 1511 1613 -1 ,1513 1512 1614 -1 ,1514 1513 1615 -1 ,1516 1515 1617 -1 ,1517 1516 1618 -1 ,1518 1517 1619 -1 ,1519 1518 1620 -1 ,1520 1519 1621 -1 ,1521 1520 1622 -1 ,1522 1521 1623 -1 ,1523 1522 1624 -1 ,1524 1523 1625 -1 ,1525 1524 1626 -1 ,1526 1525 1627 -1 ,1527 1526 1628 -1 ,1528 1527 1629 -1 ,1529 1528 1630 -1 ,1530 1529 1631 -1 ,1531 1530 1632 -1 ,1532 1531 1633 -1 ,1533 1532 1634 -1 ,1534 1533 1635 -1 ,1535 1534 1636 -1 ,1536 1535 1637 -1 ,1537 1536 1638 -1 ,1538 1537 1639 -1 ,1539 1538 1640 -1 ,1540 1539 1641 -1 ,1541 1540 1642 -1 ,1542 1541 1643 -1 ,1543 1542 1644 -1 ,1544 1543 1645 -1 ,1545 1544 1646 -1 ,1546 1545 1647 -1 ,1547 1546 1648 -1 ,1548 1547 1649 -1 ,1549 1548 1650 -1 ,1550 1549 1651 -1 ,1551 1550 1652 -1 ,1552 1551 1653 -1 ,1553 1552 1654 -1 ,1554 1553 1655 -1 ,1555 1554 1656 -1 ,1556 1555 1657 -1 ,1557 1556 1658 -1 ,1558 1557 1659 -1 ,1559 1558 1660 -1 ,1560 1559 1661 -1 ,1561 1560 1662 -1 ,1562 1561 1663 -1 ,1563 1562 1664 -1 ,1564 1563 1665 -1 ,1565 1564 1666 -1 ,1566 1565 1667 -1 ,1567 1566 1668 -1 ,1568 1567 1669 -1 ,1569 1568 1670 -1 ,1570 1569 1671 -1 ,1571 1570 1672 -1 ,1572 1571 1673 -1 ,1573 1572 1674 -1 ,1574 1573 1675 -1 ,1575 1574 1676 -1 ,1576 1575 1677 -1 ,1577 1576 1678 -1 ,1578 1577 1679 -1 ,1579 1578 1680 -1 ,1580 1579 1681 -1 ,1581 1580 1682 -1 ,1582 1581 1683 -1 ,1583 1582 1684 -1 ,1584 1583 1685 -1 ,1585 1584 1686 -1 ,1586 1585 1687 -1 ,1587 1586 1688 -1 ,1588 1587 1689 -1 ,1589 1588 1690 -1 ,1590 1589 1691 -1 ,1591 1590 1692 -1 ,1592 1591 1693 -1 ,1593 1592 1694 -1 ,1594 1593 1695 -1 ,1595 1594 1696 -1 ,1596 1595 1697 -1 ,1597 1596 1698 -1 ,1598 1597 1699 -1 ,1599 1598 1700 -1 ,1600 1599 1701 -1 ,1601 1600 1702 -1 ,1602 1601 1703 -1 ,1603 1602 1704 -1 ,1604 1603 1705 -1 ,1605 1604 1706 -1 ,1606 1605 1707 -1 ,1607 1606 1708 -1 ,1608 1607 1709 -1 ,1609 1608 1710 -1 ,1610 1609 1711 -1 ,1611 1610 1712 -1 ,1612 1611 1713 -1 ,1613 1612 1714 -1 ,1614 1613 1715 -1 ,1615 1614 1716 -1 ,1617 1616 1718 -1 ,1618 1617 1719 -1 ,1619 1618 1720 -1 ,1620 1619 1721 -1 ,1621 1620 1722 -1 ,1622 1621 1723 -1 ,1623 1622 1724 -1 ,1624 1623 1725 -1 ,1625 1624 1726 -1 ,1626 1625 1727 -1 ,1627 1626 1728 -1 ,1628 1627 1729 -1 ,1629 1628 1730 -1 ,1630 1629 1731 -1 ,1631 1630 1732 -1 ,1632 1631 1733 -1 ,1633 1632 1734 -1 ,1634 1633 1735 -1 ,1635 1634 1736 -1 ,1636 1635 1737 -1 ,1637 1636 1738 -1 ,1638 1637 1739 -1 ,1639 1638 1740 -1 ,1640 1639 1741 -1 ,1641 1640 1742 -1 ,1642 1641 1743 -1 ,1643 1642 1744 -1 ,1644 1643 1745 -1 ,1645 1644 1746 -1 ,1646 1645 1747 -1 ,1647 1646 1748 -1 ,1648 1647 1749 -1 ,1649 1648 1750 -1 ,1650 1649 1751 -1 ,1651 1650 1752 -1 ,1652 1651 1753 -1 ,1653 1652 1754 -1 ,1654 1653 1755 -1 ,1655 1654 1756 -1 ,1656 1655 1757 -1 ,1657 1656 1758 -1 ,1658 1657 1759 -1 ,1659 1658 1760 -1 ,1660 1659 1761 -1 ,1661 1660 1762 -1 ,1662 1661 1763 -1 ,1663 1662 1764 -1 ,1664 1663 1765 -1 ,1665 1664 1766 -1 ,1666 1665 1767 -1 ,1667 1666 1768 -1 ,1668 1667 1769 -1 ,1669 1668 1770 -1 ,1670 1669 1771 -1 ,1671 1670 1772 -1 ,1672 1671 1773 -1 ,1673 1672 1774 -1 ,1674 1673 1775 -1 ,1675 1674 1776 -1 ,1676 1675 1777 -1 ,1677 1676 1778 -1 ,1678 1677 1779 -1 ,1679 1678 1780 -1 ,1680 1679 1781 -1 ,1681 1680 1782 -1 ,1682 1681 1783 -1 ,1683 1682 1784 -1 ,1684 1683 1785 -1 ,1685 1684 1786 -1 ,1686 1685 1787 -1 ,1687 1686 1788 -1 ,1688 1687 1789 -1 ,1689 1688 1790 -1 ,1690 1689 1791 -1 ,1691 1690 1792 -1 ,1692 1691 1793 -1 ,1693 1692 1794 -1 ,1694 1693 1795 -1 ,1695 1694 1796 -1 ,1696 1695 1797 -1 ,1697 1696 1798 -1 ,1698 1697 1799 -1 ,1699 1698 1800 -1 ,1700 1699 1801 -1 ,1701 1700 1802 -1 ,1702 1701 1803 -1 ,1703 1702 1804 -1 ,1704 1703 1805 -1 ,1705 1704 1806 -1 ,1706 1705 1807 -1 ,1707 1706 1808 -1 ,1708 1707 1809 -1 ,1709 1708 1810 -1 ,1710 1709 1811 -1 ,1711 1710 1812 -1 ,1712 1711 1813 -1 ,1713 1712 1814 -1 ,1714 1713 1815 -1 ,1715 1714 1816 -1 ,1716 1715 1817 -1 ,1718 1717 1819 -1 ,1719 1718 1820 -1 ,1720 1719 1821 -1 ,1721 1720 1822 -1 ,1722 1721 1823 -1 ,1723 1722 1824 -1 ,1724 1723 1825 -1 ,1725 1724 1826 -1 ,1726 1725 1827 -1 ,1727 1726 1828 -1 ,1728 1727 1829 -1 ,1729 1728 1830 -1 ,1730 1729 1831 -1 ,1731 1730 1832 -1 ,1732 1731 1833 -1 ,1733 1732 1834 -1 ,1734 1733 1835 -1 ,1735 1734 1836 -1 ,1736 1735 1837 -1 ,1737 1736 1838 -1 ,1738 1737 1839 -1 ,1739 1738 1840 -1 ,1740 1739 1841 -1 ,1741 1740 1842 -1 ,1742 1741 1843 -1 ,1743 1742 1844 -1 ,1744 1743 1845 -1 ,1745 1744 1846 -1 ,1746 1745 1847 -1 ,1747 1746 1848 -1 ,1748 1747 1849 -1 ,1749 1748 1850 -1 ,1750 1749 1851 -1 ,1751 1750 1852 -1 ,1752 1751 1853 -1 ,1753 1752 1854 -1 ,1754 1753 1855 -1 ,1755 1754 1856 -1 ,1756 1755 1857 -1 ,1757 1756 1858 -1 ,1758 1757 1859 -1 ,1759 1758 1860 -1 ,1760 1759 1861 -1 ,1761 1760 1862 -1 ,1762 1761 1863 -1 ,1763 1762 1864 -1 ,1764 1763 1865 -1 ,1765 1764 1866 -1 ,1766 1765 1867 -1 ,1767 1766 1868 -1 ,1768 1767 1869 -1 ,1769 1768 1870 -1 ,1770 1769 1871 -1 ,1771 1770 1872 -1 ,1772 1771 1873 -1 ,1773 1772 1874 -1 ,1774 1773 1875 -1 ,1775 1774 1876 -1 ,1776 1775 1877 -1 ,1777 1776 1878 -1 ,1778 1777 1879 -1 ,1779 1778 1880 -1 ,1780 1779 1881 -1 ,1781 1780 1882 -1 ,1782 1781 1883 -1 ,1783 1782 1884 -1 ,1784 1783 1885 -1 ,1785 1784 1886 -1 ,1786 1785 1887 -1 ,1787 1786 1888 -1 ,1788 1787 1889 -1 ,1789 1788 1890 -1 ,1790 1789 1891 -1 ,1791 1790 1892 -1 ,1792 1791 1893 -1 ,1793 1792 1894 -1 ,1794 1793 1895 -1 ,1795 1794 1896 -1 ,1796 1795 1897 -1 ,1797 1796 1898 -1 ,1798 1797 1899 -1 ,1799 1798 1900 -1 ,1800 1799 1901 -1 ,1801 1800 1902 -1 ,1802 1801 1903 -1 ,1803 1802 1904 -1 ,1804 1803 1905 -1 ,1805 1804 1906 -1 ,1806 1805 1907 -1 ,1807 1806 1908 -1 ,1808 1807 1909 -1 ,1809 1808 1910 -1 ,1810 1809 1911 -1 ,1811 1810 1912 -1 ,1812 1811 1913 -1 ,1813 1812 1914 -1 ,1814 1813 1915 -1 ,1815 1814 1916 -1 ,1816 1815 1917 -1 ,1817 1816 1918 -1 ,1819 1818 1920 -1 ,1820 1819 1921 -1 ,1821 1820 1922 -1 ,1822 1821 1923 -1 ,1823 1822 1924 -1 ,1824 1823 1925 -1 ,1825 1824 1926 -1 ,1826 1825 1927 -1 ,1827 1826 1928 -1 ,1828 1827 1929 -1 ,1829 1828 1930 -1 ,1830 1829 1931 -1 ,1831 1830 1932 -1 ,1832 1831 1933 -1 ,1833 1832 1934 -1 ,1834 1833 1935 -1 ,1835 1834 1936 -1 ,1836 1835 1937 -1 ,1837 1836 1938 -1 ,1838 1837 1939 -1 ,1839 1838 1940 -1 ,1840 1839 1941 -1 ,1841 1840 1942 -1 ,1842 1841 1943 -1 ,1843 1842 1944 -1 ,1844 1843 1945 -1 ,1845 1844 1946 -1 ,1846 1845 1947 -1 ,1847 1846 1948 -1 ,1848 1847 1949 -1 ,1849 1848 1950 -1 ,1850 1849 1951 -1 ,1851 1850 1952 -1 ,1852 1851 1953 -1 ,1853 1852 1954 -1 ,1854 1853 1955 -1 ,1855 1854 1956 -1 ,1856 1855 1957 -1 ,1857 1856 1958 -1 ,1858 1857 1959 -1 ,1859 1858 1960 -1 ,1860 1859 1961 -1 ,1861 1860 1962 -1 ,1862 1861 1963 -1 ,1863 1862 1964 -1 ,1864 1863 1965 -1 ,1865 1864 1966 -1 ,1866 1865 1967 -1 ,1867 1866 1968 -1 ,1868 1867 1969 -1 ,1869 1868 1970 -1 ,1870 1869 1971 -1 ,1871 1870 1972 -1 ,1872 1871 1973 -1 ,1873 1872 1974 -1 ,1874 1873 1975 -1 ,1875 1874 1976 -1 ,1876 1875 1977 -1 ,1877 1876 1978 -1 ,1878 1877 1979 -1 ,1879 1878 1980 -1 ,1880 1879 1981 -1 ,1881 1880 1982 -1 ,1882 1881 1983 -1 ,1883 1882 1984 -1 ,1884 1883 1985 -1 ,1885 1884 1986 -1 ,1886 1885 1987 -1 ,1887 1886 1988 -1 ,1888 1887 1989 -1 ,1889 1888 1990 -1 ,1890 1889 1991 -1 ,1891 1890 1992 -1 ,1892 1891 1993 -1 ,1893 1892 1994 -1 ,1894 1893 1995 -1 ,1895 1894 1996 -1 ,1896 1895 1997 -1 ,1897 1896 1998 -1 ,1898 1897 1999 -1 ,1899 1898 2000 -1 ,1900 1899 2001 -1 ,1901 1900 2002 -1 ,1902 1901 2003 -1 ,1903 1902 2004 -1 ,1904 1903 2005 -1 ,1905 1904 2006 -1 ,1906 1905 2007 -1 ,1907 1906 2008 -1 ,1908 1907 2009 -1 ,1909 1908 2010 -1 ,1910 1909 2011 -1 ,1911 1910 2012 -1 ,1912 1911 2013 -1 ,1913 1912 2014 -1 ,1914 1913 2015 -1 ,1915 1914 2016 -1 ,1916 1915 2017 -1 ,1917 1916 2018 -1 ,1918 1917 2019 -1 ,1920 1919 2021 -1 ,1921 1920 2022 -1 ,1922 1921 2023 -1 ,1923 1922 2024 -1 ,1924 1923 2025 -1 ,1925 1924 2026 -1 ,1926 1925 2027 -1 ,1927 1926 2028 -1 ,1928 1927 2029 -1 ,1929 1928 2030 -1 ,1930 1929 2031 -1 ,1931 1930 2032 -1 ,1932 1931 2033 -1 ,1933 1932 2034 -1 ,1934 1933 2035 -1 ,1935 1934 2036 -1 ,1936 1935 2037 -1 ,1937 1936 2038 -1 ,1938 1937 2039 -1 ,1939 1938 2040 -1 ,1940 1939 2041 -1 ,1941 1940 2042 -1 ,1942 1941 2043 -1 ,1943 1942 2044 -1 ,1944 1943 2045 -1 ,1945 1944 2046 -1 ,1946 1945 2047 -1 ,1947 1946 2048 -1 ,1948 1947 2049 -1 ,1949 1948 2050 -1 ,1950 1949 2051 -1 ,1951 1950 2052 -1 ,1952 1951 2053 -1 ,1953 1952 2054 -1 ,1954 1953 2055 -1 ,1955 1954 2056 -1 ,1956 1955 2057 -1 ,1957 1956 2058 -1 ,1958 1957 2059 -1 ,1959 1958 2060 -1 ,1960 1959 2061 -1 ,1961 1960 2062 -1 ,1962 1961 2063 -1 ,1963 1962 2064 -1 ,1964 1963 2065 -1 ,1965 1964 2066 -1 ,1966 1965 2067 -1 ,1967 1966 2068 -1 ,1968 1967 2069 -1 ,1969 1968 2070 -1 ,1970 1969 2071 -1 ,1971 1970 2072 -1 ,1972 1971 2073 -1 ,1973 1972 2074 -1 ,1974 1973 2075 -1 ,1975 1974 2076 -1 ,1976 1975 2077 -1 ,1977 1976 2078 -1 ,1978 1977 2079 -1 ,1979 1978 2080 -1 ,1980 1979 2081 -1 ,1981 1980 2082 -1 ,1982 1981 2083 -1 ,1983 1982 2084 -1 ,1984 1983 2085 -1 ,1985 1984 2086 -1 ,1986 1985 2087 -1 ,1987 1986 2088 -1 ,1988 1987 2089 -1 ,1989 1988 2090 -1 ,1990 1989 2091 -1 ,1991 1990 2092 -1 ,1992 1991 2093 -1 ,1993 1992 2094 -1 ,1994 1993 2095 -1 ,1995 1994 2096 -1 ,1996 1995 2097 -1 ,1997 1996 2098 -1 ,1998 1997 2099 -1 ,1999 1998 2100 -1 ,2000 1999 2101 -1 ,2001 2000 2102 -1 ,2002 2001 2103 -1 ,2003 2002 2104 -1 ,2004 2003 2105 -1 ,2005 2004 2106 -1 ,2006 2005 2107 -1 ,2007 2006 2108 -1 ,2008 2007 2109 -1 ,2009 2008 2110 -1 ,2010 2009 2111 -1 ,2011 2010 2112 -1 ,2012 2011 2113 -1 ,2013 2012 2114 -1 ,2014 2013 2115 -1 ,2015 2014 2116 -1 ,2016 2015 2117 -1 ,2017 2016 2118 -1 ,2018 2017 2119 -1 ,2019 2018 2120 -1 ,2021 2020 2122 -1 ,2022 2021 2123 -1 ,2023 2022 2124 -1 ,2024 2023 2125 -1 ,2025 2024 2126 -1 ,2026 2025 2127 -1 ,2027 2026 2128 -1 ,2028 2027 2129 -1 ,2029 2028 2130 -1 ,2030 2029 2131 -1 ,2031 2030 2132 -1 ,2032 2031 2133 -1 ,2033 2032 2134 -1 ,2034 2033 2135 -1 ,2035 2034 2136 -1 ,2036 2035 2137 -1 ,2037 2036 2138 -1 ,2038 2037 2139 -1 ,2039 2038 2140 -1 ,2040 2039 2141 -1 ,2041 2040 2142 -1 ,2042 2041 2143 -1 ,2043 2042 2144 -1 ,2044 2043 2145 -1 ,2045 2044 2146 -1 ,2046 2045 2147 -1 ,2047 2046 2148 -1 ,2048 2047 2149 -1 ,2049 2048 2150 -1 ,2050 2049 2151 -1 ,2051 2050 2152 -1 ,2052 2051 2153 -1 ,2053 2052 2154 -1 ,2054 2053 2155 -1 ,2055 2054 2156 -1 ,2056 2055 2157 -1 ,2057 2056 2158 -1 ,2058 2057 2159 -1 ,2059 2058 2160 -1 ,2060 2059 2161 -1 ,2061 2060 2162 -1 ,2062 2061 2163 -1 ,2063 2062 2164 -1 ,2064 2063 2165 -1 ,2065 2064 2166 -1 ,2066 2065 2167 -1 ,2067 2066 2168 -1 ,2068 2067 2169 -1 ,2069 2068 2170 -1 ,2070 2069 2171 -1 ,2071 2070 2172 -1 ,2072 2071 2173 -1 ,2073 2072 2174 -1 ,2074 2073 2175 -1 ,2075 2074 2176 -1 ,2076 2075 2177 -1 ,2077 2076 2178 -1 ,2078 2077 2179 -1 ,2079 2078 2180 -1 ,2080 2079 2181 -1 ,2081 2080 2182 -1 ,2082 2081 2183 -1 ,2083 2082 2184 -1 ,2084 2083 2185 -1 ,2085 2084 2186 -1 ,2086 2085 2187 -1 ,2087 2086 2188 -1 ,2088 2087 2189 -1 ,2089 2088 2190 -1 ,2090 2089 2191 -1 ,2091 2090 2192 -1 ,2092 2091 2193 -1 ,2093 2092 2194 -1 ,2094 2093 2195 -1 ,2095 2094 2196 -1 ,2096 2095 2197 -1 ,2097 2096 2198 -1 ,2098 2097 2199 -1 ,2099 2098 2200 -1 ,2100 2099 2201 -1 ,2101 2100 2202 -1 ,2102 2101 2203 -1 ,2103 2102 2204 -1 ,2104 2103 2205 -1 ,2105 2104 2206 -1 ,2106 2105 2207 -1 ,2107 2106 2208 -1 ,2108 2107 2209 -1 ,2109 2108 2210 -1 ,2110 2109 2211 -1 ,2111 2110 2212 -1 ,2112 2111 2213 -1 ,2113 2112 2214 -1 ,2114 2113 2215 -1 ,2115 2114 2216 -1 ,2116 2115 2217 -1 ,2117 2116 2218 -1 ,2118 2117 2219 -1 ,2119 2118 2220 -1 ,2120 2119 2221 -1 ,2122 2121 2223 -1 ,2123 2122 2224 -1 ,2124 2123 2225 -1 ,2125 2124 2226 -1 ,2126 2125 2227 -1 ,2127 2126 2228 -1 ,2128 2127 2229 -1 ,2129 2128 2230 -1 ,2130 2129 2231 -1 ,2131 2130 2232 -1 ,2132 2131 2233 -1 ,2133 2132 2234 -1 ,2134 2133 2235 -1 ,2135 2134 2236 -1 ,2136 2135 2237 -1 ,2137 2136 2238 -1 ,2138 2137 2239 -1 ,2139 2138 2240 -1 ,2140 2139 2241 -1 ,2141 2140 2242 -1 ,2142 2141 2243 -1 ,2143 2142 2244 -1 ,2144 2143 2245 -1 ,2145 2144 2246 -1 ,2146 2145 2247 -1 ,2147 2146 2248 -1 ,2148 2147 2249 -1 ,2149 2148 2250 -1 ,2150 2149 2251 -1 ,2151 2150 2252 -1 ,2152 2151 2253 -1 ,2153 2152 2254 -1 ,2154 2153 2255 -1 ,2155 2154 2256 -1 ,2156 2155 2257 -1 ,2157 2156 2258 -1 ,2158 2157 2259 -1 ,2159 2158 2260 -1 ,2160 2159 2261 -1 ,2161 2160 2262 -1 ,2162 2161 2263 -1 ,2163 2162 2264 -1 ,2164 2163 2265 -1 ,2165 2164 2266 -1 ,2166 2165 2267 -1 ,2167 2166 2268 -1 ,2168 2167 2269 -1 ,2169 2168 2270 -1 ,2170 2169 2271 -1 ,2171 2170 2272 -1 ,2172 2171 2273 -1 ,2173 2172 2274 -1 ,2174 2173 2275 -1 ,2175 2174 2276 -1 ,2176 2175 2277 -1 ,2177 2176 2278 -1 ,2178 2177 2279 -1 ,2179 2178 2280 -1 ,2180 2179 2281 -1 ,2181 2180 2282 -1 ,2182 2181 2283 -1 ,2183 2182 2284 -1 ,2184 2183 2285 -1 ,2185 2184 2286 -1 ,2186 2185 2287 -1 ,2187 2186 2288 -1 ,2188 2187 2289 -1 ,2189 2188 2290 -1 ,2190 2189 2291 -1 ,2191 2190 2292 -1 ,2192 2191 2293 -1 ,2193 2192 2294 -1 ,2194 2193 2295 -1 ,2195 2194 2296 -1 ,2196 2195 2297 -1 ,2197 2196 2298 -1 ,2198 2197 2299 -1 ,2199 2198 2300 -1 ,2200 2199 2301 -1 ,2201 2200 2302 -1 ,2202 2201 2303 -1 ,2203 2202 2304 -1 ,2204 2203 2305 -1 ,2205 2204 2306 -1 ,2206 2205 2307 -1 ,2207 2206 2308 -1 ,2208 2207 2309 -1 ,2209 2208 2310 -1 ,2210 2209 2311 -1 ,2211 2210 2312 -1 ,2212 2211 2313 -1 ,2213 2212 2314 -1 ,2214 2213 2315 -1 ,2215 2214 2316 -1 ,2216 2215 2317 -1 ,2217 2216 2318 -1 ,2218 2217 2319 -1 ,2219 2218 2320 -1 ,2220 2219 2321 -1 ,2221 2220 2322 -1 ,2223 2222 2324 -1 ,2224 2223 2325 -1 ,2225 2224 2326 -1 ,2226 2225 2327 -1 ,2227 2226 2328 -1 ,2228 2227 2329 -1 ,2229 2228 2330 -1 ,2230 2229 2331 -1 ,2231 2230 2332 -1 ,2232 2231 2333 -1 ,2233 2232 2334 -1 ,2234 2233 2335 -1 ,2235 2234 2336 -1 ,2236 2235 2337 -1 ,2237 2236 2338 -1 ,2238 2237 2339 -1 ,2239 2238 2340 -1 ,2240 2239 2341 -1 ,2241 2240 2342 -1 ,2242 2241 2343 -1 ,2243 2242 2344 -1 ,2244 2243 2345 -1 ,2245 2244 2346 -1 ,2246 2245 2347 -1 ,2247 2246 2348 -1 ,2248 2247 2349 -1 ,2249 2248 2350 -1 ,2250 2249 2351 -1 ,2251 2250 2352 -1 ,2252 2251 2353 -1 ,2253 2252 2354 -1 ,2254 2253 2355 -1 ,2255 2254 2356 -1 ,2256 2255 2357 -1 ,2257 2256 2358 -1 ,2258 2257 2359 -1 ,2259 2258 2360 -1 ,2260 2259 2361 -1 ,2261 2260 2362 -1 ,2262 2261 2363 -1 ,2263 2262 2364 -1 ,2264 2263 2365 -1 ,2265 2264 2366 -1 ,2266 2265 2367 -1 ,2267 2266 2368 -1 ,2268 2267 2369 -1 ,2269 2268 2370 -1 ,2270 2269 2371 -1 ,2271 2270 2372 -1 ,2272 2271 2373 -1 ,2273 2272 2374 -1 ,2274 2273 2375 -1 ,2275 2274 2376 -1 ,2276 2275 2377 -1 ,2277 2276 2378 -1 ,2278 2277 2379 -1 ,2279 2278 2380 -1 ,2280 2279 2381 -1 ,2281 2280 2382 -1 ,2282 2281 2383 -1 ,2283 2282 2384 -1 ,2284 2283 2385 -1 ,2285 2284 2386 -1 ,2286 2285 2387 -1 ,2287 2286 2388 -1 ,2288 2287 2389 -1 ,2289 2288 2390 -1 ,2290 2289 2391 -1 ,2291 2290 2392 -1 ,2292 2291 2393 -1 ,2293 2292 2394 -1 ,2294 2293 2395 -1 ,2295 2294 2396 -1 ,2296 2295 2397 -1 ,2297 2296 2398 -1 ,2298 2297 2399 -1 ,2299 2298 2400 -1 ,2300 2299 2401 -1 ,2301 2300 2402 -1 ,2302 2301 2403 -1 ,2303 2302 2404 -1 ,2304 2303 2405 -1 ,2305 2304 2406 -1 ,2306 2305 2407 -1 ,2307 2306 2408 -1 ,2308 2307 2409 -1 ,2309 2308 2410 -1 ,2310 2309 2411 -1 ,2311 2310 2412 -1 ,2312 2311 2413 -1 ,2313 2312 2414 -1 ,2314 2313 2415 -1 ,2315 2314 2416 -1 ,2316 2315 2417 -1 ,2317 2316 2418 -1 ,2318 2317 2419 -1 ,2319 2318 2420 -1 ,2320 2319 2421 -1 ,2321 2320 2422 -1 ,2322 2321 2423 -1 ,2324 2323 2425 -1 ,2325 2324 2426 -1 ,2326 2325 2427 -1 ,2327 2326 2428 -1 ,2328 2327 2429 -1 ,2329 2328 2430 -1 ,2330 2329 2431 -1 ,2331 2330 2432 -1 ,2332 2331 2433 -1 ,2333 2332 2434 -1 ,2334 2333 2435 -1 ,2335 2334 2436 -1 ,2336 2335 2437 -1 ,2337 2336 2438 -1 ,2338 2337 2439 -1 ,2339 2338 2440 -1 ,2340 2339 2441 -1 ,2341 2340 2442 -1 ,2342 2341 2443 -1 ,2343 2342 2444 -1 ,2344 2343 2445 -1 ,2345 2344 2446 -1 ,2346 2345 2447 -1 ,2347 2346 2448 -1 ,2348 2347 2449 -1 ,2349 2348 2450 -1 ,2350 2349 2451 -1 ,2351 2350 2452 -1 ,2352 2351 2453 -1 ,2353 2352 2454 -1 ,2354 2353 2455 -1 ,2355 2354 2456 -1 ,2356 2355 2457 -1 ,2357 2356 2458 -1 ,2358 2357 2459 -1 ,2359 2358 2460 -1 ,2360 2359 2461 -1 ,2361 2360 2462 -1 ,2362 2361 2463 -1 ,2363 2362 2464 -1 ,2364 2363 2465 -1 ,2365 2364 2466 -1 ,2366 2365 2467 -1 ,2367 2366 2468 -1 ,2368 2367 2469 -1 ,2369 2368 2470 -1 ,2370 2369 2471 -1 ,2371 2370 2472 -1 ,2372 2371 2473 -1 ,2373 2372 2474 -1 ,2374 2373 2475 -1 ,2375 2374 2476 -1 ,2376 2375 2477 -1 ,2377 2376 2478 -1 ,2378 2377 2479 -1 ,2379 2378 2480 -1 ,2380 2379 2481 -1 ,2381 2380 2482 -1 ,2382 2381 2483 -1 ,2383 2382 2484 -1 ,2384 2383 2485 -1 ,2385 2384 2486 -1 ,2386 2385 2487 -1 ,2387 2386 2488 -1 ,2388 2387 2489 -1 ,2389 2388 2490 -1 ,2390 2389 2491 -1 ,2391 2390 2492 -1 ,2392 2391 2493 -1 ,2393 2392 2494 -1 ,2394 2393 2495 -1 ,2395 2394 2496 -1 ,2396 2395 2497 -1 ,2397 2396 2498 -1 ,2398 2397 2499 -1 ,2399 2398 2500 -1 ,2400 2399 2501 -1 ,2401 2400 2502 -1 ,2402 2401 2503 -1 ,2403 2402 2504 -1 ,2404 2403 2505 -1 ,2405 2404 2506 -1 ,2406 2405 2507 -1 ,2407 2406 2508 -1 ,2408 2407 2509 -1 ,2409 2408 2510 -1 ,2410 2409 2511 -1 ,2411 2410 2512 -1 ,2412 2411 2513 -1 ,2413 2412 2514 -1 ,2414 2413 2515 -1 ,2415 2414 2516 -1 ,2416 2415 2517 -1 ,2417 2416 2518 -1 ,2418 2417 2519 -1 ,2419 2418 2520 -1 ,2420 2419 2521 -1 ,2421 2420 2522 -1 ,2422 2421 2523 -1 ,2423 2422 2524 -1 ,2425 2424 2526 -1 ,2426 2425 2527 -1 ,2427 2426 2528 -1 ,2428 2427 2529 -1 ,2429 2428 2530 -1 ,2430 2429 2531 -1 ,2431 2430 2532 -1 ,2432 2431 2533 -1 ,2433 2432 2534 -1 ,2434 2433 2535 -1 ,2435 2434 2536 -1 ,2436 2435 2537 -1 ,2437 2436 2538 -1 ,2438 2437 2539 -1 ,2439 2438 2540 -1 ,2440 2439 2541 -1 ,2441 2440 2542 -1 ,2442 2441 2543 -1 ,2443 2442 2544 -1 ,2444 2443 2545 -1 ,2445 2444 2546 -1 ,2446 2445 2547 -1 ,2447 2446 2548 -1 ,2448 2447 2549 -1 ,2449 2448 2550 -1 ,2450 2449 2551 -1 ,2451 2450 2552 -1 ,2452 2451 2553 -1 ,2453 2452 2554 -1 ,2454 2453 2555 -1 ,2455 2454 2556 -1 ,2456 2455 2557 -1 ,2457 2456 2558 -1 ,2458 2457 2559 -1 ,2459 2458 2560 -1 ,2460 2459 2561 -1 ,2461 2460 2562 -1 ,2462 2461 2563 -1 ,2463 2462 2564 -1 ,2464 2463 2565 -1 ,2465 2464 2566 -1 ,2466 2465 2567 -1 ,2467 2466 2568 -1 ,2468 2467 2569 -1 ,2469 2468 2570 -1 ,2470 2469 2571 -1 ,2471 2470 2572 -1 ,2472 2471 2573 -1 ,2473 2472 2574 -1 ,2474 2473 2575 -1 ,2475 2474 2576 -1 ,2476 2475 2577 -1 ,2477 2476 2578 -1 ,2478 2477 2579 -1 ,2479 2478 2580 -1 ,2480 2479 2581 -1 ,2481 2480 2582 -1 ,2482 2481 2583 -1 ,2483 2482 2584 -1 ,2484 2483 2585 -1 ,2485 2484 2586 -1 ,2486 2485 2587 -1 ,2487 2486 2588 -1 ,2488 2487 2589 -1 ,2489 2488 2590 -1 ,2490 2489 2591 -1 ,2491 2490 2592 -1 ,2492 2491 2593 -1 ,2493 2492 2594 -1 ,2494 2493 2595 -1 ,2495 2494 2596 -1 ,2496 2495 2597 -1 ,2497 2496 2598 -1 ,2498 2497 2599 -1 ,2499 2498 2600 -1 ,2500 2499 2601 -1 ,2501 2500 2602 -1 ,2502 2501 2603 -1 ,2503 2502 2604 -1 ,2504 2503 2605 -1 ,2505 2504 2606 -1 ,2506 2505 2607 -1 ,2507 2506 2608 -1 ,2508 2507 2609 -1 ,2509 2508 2610 -1 ,2510 2509 2611 -1 ,2511 2510 2612 -1 ,2512 2511 2613 -1 ,2513 2512 2614 -1 ,2514 2513 2615 -1 ,2515 2514 2616 -1 ,2516 2515 2617 -1 ,2517 2516 2618 -1 ,2518 2517 2619 -1 ,2519 2518 2620 -1 ,2520 2519 2621 -1 ,2521 2520 2622 -1 ,2522 2521 2623 -1 ,2523 2522 2624 -1 ,2524 2523 2625 -1 ,2526 2525 2627 -1 ,2527 2526 2628 -1 ,2528 2527 2629 -1 ,2529 2528 2630 -1 ,2530 2529 2631 -1 ,2531 2530 2632 -1 ,2532 2531 2633 -1 ,2533 2532 2634 -1 ,2534 2533 2635 -1 ,2535 2534 2636 -1 ,2536 2535 2637 -1 ,2537 2536 2638 -1 ,2538 2537 2639 -1 ,2539 2538 2640 -1 ,2540 2539 2641 -1 ,2541 2540 2642 -1 ,2542 2541 2643 -1 ,2543 2542 2644 -1 ,2544 2543 2645 -1 ,2545 2544 2646 -1 ,2546 2545 2647 -1 ,2547 2546 2648 -1 ,2548 2547 2649 -1 ,2549 2548 2650 -1 ,2550 2549 2651 -1 ,2551 2550 2652 -1 ,2552 2551 2653 -1 ,2553 2552 2654 -1 ,2554 2553 2655 -1 ,2555 2554 2656 -1 ,2556 2555 2657 -1 ,2557 2556 2658 -1 ,2558 2557 2659 -1 ,2559 2558 2660 -1 ,2560 2559 2661 -1 ,2561 2560 2662 -1 ,2562 2561 2663 -1 ,2563 2562 2664 -1 ,2564 2563 2665 -1 ,2565 2564 2666 -1 ,2566 2565 2667 -1 ,2567 2566 2668 -1 ,2568 2567 2669 -1 ,2569 2568 2670 -1 ,2570 2569 2671 -1 ,2571 2570 2672 -1 ,2572 2571 2673 -1 ,2573 2572 2674 -1 ,2574 2573 2675 -1 ,2575 2574 2676 -1 ,2576 2575 2677 -1 ,2577 2576 2678 -1 ,2578 2577 2679 -1 ,2579 2578 2680 -1 ,2580 2579 2681 -1 ,2581 2580 2682 -1 ,2582 2581 2683 -1 ,2583 2582 2684 -1 ,2584 2583 2685 -1 ,2585 2584 2686 -1 ,2586 2585 2687 -1 ,2587 2586 2688 -1 ,2588 2587 2689 -1 ,2589 2588 2690 -1 ,2590 2589 2691 -1 ,2591 2590 2692 -1 ,2592 2591 2693 -1 ,2593 2592 2694 -1 ,2594 2593 2695 -1 ,2595 2594 2696 -1 ,2596 2595 2697 -1 ,2597 2596 2698 -1 ,2598 2597 2699 -1 ,2599 2598 2700 -1 ,2600 2599 2701 -1 ,2601 2600 2702 -1 ,2602 2601 2703 -1 ,2603 2602 2704 -1 ,2604 2603 2705 -1 ,2605 2604 2706 -1 ,2606 2605 2707 -1 ,2607 2606 2708 -1 ,2608 2607 2709 -1 ,2609 2608 2710 -1 ,2610 2609 2711 -1 ,2611 2610 2712 -1 ,2612 2611 2713 -1 ,2613 2612 2714 -1 ,2614 2613 2715 -1 ,2615 2614 2716 -1 ,2616 2615 2717 -1 ,2617 2616 2718 -1 ,2618 2617 2719 -1 ,2619 2618 2720 -1 ,2620 2619 2721 -1 ,2621 2620 2722 -1 ,2622 2621 2723 -1 ,2623 2622 2724 -1 ,2624 2623 2725 -1 ,2625 2624 2726 -1 ,2627 2626 2728 -1 ,2628 2627 2729 -1 ,2629 2628 2730 -1 ,2630 2629 2731 -1 ,2631 2630 2732 -1 ,2632 2631 2733 -1 ,2633 2632 2734 -1 ,2634 2633 2735 -1 ,2635 2634 2736 -1 ,2636 2635 2737 -1 ,2637 2636 2738 -1 ,2638 2637 2739 -1 ,2639 2638 2740 -1 ,2640 2639 2741 -1 ,2641 2640 2742 -1 ,2642 2641 2743 -1 ,2643 2642 2744 -1 ,2644 2643 2745 -1 ,2645 2644 2746 -1 ,2646 2645 2747 -1 ,2647 2646 2748 -1 ,2648 2647 2749 -1 ,2649 2648 2750 -1 ,2650 2649 2751 -1 ,2651 2650 2752 -1 ,2652 2651 2753 -1 ,2653 2652 2754 -1 ,2654 2653 2755 -1 ,2655 2654 2756 -1 ,2656 2655 2757 -1 ,2657 2656 2758 -1 ,2658 2657 2759 -1 ,2659 2658 2760 -1 ,2660 2659 2761 -1 ,2661 2660 2762 -1 ,2662 2661 2763 -1 ,2663 2662 2764 -1 ,2664 2663 2765 -1 ,2665 2664 2766 -1 ,2666 2665 2767 -1 ,2667 2666 2768 -1 ,2668 2667 2769 -1 ,2669 2668 2770 -1 ,2670 2669 2771 -1 ,2671 2670 2772 -1 ,2672 2671 2773 -1 ,2673 2672 2774 -1 ,2674 2673 2775 -1 ,2675 2674 2776 -1 ,2676 2675 2777 -1 ,2677 2676 2778 -1 ,2678 2677 2779 -1 ,2679 2678 2780 -1 ,2680 2679 2781 -1 ,2681 2680 2782 -1 ,2682 2681 2783 -1 ,2683 2682 2784 -1 ,2684 2683 2785 -1 ,2685 2684 2786 -1 ,2686 2685 2787 -1 ,2687 2686 2788 -1 ,2688 2687 2789 -1 ,2689 2688 2790 -1 ,2690 2689 2791 -1 ,2691 2690 2792 -1 ,2692 2691 2793 -1 ,2693 2692 2794 -1 ,2694 2693 2795 -1 ,2695 2694 2796 -1 ,2696 2695 2797 -1 ,2697 2696 2798 -1 ,2698 2697 2799 -1 ,2699 2698 2800 -1 ,2700 2699 2801 -1 ,2701 2700 2802 -1 ,2702 2701 2803 -1 ,2703 2702 2804 -1 ,2704 2703 2805 -1 ,2705 2704 2806 -1 ,2706 2705 2807 -1 ,2707 2706 2808 -1 ,2708 2707 2809 -1 ,2709 2708 2810 -1 ,2710 2709 2811 -1 ,2711 2710 2812 -1 ,2712 2711 2813 -1 ,2713 2712 2814 -1 ,2714 2713 2815 -1 ,2715 2714 2816 -1 ,2716 2715 2817 -1 ,2717 2716 2818 -1 ,2718 2717 2819 -1 ,2719 2718 2820 -1 ,2720 2719 2821 -1 ,2721 2720 2822 -1 ,2722 2721 2823 -1 ,2723 2722 2824 -1 ,2724 2723 2825 -1 ,2725 2724 2826 -1 ,2726 2725 2827 -1 ,2728 2727 2829 -1 ,2729 2728 2830 -1 ,2730 2729 2831 -1 ,2731 2730 2832 -1 ,2732 2731 2833 -1 ,2733 2732 2834 -1 ,2734 2733 2835 -1 ,2735 2734 2836 -1 ,2736 2735 2837 -1 ,2737 2736 2838 -1 ,2738 2737 2839 -1 ,2739 2738 2840 -1 ,2740 2739 2841 -1 ,2741 2740 2842 -1 ,2742 2741 2843 -1 ,2743 2742 2844 -1 ,2744 2743 2845 -1 ,2745 2744 2846 -1 ,2746 2745 2847 -1 ,2747 2746 2848 -1 ,2748 2747 2849 -1 ,2749 2748 2850 -1 ,2750 2749 2851 -1 ,2751 2750 2852 -1 ,2752 2751 2853 -1 ,2753 2752 2854 -1 ,2754 2753 2855 -1 ,2755 2754 2856 -1 ,2756 2755 2857 -1 ,2757 2756 2858 -1 ,2758 2757 2859 -1 ,2759 2758 2860 -1 ,2760 2759 2861 -1 ,2761 2760 2862 -1 ,2762 2761 2863 -1 ,2763 2762 2864 -1 ,2764 2763 2865 -1 ,2765 2764 2866 -1 ,2766 2765 2867 -1 ,2767 2766 2868 -1 ,2768 2767 2869 -1 ,2769 2768 2870 -1 ,2770 2769 2871 -1 ,2771 2770 2872 -1 ,2772 2771 2873 -1 ,2773 2772 2874 -1 ,2774 2773 2875 -1 ,2775 2774 2876 -1 ,2776 2775 2877 -1 ,2777 2776 2878 -1 ,2778 2777 2879 -1 ,2779 2778 2880 -1 ,2780 2779 2881 -1 ,2781 2780 2882 -1 ,2782 2781 2883 -1 ,2783 2782 2884 -1 ,2784 2783 2885 -1 ,2785 2784 2886 -1 ,2786 2785 2887 -1 ,2787 2786 2888 -1 ,2788 2787 2889 -1 ,2789 2788 2890 -1 ,2790 2789 2891 -1 ,2791 2790 2892 -1 ,2792 2791 2893 -1 ,2793 2792 2894 -1 ,2794 2793 2895 -1 ,2795 2794 2896 -1 ,2796 2795 2897 -1 ,2797 2796 2898 -1 ,2798 2797 2899 -1 ,2799 2798 2900 -1 ,2800 2799 2901 -1 ,2801 2800 2902 -1 ,2802 2801 2903 -1 ,2803 2802 2904 -1 ,2804 2803 2905 -1 ,2805 2804 2906 -1 ,2806 2805 2907 -1 ,2807 2806 2908 -1 ,2808 2807 2909 -1 ,2809 2808 2910 -1 ,2810 2809 2911 -1 ,2811 2810 2912 -1 ,2812 2811 2913 -1 ,2813 2812 2914 -1 ,2814 2813 2915 -1 ,2815 2814 2916 -1 ,2816 2815 2917 -1 ,2817 2816 2918 -1 ,2818 2817 2919 -1 ,2819 2818 2920 -1 ,2820 2819 2921 -1 ,2821 2820 2922 -1 ,2822 2821 2923 -1 ,2823 2822 2924 -1 ,2824 2823 2925 -1 ,2825 2824 2926 -1 ,2826 2825 2927 -1 ,2827 2826 2928 -1 ,2829 2828 2930 -1 ,2830 2829 2931 -1 ,2831 2830 2932 -1 ,2832 2831 2933 -1 ,2833 2832 2934 -1 ,2834 2833 2935 -1 ,2835 2834 2936 -1 ,2836 2835 2937 -1 ,2837 2836 2938 -1 ,2838 2837 2939 -1 ,2839 2838 2940 -1 ,2840 2839 2941 -1 ,2841 2840 2942 -1 ,2842 2841 2943 -1 ,2843 2842 2944 -1 ,2844 2843 2945 -1 ,2845 2844 2946 -1 ,2846 2845 2947 -1 ,2847 2846 2948 -1 ,2848 2847 2949 -1 ,2849 2848 2950 -1 ,2850 2849 2951 -1 ,2851 2850 2952 -1 ,2852 2851 2953 -1 ,2853 2852 2954 -1 ,2854 2853 2955 -1 ,2855 2854 2956 -1 ,2856 2855 2957 -1 ,2857 2856 2958 -1 ,2858 2857 2959 -1 ,2859 2858 2960 -1 ,2860 2859 2961 -1 ,2861 2860 2962 -1 ,2862 2861 2963 -1 ,2863 2862 2964 -1 ,2864 2863 2965 -1 ,2865 2864 2966 -1 ,2866 2865 2967 -1 ,2867 2866 2968 -1 ,2868 2867 2969 -1 ,2869 2868 2970 -1 ,2870 2869 2971 -1 ,2871 2870 2972 -1 ,2872 2871 2973 -1 ,2873 2872 2974 -1 ,2874 2873 2975 -1 ,2875 2874 2976 -1 ,2876 2875 2977 -1 ,2877 2876 2978 -1 ,2878 2877 2979 -1 ,2879 2878 2980 -1 ,2880 2879 2981 -1 ,2881 2880 2982 -1 ,2882 2881 2983 -1 ,2883 2882 2984 -1 ,2884 2883 2985 -1 ,2885 2884 2986 -1 ,2886 2885 2987 -1 ,2887 2886 2988 -1 ,2888 2887 2989 -1 ,2889 2888 2990 -1 ,2890 2889 2991 -1 ,2891 2890 2992 -1 ,2892 2891 2993 -1 ,2893 2892 2994 -1 ,2894 2893 2995 -1 ,2895 2894 2996 -1 ,2896 2895 2997 -1 ,2897 2896 2998 -1 ,2898 2897 2999 -1 ,2899 2898 3000 -1 ,2900 2899 3001 -1 ,2901 2900 3002 -1 ,2902 2901 3003 -1 ,2903 2902 3004 -1 ,2904 2903 3005 -1 ,2905 2904 3006 -1 ,2906 2905 3007 -1 ,2907 2906 3008 -1 ,2908 2907 3009 -1 ,2909 2908 3010 -1 ,2910 2909 3011 -1 ,2911 2910 3012 -1 ,2912 2911 3013 -1 ,2913 2912 3014 -1 ,2914 2913 3015 -1 ,2915 2914 3016 -1 ,2916 2915 3017 -1 ,2917 2916 3018 -1 ,2918 2917 3019 -1 ,2919 2918 3020 -1 ,2920 2919 3021 -1 ,2921 2920 3022 -1 ,2922 2921 3023 -1 ,2923 2922 3024 -1 ,2924 2923 3025 -1 ,2925 2924 3026 -1 ,2926 2925 3027 -1 ,2927 2926 3028 -1 ,2928 2927 3029 -1 ,2930 2929 3031 -1 ,2931 2930 3032 -1 ,2932 2931 3033 -1 ,2933 2932 3034 -1 ,2934 2933 3035 -1 ,2935 2934 3036 -1 ,2936 2935 3037 -1 ,2937 2936 3038 -1 ,2938 2937 3039 -1 ,2939 2938 3040 -1 ,2940 2939 3041 -1 ,2941 2940 3042 -1 ,2942 2941 3043 -1 ,2943 2942 3044 -1 ,2944 2943 3045 -1 ,2945 2944 3046 -1 ,2946 2945 3047 -1 ,2947 2946 3048 -1 ,2948 2947 3049 -1 ,2949 2948 3050 -1 ,2950 2949 3051 -1 ,2951 2950 3052 -1 ,2952 2951 3053 -1 ,2953 2952 3054 -1 ,2954 2953 3055 -1 ,2955 2954 3056 -1 ,2956 2955 3057 -1 ,2957 2956 3058 -1 ,2958 2957 3059 -1 ,2959 2958 3060 -1 ,2960 2959 3061 -1 ,2961 2960 3062 -1 ,2962 2961 3063 -1 ,2963 2962 3064 -1 ,2964 2963 3065 -1 ,2965 2964 3066 -1 ,2966 2965 3067 -1 ,2967 2966 3068 -1 ,2968 2967 3069 -1 ,2969 2968 3070 -1 ,2970 2969 3071 -1 ,2971 2970 3072 -1 ,2972 2971 3073 -1 ,2973 2972 3074 -1 ,2974 2973 3075 -1 ,2975 2974 3076 -1 ,2976 2975 3077 -1 ,2977 2976 3078 -1 ,2978 2977 3079 -1 ,2979 2978 3080 -1 ,2980 2979 3081 -1 ,2981 2980 3082 -1 ,2982 2981 3083 -1 ,2983 2982 3084 -1 ,2984 2983 3085 -1 ,2985 2984 3086 -1 ,2986 2985 3087 -1 ,2987 2986 3088 -1 ,2988 2987 3089 -1 ,2989 2988 3090 -1 ,2990 2989 3091 -1 ,2991 2990 3092 -1 ,2992 2991 3093 -1 ,2993 2992 3094 -1 ,2994 2993 3095 -1 ,2995 2994 3096 -1 ,2996 2995 3097 -1 ,2997 2996 3098 -1 ,2998 2997 3099 -1 ,2999 2998 3100 -1 ,3000 2999 3101 -1 ,3001 3000 3102 -1 ,3002 3001 3103 -1 ,3003 3002 3104 -1 ,3004 3003 3105 -1 ,3005 3004 3106 -1 ,3006 3005 3107 -1 ,3007 3006 3108 -1 ,3008 3007 3109 -1 ,3009 3008 3110 -1 ,3010 3009 3111 -1 ,3011 3010 3112 -1 ,3012 3011 3113 -1 ,3013 3012 3114 -1 ,3014 3013 3115 -1 ,3015 3014 3116 -1 ,3016 3015 3117 -1 ,3017 3016 3118 -1 ,3018 3017 3119 -1 ,3019 3018 3120 -1 ,3020 3019 3121 -1 ,3021 3020 3122 -1 ,3022 3021 3123 -1 ,3023 3022 3124 -1 ,3024 3023 3125 -1 ,3025 3024 3126 -1 ,3026 3025 3127 -1 ,3027 3026 3128 -1 ,3028 3027 3129 -1 ,3029 3028 3130 -1 ,3031 3030 3132 -1 ,3032 3031 3133 -1 ,3033 3032 3134 -1 ,3034 3033 3135 -1 ,3035 3034 3136 -1 ,3036 3035 3137 -1 ,3037 3036 3138 -1 ,3038 3037 3139 -1 ,3039 3038 3140 -1 ,3040 3039 3141 -1 ,3041 3040 3142 -1 ,3042 3041 3143 -1 ,3043 3042 3144 -1 ,3044 3043 3145 -1 ,3045 3044 3146 -1 ,3046 3045 3147 -1 ,3047 3046 3148 -1 ,3048 3047 3149 -1 ,3049 3048 3150 -1 ,3050 3049 3151 -1 ,3051 3050 3152 -1 ,3052 3051 3153 -1 ,3053 3052 3154 -1 ,3054 3053 3155 -1 ,3055 3054 3156 -1 ,3056 3055 3157 -1 ,3057 3056 3158 -1 ,3058 3057 3159 -1 ,3059 3058 3160 -1 ,3060 3059 3161 -1 ,3061 3060 3162 -1 ,3062 3061 3163 -1 ,3063 3062 3164 -1 ,3064 3063 3165 -1 ,3065 3064 3166 -1 ,3066 3065 3167 -1 ,3067 3066 3168 -1 ,3068 3067 3169 -1 ,3069 3068 3170 -1 ,3070 3069 3171 -1 ,3071 3070 3172 -1 ,3072 3071 3173 -1 ,3073 3072 3174 -1 ,3074 3073 3175 -1 ,3075 3074 3176 -1 ,3076 3075 3177 -1 ,3077 3076 3178 -1 ,3078 3077 3179 -1 ,3079 3078 3180 -1 ,3080 3079 3181 -1 ,3081 3080 3182 -1 ,3082 3081 3183 -1 ,3083 3082 3184 -1 ,3084 3083 3185 -1 ,3085 3084 3186 -1 ,3086 3085 3187 -1 ,3087 3086 3188 -1 ,3088 3087 3189 -1 ,3089 3088 3190 -1 ,3090 3089 3191 -1 ,3091 3090 3192 -1 ,3092 3091 3193 -1 ,3093 3092 3194 -1 ,3094 3093 3195 -1 ,3095 3094 3196 -1 ,3096 3095 3197 -1 ,3097 3096 3198 -1 ,3098 3097 3199 -1 ,3099 3098 3200 -1 ,3100 3099 3201 -1 ,3101 3100 3202 -1 ,3102 3101 3203 -1 ,3103 3102 3204 -1 ,3104 3103 3205 -1 ,3105 3104 3206 -1 ,3106 3105 3207 -1 ,3107 3106 3208 -1 ,3108 3107 3209 -1 ,3109 3108 3210 -1 ,3110 3109 3211 -1 ,3111 3110 3212 -1 ,3112 3111 3213 -1 ,3113 3112 3214 -1 ,3114 3113 3215 -1 ,3115 3114 3216 -1 ,3116 3115 3217 -1 ,3117 3116 3218 -1 ,3118 3117 3219 -1 ,3119 3118 3220 -1 ,3120 3119 3221 -1 ,3121 3120 3222 -1 ,3122 3121 3223 -1 ,3123 3122 3224 -1 ,3124 3123 3225 -1 ,3125 3124 3226 -1 ,3126 3125 3227 -1 ,3127 3126 3228 -1 ,3128 3127 3229 -1 ,3129 3128 3230 -1 ,3130 3129 3231 -1 ,3132 3131 3233 -1 ,3133 3132 3234 -1 ,3134 3133 3235 -1 ,3135 3134 3236 -1 ,3136 3135 3237 -1 ,3137 3136 3238 -1 ,3138 3137 3239 -1 ,3139 3138 3240 -1 ,3140 3139 3241 -1 ,3141 3140 3242 -1 ,3142 3141 3243 -1 ,3143 3142 3244 -1 ,3144 3143 3245 -1 ,3145 3144 3246 -1 ,3146 3145 3247 -1 ,3147 3146 3248 -1 ,3148 3147 3249 -1 ,3149 3148 3250 -1 ,3150 3149 3251 -1 ,3151 3150 3252 -1 ,3152 3151 3253 -1 ,3153 3152 3254 -1 ,3154 3153 3255 -1 ,3155 3154 3256 -1 ,3156 3155 3257 -1 ,3157 3156 3258 -1 ,3158 3157 3259 -1 ,3159 3158 3260 -1 ,3160 3159 3261 -1 ,3161 3160 3262 -1 ,3162 3161 3263 -1 ,3163 3162 3264 -1 ,3164 3163 3265 -1 ,3165 3164 3266 -1 ,3166 3165 3267 -1 ,3167 3166 3268 -1 ,3168 3167 3269 -1 ,3169 3168 3270 -1 ,3170 3169 3271 -1 ,3171 3170 3272 -1 ,3172 3171 3273 -1 ,3173 3172 3274 -1 ,3174 3173 3275 -1 ,3175 3174 3276 -1 ,3176 3175 3277 -1 ,3177 3176 3278 -1 ,3178 3177 3279 -1 ,3179 3178 3280 -1 ,3180 3179 3281 -1 ,3181 3180 3282 -1 ,3182 3181 3283 -1 ,3183 3182 3284 -1 ,3184 3183 3285 -1 ,3185 3184 3286 -1 ,3186 3185 3287 -1 ,3187 3186 3288 -1 ,3188 3187 3289 -1 ,3189 3188 3290 -1 ,3190 3189 3291 -1 ,3191 3190 3292 -1 ,3192 3191 3293 -1 ,3193 3192 3294 -1 ,3194 3193 3295 -1 ,3195 3194 3296 -1 ,3196 3195 3297 -1 ,3197 3196 3298 -1 ,3198 3197 3299 -1 ,3199 3198 3300 -1 ,3200 3199 3301 -1 ,3201 3200 3302 -1 ,3202 3201 3303 -1 ,3203 3202 3304 -1 ,3204 3203 3305 -1 ,3205 3204 3306 -1 ,3206 3205 3307 -1 ,3207 3206 3308 -1 ,3208 3207 3309 -1 ,3209 3208 3310 -1 ,3210 3209 3311 -1 ,3211 3210 3312 -1 ,3212 3211 3313 -1 ,3213 3212 3314 -1 ,3214 3213 3315 -1 ,3215 3214 3316 -1 ,3216 3215 3317 -1 ,3217 3216 3318 -1 ,3218 3217 3319 -1 ,3219 3218 3320 -1 ,3220 3219 3321 -1 ,3221 3220 3322 -1 ,3222 3221 3323 -1 ,3223 3222 3324 -1 ,3224 3223 3325 -1 ,3225 3224 3326 -1 ,3226 3225 3327 -1 ,3227 3226 3328 -1 ,3228 3227 3329 -1 ,3229 3228 3330 -1 ,3230 3229 3331 -1 ,3231 3230 3332 -1 ,3233 3232 3334 -1 ,3234 3233 3335 -1 ,3235 3234 3336 -1 ,3236 3235 3337 -1 ,3237 3236 3338 -1 ,3238 3237 3339 -1 ,3239 3238 3340 -1 ,3240 3239 3341 -1 ,3241 3240 3342 -1 ,3242 3241 3343 -1 ,3243 3242 3344 -1 ,3244 3243 3345 -1 ,3245 3244 3346 -1 ,3246 3245 3347 -1 ,3247 3246 3348 -1 ,3248 3247 3349 -1 ,3249 3248 3350 -1 ,3250 3249 3351 -1 ,3251 3250 3352 -1 ,3252 3251 3353 -1 ,3253 3252 3354 -1 ,3254 3253 3355 -1 ,3255 3254 3356 -1 ,3256 3255 3357 -1 ,3257 3256 3358 -1 ,3258 3257 3359 -1 ,3259 3258 3360 -1 ,3260 3259 3361 -1 ,3261 3260 3362 -1 ,3262 3261 3363 -1 ,3263 3262 3364 -1 ,3264 3263 3365 -1 ,3265 3264 3366 -1 ,3266 3265 3367 -1 ,3267 3266 3368 -1 ,3268 3267 3369 -1 ,3269 3268 3370 -1 ,3270 3269 3371 -1 ,3271 3270 3372 -1 ,3272 3271 3373 -1 ,3273 3272 3374 -1 ,3274 3273 3375 -1 ,3275 3274 3376 -1 ,3276 3275 3377 -1 ,3277 3276 3378 -1 ,3278 3277 3379 -1 ,3279 3278 3380 -1 ,3280 3279 3381 -1 ,3281 3280 3382 -1 ,3282 3281 3383 -1 ,3283 3282 3384 -1 ,3284 3283 3385 -1 ,3285 3284 3386 -1 ,3286 3285 3387 -1 ,3287 3286 3388 -1 ,3288 3287 3389 -1 ,3289 3288 3390 -1 ,3290 3289 3391 -1 ,3291 3290 3392 -1 ,3292 3291 3393 -1 ,3293 3292 3394 -1 ,3294 3293 3395 -1 ,3295 3294 3396 -1 ,3296 3295 3397 -1 ,3297 3296 3398 -1 ,3298 3297 3399 -1 ,3299 3298 3400 -1 ,3300 3299 3401 -1 ,3301 3300 3402 -1 ,3302 3301 3403 -1 ,3303 3302 3404 -1 ,3304 3303 3405 -1 ,3305 3304 3406 -1 ,3306 3305 3407 -1 ,3307 3306 3408 -1 ,3308 3307 3409 -1 ,3309 3308 3410 -1 ,3310 3309 3411 -1 ,3311 3310 3412 -1 ,3312 3311 3413 -1 ,3313 3312 3414 -1 ,3314 3313 3415 -1 ,3315 3314 3416 -1 ,3316 3315 3417 -1 ,3317 3316 3418 -1 ,3318 3317 3419 -1 ,3319 3318 3420 -1 ,3320 3319 3421 -1 ,3321 3320 3422 -1 ,3322 3321 3423 -1 ,3323 3322 3424 -1 ,3324 3323 3425 -1 ,3325 3324 3426 -1 ,3326 3325 3427 -1 ,3327 3326 3428 -1 ,3328 3327 3429 -1 ,3329 3328 3430 -1 ,3330 3329 3431 -1 ,3331 3330 3432 -1 ,3332 3331 3433 -1 ,3334 3333 3435 -1 ,3335 3334 3436 -1 ,3336 3335 3437 -1 ,3337 3336 3438 -1 ,3338 3337 3439 -1 ,3339 3338 3440 -1 ,3340 3339 3441 -1 ,3341 3340 3442 -1 ,3342 3341 3443 -1 ,3343 3342 3444 -1 ,3344 3343 3445 -1 ,3345 3344 3446 -1 ,3346 3345 3447 -1 ,3347 3346 3448 -1 ,3348 3347 3449 -1 ,3349 3348 3450 -1 ,3350 3349 3451 -1 ,3351 3350 3452 -1 ,3352 3351 3453 -1 ,3353 3352 3454 -1 ,3354 3353 3455 -1 ,3355 3354 3456 -1 ,3356 3355 3457 -1 ,3357 3356 3458 -1 ,3358 3357 3459 -1 ,3359 3358 3460 -1 ,3360 3359 3461 -1 ,3361 3360 3462 -1 ,3362 3361 3463 -1 ,3363 3362 3464 -1 ,3364 3363 3465 -1 ,3365 3364 3466 -1 ,3366 3365 3467 -1 ,3367 3366 3468 -1 ,3368 3367 3469 -1 ,3369 3368 3470 -1 ,3370 3369 3471 -1 ,3371 3370 3472 -1 ,3372 3371 3473 -1 ,3373 3372 3474 -1 ,3374 3373 3475 -1 ,3375 3374 3476 -1 ,3376 3375 3477 -1 ,3377 3376 3478 -1 ,3378 3377 3479 -1 ,3379 3378 3480 -1 ,3380 3379 3481 -1 ,3381 3380 3482 -1 ,3382 3381 3483 -1 ,3383 3382 3484 -1 ,3384 3383 3485 -1 ,3385 3384 3486 -1 ,3386 3385 3487 -1 ,3387 3386 3488 -1 ,3388 3387 3489 -1 ,3389 3388 3490 -1 ,3390 3389 3491 -1 ,3391 3390 3492 -1 ,3392 3391 3493 -1 ,3393 3392 3494 -1 ,3394 3393 3495 -1 ,3395 3394 3496 -1 ,3396 3395 3497 -1 ,3397 3396 3498 -1 ,3398 3397 3499 -1 ,3399 3398 3500 -1 ,3400 3399 3501 -1 ,3401 3400 3502 -1 ,3402 3401 3503 -1 ,3403 3402 3504 -1 ,3404 3403 3505 -1 ,3405 3404 3506 -1 ,3406 3405 3507 -1 ,3407 3406 3508 -1 ,3408 3407 3509 -1 ,3409 3408 3510 -1 ,3410 3409 3511 -1 ,3411 3410 3512 -1 ,3412 3411 3513 -1 ,3413 3412 3514 -1 ,3414 3413 3515 -1 ,3415 3414 3516 -1 ,3416 3415 3517 -1 ,3417 3416 3518 -1 ,3418 3417 3519 -1 ,3419 3418 3520 -1 ,3420 3419 3521 -1 ,3421 3420 3522 -1 ,3422 3421 3523 -1 ,3423 3422 3524 -1 ,3424 3423 3525 -1 ,3425 3424 3526 -1 ,3426 3425 3527 -1 ,3427 3426 3528 -1 ,3428 3427 3529 -1 ,3429 3428 3530 -1 ,3430 3429 3531 -1 ,3431 3430 3532 -1 ,3432 3431 3533 -1 ,3433 3432 3534 -1 ,3435 3434 3536 -1 ,3436 3435 3537 -1 ,3437 3436 3538 -1 ,3438 3437 3539 -1 ,3439 3438 3540 -1 ,3440 3439 3541 -1 ,3441 3440 3542 -1 ,3442 3441 3543 -1 ,3443 3442 3544 -1 ,3444 3443 3545 -1 ,3445 3444 3546 -1 ,3446 3445 3547 -1 ,3447 3446 3548 -1 ,3448 3447 3549 -1 ,3449 3448 3550 -1 ,3450 3449 3551 -1 ,3451 3450 3552 -1 ,3452 3451 3553 -1 ,3453 3452 3554 -1 ,3454 3453 3555 -1 ,3455 3454 3556 -1 ,3456 3455 3557 -1 ,3457 3456 3558 -1 ,3458 3457 3559 -1 ,3459 3458 3560 -1 ,3460 3459 3561 -1 ,3461 3460 3562 -1 ,3462 3461 3563 -1 ,3463 3462 3564 -1 ,3464 3463 3565 -1 ,3465 3464 3566 -1 ,3466 3465 3567 -1 ,3467 3466 3568 -1 ,3468 3467 3569 -1 ,3469 3468 3570 -1 ,3470 3469 3571 -1 ,3471 3470 3572 -1 ,3472 3471 3573 -1 ,3473 3472 3574 -1 ,3474 3473 3575 -1 ,3475 3474 3576 -1 ,3476 3475 3577 -1 ,3477 3476 3578 -1 ,3478 3477 3579 -1 ,3479 3478 3580 -1 ,3480 3479 3581 -1 ,3481 3480 3582 -1 ,3482 3481 3583 -1 ,3483 3482 3584 -1 ,3484 3483 3585 -1 ,3485 3484 3586 -1 ,3486 3485 3587 -1 ,3487 3486 3588 -1 ,3488 3487 3589 -1 ,3489 3488 3590 -1 ,3490 3489 3591 -1 ,3491 3490 3592 -1 ,3492 3491 3593 -1 ,3493 3492 3594 -1 ,3494 3493 3595 -1 ,3495 3494 3596 -1 ,3496 3495 3597 -1 ,3497 3496 3598 -1 ,3498 3497 3599 -1 ,3499 3498 3600 -1 ,3500 3499 3601 -1 ,3501 3500 3602 -1 ,3502 3501 3603 -1 ,3503 3502 3604 -1 ,3504 3503 3605 -1 ,3505 3504 3606 -1 ,3506 3505 3607 -1 ,3507 3506 3608 -1 ,3508 3507 3609 -1 ,3509 3508 3610 -1 ,3510 3509 3611 -1 ,3511 3510 3612 -1 ,3512 3511 3613 -1 ,3513 3512 3614 -1 ,3514 3513 3615 -1 ,3515 3514 3616 -1 ,3516 3515 3617 -1 ,3517 3516 3618 -1 ,3518 3517 3619 -1 ,3519 3518 3620 -1 ,3520 3519 3621 -1 ,3521 3520 3622 -1 ,3522 3521 3623 -1 ,3523 3522 3624 -1 ,3524 3523 3625 -1 ,3525 3524 3626 -1 ,3526 3525 3627 -1 ,3527 3526 3628 -1 ,3528 3527 3629 -1 ,3529 3528 3630 -1 ,3530 3529 3631 -1 ,3531 3530 3632 -1 ,3532 3531 3633 -1 ,3533 3532 3634 -1 ,3534 3533 3635 -1 ,3536 3535 3637 -1 ,3537 3536 3638 -1 ,3538 3537 3639 -1 ,3539 3538 3640 -1 ,3540 3539 3641 -1 ,3541 3540 3642 -1 ,3542 3541 3643 -1 ,3543 3542 3644 -1 ,3544 3543 3645 -1 ,3545 3544 3646 -1 ,3546 3545 3647 -1 ,3547 3546 3648 -1 ,3548 3547 3649 -1 ,3549 3548 3650 -1 ,3550 3549 3651 -1 ,3551 3550 3652 -1 ,3552 3551 3653 -1 ,3553 3552 3654 -1 ,3554 3553 3655 -1 ,3555 3554 3656 -1 ,3556 3555 3657 -1 ,3557 3556 3658 -1 ,3558 3557 3659 -1 ,3559 3558 3660 -1 ,3560 3559 3661 -1 ,3561 3560 3662 -1 ,3562 3561 3663 -1 ,3563 3562 3664 -1 ,3564 3563 3665 -1 ,3565 3564 3666 -1 ,3566 3565 3667 -1 ,3567 3566 3668 -1 ,3568 3567 3669 -1 ,3569 3568 3670 -1 ,3570 3569 3671 -1 ,3571 3570 3672 -1 ,3572 3571 3673 -1 ,3573 3572 3674 -1 ,3574 3573 3675 -1 ,3575 3574 3676 -1 ,3576 3575 3677 -1 ,3577 3576 3678 -1 ,3578 3577 3679 -1 ,3579 3578 3680 -1 ,3580 3579 3681 -1 ,3581 3580 3682 -1 ,3582 3581 3683 -1 ,3583 3582 3684 -1 ,3584 3583 3685 -1 ,3585 3584 3686 -1 ,3586 3585 3687 -1 ,3587 3586 3688 -1 ,3588 3587 3689 -1 ,3589 3588 3690 -1 ,3590 3589 3691 -1 ,3591 3590 3692 -1 ,3592 3591 3693 -1 ,3593 3592 3694 -1 ,3594 3593 3695 -1 ,3595 3594 3696 -1 ,3596 3595 3697 -1 ,3597 3596 3698 -1 ,3598 3597 3699 -1 ,3599 3598 3700 -1 ,3600 3599 3701 -1 ,3601 3600 3702 -1 ,3602 3601 3703 -1 ,3603 3602 3704 -1 ,3604 3603 3705 -1 ,3605 3604 3706 -1 ,3606 3605 3707 -1 ,3607 3606 3708 -1 ,3608 3607 3709 -1 ,3609 3608 3710 -1 ,3610 3609 3711 -1 ,3611 3610 3712 -1 ,3612 3611 3713 -1 ,3613 3612 3714 -1 ,3614 3613 3715 -1 ,3615 3614 3716 -1 ,3616 3615 3717 -1 ,3617 3616 3718 -1 ,3618 3617 3719 -1 ,3619 3618 3720 -1 ,3620 3619 3721 -1 ,3621 3620 3722 -1 ,3622 3621 3723 -1 ,3623 3622 3724 -1 ,3624 3623 3725 -1 ,3625 3624 3726 -1 ,3626 3625 3727 -1 ,3627 3626 3728 -1 ,3628 3627 3729 -1 ,3629 3628 3730 -1 ,3630 3629 3731 -1 ,3631 3630 3732 -1 ,3632 3631 3733 -1 ,3633 3632 3734 -1 ,3634 3633 3735 -1 ,3635 3634 3736 -1 ,3637 3636 3738 -1 ,3638 3637 3739 -1 ,3639 3638 3740 -1 ,3640 3639 3741 -1 ,3641 3640 3742 -1 ,3642 3641 3743 -1 ,3643 3642 3744 -1 ,3644 3643 3745 -1 ,3645 3644 3746 -1 ,3646 3645 3747 -1 ,3647 3646 3748 -1 ,3648 3647 3749 -1 ,3649 3648 3750 -1 ,3650 3649 3751 -1 ,3651 3650 3752 -1 ,3652 3651 3753 -1 ,3653 3652 3754 -1 ,3654 3653 3755 -1 ,3655 3654 3756 -1 ,3656 3655 3757 -1 ,3657 3656 3758 -1 ,3658 3657 3759 -1 ,3659 3658 3760 -1 ,3660 3659 3761 -1 ,3661 3660 3762 -1 ,3662 3661 3763 -1 ,3663 3662 3764 -1 ,3664 3663 3765 -1 ,3665 3664 3766 -1 ,3666 3665 3767 -1 ,3667 3666 3768 -1 ,3668 3667 3769 -1 ,3669 3668 3770 -1 ,3670 3669 3771 -1 ,3671 3670 3772 -1 ,3672 3671 3773 -1 ,3673 3672 3774 -1 ,3674 3673 3775 -1 ,3675 3674 3776 -1 ,3676 3675 3777 -1 ,3677 3676 3778 -1 ,3678 3677 3779 -1 ,3679 3678 3780 -1 ,3680 3679 3781 -1 ,3681 3680 3782 -1 ,3682 3681 3783 -1 ,3683 3682 3784 -1 ,3684 3683 3785 -1 ,3685 3684 3786 -1 ,3686 3685 3787 -1 ,3687 3686 3788 -1 ,3688 3687 3789 -1 ,3689 3688 3790 -1 ,3690 3689 3791 -1 ,3691 3690 3792 -1 ,3692 3691 3793 -1 ,3693 3692 3794 -1 ,3694 3693 3795 -1 ,3695 3694 3796 -1 ,3696 3695 3797 -1 ,3697 3696 3798 -1 ,3698 3697 3799 -1 ,3699 3698 3800 -1 ,3700 3699 3801 -1 ,3701 3700 3802 -1 ,3702 3701 3803 -1 ,3703 3702 3804 -1 ,3704 3703 3805 -1 ,3705 3704 3806 -1 ,3706 3705 3807 -1 ,3707 3706 3808 -1 ,3708 3707 3809 -1 ,3709 3708 3810 -1 ,3710 3709 3811 -1 ,3711 3710 3812 -1 ,3712 3711 3813 -1 ,3713 3712 3814 -1 ,3714 3713 3815 -1 ,3715 3714 3816 -1 ,3716 3715 3817 -1 ,3717 3716 3818 -1 ,3718 3717 3819 -1 ,3719 3718 3820 -1 ,3720 3719 3821 -1 ,3721 3720 3822 -1 ,3722 3721 3823 -1 ,3723 3722 3824 -1 ,3724 3723 3825 -1 ,3725 3724 3826 -1 ,3726 3725 3827 -1 ,3727 3726 3828 -1 ,3728 3727 3829 -1 ,3729 3728 3830 -1 ,3730 3729 3831 -1 ,3731 3730 3832 -1 ,3732 3731 3833 -1 ,3733 3732 3834 -1 ,3734 3733 3835 -1 ,3735 3734 3836 -1 ,3736 3735 3837 -1 ,3738 3737 3839 -1 ,3739 3738 3840 -1 ,3740 3739 3841 -1 ,3741 3740 3842 -1 ,3742 3741 3843 -1 ,3743 3742 3844 -1 ,3744 3743 3845 -1 ,3745 3744 3846 -1 ,3746 3745 3847 -1 ,3747 3746 3848 -1 ,3748 3747 3849 -1 ,3749 3748 3850 -1 ,3750 3749 3851 -1 ,3751 3750 3852 -1 ,3752 3751 3853 -1 ,3753 3752 3854 -1 ,3754 3753 3855 -1 ,3755 3754 3856 -1 ,3756 3755 3857 -1 ,3757 3756 3858 -1 ,3758 3757 3859 -1 ,3759 3758 3860 -1 ,3760 3759 3861 -1 ,3761 3760 3862 -1 ,3762 3761 3863 -1 ,3763 3762 3864 -1 ,3764 3763 3865 -1 ,3765 3764 3866 -1 ,3766 3765 3867 -1 ,3767 3766 3868 -1 ,3768 3767 3869 -1 ,3769 3768 3870 -1 ,3770 3769 3871 -1 ,3771 3770 3872 -1 ,3772 3771 3873 -1 ,3773 3772 3874 -1 ,3774 3773 3875 -1 ,3775 3774 3876 -1 ,3776 3775 3877 -1 ,3777 3776 3878 -1 ,3778 3777 3879 -1 ,3779 3778 3880 -1 ,3780 3779 3881 -1 ,3781 3780 3882 -1 ,3782 3781 3883 -1 ,3783 3782 3884 -1 ,3784 3783 3885 -1 ,3785 3784 3886 -1 ,3786 3785 3887 -1 ,3787 3786 3888 -1 ,3788 3787 3889 -1 ,3789 3788 3890 -1 ,3790 3789 3891 -1 ,3791 3790 3892 -1 ,3792 3791 3893 -1 ,3793 3792 3894 -1 ,3794 3793 3895 -1 ,3795 3794 3896 -1 ,3796 3795 3897 -1 ,3797 3796 3898 -1 ,3798 3797 3899 -1 ,3799 3798 3900 -1 ,3800 3799 3901 -1 ,3801 3800 3902 -1 ,3802 3801 3903 -1 ,3803 3802 3904 -1 ,3804 3803 3905 -1 ,3805 3804 3906 -1 ,3806 3805 3907 -1 ,3807 3806 3908 -1 ,3808 3807 3909 -1 ,3809 3808 3910 -1 ,3810 3809 3911 -1 ,3811 3810 3912 -1 ,3812 3811 3913 -1 ,3813 3812 3914 -1 ,3814 3813 3915 -1 ,3815 3814 3916 -1 ,3816 3815 3917 -1 ,3817 3816 3918 -1 ,3818 3817 3919 -1 ,3819 3818 3920 -1 ,3820 3819 3921 -1 ,3821 3820 3922 -1 ,3822 3821 3923 -1 ,3823 3822 3924 -1 ,3824 3823 3925 -1 ,3825 3824 3926 -1 ,3826 3825 3927 -1 ,3827 3826 3928 -1 ,3828 3827 3929 -1 ,3829 3828 3930 -1 ,3830 3829 3931 -1 ,3831 3830 3932 -1 ,3832 3831 3933 -1 ,3833 3832 3934 -1 ,3834 3833 3935 -1 ,3835 3834 3936 -1 ,3836 3835 3937 -1 ,3837 3836 3938 -1 ,3839 3838 3940 -1 ,3840 3839 3941 -1 ,3841 3840 3942 -1 ,3842 3841 3943 -1 ,3843 3842 3944 -1 ,3844 3843 3945 -1 ,3845 3844 3946 -1 ,3846 3845 3947 -1 ,3847 3846 3948 -1 ,3848 3847 3949 -1 ,3849 3848 3950 -1 ,3850 3849 3951 -1 ,3851 3850 3952 -1 ,3852 3851 3953 -1 ,3853 3852 3954 -1 ,3854 3853 3955 -1 ,3855 3854 3956 -1 ,3856 3855 3957 -1 ,3857 3856 3958 -1 ,3858 3857 3959 -1 ,3859 3858 3960 -1 ,3860 3859 3961 -1 ,3861 3860 3962 -1 ,3862 3861 3963 -1 ,3863 3862 3964 -1 ,3864 3863 3965 -1 ,3865 3864 3966 -1 ,3866 3865 3967 -1 ,3867 3866 3968 -1 ,3868 3867 3969 -1 ,3869 3868 3970 -1 ,3870 3869 3971 -1 ,3871 3870 3972 -1 ,3872 3871 3973 -1 ,3873 3872 3974 -1 ,3874 3873 3975 -1 ,3875 3874 3976 -1 ,3876 3875 3977 -1 ,3877 3876 3978 -1 ,3878 3877 3979 -1 ,3879 3878 3980 -1 ,3880 3879 3981 -1 ,3881 3880 3982 -1 ,3882 3881 3983 -1 ,3883 3882 3984 -1 ,3884 3883 3985 -1 ,3885 3884 3986 -1 ,3886 3885 3987 -1 ,3887 3886 3988 -1 ,3888 3887 3989 -1 ,3889 3888 3990 -1 ,3890 3889 3991 -1 ,3891 3890 3992 -1 ,3892 3891 3993 -1 ,3893 3892 3994 -1 ,3894 3893 3995 -1 ,3895 3894 3996 -1 ,3896 3895 3997 -1 ,3897 3896 3998 -1 ,3898 3897 3999 -1 ,3899 3898 4000 -1 ,3900 3899 4001 -1 ,3901 3900 4002 -1 ,3902 3901 4003 -1 ,3903 3902 4004 -1 ,3904 3903 4005 -1 ,3905 3904 4006 -1 ,3906 3905 4007 -1 ,3907 3906 4008 -1 ,3908 3907 4009 -1 ,3909 3908 4010 -1 ,3910 3909 4011 -1 ,3911 3910 4012 -1 ,3912 3911 4013 -1 ,3913 3912 4014 -1 ,3914 3913 4015 -1 ,3915 3914 4016 -1 ,3916 3915 4017 -1 ,3917 3916 4018 -1 ,3918 3917 4019 -1 ,3919 3918 4020 -1 ,3920 3919 4021 -1 ,3921 3920 4022 -1 ,3922 3921 4023 -1 ,3923 3922 4024 -1 ,3924 3923 4025 -1 ,3925 3924 4026 -1 ,3926 3925 4027 -1 ,3927 3926 4028 -1 ,3928 3927 4029 -1 ,3929 3928 4030 -1 ,3930 3929 4031 -1 ,3931 3930 4032 -1 ,3932 3931 4033 -1 ,3933 3932 4034 -1 ,3934 3933 4035 -1 ,3935 3934 4036 -1 ,3936 3935 4037 -1 ,3937 3936 4038 -1 ,3938 3937 4039 -1 ,3940 3939 4041 -1 ,3941 3940 4042 -1 ,3942 3941 4043 -1 ,3943 3942 4044 -1 ,3944 3943 4045 -1 ,3945 3944 4046 -1 ,3946 3945 4047 -1 ,3947 3946 4048 -1 ,3948 3947 4049 -1 ,3949 3948 4050 -1 ,3950 3949 4051 -1 ,3951 3950 4052 -1 ,3952 3951 4053 -1 ,3953 3952 4054 -1 ,3954 3953 4055 -1 ,3955 3954 4056 -1 ,3956 3955 4057 -1 ,3957 3956 4058 -1 ,3958 3957 4059 -1 ,3959 3958 4060 -1 ,3960 3959 4061 -1 ,3961 3960 4062 -1 ,3962 3961 4063 -1 ,3963 3962 4064 -1 ,3964 3963 4065 -1 ,3965 3964 4066 -1 ,3966 3965 4067 -1 ,3967 3966 4068 -1 ,3968 3967 4069 -1 ,3969 3968 4070 -1 ,3970 3969 4071 -1 ,3971 3970 4072 -1 ,3972 3971 4073 -1 ,3973 3972 4074 -1 ,3974 3973 4075 -1 ,3975 3974 4076 -1 ,3976 3975 4077 -1 ,3977 3976 4078 -1 ,3978 3977 4079 -1 ,3979 3978 4080 -1 ,3980 3979 4081 -1 ,3981 3980 4082 -1 ,3982 3981 4083 -1 ,3983 3982 4084 -1 ,3984 3983 4085 -1 ,3985 3984 4086 -1 ,3986 3985 4087 -1 ,3987 3986 4088 -1 ,3988 3987 4089 -1 ,3989 3988 4090 -1 ,3990 3989 4091 -1 ,3991 3990 4092 -1 ,3992 3991 4093 -1 ,3993 3992 4094 -1 ,3994 3993 4095 -1 ,3995 3994 4096 -1 ,3996 3995 4097 -1 ,3997 3996 4098 -1 ,3998 3997 4099 -1 ,3999 3998 4100 -1 ,4000 3999 4101 -1 ,4001 4000 4102 -1 ,4002 4001 4103 -1 ,4003 4002 4104 -1 ,4004 4003 4105 -1 ,4005 4004 4106 -1 ,4006 4005 4107 -1 ,4007 4006 4108 -1 ,4008 4007 4109 -1 ,4009 4008 4110 -1 ,4010 4009 4111 -1 ,4011 4010 4112 -1 ,4012 4011 4113 -1 ,4013 4012 4114 -1 ,4014 4013 4115 -1 ,4015 4014 4116 -1 ,4016 4015 4117 -1 ,4017 4016 4118 -1 ,4018 4017 4119 -1 ,4019 4018 4120 -1 ,4020 4019 4121 -1 ,4021 4020 4122 -1 ,4022 4021 4123 -1 ,4023 4022 4124 -1 ,4024 4023 4125 -1 ,4025 4024 4126 -1 ,4026 4025 4127 -1 ,4027 4026 4128 -1 ,4028 4027 4129 -1 ,4029 4028 4130 -1 ,4030 4029 4131 -1 ,4031 4030 4132 -1 ,4032 4031 4133 -1 ,4033 4032 4134 -1 ,4034 4033 4135 -1 ,4035 4034 4136 -1 ,4036 4035 4137 -1 ,4037 4036 4138 -1 ,4038 4037 4139 -1 ,4039 4038 4140 -1 ,4041 4040 4142 -1 ,4042 4041 4143 -1 ,4043 4042 4144 -1 ,4044 4043 4145 -1 ,4045 4044 4146 -1 ,4046 4045 4147 -1 ,4047 4046 4148 -1 ,4048 4047 4149 -1 ,4049 4048 4150 -1 ,4050 4049 4151 -1 ,4051 4050 4152 -1 ,4052 4051 4153 -1 ,4053 4052 4154 -1 ,4054 4053 4155 -1 ,4055 4054 4156 -1 ,4056 4055 4157 -1 ,4057 4056 4158 -1 ,4058 4057 4159 -1 ,4059 4058 4160 -1 ,4060 4059 4161 -1 ,4061 4060 4162 -1 ,4062 4061 4163 -1 ,4063 4062 4164 -1 ,4064 4063 4165 -1 ,4065 4064 4166 -1 ,4066 4065 4167 -1 ,4067 4066 4168 -1 ,4068 4067 4169 -1 ,4069 4068 4170 -1 ,4070 4069 4171 -1 ,4071 4070 4172 -1 ,4072 4071 4173 -1 ,4073 4072 4174 -1 ,4074 4073 4175 -1 ,4075 4074 4176 -1 ,4076 4075 4177 -1 ,4077 4076 4178 -1 ,4078 4077 4179 -1 ,4079 4078 4180 -1 ,4080 4079 4181 -1 ,4081 4080 4182 -1 ,4082 4081 4183 -1 ,4083 4082 4184 -1 ,4084 4083 4185 -1 ,4085 4084 4186 -1 ,4086 4085 4187 -1 ,4087 4086 4188 -1 ,4088 4087 4189 -1 ,4089 4088 4190 -1 ,4090 4089 4191 -1 ,4091 4090 4192 -1 ,4092 4091 4193 -1 ,4093 4092 4194 -1 ,4094 4093 4195 -1 ,4095 4094 4196 -1 ,4096 4095 4197 -1 ,4097 4096 4198 -1 ,4098 4097 4199 -1 ,4099 4098 4200 -1 ,4100 4099 4201 -1 ,4101 4100 4202 -1 ,4102 4101 4203 -1 ,4103 4102 4204 -1 ,4104 4103 4205 -1 ,4105 4104 4206 -1 ,4106 4105 4207 -1 ,4107 4106 4208 -1 ,4108 4107 4209 -1 ,4109 4108 4210 -1 ,4110 4109 4211 -1 ,4111 4110 4212 -1 ,4112 4111 4213 -1 ,4113 4112 4214 -1 ,4114 4113 4215 -1 ,4115 4114 4216 -1 ,4116 4115 4217 -1 ,4117 4116 4218 -1 ,4118 4117 4219 -1 ,4119 4118 4220 -1 ,4120 4119 4221 -1 ,4121 4120 4222 -1 ,4122 4121 4223 -1 ,4123 4122 4224 -1 ,4124 4123 4225 -1 ,4125 4124 4226 -1 ,4126 4125 4227 -1 ,4127 4126 4228 -1 ,4128 4127 4229 -1 ,4129 4128 4230 -1 ,4130 4129 4231 -1 ,4131 4130 4232 -1 ,4132 4131 4233 -1 ,4133 4132 4234 -1 ,4134 4133 4235 -1 ,4135 4134 4236 -1 ,4136 4135 4237 -1 ,4137 4136 4238 -1 ,4138 4137 4239 -1 ,4139 4138 4240 -1 ,4140 4139 4241 -1 ,4142 4141 4243 -1 ,4143 4142 4244 -1 ,4144 4143 4245 -1 ,4145 4144 4246 -1 ,4146 4145 4247 -1 ,4147 4146 4248 -1 ,4148 4147 4249 -1 ,4149 4148 4250 -1 ,4150 4149 4251 -1 ,4151 4150 4252 -1 ,4152 4151 4253 -1 ,4153 4152 4254 -1 ,4154 4153 4255 -1 ,4155 4154 4256 -1 ,4156 4155 4257 -1 ,4157 4156 4258 -1 ,4158 4157 4259 -1 ,4159 4158 4260 -1 ,4160 4159 4261 -1 ,4161 4160 4262 -1 ,4162 4161 4263 -1 ,4163 4162 4264 -1 ,4164 4163 4265 -1 ,4165 4164 4266 -1 ,4166 4165 4267 -1 ,4167 4166 4268 -1 ,4168 4167 4269 -1 ,4169 4168 4270 -1 ,4170 4169 4271 -1 ,4171 4170 4272 -1 ,4172 4171 4273 -1 ,4173 4172 4274 -1 ,4174 4173 4275 -1 ,4175 4174 4276 -1 ,4176 4175 4277 -1 ,4177 4176 4278 -1 ,4178 4177 4279 -1 ,4179 4178 4280 -1 ,4180 4179 4281 -1 ,4181 4180 4282 -1 ,4182 4181 4283 -1 ,4183 4182 4284 -1 ,4184 4183 4285 -1 ,4185 4184 4286 -1 ,4186 4185 4287 -1 ,4187 4186 4288 -1 ,4188 4187 4289 -1 ,4189 4188 4290 -1 ,4190 4189 4291 -1 ,4191 4190 4292 -1 ,4192 4191 4293 -1 ,4193 4192 4294 -1 ,4194 4193 4295 -1 ,4195 4194 4296 -1 ,4196 4195 4297 -1 ,4197 4196 4298 -1 ,4198 4197 4299 -1 ,4199 4198 4300 -1 ,4200 4199 4301 -1 ,4201 4200 4302 -1 ,4202 4201 4303 -1 ,4203 4202 4304 -1 ,4204 4203 4305 -1 ,4205 4204 4306 -1 ,4206 4205 4307 -1 ,4207 4206 4308 -1 ,4208 4207 4309 -1 ,4209 4208 4310 -1 ,4210 4209 4311 -1 ,4211 4210 4312 -1 ,4212 4211 4313 -1 ,4213 4212 4314 -1 ,4214 4213 4315 -1 ,4215 4214 4316 -1 ,4216 4215 4317 -1 ,4217 4216 4318 -1 ,4218 4217 4319 -1 ,4219 4218 4320 -1 ,4220 4219 4321 -1 ,4221 4220 4322 -1 ,4222 4221 4323 -1 ,4223 4222 4324 -1 ,4224 4223 4325 -1 ,4225 4224 4326 -1 ,4226 4225 4327 -1 ,4227 4226 4328 -1 ,4228 4227 4329 -1 ,4229 4228 4330 -1 ,4230 4229 4331 -1 ,4231 4230 4332 -1 ,4232 4231 4333 -1 ,4233 4232 4334 -1 ,4234 4233 4335 -1 ,4235 4234 4336 -1 ,4236 4235 4337 -1 ,4237 4236 4338 -1 ,4238 4237 4339 -1 ,4239 4238 4340 -1 ,4240 4239 4341 -1 ,4241 4240 4342 -1 ,4243 4242 4344 -1 ,4244 4243 4345 -1 ,4245 4244 4346 -1 ,4246 4245 4347 -1 ,4247 4246 4348 -1 ,4248 4247 4349 -1 ,4249 4248 4350 -1 ,4250 4249 4351 -1 ,4251 4250 4352 -1 ,4252 4251 4353 -1 ,4253 4252 4354 -1 ,4254 4253 4355 -1 ,4255 4254 4356 -1 ,4256 4255 4357 -1 ,4257 4256 4358 -1 ,4258 4257 4359 -1 ,4259 4258 4360 -1 ,4260 4259 4361 -1 ,4261 4260 4362 -1 ,4262 4261 4363 -1 ,4263 4262 4364 -1 ,4264 4263 4365 -1 ,4265 4264 4366 -1 ,4266 4265 4367 -1 ,4267 4266 4368 -1 ,4268 4267 4369 -1 ,4269 4268 4370 -1 ,4270 4269 4371 -1 ,4271 4270 4372 -1 ,4272 4271 4373 -1 ,4273 4272 4374 -1 ,4274 4273 4375 -1 ,4275 4274 4376 -1 ,4276 4275 4377 -1 ,4277 4276 4378 -1 ,4278 4277 4379 -1 ,4279 4278 4380 -1 ,4280 4279 4381 -1 ,4281 4280 4382 -1 ,4282 4281 4383 -1 ,4283 4282 4384 -1 ,4284 4283 4385 -1 ,4285 4284 4386 -1 ,4286 4285 4387 -1 ,4287 4286 4388 -1 ,4288 4287 4389 -1 ,4289 4288 4390 -1 ,4290 4289 4391 -1 ,4291 4290 4392 -1 ,4292 4291 4393 -1 ,4293 4292 4394 -1 ,4294 4293 4395 -1 ,4295 4294 4396 -1 ,4296 4295 4397 -1 ,4297 4296 4398 -1 ,4298 4297 4399 -1 ,4299 4298 4400 -1 ,4300 4299 4401 -1 ,4301 4300 4402 -1 ,4302 4301 4403 -1 ,4303 4302 4404 -1 ,4304 4303 4405 -1 ,4305 4304 4406 -1 ,4306 4305 4407 -1 ,4307 4306 4408 -1 ,4308 4307 4409 -1 ,4309 4308 4410 -1 ,4310 4309 4411 -1 ,4311 4310 4412 -1 ,4312 4311 4413 -1 ,4313 4312 4414 -1 ,4314 4313 4415 -1 ,4315 4314 4416 -1 ,4316 4315 4417 -1 ,4317 4316 4418 -1 ,4318 4317 4419 -1 ,4319 4318 4420 -1 ,4320 4319 4421 -1 ,4321 4320 4422 -1 ,4322 4321 4423 -1 ,4323 4322 4424 -1 ,4324 4323 4425 -1 ,4325 4324 4426 -1 ,4326 4325 4427 -1 ,4327 4326 4428 -1 ,4328 4327 4429 -1 ,4329 4328 4430 -1 ,4330 4329 4431 -1 ,4331 4330 4432 -1 ,4332 4331 4433 -1 ,4333 4332 4434 -1 ,4334 4333 4435 -1 ,4335 4334 4436 -1 ,4336 4335 4437 -1 ,4337 4336 4438 -1 ,4338 4337 4439 -1 ,4339 4338 4440 -1 ,4340 4339 4441 -1 ,4341 4340 4442 -1 ,4342 4341 4443 -1 ,4344 4343 4445 -1 ,4345 4344 4446 -1 ,4346 4345 4447 -1 ,4347 4346 4448 -1 ,4348 4347 4449 -1 ,4349 4348 4450 -1 ,4350 4349 4451 -1 ,4351 4350 4452 -1 ,4352 4351 4453 -1 ,4353 4352 4454 -1 ,4354 4353 4455 -1 ,4355 4354 4456 -1 ,4356 4355 4457 -1 ,4357 4356 4458 -1 ,4358 4357 4459 -1 ,4359 4358 4460 -1 ,4360 4359 4461 -1 ,4361 4360 4462 -1 ,4362 4361 4463 -1 ,4363 4362 4464 -1 ,4364 4363 4465 -1 ,4365 4364 4466 -1 ,4366 4365 4467 -1 ,4367 4366 4468 -1 ,4368 4367 4469 -1 ,4369 4368 4470 -1 ,4370 4369 4471 -1 ,4371 4370 4472 -1 ,4372 4371 4473 -1 ,4373 4372 4474 -1 ,4374 4373 4475 -1 ,4375 4374 4476 -1 ,4376 4375 4477 -1 ,4377 4376 4478 -1 ,4378 4377 4479 -1 ,4379 4378 4480 -1 ,4380 4379 4481 -1 ,4381 4380 4482 -1 ,4382 4381 4483 -1 ,4383 4382 4484 -1 ,4384 4383 4485 -1 ,4385 4384 4486 -1 ,4386 4385 4487 -1 ,4387 4386 4488 -1 ,4388 4387 4489 -1 ,4389 4388 4490 -1 ,4390 4389 4491 -1 ,4391 4390 4492 -1 ,4392 4391 4493 -1 ,4393 4392 4494 -1 ,4394 4393 4495 -1 ,4395 4394 4496 -1 ,4396 4395 4497 -1 ,4397 4396 4498 -1 ,4398 4397 4499 -1 ,4399 4398 4500 -1 ,4400 4399 4501 -1 ,4401 4400 4502 -1 ,4402 4401 4503 -1 ,4403 4402 4504 -1 ,4404 4403 4505 -1 ,4405 4404 4506 -1 ,4406 4405 4507 -1 ,4407 4406 4508 -1 ,4408 4407 4509 -1 ,4409 4408 4510 -1 ,4410 4409 4511 -1 ,4411 4410 4512 -1 ,4412 4411 4513 -1 ,4413 4412 4514 -1 ,4414 4413 4515 -1 ,4415 4414 4516 -1 ,4416 4415 4517 -1 ,4417 4416 4518 -1 ,4418 4417 4519 -1 ,4419 4418 4520 -1 ,4420 4419 4521 -1 ,4421 4420 4522 -1 ,4422 4421 4523 -1 ,4423 4422 4524 -1 ,4424 4423 4525 -1 ,4425 4424 4526 -1 ,4426 4425 4527 -1 ,4427 4426 4528 -1 ,4428 4427 4529 -1 ,4429 4428 4530 -1 ,4430 4429 4531 -1 ,4431 4430 4532 -1 ,4432 4431 4533 -1 ,4433 4432 4534 -1 ,4434 4433 4535 -1 ,4435 4434 4536 -1 ,4436 4435 4537 -1 ,4437 4436 4538 -1 ,4438 4437 4539 -1 ,4439 4438 4540 -1 ,4440 4439 4541 -1 ,4441 4440 4542 -1 ,4442 4441 4543 -1 ,4443 4442 4544 -1 ,4445 4444 4546 -1 ,4446 4445 4547 -1 ,4447 4446 4548 -1 ,4448 4447 4549 -1 ,4449 4448 4550 -1 ,4450 4449 4551 -1 ,4451 4450 4552 -1 ,4452 4451 4553 -1 ,4453 4452 4554 -1 ,4454 4453 4555 -1 ,4455 4454 4556 -1 ,4456 4455 4557 -1 ,4457 4456 4558 -1 ,4458 4457 4559 -1 ,4459 4458 4560 -1 ,4460 4459 4561 -1 ,4461 4460 4562 -1 ,4462 4461 4563 -1 ,4463 4462 4564 -1 ,4464 4463 4565 -1 ,4465 4464 4566 -1 ,4466 4465 4567 -1 ,4467 4466 4568 -1 ,4468 4467 4569 -1 ,4469 4468 4570 -1 ,4470 4469 4571 -1 ,4471 4470 4572 -1 ,4472 4471 4573 -1 ,4473 4472 4574 -1 ,4474 4473 4575 -1 ,4475 4474 4576 -1 ,4476 4475 4577 -1 ,4477 4476 4578 -1 ,4478 4477 4579 -1 ,4479 4478 4580 -1 ,4480 4479 4581 -1 ,4481 4480 4582 -1 ,4482 4481 4583 -1 ,4483 4482 4584 -1 ,4484 4483 4585 -1 ,4485 4484 4586 -1 ,4486 4485 4587 -1 ,4487 4486 4588 -1 ,4488 4487 4589 -1 ,4489 4488 4590 -1 ,4490 4489 4591 -1 ,4491 4490 4592 -1 ,4492 4491 4593 -1 ,4493 4492 4594 -1 ,4494 4493 4595 -1 ,4495 4494 4596 -1 ,4496 4495 4597 -1 ,4497 4496 4598 -1 ,4498 4497 4599 -1 ,4499 4498 4600 -1 ,4500 4499 4601 -1 ,4501 4500 4602 -1 ,4502 4501 4603 -1 ,4503 4502 4604 -1 ,4504 4503 4605 -1 ,4505 4504 4606 -1 ,4506 4505 4607 -1 ,4507 4506 4608 -1 ,4508 4507 4609 -1 ,4509 4508 4610 -1 ,4510 4509 4611 -1 ,4511 4510 4612 -1 ,4512 4511 4613 -1 ,4513 4512 4614 -1 ,4514 4513 4615 -1 ,4515 4514 4616 -1 ,4516 4515 4617 -1 ,4517 4516 4618 -1 ,4518 4517 4619 -1 ,4519 4518 4620 -1 ,4520 4519 4621 -1 ,4521 4520 4622 -1 ,4522 4521 4623 -1 ,4523 4522 4624 -1 ,4524 4523 4625 -1 ,4525 4524 4626 -1 ,4526 4525 4627 -1 ,4527 4526 4628 -1 ,4528 4527 4629 -1 ,4529 4528 4630 -1 ,4530 4529 4631 -1 ,4531 4530 4632 -1 ,4532 4531 4633 -1 ,4533 4532 4634 -1 ,4534 4533 4635 -1 ,4535 4534 4636 -1 ,4536 4535 4637 -1 ,4537 4536 4638 -1 ,4538 4537 4639 -1 ,4539 4538 4640 -1 ,4540 4539 4641 -1 ,4541 4540 4642 -1 ,4542 4541 4643 -1 ,4543 4542 4644 -1 ,4544 4543 4645 -1 ,4546 4545 4647 -1 ,4547 4546 4648 -1 ,4548 4547 4649 -1 ,4549 4548 4650 -1 ,4550 4549 4651 -1 ,4551 4550 4652 -1 ,4552 4551 4653 -1 ,4553 4552 4654 -1 ,4554 4553 4655 -1 ,4555 4554 4656 -1 ,4556 4555 4657 -1 ,4557 4556 4658 -1 ,4558 4557 4659 -1 ,4559 4558 4660 -1 ,4560 4559 4661 -1 ,4561 4560 4662 -1 ,4562 4561 4663 -1 ,4563 4562 4664 -1 ,4564 4563 4665 -1 ,4565 4564 4666 -1 ,4566 4565 4667 -1 ,4567 4566 4668 -1 ,4568 4567 4669 -1 ,4569 4568 4670 -1 ,4570 4569 4671 -1 ,4571 4570 4672 -1 ,4572 4571 4673 -1 ,4573 4572 4674 -1 ,4574 4573 4675 -1 ,4575 4574 4676 -1 ,4576 4575 4677 -1 ,4577 4576 4678 -1 ,4578 4577 4679 -1 ,4579 4578 4680 -1 ,4580 4579 4681 -1 ,4581 4580 4682 -1 ,4582 4581 4683 -1 ,4583 4582 4684 -1 ,4584 4583 4685 -1 ,4585 4584 4686 -1 ,4586 4585 4687 -1 ,4587 4586 4688 -1 ,4588 4587 4689 -1 ,4589 4588 4690 -1 ,4590 4589 4691 -1 ,4591 4590 4692 -1 ,4592 4591 4693 -1 ,4593 4592 4694 -1 ,4594 4593 4695 -1 ,4595 4594 4696 -1 ,4596 4595 4697 -1 ,4597 4596 4698 -1 ,4598 4597 4699 -1 ,4599 4598 4700 -1 ,4600 4599 4701 -1 ,4601 4600 4702 -1 ,4602 4601 4703 -1 ,4603 4602 4704 -1 ,4604 4603 4705 -1 ,4605 4604 4706 -1 ,4606 4605 4707 -1 ,4607 4606 4708 -1 ,4608 4607 4709 -1 ,4609 4608 4710 -1 ,4610 4609 4711 -1 ,4611 4610 4712 -1 ,4612 4611 4713 -1 ,4613 4612 4714 -1 ,4614 4613 4715 -1 ,4615 4614 4716 -1 ,4616 4615 4717 -1 ,4617 4616 4718 -1 ,4618 4617 4719 -1 ,4619 4618 4720 -1 ,4620 4619 4721 -1 ,4621 4620 4722 -1 ,4622 4621 4723 -1 ,4623 4622 4724 -1 ,4624 4623 4725 -1 ,4625 4624 4726 -1 ,4626 4625 4727 -1 ,4627 4626 4728 -1 ,4628 4627 4729 -1 ,4629 4628 4730 -1 ,4630 4629 4731 -1 ,4631 4630 4732 -1 ,4632 4631 4733 -1 ,4633 4632 4734 -1 ,4634 4633 4735 -1 ,4635 4634 4736 -1 ,4636 4635 4737 -1 ,4637 4636 4738 -1 ,4638 4637 4739 -1 ,4639 4638 4740 -1 ,4640 4639 4741 -1 ,4641 4640 4742 -1 ,4642 4641 4743 -1 ,4643 4642 4744 -1 ,4644 4643 4745 -1 ,4645 4644 4746 -1 ,4647 4646 4748 -1 ,4648 4647 4749 -1 ,4649 4648 4750 -1 ,4650 4649 4751 -1 ,4651 4650 4752 -1 ,4652 4651 4753 -1 ,4653 4652 4754 -1 ,4654 4653 4755 -1 ,4655 4654 4756 -1 ,4656 4655 4757 -1 ,4657 4656 4758 -1 ,4658 4657 4759 -1 ,4659 4658 4760 -1 ,4660 4659 4761 -1 ,4661 4660 4762 -1 ,4662 4661 4763 -1 ,4663 4662 4764 -1 ,4664 4663 4765 -1 ,4665 4664 4766 -1 ,4666 4665 4767 -1 ,4667 4666 4768 -1 ,4668 4667 4769 -1 ,4669 4668 4770 -1 ,4670 4669 4771 -1 ,4671 4670 4772 -1 ,4672 4671 4773 -1 ,4673 4672 4774 -1 ,4674 4673 4775 -1 ,4675 4674 4776 -1 ,4676 4675 4777 -1 ,4677 4676 4778 -1 ,4678 4677 4779 -1 ,4679 4678 4780 -1 ,4680 4679 4781 -1 ,4681 4680 4782 -1 ,4682 4681 4783 -1 ,4683 4682 4784 -1 ,4684 4683 4785 -1 ,4685 4684 4786 -1 ,4686 4685 4787 -1 ,4687 4686 4788 -1 ,4688 4687 4789 -1 ,4689 4688 4790 -1 ,4690 4689 4791 -1 ,4691 4690 4792 -1 ,4692 4691 4793 -1 ,4693 4692 4794 -1 ,4694 4693 4795 -1 ,4695 4694 4796 -1 ,4696 4695 4797 -1 ,4697 4696 4798 -1 ,4698 4697 4799 -1 ,4699 4698 4800 -1 ,4700 4699 4801 -1 ,4701 4700 4802 -1 ,4702 4701 4803 -1 ,4703 4702 4804 -1 ,4704 4703 4805 -1 ,4705 4704 4806 -1 ,4706 4705 4807 -1 ,4707 4706 4808 -1 ,4708 4707 4809 -1 ,4709 4708 4810 -1 ,4710 4709 4811 -1 ,4711 4710 4812 -1 ,4712 4711 4813 -1 ,4713 4712 4814 -1 ,4714 4713 4815 -1 ,4715 4714 4816 -1 ,4716 4715 4817 -1 ,4717 4716 4818 -1 ,4718 4717 4819 -1 ,4719 4718 4820 -1 ,4720 4719 4821 -1 ,4721 4720 4822 -1 ,4722 4721 4823 -1 ,4723 4722 4824 -1 ,4724 4723 4825 -1 ,4725 4724 4826 -1 ,4726 4725 4827 -1 ,4727 4726 4828 -1 ,4728 4727 4829 -1 ,4729 4728 4830 -1 ,4730 4729 4831 -1 ,4731 4730 4832 -1 ,4732 4731 4833 -1 ,4733 4732 4834 -1 ,4734 4733 4835 -1 ,4735 4734 4836 -1 ,4736 4735 4837 -1 ,4737 4736 4838 -1 ,4738 4737 4839 -1 ,4739 4738 4840 -1 ,4740 4739 4841 -1 ,4741 4740 4842 -1 ,4742 4741 4843 -1 ,4743 4742 4844 -1 ,4744 4743 4845 -1 ,4745 4744 4846 -1 ,4746 4745 4847 -1 ,4748 4747 4849 -1 ,4749 4748 4850 -1 ,4750 4749 4851 -1 ,4751 4750 4852 -1 ,4752 4751 4853 -1 ,4753 4752 4854 -1 ,4754 4753 4855 -1 ,4755 4754 4856 -1 ,4756 4755 4857 -1 ,4757 4756 4858 -1 ,4758 4757 4859 -1 ,4759 4758 4860 -1 ,4760 4759 4861 -1 ,4761 4760 4862 -1 ,4762 4761 4863 -1 ,4763 4762 4864 -1 ,4764 4763 4865 -1 ,4765 4764 4866 -1 ,4766 4765 4867 -1 ,4767 4766 4868 -1 ,4768 4767 4869 -1 ,4769 4768 4870 -1 ,4770 4769 4871 -1 ,4771 4770 4872 -1 ,4772 4771 4873 -1 ,4773 4772 4874 -1 ,4774 4773 4875 -1 ,4775 4774 4876 -1 ,4776 4775 4877 -1 ,4777 4776 4878 -1 ,4778 4777 4879 -1 ,4779 4778 4880 -1 ,4780 4779 4881 -1 ,4781 4780 4882 -1 ,4782 4781 4883 -1 ,4783 4782 4884 -1 ,4784 4783 4885 -1 ,4785 4784 4886 -1 ,4786 4785 4887 -1 ,4787 4786 4888 -1 ,4788 4787 4889 -1 ,4789 4788 4890 -1 ,4790 4789 4891 -1 ,4791 4790 4892 -1 ,4792 4791 4893 -1 ,4793 4792 4894 -1 ,4794 4793 4895 -1 ,4795 4794 4896 -1 ,4796 4795 4897 -1 ,4797 4796 4898 -1 ,4798 4797 4899 -1 ,4799 4798 4900 -1 ,4800 4799 4901 -1 ,4801 4800 4902 -1 ,4802 4801 4903 -1 ,4803 4802 4904 -1 ,4804 4803 4905 -1 ,4805 4804 4906 -1 ,4806 4805 4907 -1 ,4807 4806 4908 -1 ,4808 4807 4909 -1 ,4809 4808 4910 -1 ,4810 4809 4911 -1 ,4811 4810 4912 -1 ,4812 4811 4913 -1 ,4813 4812 4914 -1 ,4814 4813 4915 -1 ,4815 4814 4916 -1 ,4816 4815 4917 -1 ,4817 4816 4918 -1 ,4818 4817 4919 -1 ,4819 4818 4920 -1 ,4820 4819 4921 -1 ,4821 4820 4922 -1 ,4822 4821 4923 -1 ,4823 4822 4924 -1 ,4824 4823 4925 -1 ,4825 4824 4926 -1 ,4826 4825 4927 -1 ,4827 4826 4928 -1 ,4828 4827 4929 -1 ,4829 4828 4930 -1 ,4830 4829 4931 -1 ,4831 4830 4932 -1 ,4832 4831 4933 -1 ,4833 4832 4934 -1 ,4834 4833 4935 -1 ,4835 4834 4936 -1 ,4836 4835 4937 -1 ,4837 4836 4938 -1 ,4838 4837 4939 -1 ,4839 4838 4940 -1 ,4840 4839 4941 -1 ,4841 4840 4942 -1 ,4842 4841 4943 -1 ,4843 4842 4944 -1 ,4844 4843 4945 -1 ,4845 4844 4946 -1 ,4846 4845 4947 -1 ,4847 4846 4948 -1 ,4849 4848 4950 -1 ,4850 4849 4951 -1 ,4851 4850 4952 -1 ,4852 4851 4953 -1 ,4853 4852 4954 -1 ,4854 4853 4955 -1 ,4855 4854 4956 -1 ,4856 4855 4957 -1 ,4857 4856 4958 -1 ,4858 4857 4959 -1 ,4859 4858 4960 -1 ,4860 4859 4961 -1 ,4861 4860 4962 -1 ,4862 4861 4963 -1 ,4863 4862 4964 -1 ,4864 4863 4965 -1 ,4865 4864 4966 -1 ,4866 4865 4967 -1 ,4867 4866 4968 -1 ,4868 4867 4969 -1 ,4869 4868 4970 -1 ,4870 4869 4971 -1 ,4871 4870 4972 -1 ,4872 4871 4973 -1 ,4873 4872 4974 -1 ,4874 4873 4975 -1 ,4875 4874 4976 -1 ,4876 4875 4977 -1 ,4877 4876 4978 -1 ,4878 4877 4979 -1 ,4879 4878 4980 -1 ,4880 4879 4981 -1 ,4881 4880 4982 -1 ,4882 4881 4983 -1 ,4883 4882 4984 -1 ,4884 4883 4985 -1 ,4885 4884 4986 -1 ,4886 4885 4987 -1 ,4887 4886 4988 -1 ,4888 4887 4989 -1 ,4889 4888 4990 -1 ,4890 4889 4991 -1 ,4891 4890 4992 -1 ,4892 4891 4993 -1 ,4893 4892 4994 -1 ,4894 4893 4995 -1 ,4895 4894 4996 -1 ,4896 4895 4997 -1 ,4897 4896 4998 -1 ,4898 4897 4999 -1 ,4899 4898 5000 -1 ,4900 4899 5001 -1 ,4901 4900 5002 -1 ,4902 4901 5003 -1 ,4903 4902 5004 -1 ,4904 4903 5005 -1 ,4905 4904 5006 -1 ,4906 4905 5007 -1 ,4907 4906 5008 -1 ,4908 4907 5009 -1 ,4909 4908 5010 -1 ,4910 4909 5011 -1 ,4911 4910 5012 -1 ,4912 4911 5013 -1 ,4913 4912 5014 -1 ,4914 4913 5015 -1 ,4915 4914 5016 -1 ,4916 4915 5017 -1 ,4917 4916 5018 -1 ,4918 4917 5019 -1 ,4919 4918 5020 -1 ,4920 4919 5021 -1 ,4921 4920 5022 -1 ,4922 4921 5023 -1 ,4923 4922 5024 -1 ,4924 4923 5025 -1 ,4925 4924 5026 -1 ,4926 4925 5027 -1 ,4927 4926 5028 -1 ,4928 4927 5029 -1 ,4929 4928 5030 -1 ,4930 4929 5031 -1 ,4931 4930 5032 -1 ,4932 4931 5033 -1 ,4933 4932 5034 -1 ,4934 4933 5035 -1 ,4935 4934 5036 -1 ,4936 4935 5037 -1 ,4937 4936 5038 -1 ,4938 4937 5039 -1 ,4939 4938 5040 -1 ,4940 4939 5041 -1 ,4941 4940 5042 -1 ,4942 4941 5043 -1 ,4943 4942 5044 -1 ,4944 4943 5045 -1 ,4945 4944 5046 -1 ,4946 4945 5047 -1 ,4947 4946 5048 -1 ,4948 4947 5049 -1 ,4950 4949 5051 -1 ,4951 4950 5052 -1 ,4952 4951 5053 -1 ,4953 4952 5054 -1 ,4954 4953 5055 -1 ,4955 4954 5056 -1 ,4956 4955 5057 -1 ,4957 4956 5058 -1 ,4958 4957 5059 -1 ,4959 4958 5060 -1 ,4960 4959 5061 -1 ,4961 4960 5062 -1 ,4962 4961 5063 -1 ,4963 4962 5064 -1 ,4964 4963 5065 -1 ,4965 4964 5066 -1 ,4966 4965 5067 -1 ,4967 4966 5068 -1 ,4968 4967 5069 -1 ,4969 4968 5070 -1 ,4970 4969 5071 -1 ,4971 4970 5072 -1 ,4972 4971 5073 -1 ,4973 4972 5074 -1 ,4974 4973 5075 -1 ,4975 4974 5076 -1 ,4976 4975 5077 -1 ,4977 4976 5078 -1 ,4978 4977 5079 -1 ,4979 4978 5080 -1 ,4980 4979 5081 -1 ,4981 4980 5082 -1 ,4982 4981 5083 -1 ,4983 4982 5084 -1 ,4984 4983 5085 -1 ,4985 4984 5086 -1 ,4986 4985 5087 -1 ,4987 4986 5088 -1 ,4988 4987 5089 -1 ,4989 4988 5090 -1 ,4990 4989 5091 -1 ,4991 4990 5092 -1 ,4992 4991 5093 -1 ,4993 4992 5094 -1 ,4994 4993 5095 -1 ,4995 4994 5096 -1 ,4996 4995 5097 -1 ,4997 4996 5098 -1 ,4998 4997 5099 -1 ,4999 4998 5100 -1 ,5000 4999 5101 -1 ,5001 5000 5102 -1 ,5002 5001 5103 -1 ,5003 5002 5104 -1 ,5004 5003 5105 -1 ,5005 5004 5106 -1 ,5006 5005 5107 -1 ,5007 5006 5108 -1 ,5008 5007 5109 -1 ,5009 5008 5110 -1 ,5010 5009 5111 -1 ,5011 5010 5112 -1 ,5012 5011 5113 -1 ,5013 5012 5114 -1 ,5014 5013 5115 -1 ,5015 5014 5116 -1 ,5016 5015 5117 -1 ,5017 5016 5118 -1 ,5018 5017 5119 -1 ,5019 5018 5120 -1 ,5020 5019 5121 -1 ,5021 5020 5122 -1 ,5022 5021 5123 -1 ,5023 5022 5124 -1 ,5024 5023 5125 -1 ,5025 5024 5126 -1 ,5026 5025 5127 -1 ,5027 5026 5128 -1 ,5028 5027 5129 -1 ,5029 5028 5130 -1 ,5030 5029 5131 -1 ,5031 5030 5132 -1 ,5032 5031 5133 -1 ,5033 5032 5134 -1 ,5034 5033 5135 -1 ,5035 5034 5136 -1 ,5036 5035 5137 -1 ,5037 5036 5138 -1 ,5038 5037 5139 -1 ,5039 5038 5140 -1 ,5040 5039 5141 -1 ,5041 5040 5142 -1 ,5042 5041 5143 -1 ,5043 5042 5144 -1 ,5044 5043 5145 -1 ,5045 5044 5146 -1 ,5046 5045 5147 -1 ,5047 5046 5148 -1 ,5048 5047 5149 -1 ,5049 5048 5150 -1 ,5051 5050 5152 -1 ,5052 5051 5153 -1 ,5053 5052 5154 -1 ,5054 5053 5155 -1 ,5055 5054 5156 -1 ,5056 5055 5157 -1 ,5057 5056 5158 -1 ,5058 5057 5159 -1 ,5059 5058 5160 -1 ,5060 5059 5161 -1 ,5061 5060 5162 -1 ,5062 5061 5163 -1 ,5063 5062 5164 -1 ,5064 5063 5165 -1 ,5065 5064 5166 -1 ,5066 5065 5167 -1 ,5067 5066 5168 -1 ,5068 5067 5169 -1 ,5069 5068 5170 -1 ,5070 5069 5171 -1 ,5071 5070 5172 -1 ,5072 5071 5173 -1 ,5073 5072 5174 -1 ,5074 5073 5175 -1 ,5075 5074 5176 -1 ,5076 5075 5177 -1 ,5077 5076 5178 -1 ,5078 5077 5179 -1 ,5079 5078 5180 -1 ,5080 5079 5181 -1 ,5081 5080 5182 -1 ,5082 5081 5183 -1 ,5083 5082 5184 -1 ,5084 5083 5185 -1 ,5085 5084 5186 -1 ,5086 5085 5187 -1 ,5087 5086 5188 -1 ,5088 5087 5189 -1 ,5089 5088 5190 -1 ,5090 5089 5191 -1 ,5091 5090 5192 -1 ,5092 5091 5193 -1 ,5093 5092 5194 -1 ,5094 5093 5195 -1 ,5095 5094 5196 -1 ,5096 5095 5197 -1 ,5097 5096 5198 -1 ,5098 5097 5199 -1 ,5099 5098 5200 -1 ,5100 5099 5201 -1 ,5101 5100 5202 -1 ,5102 5101 5203 -1 ,5103 5102 5204 -1 ,5104 5103 5205 -1 ,5105 5104 5206 -1 ,5106 5105 5207 -1 ,5107 5106 5208 -1 ,5108 5107 5209 -1 ,5109 5108 5210 -1 ,5110 5109 5211 -1 ,5111 5110 5212 -1 ,5112 5111 5213 -1 ,5113 5112 5214 -1 ,5114 5113 5215 -1 ,5115 5114 5216 -1 ,5116 5115 5217 -1 ,5117 5116 5218 -1 ,5118 5117 5219 -1 ,5119 5118 5220 -1 ,5120 5119 5221 -1 ,5121 5120 5222 -1 ,5122 5121 5223 -1 ,5123 5122 5224 -1 ,5124 5123 5225 -1 ,5125 5124 5226 -1 ,5126 5125 5227 -1 ,5127 5126 5228 -1 ,5128 5127 5229 -1 ,5129 5128 5230 -1 ,5130 5129 5231 -1 ,5131 5130 5232 -1 ,5132 5131 5233 -1 ,5133 5132 5234 -1 ,5134 5133 5235 -1 ,5135 5134 5236 -1 ,5136 5135 5237 -1 ,5137 5136 5238 -1 ,5138 5137 5239 -1 ,5139 5138 5240 -1 ,5140 5139 5241 -1 ,5141 5140 5242 -1 ,5142 5141 5243 -1 ,5143 5142 5244 -1 ,5144 5143 5245 -1 ,5145 5144 5246 -1 ,5146 5145 5247 -1 ,5147 5146 5248 -1 ,5148 5147 5249 -1 ,5149 5148 5250 -1 ,5150 5149 5251 -1 ,5152 5151 5253 -1 ,5153 5152 5254 -1 ,5154 5153 5255 -1 ,5155 5154 5256 -1 ,5156 5155 5257 -1 ,5157 5156 5258 -1 ,5158 5157 5259 -1 ,5159 5158 5260 -1 ,5160 5159 5261 -1 ,5161 5160 5262 -1 ,5162 5161 5263 -1 ,5163 5162 5264 -1 ,5164 5163 5265 -1 ,5165 5164 5266 -1 ,5166 5165 5267 -1 ,5167 5166 5268 -1 ,5168 5167 5269 -1 ,5169 5168 5270 -1 ,5170 5169 5271 -1 ,5171 5170 5272 -1 ,5172 5171 5273 -1 ,5173 5172 5274 -1 ,5174 5173 5275 -1 ,5175 5174 5276 -1 ,5176 5175 5277 -1 ,5177 5176 5278 -1 ,5178 5177 5279 -1 ,5179 5178 5280 -1 ,5180 5179 5281 -1 ,5181 5180 5282 -1 ,5182 5181 5283 -1 ,5183 5182 5284 -1 ,5184 5183 5285 -1 ,5185 5184 5286 -1 ,5186 5185 5287 -1 ,5187 5186 5288 -1 ,5188 5187 5289 -1 ,5189 5188 5290 -1 ,5190 5189 5291 -1 ,5191 5190 5292 -1 ,5192 5191 5293 -1 ,5193 5192 5294 -1 ,5194 5193 5295 -1 ,5195 5194 5296 -1 ,5196 5195 5297 -1 ,5197 5196 5298 -1 ,5198 5197 5299 -1 ,5199 5198 5300 -1 ,5200 5199 5301 -1 ,5201 5200 5302 -1 ,5202 5201 5303 -1 ,5203 5202 5304 -1 ,5204 5203 5305 -1 ,5205 5204 5306 -1 ,5206 5205 5307 -1 ,5207 5206 5308 -1 ,5208 5207 5309 -1 ,5209 5208 5310 -1 ,5210 5209 5311 -1 ,5211 5210 5312 -1 ,5212 5211 5313 -1 ,5213 5212 5314 -1 ,5214 5213 5315 -1 ,5215 5214 5316 -1 ,5216 5215 5317 -1 ,5217 5216 5318 -1 ,5218 5217 5319 -1 ,5219 5218 5320 -1 ,5220 5219 5321 -1 ,5221 5220 5322 -1 ,5222 5221 5323 -1 ,5223 5222 5324 -1 ,5224 5223 5325 -1 ,5225 5224 5326 -1 ,5226 5225 5327 -1 ,5227 5226 5328 -1 ,5228 5227 5329 -1 ,5229 5228 5330 -1 ,5230 5229 5331 -1 ,5231 5230 5332 -1 ,5232 5231 5333 -1 ,5233 5232 5334 -1 ,5234 5233 5335 -1 ,5235 5234 5336 -1 ,5236 5235 5337 -1 ,5237 5236 5338 -1 ,5238 5237 5339 -1 ,5239 5238 5340 -1 ,5240 5239 5341 -1 ,5241 5240 5342 -1 ,5242 5241 5343 -1 ,5243 5242 5344 -1 ,5244 5243 5345 -1 ,5245 5244 5346 -1 ,5246 5245 5347 -1 ,5247 5246 5348 -1 ,5248 5247 5349 -1 ,5249 5248 5350 -1 ,5250 5249 5351 -1 ,5251 5250 5352 -1 ,5253 5252 5354 -1 ,5254 5253 5355 -1 ,5255 5254 5356 -1 ,5256 5255 5357 -1 ,5257 5256 5358 -1 ,5258 5257 5359 -1 ,5259 5258 5360 -1 ,5260 5259 5361 -1 ,5261 5260 5362 -1 ,5262 5261 5363 -1 ,5263 5262 5364 -1 ,5264 5263 5365 -1 ,5265 5264 5366 -1 ,5266 5265 5367 -1 ,5267 5266 5368 -1 ,5268 5267 5369 -1 ,5269 5268 5370 -1 ,5270 5269 5371 -1 ,5271 5270 5372 -1 ,5272 5271 5373 -1 ,5273 5272 5374 -1 ,5274 5273 5375 -1 ,5275 5274 5376 -1 ,5276 5275 5377 -1 ,5277 5276 5378 -1 ,5278 5277 5379 -1 ,5279 5278 5380 -1 ,5280 5279 5381 -1 ,5281 5280 5382 -1 ,5282 5281 5383 -1 ,5283 5282 5384 -1 ,5284 5283 5385 -1 ,5285 5284 5386 -1 ,5286 5285 5387 -1 ,5287 5286 5388 -1 ,5288 5287 5389 -1 ,5289 5288 5390 -1 ,5290 5289 5391 -1 ,5291 5290 5392 -1 ,5292 5291 5393 -1 ,5293 5292 5394 -1 ,5294 5293 5395 -1 ,5295 5294 5396 -1 ,5296 5295 5397 -1 ,5297 5296 5398 -1 ,5298 5297 5399 -1 ,5299 5298 5400 -1 ,5300 5299 5401 -1 ,5301 5300 5402 -1 ,5302 5301 5403 -1 ,5303 5302 5404 -1 ,5304 5303 5405 -1 ,5305 5304 5406 -1 ,5306 5305 5407 -1 ,5307 5306 5408 -1 ,5308 5307 5409 -1 ,5309 5308 5410 -1 ,5310 5309 5411 -1 ,5311 5310 5412 -1 ,5312 5311 5413 -1 ,5313 5312 5414 -1 ,5314 5313 5415 -1 ,5315 5314 5416 -1 ,5316 5315 5417 -1 ,5317 5316 5418 -1 ,5318 5317 5419 -1 ,5319 5318 5420 -1 ,5320 5319 5421 -1 ,5321 5320 5422 -1 ,5322 5321 5423 -1 ,5323 5322 5424 -1 ,5324 5323 5425 -1 ,5325 5324 5426 -1 ,5326 5325 5427 -1 ,5327 5326 5428 -1 ,5328 5327 5429 -1 ,5329 5328 5430 -1 ,5330 5329 5431 -1 ,5331 5330 5432 -1 ,5332 5331 5433 -1 ,5333 5332 5434 -1 ,5334 5333 5435 -1 ,5335 5334 5436 -1 ,5336 5335 5437 -1 ,5337 5336 5438 -1 ,5338 5337 5439 -1 ,5339 5338 5440 -1 ,5340 5339 5441 -1 ,5341 5340 5442 -1 ,5342 5341 5443 -1 ,5343 5342 5444 -1 ,5344 5343 5445 -1 ,5345 5344 5446 -1 ,5346 5345 5447 -1 ,5347 5346 5448 -1 ,5348 5347 5449 -1 ,5349 5348 5450 -1 ,5350 5349 5451 -1 ,5351 5350 5452 -1 ,5352 5351 5453 -1 ,5354 5353 5455 -1 ,5355 5354 5456 -1 ,5356 5355 5457 -1 ,5357 5356 5458 -1 ,5358 5357 5459 -1 ,5359 5358 5460 -1 ,5360 5359 5461 -1 ,5361 5360 5462 -1 ,5362 5361 5463 -1 ,5363 5362 5464 -1 ,5364 5363 5465 -1 ,5365 5364 5466 -1 ,5366 5365 5467 -1 ,5367 5366 5468 -1 ,5368 5367 5469 -1 ,5369 5368 5470 -1 ,5370 5369 5471 -1 ,5371 5370 5472 -1 ,5372 5371 5473 -1 ,5373 5372 5474 -1 ,5374 5373 5475 -1 ,5375 5374 5476 -1 ,5376 5375 5477 -1 ,5377 5376 5478 -1 ,5378 5377 5479 -1 ,5379 5378 5480 -1 ,5380 5379 5481 -1 ,5381 5380 5482 -1 ,5382 5381 5483 -1 ,5383 5382 5484 -1 ,5384 5383 5485 -1 ,5385 5384 5486 -1 ,5386 5385 5487 -1 ,5387 5386 5488 -1 ,5388 5387 5489 -1 ,5389 5388 5490 -1 ,5390 5389 5491 -1 ,5391 5390 5492 -1 ,5392 5391 5493 -1 ,5393 5392 5494 -1 ,5394 5393 5495 -1 ,5395 5394 5496 -1 ,5396 5395 5497 -1 ,5397 5396 5498 -1 ,5398 5397 5499 -1 ,5399 5398 5500 -1 ,5400 5399 5501 -1 ,5401 5400 5502 -1 ,5402 5401 5503 -1 ,5403 5402 5504 -1 ,5404 5403 5505 -1 ,5405 5404 5506 -1 ,5406 5405 5507 -1 ,5407 5406 5508 -1 ,5408 5407 5509 -1 ,5409 5408 5510 -1 ,5410 5409 5511 -1 ,5411 5410 5512 -1 ,5412 5411 5513 -1 ,5413 5412 5514 -1 ,5414 5413 5515 -1 ,5415 5414 5516 -1 ,5416 5415 5517 -1 ,5417 5416 5518 -1 ,5418 5417 5519 -1 ,5419 5418 5520 -1 ,5420 5419 5521 -1 ,5421 5420 5522 -1 ,5422 5421 5523 -1 ,5423 5422 5524 -1 ,5424 5423 5525 -1 ,5425 5424 5526 -1 ,5426 5425 5527 -1 ,5427 5426 5528 -1 ,5428 5427 5529 -1 ,5429 5428 5530 -1 ,5430 5429 5531 -1 ,5431 5430 5532 -1 ,5432 5431 5533 -1 ,5433 5432 5534 -1 ,5434 5433 5535 -1 ,5435 5434 5536 -1 ,5436 5435 5537 -1 ,5437 5436 5538 -1 ,5438 5437 5539 -1 ,5439 5438 5540 -1 ,5440 5439 5541 -1 ,5441 5440 5542 -1 ,5442 5441 5543 -1 ,5443 5442 5544 -1 ,5444 5443 5545 -1 ,5445 5444 5546 -1 ,5446 5445 5547 -1 ,5447 5446 5548 -1 ,5448 5447 5549 -1 ,5449 5448 5550 -1 ,5450 5449 5551 -1 ,5451 5450 5552 -1 ,5452 5451 5553 -1 ,5453 5452 5554 -1 ,5455 5454 5556 -1 ,5456 5455 5557 -1 ,5457 5456 5558 -1 ,5458 5457 5559 -1 ,5459 5458 5560 -1 ,5460 5459 5561 -1 ,5461 5460 5562 -1 ,5462 5461 5563 -1 ,5463 5462 5564 -1 ,5464 5463 5565 -1 ,5465 5464 5566 -1 ,5466 5465 5567 -1 ,5467 5466 5568 -1 ,5468 5467 5569 -1 ,5469 5468 5570 -1 ,5470 5469 5571 -1 ,5471 5470 5572 -1 ,5472 5471 5573 -1 ,5473 5472 5574 -1 ,5474 5473 5575 -1 ,5475 5474 5576 -1 ,5476 5475 5577 -1 ,5477 5476 5578 -1 ,5478 5477 5579 -1 ,5479 5478 5580 -1 ,5480 5479 5581 -1 ,5481 5480 5582 -1 ,5482 5481 5583 -1 ,5483 5482 5584 -1 ,5484 5483 5585 -1 ,5485 5484 5586 -1 ,5486 5485 5587 -1 ,5487 5486 5588 -1 ,5488 5487 5589 -1 ,5489 5488 5590 -1 ,5490 5489 5591 -1 ,5491 5490 5592 -1 ,5492 5491 5593 -1 ,5493 5492 5594 -1 ,5494 5493 5595 -1 ,5495 5494 5596 -1 ,5496 5495 5597 -1 ,5497 5496 5598 -1 ,5498 5497 5599 -1 ,5499 5498 5600 -1 ,5500 5499 5601 -1 ,5501 5500 5602 -1 ,5502 5501 5603 -1 ,5503 5502 5604 -1 ,5504 5503 5605 -1 ,5505 5504 5606 -1 ,5506 5505 5607 -1 ,5507 5506 5608 -1 ,5508 5507 5609 -1 ,5509 5508 5610 -1 ,5510 5509 5611 -1 ,5511 5510 5612 -1 ,5512 5511 5613 -1 ,5513 5512 5614 -1 ,5514 5513 5615 -1 ,5515 5514 5616 -1 ,5516 5515 5617 -1 ,5517 5516 5618 -1 ,5518 5517 5619 -1 ,5519 5518 5620 -1 ,5520 5519 5621 -1 ,5521 5520 5622 -1 ,5522 5521 5623 -1 ,5523 5522 5624 -1 ,5524 5523 5625 -1 ,5525 5524 5626 -1 ,5526 5525 5627 -1 ,5527 5526 5628 -1 ,5528 5527 5629 -1 ,5529 5528 5630 -1 ,5530 5529 5631 -1 ,5531 5530 5632 -1 ,5532 5531 5633 -1 ,5533 5532 5634 -1 ,5534 5533 5635 -1 ,5535 5534 5636 -1 ,5536 5535 5637 -1 ,5537 5536 5638 -1 ,5538 5537 5639 -1 ,5539 5538 5640 -1 ,5540 5539 5641 -1 ,5541 5540 5642 -1 ,5542 5541 5643 -1 ,5543 5542 5644 -1 ,5544 5543 5645 -1 ,5545 5544 5646 -1 ,5546 5545 5647 -1 ,5547 5546 5648 -1 ,5548 5547 5649 -1 ,5549 5548 5650 -1 ,5550 5549 5651 -1 ,5551 5550 5652 -1 ,5552 5551 5653 -1 ,5553 5552 5654 -1 ,5554 5553 5655 -1 ,5556 5555 5657 -1 ,5557 5556 5658 -1 ,5558 5557 5659 -1 ,5559 5558 5660 -1 ,5560 5559 5661 -1 ,5561 5560 5662 -1 ,5562 5561 5663 -1 ,5563 5562 5664 -1 ,5564 5563 5665 -1 ,5565 5564 5666 -1 ,5566 5565 5667 -1 ,5567 5566 5668 -1 ,5568 5567 5669 -1 ,5569 5568 5670 -1 ,5570 5569 5671 -1 ,5571 5570 5672 -1 ,5572 5571 5673 -1 ,5573 5572 5674 -1 ,5574 5573 5675 -1 ,5575 5574 5676 -1 ,5576 5575 5677 -1 ,5577 5576 5678 -1 ,5578 5577 5679 -1 ,5579 5578 5680 -1 ,5580 5579 5681 -1 ,5581 5580 5682 -1 ,5582 5581 5683 -1 ,5583 5582 5684 -1 ,5584 5583 5685 -1 ,5585 5584 5686 -1 ,5586 5585 5687 -1 ,5587 5586 5688 -1 ,5588 5587 5689 -1 ,5589 5588 5690 -1 ,5590 5589 5691 -1 ,5591 5590 5692 -1 ,5592 5591 5693 -1 ,5593 5592 5694 -1 ,5594 5593 5695 -1 ,5595 5594 5696 -1 ,5596 5595 5697 -1 ,5597 5596 5698 -1 ,5598 5597 5699 -1 ,5599 5598 5700 -1 ,5600 5599 5701 -1 ,5601 5600 5702 -1 ,5602 5601 5703 -1 ,5603 5602 5704 -1 ,5604 5603 5705 -1 ,5605 5604 5706 -1 ,5606 5605 5707 -1 ,5607 5606 5708 -1 ,5608 5607 5709 -1 ,5609 5608 5710 -1 ,5610 5609 5711 -1 ,5611 5610 5712 -1 ,5612 5611 5713 -1 ,5613 5612 5714 -1 ,5614 5613 5715 -1 ,5615 5614 5716 -1 ,5616 5615 5717 -1 ,5617 5616 5718 -1 ,5618 5617 5719 -1 ,5619 5618 5720 -1 ,5620 5619 5721 -1 ,5621 5620 5722 -1 ,5622 5621 5723 -1 ,5623 5622 5724 -1 ,5624 5623 5725 -1 ,5625 5624 5726 -1 ,5626 5625 5727 -1 ,5627 5626 5728 -1 ,5628 5627 5729 -1 ,5629 5628 5730 -1 ,5630 5629 5731 -1 ,5631 5630 5732 -1 ,5632 5631 5733 -1 ,5633 5632 5734 -1 ,5634 5633 5735 -1 ,5635 5634 5736 -1 ,5636 5635 5737 -1 ,5637 5636 5738 -1 ,5638 5637 5739 -1 ,5639 5638 5740 -1 ,5640 5639 5741 -1 ,5641 5640 5742 -1 ,5642 5641 5743 -1 ,5643 5642 5744 -1 ,5644 5643 5745 -1 ,5645 5644 5746 -1 ,5646 5645 5747 -1 ,5647 5646 5748 -1 ,5648 5647 5749 -1 ,5649 5648 5750 -1 ,5650 5649 5751 -1 ,5651 5650 5752 -1 ,5652 5651 5753 -1 ,5653 5652 5754 -1 ,5654 5653 5755 -1 ,5655 5654 5756 -1 ,5657 5656 5758 -1 ,5658 5657 5759 -1 ,5659 5658 5760 -1 ,5660 5659 5761 -1 ,5661 5660 5762 -1 ,5662 5661 5763 -1 ,5663 5662 5764 -1 ,5664 5663 5765 -1 ,5665 5664 5766 -1 ,5666 5665 5767 -1 ,5667 5666 5768 -1 ,5668 5667 5769 -1 ,5669 5668 5770 -1 ,5670 5669 5771 -1 ,5671 5670 5772 -1 ,5672 5671 5773 -1 ,5673 5672 5774 -1 ,5674 5673 5775 -1 ,5675 5674 5776 -1 ,5676 5675 5777 -1 ,5677 5676 5778 -1 ,5678 5677 5779 -1 ,5679 5678 5780 -1 ,5680 5679 5781 -1 ,5681 5680 5782 -1 ,5682 5681 5783 -1 ,5683 5682 5784 -1 ,5684 5683 5785 -1 ,5685 5684 5786 -1 ,5686 5685 5787 -1 ,5687 5686 5788 -1 ,5688 5687 5789 -1 ,5689 5688 5790 -1 ,5690 5689 5791 -1 ,5691 5690 5792 -1 ,5692 5691 5793 -1 ,5693 5692 5794 -1 ,5694 5693 5795 -1 ,5695 5694 5796 -1 ,5696 5695 5797 -1 ,5697 5696 5798 -1 ,5698 5697 5799 -1 ,5699 5698 5800 -1 ,5700 5699 5801 -1 ,5701 5700 5802 -1 ,5702 5701 5803 -1 ,5703 5702 5804 -1 ,5704 5703 5805 -1 ,5705 5704 5806 -1 ,5706 5705 5807 -1 ,5707 5706 5808 -1 ,5708 5707 5809 -1 ,5709 5708 5810 -1 ,5710 5709 5811 -1 ,5711 5710 5812 -1 ,5712 5711 5813 -1 ,5713 5712 5814 -1 ,5714 5713 5815 -1 ,5715 5714 5816 -1 ,5716 5715 5817 -1 ,5717 5716 5818 -1 ,5718 5717 5819 -1 ,5719 5718 5820 -1 ,5720 5719 5821 -1 ,5721 5720 5822 -1 ,5722 5721 5823 -1 ,5723 5722 5824 -1 ,5724 5723 5825 -1 ,5725 5724 5826 -1 ,5726 5725 5827 -1 ,5727 5726 5828 -1 ,5728 5727 5829 -1 ,5729 5728 5830 -1 ,5730 5729 5831 -1 ,5731 5730 5832 -1 ,5732 5731 5833 -1 ,5733 5732 5834 -1 ,5734 5733 5835 -1 ,5735 5734 5836 -1 ,5736 5735 5837 -1 ,5737 5736 5838 -1 ,5738 5737 5839 -1 ,5739 5738 5840 -1 ,5740 5739 5841 -1 ,5741 5740 5842 -1 ,5742 5741 5843 -1 ,5743 5742 5844 -1 ,5744 5743 5845 -1 ,5745 5744 5846 -1 ,5746 5745 5847 -1 ,5747 5746 5848 -1 ,5748 5747 5849 -1 ,5749 5748 5850 -1 ,5750 5749 5851 -1 ,5751 5750 5852 -1 ,5752 5751 5853 -1 ,5753 5752 5854 -1 ,5754 5753 5855 -1 ,5755 5754 5856 -1 ,5756 5755 5857 -1 ,5758 5757 5859 -1 ,5759 5758 5860 -1 ,5760 5759 5861 -1 ,5761 5760 5862 -1 ,5762 5761 5863 -1 ,5763 5762 5864 -1 ,5764 5763 5865 -1 ,5765 5764 5866 -1 ,5766 5765 5867 -1 ,5767 5766 5868 -1 ,5768 5767 5869 -1 ,5769 5768 5870 -1 ,5770 5769 5871 -1 ,5771 5770 5872 -1 ,5772 5771 5873 -1 ,5773 5772 5874 -1 ,5774 5773 5875 -1 ,5775 5774 5876 -1 ,5776 5775 5877 -1 ,5777 5776 5878 -1 ,5778 5777 5879 -1 ,5779 5778 5880 -1 ,5780 5779 5881 -1 ,5781 5780 5882 -1 ,5782 5781 5883 -1 ,5783 5782 5884 -1 ,5784 5783 5885 -1 ,5785 5784 5886 -1 ,5786 5785 5887 -1 ,5787 5786 5888 -1 ,5788 5787 5889 -1 ,5789 5788 5890 -1 ,5790 5789 5891 -1 ,5791 5790 5892 -1 ,5792 5791 5893 -1 ,5793 5792 5894 -1 ,5794 5793 5895 -1 ,5795 5794 5896 -1 ,5796 5795 5897 -1 ,5797 5796 5898 -1 ,5798 5797 5899 -1 ,5799 5798 5900 -1 ,5800 5799 5901 -1 ,5801 5800 5902 -1 ,5802 5801 5903 -1 ,5803 5802 5904 -1 ,5804 5803 5905 -1 ,5805 5804 5906 -1 ,5806 5805 5907 -1 ,5807 5806 5908 -1 ,5808 5807 5909 -1 ,5809 5808 5910 -1 ,5810 5809 5911 -1 ,5811 5810 5912 -1 ,5812 5811 5913 -1 ,5813 5812 5914 -1 ,5814 5813 5915 -1 ,5815 5814 5916 -1 ,5816 5815 5917 -1 ,5817 5816 5918 -1 ,5818 5817 5919 -1 ,5819 5818 5920 -1 ,5820 5819 5921 -1 ,5821 5820 5922 -1 ,5822 5821 5923 -1 ,5823 5822 5924 -1 ,5824 5823 5925 -1 ,5825 5824 5926 -1 ,5826 5825 5927 -1 ,5827 5826 5928 -1 ,5828 5827 5929 -1 ,5829 5828 5930 -1 ,5830 5829 5931 -1 ,5831 5830 5932 -1 ,5832 5831 5933 -1 ,5833 5832 5934 -1 ,5834 5833 5935 -1 ,5835 5834 5936 -1 ,5836 5835 5937 -1 ,5837 5836 5938 -1 ,5838 5837 5939 -1 ,5839 5838 5940 -1 ,5840 5839 5941 -1 ,5841 5840 5942 -1 ,5842 5841 5943 -1 ,5843 5842 5944 -1 ,5844 5843 5945 -1 ,5845 5844 5946 -1 ,5846 5845 5947 -1 ,5847 5846 5948 -1 ,5848 5847 5949 -1 ,5849 5848 5950 -1 ,5850 5849 5951 -1 ,5851 5850 5952 -1 ,5852 5851 5953 -1 ,5853 5852 5954 -1 ,5854 5853 5955 -1 ,5855 5854 5956 -1 ,5856 5855 5957 -1 ,5857 5856 5958 -1 ,5859 5858 5960 -1 ,5860 5859 5961 -1 ,5861 5860 5962 -1 ,5862 5861 5963 -1 ,5863 5862 5964 -1 ,5864 5863 5965 -1 ,5865 5864 5966 -1 ,5866 5865 5967 -1 ,5867 5866 5968 -1 ,5868 5867 5969 -1 ,5869 5868 5970 -1 ,5870 5869 5971 -1 ,5871 5870 5972 -1 ,5872 5871 5973 -1 ,5873 5872 5974 -1 ,5874 5873 5975 -1 ,5875 5874 5976 -1 ,5876 5875 5977 -1 ,5877 5876 5978 -1 ,5878 5877 5979 -1 ,5879 5878 5980 -1 ,5880 5879 5981 -1 ,5881 5880 5982 -1 ,5882 5881 5983 -1 ,5883 5882 5984 -1 ,5884 5883 5985 -1 ,5885 5884 5986 -1 ,5886 5885 5987 -1 ,5887 5886 5988 -1 ,5888 5887 5989 -1 ,5889 5888 5990 -1 ,5890 5889 5991 -1 ,5891 5890 5992 -1 ,5892 5891 5993 -1 ,5893 5892 5994 -1 ,5894 5893 5995 -1 ,5895 5894 5996 -1 ,5896 5895 5997 -1 ,5897 5896 5998 -1 ,5898 5897 5999 -1 ,5899 5898 6000 -1 ,5900 5899 6001 -1 ,5901 5900 6002 -1 ,5902 5901 6003 -1 ,5903 5902 6004 -1 ,5904 5903 6005 -1 ,5905 5904 6006 -1 ,5906 5905 6007 -1 ,5907 5906 6008 -1 ,5908 5907 6009 -1 ,5909 5908 6010 -1 ,5910 5909 6011 -1 ,5911 5910 6012 -1 ,5912 5911 6013 -1 ,5913 5912 6014 -1 ,5914 5913 6015 -1 ,5915 5914 6016 -1 ,5916 5915 6017 -1 ,5917 5916 6018 -1 ,5918 5917 6019 -1 ,5919 5918 6020 -1 ,5920 5919 6021 -1 ,5921 5920 6022 -1 ,5922 5921 6023 -1 ,5923 5922 6024 -1 ,5924 5923 6025 -1 ,5925 5924 6026 -1 ,5926 5925 6027 -1 ,5927 5926 6028 -1 ,5928 5927 6029 -1 ,5929 5928 6030 -1 ,5930 5929 6031 -1 ,5931 5930 6032 -1 ,5932 5931 6033 -1 ,5933 5932 6034 -1 ,5934 5933 6035 -1 ,5935 5934 6036 -1 ,5936 5935 6037 -1 ,5937 5936 6038 -1 ,5938 5937 6039 -1 ,5939 5938 6040 -1 ,5940 5939 6041 -1 ,5941 5940 6042 -1 ,5942 5941 6043 -1 ,5943 5942 6044 -1 ,5944 5943 6045 -1 ,5945 5944 6046 -1 ,5946 5945 6047 -1 ,5947 5946 6048 -1 ,5948 5947 6049 -1 ,5949 5948 6050 -1 ,5950 5949 6051 -1 ,5951 5950 6052 -1 ,5952 5951 6053 -1 ,5953 5952 6054 -1 ,5954 5953 6055 -1 ,5955 5954 6056 -1 ,5956 5955 6057 -1 ,5957 5956 6058 -1 ,5958 5957 6059 -1 ,5960 5959 6061 -1 ,5961 5960 6062 -1 ,5962 5961 6063 -1 ,5963 5962 6064 -1 ,5964 5963 6065 -1 ,5965 5964 6066 -1 ,5966 5965 6067 -1 ,5967 5966 6068 -1 ,5968 5967 6069 -1 ,5969 5968 6070 -1 ,5970 5969 6071 -1 ,5971 5970 6072 -1 ,5972 5971 6073 -1 ,5973 5972 6074 -1 ,5974 5973 6075 -1 ,5975 5974 6076 -1 ,5976 5975 6077 -1 ,5977 5976 6078 -1 ,5978 5977 6079 -1 ,5979 5978 6080 -1 ,5980 5979 6081 -1 ,5981 5980 6082 -1 ,5982 5981 6083 -1 ,5983 5982 6084 -1 ,5984 5983 6085 -1 ,5985 5984 6086 -1 ,5986 5985 6087 -1 ,5987 5986 6088 -1 ,5988 5987 6089 -1 ,5989 5988 6090 -1 ,5990 5989 6091 -1 ,5991 5990 6092 -1 ,5992 5991 6093 -1 ,5993 5992 6094 -1 ,5994 5993 6095 -1 ,5995 5994 6096 -1 ,5996 5995 6097 -1 ,5997 5996 6098 -1 ,5998 5997 6099 -1 ,5999 5998 6100 -1 ,6000 5999 6101 -1 ,6001 6000 6102 -1 ,6002 6001 6103 -1 ,6003 6002 6104 -1 ,6004 6003 6105 -1 ,6005 6004 6106 -1 ,6006 6005 6107 -1 ,6007 6006 6108 -1 ,6008 6007 6109 -1 ,6009 6008 6110 -1 ,6010 6009 6111 -1 ,6011 6010 6112 -1 ,6012 6011 6113 -1 ,6013 6012 6114 -1 ,6014 6013 6115 -1 ,6015 6014 6116 -1 ,6016 6015 6117 -1 ,6017 6016 6118 -1 ,6018 6017 6119 -1 ,6019 6018 6120 -1 ,6020 6019 6121 -1 ,6021 6020 6122 -1 ,6022 6021 6123 -1 ,6023 6022 6124 -1 ,6024 6023 6125 -1 ,6025 6024 6126 -1 ,6026 6025 6127 -1 ,6027 6026 6128 -1 ,6028 6027 6129 -1 ,6029 6028 6130 -1 ,6030 6029 6131 -1 ,6031 6030 6132 -1 ,6032 6031 6133 -1 ,6033 6032 6134 -1 ,6034 6033 6135 -1 ,6035 6034 6136 -1 ,6036 6035 6137 -1 ,6037 6036 6138 -1 ,6038 6037 6139 -1 ,6039 6038 6140 -1 ,6040 6039 6141 -1 ,6041 6040 6142 -1 ,6042 6041 6143 -1 ,6043 6042 6144 -1 ,6044 6043 6145 -1 ,6045 6044 6146 -1 ,6046 6045 6147 -1 ,6047 6046 6148 -1 ,6048 6047 6149 -1 ,6049 6048 6150 -1 ,6050 6049 6151 -1 ,6051 6050 6152 -1 ,6052 6051 6153 -1 ,6053 6052 6154 -1 ,6054 6053 6155 -1 ,6055 6054 6156 -1 ,6056 6055 6157 -1 ,6057 6056 6158 -1 ,6058 6057 6159 -1 ,6059 6058 6160 -1 ,6061 6060 6162 -1 ,6062 6061 6163 -1 ,6063 6062 6164 -1 ,6064 6063 6165 -1 ,6065 6064 6166 -1 ,6066 6065 6167 -1 ,6067 6066 6168 -1 ,6068 6067 6169 -1 ,6069 6068 6170 -1 ,6070 6069 6171 -1 ,6071 6070 6172 -1 ,6072 6071 6173 -1 ,6073 6072 6174 -1 ,6074 6073 6175 -1 ,6075 6074 6176 -1 ,6076 6075 6177 -1 ,6077 6076 6178 -1 ,6078 6077 6179 -1 ,6079 6078 6180 -1 ,6080 6079 6181 -1 ,6081 6080 6182 -1 ,6082 6081 6183 -1 ,6083 6082 6184 -1 ,6084 6083 6185 -1 ,6085 6084 6186 -1 ,6086 6085 6187 -1 ,6087 6086 6188 -1 ,6088 6087 6189 -1 ,6089 6088 6190 -1 ,6090 6089 6191 -1 ,6091 6090 6192 -1 ,6092 6091 6193 -1 ,6093 6092 6194 -1 ,6094 6093 6195 -1 ,6095 6094 6196 -1 ,6096 6095 6197 -1 ,6097 6096 6198 -1 ,6098 6097 6199 -1 ,6099 6098 6200 -1 ,6100 6099 6201 -1 ,6101 6100 6202 -1 ,6102 6101 6203 -1 ,6103 6102 6204 -1 ,6104 6103 6205 -1 ,6105 6104 6206 -1 ,6106 6105 6207 -1 ,6107 6106 6208 -1 ,6108 6107 6209 -1 ,6109 6108 6210 -1 ,6110 6109 6211 -1 ,6111 6110 6212 -1 ,6112 6111 6213 -1 ,6113 6112 6214 -1 ,6114 6113 6215 -1 ,6115 6114 6216 -1 ,6116 6115 6217 -1 ,6117 6116 6218 -1 ,6118 6117 6219 -1 ,6119 6118 6220 -1 ,6120 6119 6221 -1 ,6121 6120 6222 -1 ,6122 6121 6223 -1 ,6123 6122 6224 -1 ,6124 6123 6225 -1 ,6125 6124 6226 -1 ,6126 6125 6227 -1 ,6127 6126 6228 -1 ,6128 6127 6229 -1 ,6129 6128 6230 -1 ,6130 6129 6231 -1 ,6131 6130 6232 -1 ,6132 6131 6233 -1 ,6133 6132 6234 -1 ,6134 6133 6235 -1 ,6135 6134 6236 -1 ,6136 6135 6237 -1 ,6137 6136 6238 -1 ,6138 6137 6239 -1 ,6139 6138 6240 -1 ,6140 6139 6241 -1 ,6141 6140 6242 -1 ,6142 6141 6243 -1 ,6143 6142 6244 -1 ,6144 6143 6245 -1 ,6145 6144 6246 -1 ,6146 6145 6247 -1 ,6147 6146 6248 -1 ,6148 6147 6249 -1 ,6149 6148 6250 -1 ,6150 6149 6251 -1 ,6151 6150 6252 -1 ,6152 6151 6253 -1 ,6153 6152 6254 -1 ,6154 6153 6255 -1 ,6155 6154 6256 -1 ,6156 6155 6257 -1 ,6157 6156 6258 -1 ,6158 6157 6259 -1 ,6159 6158 6260 -1 ,6160 6159 6261 -1 ,6162 6161 6263 -1 ,6163 6162 6264 -1 ,6164 6163 6265 -1 ,6165 6164 6266 -1 ,6166 6165 6267 -1 ,6167 6166 6268 -1 ,6168 6167 6269 -1 ,6169 6168 6270 -1 ,6170 6169 6271 -1 ,6171 6170 6272 -1 ,6172 6171 6273 -1 ,6173 6172 6274 -1 ,6174 6173 6275 -1 ,6175 6174 6276 -1 ,6176 6175 6277 -1 ,6177 6176 6278 -1 ,6178 6177 6279 -1 ,6179 6178 6280 -1 ,6180 6179 6281 -1 ,6181 6180 6282 -1 ,6182 6181 6283 -1 ,6183 6182 6284 -1 ,6184 6183 6285 -1 ,6185 6184 6286 -1 ,6186 6185 6287 -1 ,6187 6186 6288 -1 ,6188 6187 6289 -1 ,6189 6188 6290 -1 ,6190 6189 6291 -1 ,6191 6190 6292 -1 ,6192 6191 6293 -1 ,6193 6192 6294 -1 ,6194 6193 6295 -1 ,6195 6194 6296 -1 ,6196 6195 6297 -1 ,6197 6196 6298 -1 ,6198 6197 6299 -1 ,6199 6198 6300 -1 ,6200 6199 6301 -1 ,6201 6200 6302 -1 ,6202 6201 6303 -1 ,6203 6202 6304 -1 ,6204 6203 6305 -1 ,6205 6204 6306 -1 ,6206 6205 6307 -1 ,6207 6206 6308 -1 ,6208 6207 6309 -1 ,6209 6208 6310 -1 ,6210 6209 6311 -1 ,6211 6210 6312 -1 ,6212 6211 6313 -1 ,6213 6212 6314 -1 ,6214 6213 6315 -1 ,6215 6214 6316 -1 ,6216 6215 6317 -1 ,6217 6216 6318 -1 ,6218 6217 6319 -1 ,6219 6218 6320 -1 ,6220 6219 6321 -1 ,6221 6220 6322 -1 ,6222 6221 6323 -1 ,6223 6222 6324 -1 ,6224 6223 6325 -1 ,6225 6224 6326 -1 ,6226 6225 6327 -1 ,6227 6226 6328 -1 ,6228 6227 6329 -1 ,6229 6228 6330 -1 ,6230 6229 6331 -1 ,6231 6230 6332 -1 ,6232 6231 6333 -1 ,6233 6232 6334 -1 ,6234 6233 6335 -1 ,6235 6234 6336 -1 ,6236 6235 6337 -1 ,6237 6236 6338 -1 ,6238 6237 6339 -1 ,6239 6238 6340 -1 ,6240 6239 6341 -1 ,6241 6240 6342 -1 ,6242 6241 6343 -1 ,6243 6242 6344 -1 ,6244 6243 6345 -1 ,6245 6244 6346 -1 ,6246 6245 6347 -1 ,6247 6246 6348 -1 ,6248 6247 6349 -1 ,6249 6248 6350 -1 ,6250 6249 6351 -1 ,6251 6250 6352 -1 ,6252 6251 6353 -1 ,6253 6252 6354 -1 ,6254 6253 6355 -1 ,6255 6254 6356 -1 ,6256 6255 6357 -1 ,6257 6256 6358 -1 ,6258 6257 6359 -1 ,6259 6258 6360 -1 ,6260 6259 6361 -1 ,6261 6260 6362 -1 ,6263 6262 6364 -1 ,6264 6263 6365 -1 ,6265 6264 6366 -1 ,6266 6265 6367 -1 ,6267 6266 6368 -1 ,6268 6267 6369 -1 ,6269 6268 6370 -1 ,6270 6269 6371 -1 ,6271 6270 6372 -1 ,6272 6271 6373 -1 ,6273 6272 6374 -1 ,6274 6273 6375 -1 ,6275 6274 6376 -1 ,6276 6275 6377 -1 ,6277 6276 6378 -1 ,6278 6277 6379 -1 ,6279 6278 6380 -1 ,6280 6279 6381 -1 ,6281 6280 6382 -1 ,6282 6281 6383 -1 ,6283 6282 6384 -1 ,6284 6283 6385 -1 ,6285 6284 6386 -1 ,6286 6285 6387 -1 ,6287 6286 6388 -1 ,6288 6287 6389 -1 ,6289 6288 6390 -1 ,6290 6289 6391 -1 ,6291 6290 6392 -1 ,6292 6291 6393 -1 ,6293 6292 6394 -1 ,6294 6293 6395 -1 ,6295 6294 6396 -1 ,6296 6295 6397 -1 ,6297 6296 6398 -1 ,6298 6297 6399 -1 ,6299 6298 6400 -1 ,6300 6299 6401 -1 ,6301 6300 6402 -1 ,6302 6301 6403 -1 ,6303 6302 6404 -1 ,6304 6303 6405 -1 ,6305 6304 6406 -1 ,6306 6305 6407 -1 ,6307 6306 6408 -1 ,6308 6307 6409 -1 ,6309 6308 6410 -1 ,6310 6309 6411 -1 ,6311 6310 6412 -1 ,6312 6311 6413 -1 ,6313 6312 6414 -1 ,6314 6313 6415 -1 ,6315 6314 6416 -1 ,6316 6315 6417 -1 ,6317 6316 6418 -1 ,6318 6317 6419 -1 ,6319 6318 6420 -1 ,6320 6319 6421 -1 ,6321 6320 6422 -1 ,6322 6321 6423 -1 ,6323 6322 6424 -1 ,6324 6323 6425 -1 ,6325 6324 6426 -1 ,6326 6325 6427 -1 ,6327 6326 6428 -1 ,6328 6327 6429 -1 ,6329 6328 6430 -1 ,6330 6329 6431 -1 ,6331 6330 6432 -1 ,6332 6331 6433 -1 ,6333 6332 6434 -1 ,6334 6333 6435 -1 ,6335 6334 6436 -1 ,6336 6335 6437 -1 ,6337 6336 6438 -1 ,6338 6337 6439 -1 ,6339 6338 6440 -1 ,6340 6339 6441 -1 ,6341 6340 6442 -1 ,6342 6341 6443 -1 ,6343 6342 6444 -1 ,6344 6343 6445 -1 ,6345 6344 6446 -1 ,6346 6345 6447 -1 ,6347 6346 6448 -1 ,6348 6347 6449 -1 ,6349 6348 6450 -1 ,6350 6349 6451 -1 ,6351 6350 6452 -1 ,6352 6351 6453 -1 ,6353 6352 6454 -1 ,6354 6353 6455 -1 ,6355 6354 6456 -1 ,6356 6355 6457 -1 ,6357 6356 6458 -1 ,6358 6357 6459 -1 ,6359 6358 6460 -1 ,6360 6359 6461 -1 ,6361 6360 6462 -1 ,6362 6361 6463 -1 ,6364 6363 6465 -1 ,6365 6364 6466 -1 ,6366 6365 6467 -1 ,6367 6366 6468 -1 ,6368 6367 6469 -1 ,6369 6368 6470 -1 ,6370 6369 6471 -1 ,6371 6370 6472 -1 ,6372 6371 6473 -1 ,6373 6372 6474 -1 ,6374 6373 6475 -1 ,6375 6374 6476 -1 ,6376 6375 6477 -1 ,6377 6376 6478 -1 ,6378 6377 6479 -1 ,6379 6378 6480 -1 ,6380 6379 6481 -1 ,6381 6380 6482 -1 ,6382 6381 6483 -1 ,6383 6382 6484 -1 ,6384 6383 6485 -1 ,6385 6384 6486 -1 ,6386 6385 6487 -1 ,6387 6386 6488 -1 ,6388 6387 6489 -1 ,6389 6388 6490 -1 ,6390 6389 6491 -1 ,6391 6390 6492 -1 ,6392 6391 6493 -1 ,6393 6392 6494 -1 ,6394 6393 6495 -1 ,6395 6394 6496 -1 ,6396 6395 6497 -1 ,6397 6396 6498 -1 ,6398 6397 6499 -1 ,6399 6398 6500 -1 ,6400 6399 6501 -1 ,6401 6400 6502 -1 ,6402 6401 6503 -1 ,6403 6402 6504 -1 ,6404 6403 6505 -1 ,6405 6404 6506 -1 ,6406 6405 6507 -1 ,6407 6406 6508 -1 ,6408 6407 6509 -1 ,6409 6408 6510 -1 ,6410 6409 6511 -1 ,6411 6410 6512 -1 ,6412 6411 6513 -1 ,6413 6412 6514 -1 ,6414 6413 6515 -1 ,6415 6414 6516 -1 ,6416 6415 6517 -1 ,6417 6416 6518 -1 ,6418 6417 6519 -1 ,6419 6418 6520 -1 ,6420 6419 6521 -1 ,6421 6420 6522 -1 ,6422 6421 6523 -1 ,6423 6422 6524 -1 ,6424 6423 6525 -1 ,6425 6424 6526 -1 ,6426 6425 6527 -1 ,6427 6426 6528 -1 ,6428 6427 6529 -1 ,6429 6428 6530 -1 ,6430 6429 6531 -1 ,6431 6430 6532 -1 ,6432 6431 6533 -1 ,6433 6432 6534 -1 ,6434 6433 6535 -1 ,6435 6434 6536 -1 ,6436 6435 6537 -1 ,6437 6436 6538 -1 ,6438 6437 6539 -1 ,6439 6438 6540 -1 ,6440 6439 6541 -1 ,6441 6440 6542 -1 ,6442 6441 6543 -1 ,6443 6442 6544 -1 ,6444 6443 6545 -1 ,6445 6444 6546 -1 ,6446 6445 6547 -1 ,6447 6446 6548 -1 ,6448 6447 6549 -1 ,6449 6448 6550 -1 ,6450 6449 6551 -1 ,6451 6450 6552 -1 ,6452 6451 6553 -1 ,6453 6452 6554 -1 ,6454 6453 6555 -1 ,6455 6454 6556 -1 ,6456 6455 6557 -1 ,6457 6456 6558 -1 ,6458 6457 6559 -1 ,6459 6458 6560 -1 ,6460 6459 6561 -1 ,6461 6460 6562 -1 ,6462 6461 6563 -1 ,6463 6462 6564 -1 ,6465 6464 6566 -1 ,6466 6465 6567 -1 ,6467 6466 6568 -1 ,6468 6467 6569 -1 ,6469 6468 6570 -1 ,6470 6469 6571 -1 ,6471 6470 6572 -1 ,6472 6471 6573 -1 ,6473 6472 6574 -1 ,6474 6473 6575 -1 ,6475 6474 6576 -1 ,6476 6475 6577 -1 ,6477 6476 6578 -1 ,6478 6477 6579 -1 ,6479 6478 6580 -1 ,6480 6479 6581 -1 ,6481 6480 6582 -1 ,6482 6481 6583 -1 ,6483 6482 6584 -1 ,6484 6483 6585 -1 ,6485 6484 6586 -1 ,6486 6485 6587 -1 ,6487 6486 6588 -1 ,6488 6487 6589 -1 ,6489 6488 6590 -1 ,6490 6489 6591 -1 ,6491 6490 6592 -1 ,6492 6491 6593 -1 ,6493 6492 6594 -1 ,6494 6493 6595 -1 ,6495 6494 6596 -1 ,6496 6495 6597 -1 ,6497 6496 6598 -1 ,6498 6497 6599 -1 ,6499 6498 6600 -1 ,6500 6499 6601 -1 ,6501 6500 6602 -1 ,6502 6501 6603 -1 ,6503 6502 6604 -1 ,6504 6503 6605 -1 ,6505 6504 6606 -1 ,6506 6505 6607 -1 ,6507 6506 6608 -1 ,6508 6507 6609 -1 ,6509 6508 6610 -1 ,6510 6509 6611 -1 ,6511 6510 6612 -1 ,6512 6511 6613 -1 ,6513 6512 6614 -1 ,6514 6513 6615 -1 ,6515 6514 6616 -1 ,6516 6515 6617 -1 ,6517 6516 6618 -1 ,6518 6517 6619 -1 ,6519 6518 6620 -1 ,6520 6519 6621 -1 ,6521 6520 6622 -1 ,6522 6521 6623 -1 ,6523 6522 6624 -1 ,6524 6523 6625 -1 ,6525 6524 6626 -1 ,6526 6525 6627 -1 ,6527 6526 6628 -1 ,6528 6527 6629 -1 ,6529 6528 6630 -1 ,6530 6529 6631 -1 ,6531 6530 6632 -1 ,6532 6531 6633 -1 ,6533 6532 6634 -1 ,6534 6533 6635 -1 ,6535 6534 6636 -1 ,6536 6535 6637 -1 ,6537 6536 6638 -1 ,6538 6537 6639 -1 ,6539 6538 6640 -1 ,6540 6539 6641 -1 ,6541 6540 6642 -1 ,6542 6541 6643 -1 ,6543 6542 6644 -1 ,6544 6543 6645 -1 ,6545 6544 6646 -1 ,6546 6545 6647 -1 ,6547 6546 6648 -1 ,6548 6547 6649 -1 ,6549 6548 6650 -1 ,6550 6549 6651 -1 ,6551 6550 6652 -1 ,6552 6551 6653 -1 ,6553 6552 6654 -1 ,6554 6553 6655 -1 ,6555 6554 6656 -1 ,6556 6555 6657 -1 ,6557 6556 6658 -1 ,6558 6557 6659 -1 ,6559 6558 6660 -1 ,6560 6559 6661 -1 ,6561 6560 6662 -1 ,6562 6561 6663 -1 ,6563 6562 6664 -1 ,6564 6563 6665 -1 ,6566 6565 6667 -1 ,6567 6566 6668 -1 ,6568 6567 6669 -1 ,6569 6568 6670 -1 ,6570 6569 6671 -1 ,6571 6570 6672 -1 ,6572 6571 6673 -1 ,6573 6572 6674 -1 ,6574 6573 6675 -1 ,6575 6574 6676 -1 ,6576 6575 6677 -1 ,6577 6576 6678 -1 ,6578 6577 6679 -1 ,6579 6578 6680 -1 ,6580 6579 6681 -1 ,6581 6580 6682 -1 ,6582 6581 6683 -1 ,6583 6582 6684 -1 ,6584 6583 6685 -1 ,6585 6584 6686 -1 ,6586 6585 6687 -1 ,6587 6586 6688 -1 ,6588 6587 6689 -1 ,6589 6588 6690 -1 ,6590 6589 6691 -1 ,6591 6590 6692 -1 ,6592 6591 6693 -1 ,6593 6592 6694 -1 ,6594 6593 6695 -1 ,6595 6594 6696 -1 ,6596 6595 6697 -1 ,6597 6596 6698 -1 ,6598 6597 6699 -1 ,6599 6598 6700 -1 ,6600 6599 6701 -1 ,6601 6600 6702 -1 ,6602 6601 6703 -1 ,6603 6602 6704 -1 ,6604 6603 6705 -1 ,6605 6604 6706 -1 ,6606 6605 6707 -1 ,6607 6606 6708 -1 ,6608 6607 6709 -1 ,6609 6608 6710 -1 ,6610 6609 6711 -1 ,6611 6610 6712 -1 ,6612 6611 6713 -1 ,6613 6612 6714 -1 ,6614 6613 6715 -1 ,6615 6614 6716 -1 ,6616 6615 6717 -1 ,6617 6616 6718 -1 ,6618 6617 6719 -1 ,6619 6618 6720 -1 ,6620 6619 6721 -1 ,6621 6620 6722 -1 ,6622 6621 6723 -1 ,6623 6622 6724 -1 ,6624 6623 6725 -1 ,6625 6624 6726 -1 ,6626 6625 6727 -1 ,6627 6626 6728 -1 ,6628 6627 6729 -1 ,6629 6628 6730 -1 ,6630 6629 6731 -1 ,6631 6630 6732 -1 ,6632 6631 6733 -1 ,6633 6632 6734 -1 ,6634 6633 6735 -1 ,6635 6634 6736 -1 ,6636 6635 6737 -1 ,6637 6636 6738 -1 ,6638 6637 6739 -1 ,6639 6638 6740 -1 ,6640 6639 6741 -1 ,6641 6640 6742 -1 ,6642 6641 6743 -1 ,6643 6642 6744 -1 ,6644 6643 6745 -1 ,6645 6644 6746 -1 ,6646 6645 6747 -1 ,6647 6646 6748 -1 ,6648 6647 6749 -1 ,6649 6648 6750 -1 ,6650 6649 6751 -1 ,6651 6650 6752 -1 ,6652 6651 6753 -1 ,6653 6652 6754 -1 ,6654 6653 6755 -1 ,6655 6654 6756 -1 ,6656 6655 6757 -1 ,6657 6656 6758 -1 ,6658 6657 6759 -1 ,6659 6658 6760 -1 ,6660 6659 6761 -1 ,6661 6660 6762 -1 ,6662 6661 6763 -1 ,6663 6662 6764 -1 ,6664 6663 6765 -1 ,6665 6664 6766 -1 ,6667 6666 6768 -1 ,6668 6667 6769 -1 ,6669 6668 6770 -1 ,6670 6669 6771 -1 ,6671 6670 6772 -1 ,6672 6671 6773 -1 ,6673 6672 6774 -1 ,6674 6673 6775 -1 ,6675 6674 6776 -1 ,6676 6675 6777 -1 ,6677 6676 6778 -1 ,6678 6677 6779 -1 ,6679 6678 6780 -1 ,6680 6679 6781 -1 ,6681 6680 6782 -1 ,6682 6681 6783 -1 ,6683 6682 6784 -1 ,6684 6683 6785 -1 ,6685 6684 6786 -1 ,6686 6685 6787 -1 ,6687 6686 6788 -1 ,6688 6687 6789 -1 ,6689 6688 6790 -1 ,6690 6689 6791 -1 ,6691 6690 6792 -1 ,6692 6691 6793 -1 ,6693 6692 6794 -1 ,6694 6693 6795 -1 ,6695 6694 6796 -1 ,6696 6695 6797 -1 ,6697 6696 6798 -1 ,6698 6697 6799 -1 ,6699 6698 6800 -1 ,6700 6699 6801 -1 ,6701 6700 6802 -1 ,6702 6701 6803 -1 ,6703 6702 6804 -1 ,6704 6703 6805 -1 ,6705 6704 6806 -1 ,6706 6705 6807 -1 ,6707 6706 6808 -1 ,6708 6707 6809 -1 ,6709 6708 6810 -1 ,6710 6709 6811 -1 ,6711 6710 6812 -1 ,6712 6711 6813 -1 ,6713 6712 6814 -1 ,6714 6713 6815 -1 ,6715 6714 6816 -1 ,6716 6715 6817 -1 ,6717 6716 6818 -1 ,6718 6717 6819 -1 ,6719 6718 6820 -1 ,6720 6719 6821 -1 ,6721 6720 6822 -1 ,6722 6721 6823 -1 ,6723 6722 6824 -1 ,6724 6723 6825 -1 ,6725 6724 6826 -1 ,6726 6725 6827 -1 ,6727 6726 6828 -1 ,6728 6727 6829 -1 ,6729 6728 6830 -1 ,6730 6729 6831 -1 ,6731 6730 6832 -1 ,6732 6731 6833 -1 ,6733 6732 6834 -1 ,6734 6733 6835 -1 ,6735 6734 6836 -1 ,6736 6735 6837 -1 ,6737 6736 6838 -1 ,6738 6737 6839 -1 ,6739 6738 6840 -1 ,6740 6739 6841 -1 ,6741 6740 6842 -1 ,6742 6741 6843 -1 ,6743 6742 6844 -1 ,6744 6743 6845 -1 ,6745 6744 6846 -1 ,6746 6745 6847 -1 ,6747 6746 6848 -1 ,6748 6747 6849 -1 ,6749 6748 6850 -1 ,6750 6749 6851 -1 ,6751 6750 6852 -1 ,6752 6751 6853 -1 ,6753 6752 6854 -1 ,6754 6753 6855 -1 ,6755 6754 6856 -1 ,6756 6755 6857 -1 ,6757 6756 6858 -1 ,6758 6757 6859 -1 ,6759 6758 6860 -1 ,6760 6759 6861 -1 ,6761 6760 6862 -1 ,6762 6761 6863 -1 ,6763 6762 6864 -1 ,6764 6763 6865 -1 ,6765 6764 6866 -1 ,6766 6765 6867 -1 ,6768 6767 6869 -1 ,6769 6768 6870 -1 ,6770 6769 6871 -1 ,6771 6770 6872 -1 ,6772 6771 6873 -1 ,6773 6772 6874 -1 ,6774 6773 6875 -1 ,6775 6774 6876 -1 ,6776 6775 6877 -1 ,6777 6776 6878 -1 ,6778 6777 6879 -1 ,6779 6778 6880 -1 ,6780 6779 6881 -1 ,6781 6780 6882 -1 ,6782 6781 6883 -1 ,6783 6782 6884 -1 ,6784 6783 6885 -1 ,6785 6784 6886 -1 ,6786 6785 6887 -1 ,6787 6786 6888 -1 ,6788 6787 6889 -1 ,6789 6788 6890 -1 ,6790 6789 6891 -1 ,6791 6790 6892 -1 ,6792 6791 6893 -1 ,6793 6792 6894 -1 ,6794 6793 6895 -1 ,6795 6794 6896 -1 ,6796 6795 6897 -1 ,6797 6796 6898 -1 ,6798 6797 6899 -1 ,6799 6798 6900 -1 ,6800 6799 6901 -1 ,6801 6800 6902 -1 ,6802 6801 6903 -1 ,6803 6802 6904 -1 ,6804 6803 6905 -1 ,6805 6804 6906 -1 ,6806 6805 6907 -1 ,6807 6806 6908 -1 ,6808 6807 6909 -1 ,6809 6808 6910 -1 ,6810 6809 6911 -1 ,6811 6810 6912 -1 ,6812 6811 6913 -1 ,6813 6812 6914 -1 ,6814 6813 6915 -1 ,6815 6814 6916 -1 ,6816 6815 6917 -1 ,6817 6816 6918 -1 ,6818 6817 6919 -1 ,6819 6818 6920 -1 ,6820 6819 6921 -1 ,6821 6820 6922 -1 ,6822 6821 6923 -1 ,6823 6822 6924 -1 ,6824 6823 6925 -1 ,6825 6824 6926 -1 ,6826 6825 6927 -1 ,6827 6826 6928 -1 ,6828 6827 6929 -1 ,6829 6828 6930 -1 ,6830 6829 6931 -1 ,6831 6830 6932 -1 ,6832 6831 6933 -1 ,6833 6832 6934 -1 ,6834 6833 6935 -1 ,6835 6834 6936 -1 ,6836 6835 6937 -1 ,6837 6836 6938 -1 ,6838 6837 6939 -1 ,6839 6838 6940 -1 ,6840 6839 6941 -1 ,6841 6840 6942 -1 ,6842 6841 6943 -1 ,6843 6842 6944 -1 ,6844 6843 6945 -1 ,6845 6844 6946 -1 ,6846 6845 6947 -1 ,6847 6846 6948 -1 ,6848 6847 6949 -1 ,6849 6848 6950 -1 ,6850 6849 6951 -1 ,6851 6850 6952 -1 ,6852 6851 6953 -1 ,6853 6852 6954 -1 ,6854 6853 6955 -1 ,6855 6854 6956 -1 ,6856 6855 6957 -1 ,6857 6856 6958 -1 ,6858 6857 6959 -1 ,6859 6858 6960 -1 ,6860 6859 6961 -1 ,6861 6860 6962 -1 ,6862 6861 6963 -1 ,6863 6862 6964 -1 ,6864 6863 6965 -1 ,6865 6864 6966 -1 ,6866 6865 6967 -1 ,6867 6866 6968 -1 ,6869 6868 6970 -1 ,6870 6869 6971 -1 ,6871 6870 6972 -1 ,6872 6871 6973 -1 ,6873 6872 6974 -1 ,6874 6873 6975 -1 ,6875 6874 6976 -1 ,6876 6875 6977 -1 ,6877 6876 6978 -1 ,6878 6877 6979 -1 ,6879 6878 6980 -1 ,6880 6879 6981 -1 ,6881 6880 6982 -1 ,6882 6881 6983 -1 ,6883 6882 6984 -1 ,6884 6883 6985 -1 ,6885 6884 6986 -1 ,6886 6885 6987 -1 ,6887 6886 6988 -1 ,6888 6887 6989 -1 ,6889 6888 6990 -1 ,6890 6889 6991 -1 ,6891 6890 6992 -1 ,6892 6891 6993 -1 ,6893 6892 6994 -1 ,6894 6893 6995 -1 ,6895 6894 6996 -1 ,6896 6895 6997 -1 ,6897 6896 6998 -1 ,6898 6897 6999 -1 ,6899 6898 7000 -1 ,6900 6899 7001 -1 ,6901 6900 7002 -1 ,6902 6901 7003 -1 ,6903 6902 7004 -1 ,6904 6903 7005 -1 ,6905 6904 7006 -1 ,6906 6905 7007 -1 ,6907 6906 7008 -1 ,6908 6907 7009 -1 ,6909 6908 7010 -1 ,6910 6909 7011 -1 ,6911 6910 7012 -1 ,6912 6911 7013 -1 ,6913 6912 7014 -1 ,6914 6913 7015 -1 ,6915 6914 7016 -1 ,6916 6915 7017 -1 ,6917 6916 7018 -1 ,6918 6917 7019 -1 ,6919 6918 7020 -1 ,6920 6919 7021 -1 ,6921 6920 7022 -1 ,6922 6921 7023 -1 ,6923 6922 7024 -1 ,6924 6923 7025 -1 ,6925 6924 7026 -1 ,6926 6925 7027 -1 ,6927 6926 7028 -1 ,6928 6927 7029 -1 ,6929 6928 7030 -1 ,6930 6929 7031 -1 ,6931 6930 7032 -1 ,6932 6931 7033 -1 ,6933 6932 7034 -1 ,6934 6933 7035 -1 ,6935 6934 7036 -1 ,6936 6935 7037 -1 ,6937 6936 7038 -1 ,6938 6937 7039 -1 ,6939 6938 7040 -1 ,6940 6939 7041 -1 ,6941 6940 7042 -1 ,6942 6941 7043 -1 ,6943 6942 7044 -1 ,6944 6943 7045 -1 ,6945 6944 7046 -1 ,6946 6945 7047 -1 ,6947 6946 7048 -1 ,6948 6947 7049 -1 ,6949 6948 7050 -1 ,6950 6949 7051 -1 ,6951 6950 7052 -1 ,6952 6951 7053 -1 ,6953 6952 7054 -1 ,6954 6953 7055 -1 ,6955 6954 7056 -1 ,6956 6955 7057 -1 ,6957 6956 7058 -1 ,6958 6957 7059 -1 ,6959 6958 7060 -1 ,6960 6959 7061 -1 ,6961 6960 7062 -1 ,6962 6961 7063 -1 ,6963 6962 7064 -1 ,6964 6963 7065 -1 ,6965 6964 7066 -1 ,6966 6965 7067 -1 ,6967 6966 7068 -1 ,6968 6967 7069 -1 ,6970 6969 7071 -1 ,6971 6970 7072 -1 ,6972 6971 7073 -1 ,6973 6972 7074 -1 ,6974 6973 7075 -1 ,6975 6974 7076 -1 ,6976 6975 7077 -1 ,6977 6976 7078 -1 ,6978 6977 7079 -1 ,6979 6978 7080 -1 ,6980 6979 7081 -1 ,6981 6980 7082 -1 ,6982 6981 7083 -1 ,6983 6982 7084 -1 ,6984 6983 7085 -1 ,6985 6984 7086 -1 ,6986 6985 7087 -1 ,6987 6986 7088 -1 ,6988 6987 7089 -1 ,6989 6988 7090 -1 ,6990 6989 7091 -1 ,6991 6990 7092 -1 ,6992 6991 7093 -1 ,6993 6992 7094 -1 ,6994 6993 7095 -1 ,6995 6994 7096 -1 ,6996 6995 7097 -1 ,6997 6996 7098 -1 ,6998 6997 7099 -1 ,6999 6998 7100 -1 ,7000 6999 7101 -1 ,7001 7000 7102 -1 ,7002 7001 7103 -1 ,7003 7002 7104 -1 ,7004 7003 7105 -1 ,7005 7004 7106 -1 ,7006 7005 7107 -1 ,7007 7006 7108 -1 ,7008 7007 7109 -1 ,7009 7008 7110 -1 ,7010 7009 7111 -1 ,7011 7010 7112 -1 ,7012 7011 7113 -1 ,7013 7012 7114 -1 ,7014 7013 7115 -1 ,7015 7014 7116 -1 ,7016 7015 7117 -1 ,7017 7016 7118 -1 ,7018 7017 7119 -1 ,7019 7018 7120 -1 ,7020 7019 7121 -1 ,7021 7020 7122 -1 ,7022 7021 7123 -1 ,7023 7022 7124 -1 ,7024 7023 7125 -1 ,7025 7024 7126 -1 ,7026 7025 7127 -1 ,7027 7026 7128 -1 ,7028 7027 7129 -1 ,7029 7028 7130 -1 ,7030 7029 7131 -1 ,7031 7030 7132 -1 ,7032 7031 7133 -1 ,7033 7032 7134 -1 ,7034 7033 7135 -1 ,7035 7034 7136 -1 ,7036 7035 7137 -1 ,7037 7036 7138 -1 ,7038 7037 7139 -1 ,7039 7038 7140 -1 ,7040 7039 7141 -1 ,7041 7040 7142 -1 ,7042 7041 7143 -1 ,7043 7042 7144 -1 ,7044 7043 7145 -1 ,7045 7044 7146 -1 ,7046 7045 7147 -1 ,7047 7046 7148 -1 ,7048 7047 7149 -1 ,7049 7048 7150 -1 ,7050 7049 7151 -1 ,7051 7050 7152 -1 ,7052 7051 7153 -1 ,7053 7052 7154 -1 ,7054 7053 7155 -1 ,7055 7054 7156 -1 ,7056 7055 7157 -1 ,7057 7056 7158 -1 ,7058 7057 7159 -1 ,7059 7058 7160 -1 ,7060 7059 7161 -1 ,7061 7060 7162 -1 ,7062 7061 7163 -1 ,7063 7062 7164 -1 ,7064 7063 7165 -1 ,7065 7064 7166 -1 ,7066 7065 7167 -1 ,7067 7066 7168 -1 ,7068 7067 7169 -1 ,7069 7068 7170 -1 ,7071 7070 7172 -1 ,7072 7071 7173 -1 ,7073 7072 7174 -1 ,7074 7073 7175 -1 ,7075 7074 7176 -1 ,7076 7075 7177 -1 ,7077 7076 7178 -1 ,7078 7077 7179 -1 ,7079 7078 7180 -1 ,7080 7079 7181 -1 ,7081 7080 7182 -1 ,7082 7081 7183 -1 ,7083 7082 7184 -1 ,7084 7083 7185 -1 ,7085 7084 7186 -1 ,7086 7085 7187 -1 ,7087 7086 7188 -1 ,7088 7087 7189 -1 ,7089 7088 7190 -1 ,7090 7089 7191 -1 ,7091 7090 7192 -1 ,7092 7091 7193 -1 ,7093 7092 7194 -1 ,7094 7093 7195 -1 ,7095 7094 7196 -1 ,7096 7095 7197 -1 ,7097 7096 7198 -1 ,7098 7097 7199 -1 ,7099 7098 7200 -1 ,7100 7099 7201 -1 ,7101 7100 7202 -1 ,7102 7101 7203 -1 ,7103 7102 7204 -1 ,7104 7103 7205 -1 ,7105 7104 7206 -1 ,7106 7105 7207 -1 ,7107 7106 7208 -1 ,7108 7107 7209 -1 ,7109 7108 7210 -1 ,7110 7109 7211 -1 ,7111 7110 7212 -1 ,7112 7111 7213 -1 ,7113 7112 7214 -1 ,7114 7113 7215 -1 ,7115 7114 7216 -1 ,7116 7115 7217 -1 ,7117 7116 7218 -1 ,7118 7117 7219 -1 ,7119 7118 7220 -1 ,7120 7119 7221 -1 ,7121 7120 7222 -1 ,7122 7121 7223 -1 ,7123 7122 7224 -1 ,7124 7123 7225 -1 ,7125 7124 7226 -1 ,7126 7125 7227 -1 ,7127 7126 7228 -1 ,7128 7127 7229 -1 ,7129 7128 7230 -1 ,7130 7129 7231 -1 ,7131 7130 7232 -1 ,7132 7131 7233 -1 ,7133 7132 7234 -1 ,7134 7133 7235 -1 ,7135 7134 7236 -1 ,7136 7135 7237 -1 ,7137 7136 7238 -1 ,7138 7137 7239 -1 ,7139 7138 7240 -1 ,7140 7139 7241 -1 ,7141 7140 7242 -1 ,7142 7141 7243 -1 ,7143 7142 7244 -1 ,7144 7143 7245 -1 ,7145 7144 7246 -1 ,7146 7145 7247 -1 ,7147 7146 7248 -1 ,7148 7147 7249 -1 ,7149 7148 7250 -1 ,7150 7149 7251 -1 ,7151 7150 7252 -1 ,7152 7151 7253 -1 ,7153 7152 7254 -1 ,7154 7153 7255 -1 ,7155 7154 7256 -1 ,7156 7155 7257 -1 ,7157 7156 7258 -1 ,7158 7157 7259 -1 ,7159 7158 7260 -1 ,7160 7159 7261 -1 ,7161 7160 7262 -1 ,7162 7161 7263 -1 ,7163 7162 7264 -1 ,7164 7163 7265 -1 ,7165 7164 7266 -1 ,7166 7165 7267 -1 ,7167 7166 7268 -1 ,7168 7167 7269 -1 ,7169 7168 7270 -1 ,7170 7169 7271 -1 ,7172 7171 7273 -1 ,7173 7172 7274 -1 ,7174 7173 7275 -1 ,7175 7174 7276 -1 ,7176 7175 7277 -1 ,7177 7176 7278 -1 ,7178 7177 7279 -1 ,7179 7178 7280 -1 ,7180 7179 7281 -1 ,7181 7180 7282 -1 ,7182 7181 7283 -1 ,7183 7182 7284 -1 ,7184 7183 7285 -1 ,7185 7184 7286 -1 ,7186 7185 7287 -1 ,7187 7186 7288 -1 ,7188 7187 7289 -1 ,7189 7188 7290 -1 ,7190 7189 7291 -1 ,7191 7190 7292 -1 ,7192 7191 7293 -1 ,7193 7192 7294 -1 ,7194 7193 7295 -1 ,7195 7194 7296 -1 ,7196 7195 7297 -1 ,7197 7196 7298 -1 ,7198 7197 7299 -1 ,7199 7198 7300 -1 ,7200 7199 7301 -1 ,7201 7200 7302 -1 ,7202 7201 7303 -1 ,7203 7202 7304 -1 ,7204 7203 7305 -1 ,7205 7204 7306 -1 ,7206 7205 7307 -1 ,7207 7206 7308 -1 ,7208 7207 7309 -1 ,7209 7208 7310 -1 ,7210 7209 7311 -1 ,7211 7210 7312 -1 ,7212 7211 7313 -1 ,7213 7212 7314 -1 ,7214 7213 7315 -1 ,7215 7214 7316 -1 ,7216 7215 7317 -1 ,7217 7216 7318 -1 ,7218 7217 7319 -1 ,7219 7218 7320 -1 ,7220 7219 7321 -1 ,7221 7220 7322 -1 ,7222 7221 7323 -1 ,7223 7222 7324 -1 ,7224 7223 7325 -1 ,7225 7224 7326 -1 ,7226 7225 7327 -1 ,7227 7226 7328 -1 ,7228 7227 7329 -1 ,7229 7228 7330 -1 ,7230 7229 7331 -1 ,7231 7230 7332 -1 ,7232 7231 7333 -1 ,7233 7232 7334 -1 ,7234 7233 7335 -1 ,7235 7234 7336 -1 ,7236 7235 7337 -1 ,7237 7236 7338 -1 ,7238 7237 7339 -1 ,7239 7238 7340 -1 ,7240 7239 7341 -1 ,7241 7240 7342 -1 ,7242 7241 7343 -1 ,7243 7242 7344 -1 ,7244 7243 7345 -1 ,7245 7244 7346 -1 ,7246 7245 7347 -1 ,7247 7246 7348 -1 ,7248 7247 7349 -1 ,7249 7248 7350 -1 ,7250 7249 7351 -1 ,7251 7250 7352 -1 ,7252 7251 7353 -1 ,7253 7252 7354 -1 ,7254 7253 7355 -1 ,7255 7254 7356 -1 ,7256 7255 7357 -1 ,7257 7256 7358 -1 ,7258 7257 7359 -1 ,7259 7258 7360 -1 ,7260 7259 7361 -1 ,7261 7260 7362 -1 ,7262 7261 7363 -1 ,7263 7262 7364 -1 ,7264 7263 7365 -1 ,7265 7264 7366 -1 ,7266 7265 7367 -1 ,7267 7266 7368 -1 ,7268 7267 7369 -1 ,7269 7268 7370 -1 ,7270 7269 7371 -1 ,7271 7270 7372 -1 ,7273 7272 7374 -1 ,7274 7273 7375 -1 ,7275 7274 7376 -1 ,7276 7275 7377 -1 ,7277 7276 7378 -1 ,7278 7277 7379 -1 ,7279 7278 7380 -1 ,7280 7279 7381 -1 ,7281 7280 7382 -1 ,7282 7281 7383 -1 ,7283 7282 7384 -1 ,7284 7283 7385 -1 ,7285 7284 7386 -1 ,7286 7285 7387 -1 ,7287 7286 7388 -1 ,7288 7287 7389 -1 ,7289 7288 7390 -1 ,7290 7289 7391 -1 ,7291 7290 7392 -1 ,7292 7291 7393 -1 ,7293 7292 7394 -1 ,7294 7293 7395 -1 ,7295 7294 7396 -1 ,7296 7295 7397 -1 ,7297 7296 7398 -1 ,7298 7297 7399 -1 ,7299 7298 7400 -1 ,7300 7299 7401 -1 ,7301 7300 7402 -1 ,7302 7301 7403 -1 ,7303 7302 7404 -1 ,7304 7303 7405 -1 ,7305 7304 7406 -1 ,7306 7305 7407 -1 ,7307 7306 7408 -1 ,7308 7307 7409 -1 ,7309 7308 7410 -1 ,7310 7309 7411 -1 ,7311 7310 7412 -1 ,7312 7311 7413 -1 ,7313 7312 7414 -1 ,7314 7313 7415 -1 ,7315 7314 7416 -1 ,7316 7315 7417 -1 ,7317 7316 7418 -1 ,7318 7317 7419 -1 ,7319 7318 7420 -1 ,7320 7319 7421 -1 ,7321 7320 7422 -1 ,7322 7321 7423 -1 ,7323 7322 7424 -1 ,7324 7323 7425 -1 ,7325 7324 7426 -1 ,7326 7325 7427 -1 ,7327 7326 7428 -1 ,7328 7327 7429 -1 ,7329 7328 7430 -1 ,7330 7329 7431 -1 ,7331 7330 7432 -1 ,7332 7331 7433 -1 ,7333 7332 7434 -1 ,7334 7333 7435 -1 ,7335 7334 7436 -1 ,7336 7335 7437 -1 ,7337 7336 7438 -1 ,7338 7337 7439 -1 ,7339 7338 7440 -1 ,7340 7339 7441 -1 ,7341 7340 7442 -1 ,7342 7341 7443 -1 ,7343 7342 7444 -1 ,7344 7343 7445 -1 ,7345 7344 7446 -1 ,7346 7345 7447 -1 ,7347 7346 7448 -1 ,7348 7347 7449 -1 ,7349 7348 7450 -1 ,7350 7349 7451 -1 ,7351 7350 7452 -1 ,7352 7351 7453 -1 ,7353 7352 7454 -1 ,7354 7353 7455 -1 ,7355 7354 7456 -1 ,7356 7355 7457 -1 ,7357 7356 7458 -1 ,7358 7357 7459 -1 ,7359 7358 7460 -1 ,7360 7359 7461 -1 ,7361 7360 7462 -1 ,7362 7361 7463 -1 ,7363 7362 7464 -1 ,7364 7363 7465 -1 ,7365 7364 7466 -1 ,7366 7365 7467 -1 ,7367 7366 7468 -1 ,7368 7367 7469 -1 ,7369 7368 7470 -1 ,7370 7369 7471 -1 ,7371 7370 7472 -1 ,7372 7371 7473 -1 ,7374 7373 7475 -1 ,7375 7374 7476 -1 ,7376 7375 7477 -1 ,7377 7376 7478 -1 ,7378 7377 7479 -1 ,7379 7378 7480 -1 ,7380 7379 7481 -1 ,7381 7380 7482 -1 ,7382 7381 7483 -1 ,7383 7382 7484 -1 ,7384 7383 7485 -1 ,7385 7384 7486 -1 ,7386 7385 7487 -1 ,7387 7386 7488 -1 ,7388 7387 7489 -1 ,7389 7388 7490 -1 ,7390 7389 7491 -1 ,7391 7390 7492 -1 ,7392 7391 7493 -1 ,7393 7392 7494 -1 ,7394 7393 7495 -1 ,7395 7394 7496 -1 ,7396 7395 7497 -1 ,7397 7396 7498 -1 ,7398 7397 7499 -1 ,7399 7398 7500 -1 ,7400 7399 7501 -1 ,7401 7400 7502 -1 ,7402 7401 7503 -1 ,7403 7402 7504 -1 ,7404 7403 7505 -1 ,7405 7404 7506 -1 ,7406 7405 7507 -1 ,7407 7406 7508 -1 ,7408 7407 7509 -1 ,7409 7408 7510 -1 ,7410 7409 7511 -1 ,7411 7410 7512 -1 ,7412 7411 7513 -1 ,7413 7412 7514 -1 ,7414 7413 7515 -1 ,7415 7414 7516 -1 ,7416 7415 7517 -1 ,7417 7416 7518 -1 ,7418 7417 7519 -1 ,7419 7418 7520 -1 ,7420 7419 7521 -1 ,7421 7420 7522 -1 ,7422 7421 7523 -1 ,7423 7422 7524 -1 ,7424 7423 7525 -1 ,7425 7424 7526 -1 ,7426 7425 7527 -1 ,7427 7426 7528 -1 ,7428 7427 7529 -1 ,7429 7428 7530 -1 ,7430 7429 7531 -1 ,7431 7430 7532 -1 ,7432 7431 7533 -1 ,7433 7432 7534 -1 ,7434 7433 7535 -1 ,7435 7434 7536 -1 ,7436 7435 7537 -1 ,7437 7436 7538 -1 ,7438 7437 7539 -1 ,7439 7438 7540 -1 ,7440 7439 7541 -1 ,7441 7440 7542 -1 ,7442 7441 7543 -1 ,7443 7442 7544 -1 ,7444 7443 7545 -1 ,7445 7444 7546 -1 ,7446 7445 7547 -1 ,7447 7446 7548 -1 ,7448 7447 7549 -1 ,7449 7448 7550 -1 ,7450 7449 7551 -1 ,7451 7450 7552 -1 ,7452 7451 7553 -1 ,7453 7452 7554 -1 ,7454 7453 7555 -1 ,7455 7454 7556 -1 ,7456 7455 7557 -1 ,7457 7456 7558 -1 ,7458 7457 7559 -1 ,7459 7458 7560 -1 ,7460 7459 7561 -1 ,7461 7460 7562 -1 ,7462 7461 7563 -1 ,7463 7462 7564 -1 ,7464 7463 7565 -1 ,7465 7464 7566 -1 ,7466 7465 7567 -1 ,7467 7466 7568 -1 ,7468 7467 7569 -1 ,7469 7468 7570 -1 ,7470 7469 7571 -1 ,7471 7470 7572 -1 ,7472 7471 7573 -1 ,7473 7472 7574 -1 ,7475 7474 7576 -1 ,7476 7475 7577 -1 ,7477 7476 7578 -1 ,7478 7477 7579 -1 ,7479 7478 7580 -1 ,7480 7479 7581 -1 ,7481 7480 7582 -1 ,7482 7481 7583 -1 ,7483 7482 7584 -1 ,7484 7483 7585 -1 ,7485 7484 7586 -1 ,7486 7485 7587 -1 ,7487 7486 7588 -1 ,7488 7487 7589 -1 ,7489 7488 7590 -1 ,7490 7489 7591 -1 ,7491 7490 7592 -1 ,7492 7491 7593 -1 ,7493 7492 7594 -1 ,7494 7493 7595 -1 ,7495 7494 7596 -1 ,7496 7495 7597 -1 ,7497 7496 7598 -1 ,7498 7497 7599 -1 ,7499 7498 7600 -1 ,7500 7499 7601 -1 ,7501 7500 7602 -1 ,7502 7501 7603 -1 ,7503 7502 7604 -1 ,7504 7503 7605 -1 ,7505 7504 7606 -1 ,7506 7505 7607 -1 ,7507 7506 7608 -1 ,7508 7507 7609 -1 ,7509 7508 7610 -1 ,7510 7509 7611 -1 ,7511 7510 7612 -1 ,7512 7511 7613 -1 ,7513 7512 7614 -1 ,7514 7513 7615 -1 ,7515 7514 7616 -1 ,7516 7515 7617 -1 ,7517 7516 7618 -1 ,7518 7517 7619 -1 ,7519 7518 7620 -1 ,7520 7519 7621 -1 ,7521 7520 7622 -1 ,7522 7521 7623 -1 ,7523 7522 7624 -1 ,7524 7523 7625 -1 ,7525 7524 7626 -1 ,7526 7525 7627 -1 ,7527 7526 7628 -1 ,7528 7527 7629 -1 ,7529 7528 7630 -1 ,7530 7529 7631 -1 ,7531 7530 7632 -1 ,7532 7531 7633 -1 ,7533 7532 7634 -1 ,7534 7533 7635 -1 ,7535 7534 7636 -1 ,7536 7535 7637 -1 ,7537 7536 7638 -1 ,7538 7537 7639 -1 ,7539 7538 7640 -1 ,7540 7539 7641 -1 ,7541 7540 7642 -1 ,7542 7541 7643 -1 ,7543 7542 7644 -1 ,7544 7543 7645 -1 ,7545 7544 7646 -1 ,7546 7545 7647 -1 ,7547 7546 7648 -1 ,7548 7547 7649 -1 ,7549 7548 7650 -1 ,7550 7549 7651 -1 ,7551 7550 7652 -1 ,7552 7551 7653 -1 ,7553 7552 7654 -1 ,7554 7553 7655 -1 ,7555 7554 7656 -1 ,7556 7555 7657 -1 ,7557 7556 7658 -1 ,7558 7557 7659 -1 ,7559 7558 7660 -1 ,7560 7559 7661 -1 ,7561 7560 7662 -1 ,7562 7561 7663 -1 ,7563 7562 7664 -1 ,7564 7563 7665 -1 ,7565 7564 7666 -1 ,7566 7565 7667 -1 ,7567 7566 7668 -1 ,7568 7567 7669 -1 ,7569 7568 7670 -1 ,7570 7569 7671 -1 ,7571 7570 7672 -1 ,7572 7571 7673 -1 ,7573 7572 7674 -1 ,7574 7573 7675 -1 ,7576 7575 7677 -1 ,7577 7576 7678 -1 ,7578 7577 7679 -1 ,7579 7578 7680 -1 ,7580 7579 7681 -1 ,7581 7580 7682 -1 ,7582 7581 7683 -1 ,7583 7582 7684 -1 ,7584 7583 7685 -1 ,7585 7584 7686 -1 ,7586 7585 7687 -1 ,7587 7586 7688 -1 ,7588 7587 7689 -1 ,7589 7588 7690 -1 ,7590 7589 7691 -1 ,7591 7590 7692 -1 ,7592 7591 7693 -1 ,7593 7592 7694 -1 ,7594 7593 7695 -1 ,7595 7594 7696 -1 ,7596 7595 7697 -1 ,7597 7596 7698 -1 ,7598 7597 7699 -1 ,7599 7598 7700 -1 ,7600 7599 7701 -1 ,7601 7600 7702 -1 ,7602 7601 7703 -1 ,7603 7602 7704 -1 ,7604 7603 7705 -1 ,7605 7604 7706 -1 ,7606 7605 7707 -1 ,7607 7606 7708 -1 ,7608 7607 7709 -1 ,7609 7608 7710 -1 ,7610 7609 7711 -1 ,7611 7610 7712 -1 ,7612 7611 7713 -1 ,7613 7612 7714 -1 ,7614 7613 7715 -1 ,7615 7614 7716 -1 ,7616 7615 7717 -1 ,7617 7616 7718 -1 ,7618 7617 7719 -1 ,7619 7618 7720 -1 ,7620 7619 7721 -1 ,7621 7620 7722 -1 ,7622 7621 7723 -1 ,7623 7622 7724 -1 ,7624 7623 7725 -1 ,7625 7624 7726 -1 ,7626 7625 7727 -1 ,7627 7626 7728 -1 ,7628 7627 7729 -1 ,7629 7628 7730 -1 ,7630 7629 7731 -1 ,7631 7630 7732 -1 ,7632 7631 7733 -1 ,7633 7632 7734 -1 ,7634 7633 7735 -1 ,7635 7634 7736 -1 ,7636 7635 7737 -1 ,7637 7636 7738 -1 ,7638 7637 7739 -1 ,7639 7638 7740 -1 ,7640 7639 7741 -1 ,7641 7640 7742 -1 ,7642 7641 7743 -1 ,7643 7642 7744 -1 ,7644 7643 7745 -1 ,7645 7644 7746 -1 ,7646 7645 7747 -1 ,7647 7646 7748 -1 ,7648 7647 7749 -1 ,7649 7648 7750 -1 ,7650 7649 7751 -1 ,7651 7650 7752 -1 ,7652 7651 7753 -1 ,7653 7652 7754 -1 ,7654 7653 7755 -1 ,7655 7654 7756 -1 ,7656 7655 7757 -1 ,7657 7656 7758 -1 ,7658 7657 7759 -1 ,7659 7658 7760 -1 ,7660 7659 7761 -1 ,7661 7660 7762 -1 ,7662 7661 7763 -1 ,7663 7662 7764 -1 ,7664 7663 7765 -1 ,7665 7664 7766 -1 ,7666 7665 7767 -1 ,7667 7666 7768 -1 ,7668 7667 7769 -1 ,7669 7668 7770 -1 ,7670 7669 7771 -1 ,7671 7670 7772 -1 ,7672 7671 7773 -1 ,7673 7672 7774 -1 ,7674 7673 7775 -1 ,7675 7674 7776 -1 ,7677 7676 7778 -1 ,7678 7677 7779 -1 ,7679 7678 7780 -1 ,7680 7679 7781 -1 ,7681 7680 7782 -1 ,7682 7681 7783 -1 ,7683 7682 7784 -1 ,7684 7683 7785 -1 ,7685 7684 7786 -1 ,7686 7685 7787 -1 ,7687 7686 7788 -1 ,7688 7687 7789 -1 ,7689 7688 7790 -1 ,7690 7689 7791 -1 ,7691 7690 7792 -1 ,7692 7691 7793 -1 ,7693 7692 7794 -1 ,7694 7693 7795 -1 ,7695 7694 7796 -1 ,7696 7695 7797 -1 ,7697 7696 7798 -1 ,7698 7697 7799 -1 ,7699 7698 7800 -1 ,7700 7699 7801 -1 ,7701 7700 7802 -1 ,7702 7701 7803 -1 ,7703 7702 7804 -1 ,7704 7703 7805 -1 ,7705 7704 7806 -1 ,7706 7705 7807 -1 ,7707 7706 7808 -1 ,7708 7707 7809 -1 ,7709 7708 7810 -1 ,7710 7709 7811 -1 ,7711 7710 7812 -1 ,7712 7711 7813 -1 ,7713 7712 7814 -1 ,7714 7713 7815 -1 ,7715 7714 7816 -1 ,7716 7715 7817 -1 ,7717 7716 7818 -1 ,7718 7717 7819 -1 ,7719 7718 7820 -1 ,7720 7719 7821 -1 ,7721 7720 7822 -1 ,7722 7721 7823 -1 ,7723 7722 7824 -1 ,7724 7723 7825 -1 ,7725 7724 7826 -1 ,7726 7725 7827 -1 ,7727 7726 7828 -1 ,7728 7727 7829 -1 ,7729 7728 7830 -1 ,7730 7729 7831 -1 ,7731 7730 7832 -1 ,7732 7731 7833 -1 ,7733 7732 7834 -1 ,7734 7733 7835 -1 ,7735 7734 7836 -1 ,7736 7735 7837 -1 ,7737 7736 7838 -1 ,7738 7737 7839 -1 ,7739 7738 7840 -1 ,7740 7739 7841 -1 ,7741 7740 7842 -1 ,7742 7741 7843 -1 ,7743 7742 7844 -1 ,7744 7743 7845 -1 ,7745 7744 7846 -1 ,7746 7745 7847 -1 ,7747 7746 7848 -1 ,7748 7747 7849 -1 ,7749 7748 7850 -1 ,7750 7749 7851 -1 ,7751 7750 7852 -1 ,7752 7751 7853 -1 ,7753 7752 7854 -1 ,7754 7753 7855 -1 ,7755 7754 7856 -1 ,7756 7755 7857 -1 ,7757 7756 7858 -1 ,7758 7757 7859 -1 ,7759 7758 7860 -1 ,7760 7759 7861 -1 ,7761 7760 7862 -1 ,7762 7761 7863 -1 ,7763 7762 7864 -1 ,7764 7763 7865 -1 ,7765 7764 7866 -1 ,7766 7765 7867 -1 ,7767 7766 7868 -1 ,7768 7767 7869 -1 ,7769 7768 7870 -1 ,7770 7769 7871 -1 ,7771 7770 7872 -1 ,7772 7771 7873 -1 ,7773 7772 7874 -1 ,7774 7773 7875 -1 ,7775 7774 7876 -1 ,7776 7775 7877 -1 ,7778 7777 7879 -1 ,7779 7778 7880 -1 ,7780 7779 7881 -1 ,7781 7780 7882 -1 ,7782 7781 7883 -1 ,7783 7782 7884 -1 ,7784 7783 7885 -1 ,7785 7784 7886 -1 ,7786 7785 7887 -1 ,7787 7786 7888 -1 ,7788 7787 7889 -1 ,7789 7788 7890 -1 ,7790 7789 7891 -1 ,7791 7790 7892 -1 ,7792 7791 7893 -1 ,7793 7792 7894 -1 ,7794 7793 7895 -1 ,7795 7794 7896 -1 ,7796 7795 7897 -1 ,7797 7796 7898 -1 ,7798 7797 7899 -1 ,7799 7798 7900 -1 ,7800 7799 7901 -1 ,7801 7800 7902 -1 ,7802 7801 7903 -1 ,7803 7802 7904 -1 ,7804 7803 7905 -1 ,7805 7804 7906 -1 ,7806 7805 7907 -1 ,7807 7806 7908 -1 ,7808 7807 7909 -1 ,7809 7808 7910 -1 ,7810 7809 7911 -1 ,7811 7810 7912 -1 ,7812 7811 7913 -1 ,7813 7812 7914 -1 ,7814 7813 7915 -1 ,7815 7814 7916 -1 ,7816 7815 7917 -1 ,7817 7816 7918 -1 ,7818 7817 7919 -1 ,7819 7818 7920 -1 ,7820 7819 7921 -1 ,7821 7820 7922 -1 ,7822 7821 7923 -1 ,7823 7822 7924 -1 ,7824 7823 7925 -1 ,7825 7824 7926 -1 ,7826 7825 7927 -1 ,7827 7826 7928 -1 ,7828 7827 7929 -1 ,7829 7828 7930 -1 ,7830 7829 7931 -1 ,7831 7830 7932 -1 ,7832 7831 7933 -1 ,7833 7832 7934 -1 ,7834 7833 7935 -1 ,7835 7834 7936 -1 ,7836 7835 7937 -1 ,7837 7836 7938 -1 ,7838 7837 7939 -1 ,7839 7838 7940 -1 ,7840 7839 7941 -1 ,7841 7840 7942 -1 ,7842 7841 7943 -1 ,7843 7842 7944 -1 ,7844 7843 7945 -1 ,7845 7844 7946 -1 ,7846 7845 7947 -1 ,7847 7846 7948 -1 ,7848 7847 7949 -1 ,7849 7848 7950 -1 ,7850 7849 7951 -1 ,7851 7850 7952 -1 ,7852 7851 7953 -1 ,7853 7852 7954 -1 ,7854 7853 7955 -1 ,7855 7854 7956 -1 ,7856 7855 7957 -1 ,7857 7856 7958 -1 ,7858 7857 7959 -1 ,7859 7858 7960 -1 ,7860 7859 7961 -1 ,7861 7860 7962 -1 ,7862 7861 7963 -1 ,7863 7862 7964 -1 ,7864 7863 7965 -1 ,7865 7864 7966 -1 ,7866 7865 7967 -1 ,7867 7866 7968 -1 ,7868 7867 7969 -1 ,7869 7868 7970 -1 ,7870 7869 7971 -1 ,7871 7870 7972 -1 ,7872 7871 7973 -1 ,7873 7872 7974 -1 ,7874 7873 7975 -1 ,7875 7874 7976 -1 ,7876 7875 7977 -1 ,7877 7876 7978 -1 ,7879 7878 7980 -1 ,7880 7879 7981 -1 ,7881 7880 7982 -1 ,7882 7881 7983 -1 ,7883 7882 7984 -1 ,7884 7883 7985 -1 ,7885 7884 7986 -1 ,7886 7885 7987 -1 ,7887 7886 7988 -1 ,7888 7887 7989 -1 ,7889 7888 7990 -1 ,7890 7889 7991 -1 ,7891 7890 7992 -1 ,7892 7891 7993 -1 ,7893 7892 7994 -1 ,7894 7893 7995 -1 ,7895 7894 7996 -1 ,7896 7895 7997 -1 ,7897 7896 7998 -1 ,7898 7897 7999 -1 ,7899 7898 8000 -1 ,7900 7899 8001 -1 ,7901 7900 8002 -1 ,7902 7901 8003 -1 ,7903 7902 8004 -1 ,7904 7903 8005 -1 ,7905 7904 8006 -1 ,7906 7905 8007 -1 ,7907 7906 8008 -1 ,7908 7907 8009 -1 ,7909 7908 8010 -1 ,7910 7909 8011 -1 ,7911 7910 8012 -1 ,7912 7911 8013 -1 ,7913 7912 8014 -1 ,7914 7913 8015 -1 ,7915 7914 8016 -1 ,7916 7915 8017 -1 ,7917 7916 8018 -1 ,7918 7917 8019 -1 ,7919 7918 8020 -1 ,7920 7919 8021 -1 ,7921 7920 8022 -1 ,7922 7921 8023 -1 ,7923 7922 8024 -1 ,7924 7923 8025 -1 ,7925 7924 8026 -1 ,7926 7925 8027 -1 ,7927 7926 8028 -1 ,7928 7927 8029 -1 ,7929 7928 8030 -1 ,7930 7929 8031 -1 ,7931 7930 8032 -1 ,7932 7931 8033 -1 ,7933 7932 8034 -1 ,7934 7933 8035 -1 ,7935 7934 8036 -1 ,7936 7935 8037 -1 ,7937 7936 8038 -1 ,7938 7937 8039 -1 ,7939 7938 8040 -1 ,7940 7939 8041 -1 ,7941 7940 8042 -1 ,7942 7941 8043 -1 ,7943 7942 8044 -1 ,7944 7943 8045 -1 ,7945 7944 8046 -1 ,7946 7945 8047 -1 ,7947 7946 8048 -1 ,7948 7947 8049 -1 ,7949 7948 8050 -1 ,7950 7949 8051 -1 ,7951 7950 8052 -1 ,7952 7951 8053 -1 ,7953 7952 8054 -1 ,7954 7953 8055 -1 ,7955 7954 8056 -1 ,7956 7955 8057 -1 ,7957 7956 8058 -1 ,7958 7957 8059 -1 ,7959 7958 8060 -1 ,7960 7959 8061 -1 ,7961 7960 8062 -1 ,7962 7961 8063 -1 ,7963 7962 8064 -1 ,7964 7963 8065 -1 ,7965 7964 8066 -1 ,7966 7965 8067 -1 ,7967 7966 8068 -1 ,7968 7967 8069 -1 ,7969 7968 8070 -1 ,7970 7969 8071 -1 ,7971 7970 8072 -1 ,7972 7971 8073 -1 ,7973 7972 8074 -1 ,7974 7973 8075 -1 ,7975 7974 8076 -1 ,7976 7975 8077 -1 ,7977 7976 8078 -1 ,7978 7977 8079 -1 ,7980 7979 8081 -1 ,7981 7980 8082 -1 ,7982 7981 8083 -1 ,7983 7982 8084 -1 ,7984 7983 8085 -1 ,7985 7984 8086 -1 ,7986 7985 8087 -1 ,7987 7986 8088 -1 ,7988 7987 8089 -1 ,7989 7988 8090 -1 ,7990 7989 8091 -1 ,7991 7990 8092 -1 ,7992 7991 8093 -1 ,7993 7992 8094 -1 ,7994 7993 8095 -1 ,7995 7994 8096 -1 ,7996 7995 8097 -1 ,7997 7996 8098 -1 ,7998 7997 8099 -1 ,7999 7998 8100 -1 ,8000 7999 8101 -1 ,8001 8000 8102 -1 ,8002 8001 8103 -1 ,8003 8002 8104 -1 ,8004 8003 8105 -1 ,8005 8004 8106 -1 ,8006 8005 8107 -1 ,8007 8006 8108 -1 ,8008 8007 8109 -1 ,8009 8008 8110 -1 ,8010 8009 8111 -1 ,8011 8010 8112 -1 ,8012 8011 8113 -1 ,8013 8012 8114 -1 ,8014 8013 8115 -1 ,8015 8014 8116 -1 ,8016 8015 8117 -1 ,8017 8016 8118 -1 ,8018 8017 8119 -1 ,8019 8018 8120 -1 ,8020 8019 8121 -1 ,8021 8020 8122 -1 ,8022 8021 8123 -1 ,8023 8022 8124 -1 ,8024 8023 8125 -1 ,8025 8024 8126 -1 ,8026 8025 8127 -1 ,8027 8026 8128 -1 ,8028 8027 8129 -1 ,8029 8028 8130 -1 ,8030 8029 8131 -1 ,8031 8030 8132 -1 ,8032 8031 8133 -1 ,8033 8032 8134 -1 ,8034 8033 8135 -1 ,8035 8034 8136 -1 ,8036 8035 8137 -1 ,8037 8036 8138 -1 ,8038 8037 8139 -1 ,8039 8038 8140 -1 ,8040 8039 8141 -1 ,8041 8040 8142 -1 ,8042 8041 8143 -1 ,8043 8042 8144 -1 ,8044 8043 8145 -1 ,8045 8044 8146 -1 ,8046 8045 8147 -1 ,8047 8046 8148 -1 ,8048 8047 8149 -1 ,8049 8048 8150 -1 ,8050 8049 8151 -1 ,8051 8050 8152 -1 ,8052 8051 8153 -1 ,8053 8052 8154 -1 ,8054 8053 8155 -1 ,8055 8054 8156 -1 ,8056 8055 8157 -1 ,8057 8056 8158 -1 ,8058 8057 8159 -1 ,8059 8058 8160 -1 ,8060 8059 8161 -1 ,8061 8060 8162 -1 ,8062 8061 8163 -1 ,8063 8062 8164 -1 ,8064 8063 8165 -1 ,8065 8064 8166 -1 ,8066 8065 8167 -1 ,8067 8066 8168 -1 ,8068 8067 8169 -1 ,8069 8068 8170 -1 ,8070 8069 8171 -1 ,8071 8070 8172 -1 ,8072 8071 8173 -1 ,8073 8072 8174 -1 ,8074 8073 8175 -1 ,8075 8074 8176 -1 ,8076 8075 8177 -1 ,8077 8076 8178 -1 ,8078 8077 8179 -1 ,8079 8078 8180 -1 ,8081 8080 8182 -1 ,8082 8081 8183 -1 ,8083 8082 8184 -1 ,8084 8083 8185 -1 ,8085 8084 8186 -1 ,8086 8085 8187 -1 ,8087 8086 8188 -1 ,8088 8087 8189 -1 ,8089 8088 8190 -1 ,8090 8089 8191 -1 ,8091 8090 8192 -1 ,8092 8091 8193 -1 ,8093 8092 8194 -1 ,8094 8093 8195 -1 ,8095 8094 8196 -1 ,8096 8095 8197 -1 ,8097 8096 8198 -1 ,8098 8097 8199 -1 ,8099 8098 8200 -1 ,8100 8099 8201 -1 ,8101 8100 8202 -1 ,8102 8101 8203 -1 ,8103 8102 8204 -1 ,8104 8103 8205 -1 ,8105 8104 8206 -1 ,8106 8105 8207 -1 ,8107 8106 8208 -1 ,8108 8107 8209 -1 ,8109 8108 8210 -1 ,8110 8109 8211 -1 ,8111 8110 8212 -1 ,8112 8111 8213 -1 ,8113 8112 8214 -1 ,8114 8113 8215 -1 ,8115 8114 8216 -1 ,8116 8115 8217 -1 ,8117 8116 8218 -1 ,8118 8117 8219 -1 ,8119 8118 8220 -1 ,8120 8119 8221 -1 ,8121 8120 8222 -1 ,8122 8121 8223 -1 ,8123 8122 8224 -1 ,8124 8123 8225 -1 ,8125 8124 8226 -1 ,8126 8125 8227 -1 ,8127 8126 8228 -1 ,8128 8127 8229 -1 ,8129 8128 8230 -1 ,8130 8129 8231 -1 ,8131 8130 8232 -1 ,8132 8131 8233 -1 ,8133 8132 8234 -1 ,8134 8133 8235 -1 ,8135 8134 8236 -1 ,8136 8135 8237 -1 ,8137 8136 8238 -1 ,8138 8137 8239 -1 ,8139 8138 8240 -1 ,8140 8139 8241 -1 ,8141 8140 8242 -1 ,8142 8141 8243 -1 ,8143 8142 8244 -1 ,8144 8143 8245 -1 ,8145 8144 8246 -1 ,8146 8145 8247 -1 ,8147 8146 8248 -1 ,8148 8147 8249 -1 ,8149 8148 8250 -1 ,8150 8149 8251 -1 ,8151 8150 8252 -1 ,8152 8151 8253 -1 ,8153 8152 8254 -1 ,8154 8153 8255 -1 ,8155 8154 8256 -1 ,8156 8155 8257 -1 ,8157 8156 8258 -1 ,8158 8157 8259 -1 ,8159 8158 8260 -1 ,8160 8159 8261 -1 ,8161 8160 8262 -1 ,8162 8161 8263 -1 ,8163 8162 8264 -1 ,8164 8163 8265 -1 ,8165 8164 8266 -1 ,8166 8165 8267 -1 ,8167 8166 8268 -1 ,8168 8167 8269 -1 ,8169 8168 8270 -1 ,8170 8169 8271 -1 ,8171 8170 8272 -1 ,8172 8171 8273 -1 ,8173 8172 8274 -1 ,8174 8173 8275 -1 ,8175 8174 8276 -1 ,8176 8175 8277 -1 ,8177 8176 8278 -1 ,8178 8177 8279 -1 ,8179 8178 8280 -1 ,8180 8179 8281 -1 ,8182 8181 8283 -1 ,8183 8182 8284 -1 ,8184 8183 8285 -1 ,8185 8184 8286 -1 ,8186 8185 8287 -1 ,8187 8186 8288 -1 ,8188 8187 8289 -1 ,8189 8188 8290 -1 ,8190 8189 8291 -1 ,8191 8190 8292 -1 ,8192 8191 8293 -1 ,8193 8192 8294 -1 ,8194 8193 8295 -1 ,8195 8194 8296 -1 ,8196 8195 8297 -1 ,8197 8196 8298 -1 ,8198 8197 8299 -1 ,8199 8198 8300 -1 ,8200 8199 8301 -1 ,8201 8200 8302 -1 ,8202 8201 8303 -1 ,8203 8202 8304 -1 ,8204 8203 8305 -1 ,8205 8204 8306 -1 ,8206 8205 8307 -1 ,8207 8206 8308 -1 ,8208 8207 8309 -1 ,8209 8208 8310 -1 ,8210 8209 8311 -1 ,8211 8210 8312 -1 ,8212 8211 8313 -1 ,8213 8212 8314 -1 ,8214 8213 8315 -1 ,8215 8214 8316 -1 ,8216 8215 8317 -1 ,8217 8216 8318 -1 ,8218 8217 8319 -1 ,8219 8218 8320 -1 ,8220 8219 8321 -1 ,8221 8220 8322 -1 ,8222 8221 8323 -1 ,8223 8222 8324 -1 ,8224 8223 8325 -1 ,8225 8224 8326 -1 ,8226 8225 8327 -1 ,8227 8226 8328 -1 ,8228 8227 8329 -1 ,8229 8228 8330 -1 ,8230 8229 8331 -1 ,8231 8230 8332 -1 ,8232 8231 8333 -1 ,8233 8232 8334 -1 ,8234 8233 8335 -1 ,8235 8234 8336 -1 ,8236 8235 8337 -1 ,8237 8236 8338 -1 ,8238 8237 8339 -1 ,8239 8238 8340 -1 ,8240 8239 8341 -1 ,8241 8240 8342 -1 ,8242 8241 8343 -1 ,8243 8242 8344 -1 ,8244 8243 8345 -1 ,8245 8244 8346 -1 ,8246 8245 8347 -1 ,8247 8246 8348 -1 ,8248 8247 8349 -1 ,8249 8248 8350 -1 ,8250 8249 8351 -1 ,8251 8250 8352 -1 ,8252 8251 8353 -1 ,8253 8252 8354 -1 ,8254 8253 8355 -1 ,8255 8254 8356 -1 ,8256 8255 8357 -1 ,8257 8256 8358 -1 ,8258 8257 8359 -1 ,8259 8258 8360 -1 ,8260 8259 8361 -1 ,8261 8260 8362 -1 ,8262 8261 8363 -1 ,8263 8262 8364 -1 ,8264 8263 8365 -1 ,8265 8264 8366 -1 ,8266 8265 8367 -1 ,8267 8266 8368 -1 ,8268 8267 8369 -1 ,8269 8268 8370 -1 ,8270 8269 8371 -1 ,8271 8270 8372 -1 ,8272 8271 8373 -1 ,8273 8272 8374 -1 ,8274 8273 8375 -1 ,8275 8274 8376 -1 ,8276 8275 8377 -1 ,8277 8276 8378 -1 ,8278 8277 8379 -1 ,8279 8278 8380 -1 ,8280 8279 8381 -1 ,8281 8280 8382 -1 ,8283 8282 8384 -1 ,8284 8283 8385 -1 ,8285 8284 8386 -1 ,8286 8285 8387 -1 ,8287 8286 8388 -1 ,8288 8287 8389 -1 ,8289 8288 8390 -1 ,8290 8289 8391 -1 ,8291 8290 8392 -1 ,8292 8291 8393 -1 ,8293 8292 8394 -1 ,8294 8293 8395 -1 ,8295 8294 8396 -1 ,8296 8295 8397 -1 ,8297 8296 8398 -1 ,8298 8297 8399 -1 ,8299 8298 8400 -1 ,8300 8299 8401 -1 ,8301 8300 8402 -1 ,8302 8301 8403 -1 ,8303 8302 8404 -1 ,8304 8303 8405 -1 ,8305 8304 8406 -1 ,8306 8305 8407 -1 ,8307 8306 8408 -1 ,8308 8307 8409 -1 ,8309 8308 8410 -1 ,8310 8309 8411 -1 ,8311 8310 8412 -1 ,8312 8311 8413 -1 ,8313 8312 8414 -1 ,8314 8313 8415 -1 ,8315 8314 8416 -1 ,8316 8315 8417 -1 ,8317 8316 8418 -1 ,8318 8317 8419 -1 ,8319 8318 8420 -1 ,8320 8319 8421 -1 ,8321 8320 8422 -1 ,8322 8321 8423 -1 ,8323 8322 8424 -1 ,8324 8323 8425 -1 ,8325 8324 8426 -1 ,8326 8325 8427 -1 ,8327 8326 8428 -1 ,8328 8327 8429 -1 ,8329 8328 8430 -1 ,8330 8329 8431 -1 ,8331 8330 8432 -1 ,8332 8331 8433 -1 ,8333 8332 8434 -1 ,8334 8333 8435 -1 ,8335 8334 8436 -1 ,8336 8335 8437 -1 ,8337 8336 8438 -1 ,8338 8337 8439 -1 ,8339 8338 8440 -1 ,8340 8339 8441 -1 ,8341 8340 8442 -1 ,8342 8341 8443 -1 ,8343 8342 8444 -1 ,8344 8343 8445 -1 ,8345 8344 8446 -1 ,8346 8345 8447 -1 ,8347 8346 8448 -1 ,8348 8347 8449 -1 ,8349 8348 8450 -1 ,8350 8349 8451 -1 ,8351 8350 8452 -1 ,8352 8351 8453 -1 ,8353 8352 8454 -1 ,8354 8353 8455 -1 ,8355 8354 8456 -1 ,8356 8355 8457 -1 ,8357 8356 8458 -1 ,8358 8357 8459 -1 ,8359 8358 8460 -1 ,8360 8359 8461 -1 ,8361 8360 8462 -1 ,8362 8361 8463 -1 ,8363 8362 8464 -1 ,8364 8363 8465 -1 ,8365 8364 8466 -1 ,8366 8365 8467 -1 ,8367 8366 8468 -1 ,8368 8367 8469 -1 ,8369 8368 8470 -1 ,8370 8369 8471 -1 ,8371 8370 8472 -1 ,8372 8371 8473 -1 ,8373 8372 8474 -1 ,8374 8373 8475 -1 ,8375 8374 8476 -1 ,8376 8375 8477 -1 ,8377 8376 8478 -1 ,8378 8377 8479 -1 ,8379 8378 8480 -1 ,8380 8379 8481 -1 ,8381 8380 8482 -1 ,8382 8381 8483 -1 ,8384 8383 8485 -1 ,8385 8384 8486 -1 ,8386 8385 8487 -1 ,8387 8386 8488 -1 ,8388 8387 8489 -1 ,8389 8388 8490 -1 ,8390 8389 8491 -1 ,8391 8390 8492 -1 ,8392 8391 8493 -1 ,8393 8392 8494 -1 ,8394 8393 8495 -1 ,8395 8394 8496 -1 ,8396 8395 8497 -1 ,8397 8396 8498 -1 ,8398 8397 8499 -1 ,8399 8398 8500 -1 ,8400 8399 8501 -1 ,8401 8400 8502 -1 ,8402 8401 8503 -1 ,8403 8402 8504 -1 ,8404 8403 8505 -1 ,8405 8404 8506 -1 ,8406 8405 8507 -1 ,8407 8406 8508 -1 ,8408 8407 8509 -1 ,8409 8408 8510 -1 ,8410 8409 8511 -1 ,8411 8410 8512 -1 ,8412 8411 8513 -1 ,8413 8412 8514 -1 ,8414 8413 8515 -1 ,8415 8414 8516 -1 ,8416 8415 8517 -1 ,8417 8416 8518 -1 ,8418 8417 8519 -1 ,8419 8418 8520 -1 ,8420 8419 8521 -1 ,8421 8420 8522 -1 ,8422 8421 8523 -1 ,8423 8422 8524 -1 ,8424 8423 8525 -1 ,8425 8424 8526 -1 ,8426 8425 8527 -1 ,8427 8426 8528 -1 ,8428 8427 8529 -1 ,8429 8428 8530 -1 ,8430 8429 8531 -1 ,8431 8430 8532 -1 ,8432 8431 8533 -1 ,8433 8432 8534 -1 ,8434 8433 8535 -1 ,8435 8434 8536 -1 ,8436 8435 8537 -1 ,8437 8436 8538 -1 ,8438 8437 8539 -1 ,8439 8438 8540 -1 ,8440 8439 8541 -1 ,8441 8440 8542 -1 ,8442 8441 8543 -1 ,8443 8442 8544 -1 ,8444 8443 8545 -1 ,8445 8444 8546 -1 ,8446 8445 8547 -1 ,8447 8446 8548 -1 ,8448 8447 8549 -1 ,8449 8448 8550 -1 ,8450 8449 8551 -1 ,8451 8450 8552 -1 ,8452 8451 8553 -1 ,8453 8452 8554 -1 ,8454 8453 8555 -1 ,8455 8454 8556 -1 ,8456 8455 8557 -1 ,8457 8456 8558 -1 ,8458 8457 8559 -1 ,8459 8458 8560 -1 ,8460 8459 8561 -1 ,8461 8460 8562 -1 ,8462 8461 8563 -1 ,8463 8462 8564 -1 ,8464 8463 8565 -1 ,8465 8464 8566 -1 ,8466 8465 8567 -1 ,8467 8466 8568 -1 ,8468 8467 8569 -1 ,8469 8468 8570 -1 ,8470 8469 8571 -1 ,8471 8470 8572 -1 ,8472 8471 8573 -1 ,8473 8472 8574 -1 ,8474 8473 8575 -1 ,8475 8474 8576 -1 ,8476 8475 8577 -1 ,8477 8476 8578 -1 ,8478 8477 8579 -1 ,8479 8478 8580 -1 ,8480 8479 8581 -1 ,8481 8480 8582 -1 ,8482 8481 8583 -1 ,8483 8482 8584 -1 ,8485 8484 8586 -1 ,8486 8485 8587 -1 ,8487 8486 8588 -1 ,8488 8487 8589 -1 ,8489 8488 8590 -1 ,8490 8489 8591 -1 ,8491 8490 8592 -1 ,8492 8491 8593 -1 ,8493 8492 8594 -1 ,8494 8493 8595 -1 ,8495 8494 8596 -1 ,8496 8495 8597 -1 ,8497 8496 8598 -1 ,8498 8497 8599 -1 ,8499 8498 8600 -1 ,8500 8499 8601 -1 ,8501 8500 8602 -1 ,8502 8501 8603 -1 ,8503 8502 8604 -1 ,8504 8503 8605 -1 ,8505 8504 8606 -1 ,8506 8505 8607 -1 ,8507 8506 8608 -1 ,8508 8507 8609 -1 ,8509 8508 8610 -1 ,8510 8509 8611 -1 ,8511 8510 8612 -1 ,8512 8511 8613 -1 ,8513 8512 8614 -1 ,8514 8513 8615 -1 ,8515 8514 8616 -1 ,8516 8515 8617 -1 ,8517 8516 8618 -1 ,8518 8517 8619 -1 ,8519 8518 8620 -1 ,8520 8519 8621 -1 ,8521 8520 8622 -1 ,8522 8521 8623 -1 ,8523 8522 8624 -1 ,8524 8523 8625 -1 ,8525 8524 8626 -1 ,8526 8525 8627 -1 ,8527 8526 8628 -1 ,8528 8527 8629 -1 ,8529 8528 8630 -1 ,8530 8529 8631 -1 ,8531 8530 8632 -1 ,8532 8531 8633 -1 ,8533 8532 8634 -1 ,8534 8533 8635 -1 ,8535 8534 8636 -1 ,8536 8535 8637 -1 ,8537 8536 8638 -1 ,8538 8537 8639 -1 ,8539 8538 8640 -1 ,8540 8539 8641 -1 ,8541 8540 8642 -1 ,8542 8541 8643 -1 ,8543 8542 8644 -1 ,8544 8543 8645 -1 ,8545 8544 8646 -1 ,8546 8545 8647 -1 ,8547 8546 8648 -1 ,8548 8547 8649 -1 ,8549 8548 8650 -1 ,8550 8549 8651 -1 ,8551 8550 8652 -1 ,8552 8551 8653 -1 ,8553 8552 8654 -1 ,8554 8553 8655 -1 ,8555 8554 8656 -1 ,8556 8555 8657 -1 ,8557 8556 8658 -1 ,8558 8557 8659 -1 ,8559 8558 8660 -1 ,8560 8559 8661 -1 ,8561 8560 8662 -1 ,8562 8561 8663 -1 ,8563 8562 8664 -1 ,8564 8563 8665 -1 ,8565 8564 8666 -1 ,8566 8565 8667 -1 ,8567 8566 8668 -1 ,8568 8567 8669 -1 ,8569 8568 8670 -1 ,8570 8569 8671 -1 ,8571 8570 8672 -1 ,8572 8571 8673 -1 ,8573 8572 8674 -1 ,8574 8573 8675 -1 ,8575 8574 8676 -1 ,8576 8575 8677 -1 ,8577 8576 8678 -1 ,8578 8577 8679 -1 ,8579 8578 8680 -1 ,8580 8579 8681 -1 ,8581 8580 8682 -1 ,8582 8581 8683 -1 ,8583 8582 8684 -1 ,8584 8583 8685 -1 ,8586 8585 8687 -1 ,8587 8586 8688 -1 ,8588 8587 8689 -1 ,8589 8588 8690 -1 ,8590 8589 8691 -1 ,8591 8590 8692 -1 ,8592 8591 8693 -1 ,8593 8592 8694 -1 ,8594 8593 8695 -1 ,8595 8594 8696 -1 ,8596 8595 8697 -1 ,8597 8596 8698 -1 ,8598 8597 8699 -1 ,8599 8598 8700 -1 ,8600 8599 8701 -1 ,8601 8600 8702 -1 ,8602 8601 8703 -1 ,8603 8602 8704 -1 ,8604 8603 8705 -1 ,8605 8604 8706 -1 ,8606 8605 8707 -1 ,8607 8606 8708 -1 ,8608 8607 8709 -1 ,8609 8608 8710 -1 ,8610 8609 8711 -1 ,8611 8610 8712 -1 ,8612 8611 8713 -1 ,8613 8612 8714 -1 ,8614 8613 8715 -1 ,8615 8614 8716 -1 ,8616 8615 8717 -1 ,8617 8616 8718 -1 ,8618 8617 8719 -1 ,8619 8618 8720 -1 ,8620 8619 8721 -1 ,8621 8620 8722 -1 ,8622 8621 8723 -1 ,8623 8622 8724 -1 ,8624 8623 8725 -1 ,8625 8624 8726 -1 ,8626 8625 8727 -1 ,8627 8626 8728 -1 ,8628 8627 8729 -1 ,8629 8628 8730 -1 ,8630 8629 8731 -1 ,8631 8630 8732 -1 ,8632 8631 8733 -1 ,8633 8632 8734 -1 ,8634 8633 8735 -1 ,8635 8634 8736 -1 ,8636 8635 8737 -1 ,8637 8636 8738 -1 ,8638 8637 8739 -1 ,8639 8638 8740 -1 ,8640 8639 8741 -1 ,8641 8640 8742 -1 ,8642 8641 8743 -1 ,8643 8642 8744 -1 ,8644 8643 8745 -1 ,8645 8644 8746 -1 ,8646 8645 8747 -1 ,8647 8646 8748 -1 ,8648 8647 8749 -1 ,8649 8648 8750 -1 ,8650 8649 8751 -1 ,8651 8650 8752 -1 ,8652 8651 8753 -1 ,8653 8652 8754 -1 ,8654 8653 8755 -1 ,8655 8654 8756 -1 ,8656 8655 8757 -1 ,8657 8656 8758 -1 ,8658 8657 8759 -1 ,8659 8658 8760 -1 ,8660 8659 8761 -1 ,8661 8660 8762 -1 ,8662 8661 8763 -1 ,8663 8662 8764 -1 ,8664 8663 8765 -1 ,8665 8664 8766 -1 ,8666 8665 8767 -1 ,8667 8666 8768 -1 ,8668 8667 8769 -1 ,8669 8668 8770 -1 ,8670 8669 8771 -1 ,8671 8670 8772 -1 ,8672 8671 8773 -1 ,8673 8672 8774 -1 ,8674 8673 8775 -1 ,8675 8674 8776 -1 ,8676 8675 8777 -1 ,8677 8676 8778 -1 ,8678 8677 8779 -1 ,8679 8678 8780 -1 ,8680 8679 8781 -1 ,8681 8680 8782 -1 ,8682 8681 8783 -1 ,8683 8682 8784 -1 ,8684 8683 8785 -1 ,8685 8684 8786 -1 ,8687 8686 8788 -1 ,8688 8687 8789 -1 ,8689 8688 8790 -1 ,8690 8689 8791 -1 ,8691 8690 8792 -1 ,8692 8691 8793 -1 ,8693 8692 8794 -1 ,8694 8693 8795 -1 ,8695 8694 8796 -1 ,8696 8695 8797 -1 ,8697 8696 8798 -1 ,8698 8697 8799 -1 ,8699 8698 8800 -1 ,8700 8699 8801 -1 ,8701 8700 8802 -1 ,8702 8701 8803 -1 ,8703 8702 8804 -1 ,8704 8703 8805 -1 ,8705 8704 8806 -1 ,8706 8705 8807 -1 ,8707 8706 8808 -1 ,8708 8707 8809 -1 ,8709 8708 8810 -1 ,8710 8709 8811 -1 ,8711 8710 8812 -1 ,8712 8711 8813 -1 ,8713 8712 8814 -1 ,8714 8713 8815 -1 ,8715 8714 8816 -1 ,8716 8715 8817 -1 ,8717 8716 8818 -1 ,8718 8717 8819 -1 ,8719 8718 8820 -1 ,8720 8719 8821 -1 ,8721 8720 8822 -1 ,8722 8721 8823 -1 ,8723 8722 8824 -1 ,8724 8723 8825 -1 ,8725 8724 8826 -1 ,8726 8725 8827 -1 ,8727 8726 8828 -1 ,8728 8727 8829 -1 ,8729 8728 8830 -1 ,8730 8729 8831 -1 ,8731 8730 8832 -1 ,8732 8731 8833 -1 ,8733 8732 8834 -1 ,8734 8733 8835 -1 ,8735 8734 8836 -1 ,8736 8735 8837 -1 ,8737 8736 8838 -1 ,8738 8737 8839 -1 ,8739 8738 8840 -1 ,8740 8739 8841 -1 ,8741 8740 8842 -1 ,8742 8741 8843 -1 ,8743 8742 8844 -1 ,8744 8743 8845 -1 ,8745 8744 8846 -1 ,8746 8745 8847 -1 ,8747 8746 8848 -1 ,8748 8747 8849 -1 ,8749 8748 8850 -1 ,8750 8749 8851 -1 ,8751 8750 8852 -1 ,8752 8751 8853 -1 ,8753 8752 8854 -1 ,8754 8753 8855 -1 ,8755 8754 8856 -1 ,8756 8755 8857 -1 ,8757 8756 8858 -1 ,8758 8757 8859 -1 ,8759 8758 8860 -1 ,8760 8759 8861 -1 ,8761 8760 8862 -1 ,8762 8761 8863 -1 ,8763 8762 8864 -1 ,8764 8763 8865 -1 ,8765 8764 8866 -1 ,8766 8765 8867 -1 ,8767 8766 8868 -1 ,8768 8767 8869 -1 ,8769 8768 8870 -1 ,8770 8769 8871 -1 ,8771 8770 8872 -1 ,8772 8771 8873 -1 ,8773 8772 8874 -1 ,8774 8773 8875 -1 ,8775 8774 8876 -1 ,8776 8775 8877 -1 ,8777 8776 8878 -1 ,8778 8777 8879 -1 ,8779 8778 8880 -1 ,8780 8779 8881 -1 ,8781 8780 8882 -1 ,8782 8781 8883 -1 ,8783 8782 8884 -1 ,8784 8783 8885 -1 ,8785 8784 8886 -1 ,8786 8785 8887 -1 ,8788 8787 8889 -1 ,8789 8788 8890 -1 ,8790 8789 8891 -1 ,8791 8790 8892 -1 ,8792 8791 8893 -1 ,8793 8792 8894 -1 ,8794 8793 8895 -1 ,8795 8794 8896 -1 ,8796 8795 8897 -1 ,8797 8796 8898 -1 ,8798 8797 8899 -1 ,8799 8798 8900 -1 ,8800 8799 8901 -1 ,8801 8800 8902 -1 ,8802 8801 8903 -1 ,8803 8802 8904 -1 ,8804 8803 8905 -1 ,8805 8804 8906 -1 ,8806 8805 8907 -1 ,8807 8806 8908 -1 ,8808 8807 8909 -1 ,8809 8808 8910 -1 ,8810 8809 8911 -1 ,8811 8810 8912 -1 ,8812 8811 8913 -1 ,8813 8812 8914 -1 ,8814 8813 8915 -1 ,8815 8814 8916 -1 ,8816 8815 8917 -1 ,8817 8816 8918 -1 ,8818 8817 8919 -1 ,8819 8818 8920 -1 ,8820 8819 8921 -1 ,8821 8820 8922 -1 ,8822 8821 8923 -1 ,8823 8822 8924 -1 ,8824 8823 8925 -1 ,8825 8824 8926 -1 ,8826 8825 8927 -1 ,8827 8826 8928 -1 ,8828 8827 8929 -1 ,8829 8828 8930 -1 ,8830 8829 8931 -1 ,8831 8830 8932 -1 ,8832 8831 8933 -1 ,8833 8832 8934 -1 ,8834 8833 8935 -1 ,8835 8834 8936 -1 ,8836 8835 8937 -1 ,8837 8836 8938 -1 ,8838 8837 8939 -1 ,8839 8838 8940 -1 ,8840 8839 8941 -1 ,8841 8840 8942 -1 ,8842 8841 8943 -1 ,8843 8842 8944 -1 ,8844 8843 8945 -1 ,8845 8844 8946 -1 ,8846 8845 8947 -1 ,8847 8846 8948 -1 ,8848 8847 8949 -1 ,8849 8848 8950 -1 ,8850 8849 8951 -1 ,8851 8850 8952 -1 ,8852 8851 8953 -1 ,8853 8852 8954 -1 ,8854 8853 8955 -1 ,8855 8854 8956 -1 ,8856 8855 8957 -1 ,8857 8856 8958 -1 ,8858 8857 8959 -1 ,8859 8858 8960 -1 ,8860 8859 8961 -1 ,8861 8860 8962 -1 ,8862 8861 8963 -1 ,8863 8862 8964 -1 ,8864 8863 8965 -1 ,8865 8864 8966 -1 ,8866 8865 8967 -1 ,8867 8866 8968 -1 ,8868 8867 8969 -1 ,8869 8868 8970 -1 ,8870 8869 8971 -1 ,8871 8870 8972 -1 ,8872 8871 8973 -1 ,8873 8872 8974 -1 ,8874 8873 8975 -1 ,8875 8874 8976 -1 ,8876 8875 8977 -1 ,8877 8876 8978 -1 ,8878 8877 8979 -1 ,8879 8878 8980 -1 ,8880 8879 8981 -1 ,8881 8880 8982 -1 ,8882 8881 8983 -1 ,8883 8882 8984 -1 ,8884 8883 8985 -1 ,8885 8884 8986 -1 ,8886 8885 8987 -1 ,8887 8886 8988 -1 ,8889 8888 8990 -1 ,8890 8889 8991 -1 ,8891 8890 8992 -1 ,8892 8891 8993 -1 ,8893 8892 8994 -1 ,8894 8893 8995 -1 ,8895 8894 8996 -1 ,8896 8895 8997 -1 ,8897 8896 8998 -1 ,8898 8897 8999 -1 ,8899 8898 9000 -1 ,8900 8899 9001 -1 ,8901 8900 9002 -1 ,8902 8901 9003 -1 ,8903 8902 9004 -1 ,8904 8903 9005 -1 ,8905 8904 9006 -1 ,8906 8905 9007 -1 ,8907 8906 9008 -1 ,8908 8907 9009 -1 ,8909 8908 9010 -1 ,8910 8909 9011 -1 ,8911 8910 9012 -1 ,8912 8911 9013 -1 ,8913 8912 9014 -1 ,8914 8913 9015 -1 ,8915 8914 9016 -1 ,8916 8915 9017 -1 ,8917 8916 9018 -1 ,8918 8917 9019 -1 ,8919 8918 9020 -1 ,8920 8919 9021 -1 ,8921 8920 9022 -1 ,8922 8921 9023 -1 ,8923 8922 9024 -1 ,8924 8923 9025 -1 ,8925 8924 9026 -1 ,8926 8925 9027 -1 ,8927 8926 9028 -1 ,8928 8927 9029 -1 ,8929 8928 9030 -1 ,8930 8929 9031 -1 ,8931 8930 9032 -1 ,8932 8931 9033 -1 ,8933 8932 9034 -1 ,8934 8933 9035 -1 ,8935 8934 9036 -1 ,8936 8935 9037 -1 ,8937 8936 9038 -1 ,8938 8937 9039 -1 ,8939 8938 9040 -1 ,8940 8939 9041 -1 ,8941 8940 9042 -1 ,8942 8941 9043 -1 ,8943 8942 9044 -1 ,8944 8943 9045 -1 ,8945 8944 9046 -1 ,8946 8945 9047 -1 ,8947 8946 9048 -1 ,8948 8947 9049 -1 ,8949 8948 9050 -1 ,8950 8949 9051 -1 ,8951 8950 9052 -1 ,8952 8951 9053 -1 ,8953 8952 9054 -1 ,8954 8953 9055 -1 ,8955 8954 9056 -1 ,8956 8955 9057 -1 ,8957 8956 9058 -1 ,8958 8957 9059 -1 ,8959 8958 9060 -1 ,8960 8959 9061 -1 ,8961 8960 9062 -1 ,8962 8961 9063 -1 ,8963 8962 9064 -1 ,8964 8963 9065 -1 ,8965 8964 9066 -1 ,8966 8965 9067 -1 ,8967 8966 9068 -1 ,8968 8967 9069 -1 ,8969 8968 9070 -1 ,8970 8969 9071 -1 ,8971 8970 9072 -1 ,8972 8971 9073 -1 ,8973 8972 9074 -1 ,8974 8973 9075 -1 ,8975 8974 9076 -1 ,8976 8975 9077 -1 ,8977 8976 9078 -1 ,8978 8977 9079 -1 ,8979 8978 9080 -1 ,8980 8979 9081 -1 ,8981 8980 9082 -1 ,8982 8981 9083 -1 ,8983 8982 9084 -1 ,8984 8983 9085 -1 ,8985 8984 9086 -1 ,8986 8985 9087 -1 ,8987 8986 9088 -1 ,8988 8987 9089 -1 ,8990 8989 9091 -1 ,8991 8990 9092 -1 ,8992 8991 9093 -1 ,8993 8992 9094 -1 ,8994 8993 9095 -1 ,8995 8994 9096 -1 ,8996 8995 9097 -1 ,8997 8996 9098 -1 ,8998 8997 9099 -1 ,8999 8998 9100 -1 ,9000 8999 9101 -1 ,9001 9000 9102 -1 ,9002 9001 9103 -1 ,9003 9002 9104 -1 ,9004 9003 9105 -1 ,9005 9004 9106 -1 ,9006 9005 9107 -1 ,9007 9006 9108 -1 ,9008 9007 9109 -1 ,9009 9008 9110 -1 ,9010 9009 9111 -1 ,9011 9010 9112 -1 ,9012 9011 9113 -1 ,9013 9012 9114 -1 ,9014 9013 9115 -1 ,9015 9014 9116 -1 ,9016 9015 9117 -1 ,9017 9016 9118 -1 ,9018 9017 9119 -1 ,9019 9018 9120 -1 ,9020 9019 9121 -1 ,9021 9020 9122 -1 ,9022 9021 9123 -1 ,9023 9022 9124 -1 ,9024 9023 9125 -1 ,9025 9024 9126 -1 ,9026 9025 9127 -1 ,9027 9026 9128 -1 ,9028 9027 9129 -1 ,9029 9028 9130 -1 ,9030 9029 9131 -1 ,9031 9030 9132 -1 ,9032 9031 9133 -1 ,9033 9032 9134 -1 ,9034 9033 9135 -1 ,9035 9034 9136 -1 ,9036 9035 9137 -1 ,9037 9036 9138 -1 ,9038 9037 9139 -1 ,9039 9038 9140 -1 ,9040 9039 9141 -1 ,9041 9040 9142 -1 ,9042 9041 9143 -1 ,9043 9042 9144 -1 ,9044 9043 9145 -1 ,9045 9044 9146 -1 ,9046 9045 9147 -1 ,9047 9046 9148 -1 ,9048 9047 9149 -1 ,9049 9048 9150 -1 ,9050 9049 9151 -1 ,9051 9050 9152 -1 ,9052 9051 9153 -1 ,9053 9052 9154 -1 ,9054 9053 9155 -1 ,9055 9054 9156 -1 ,9056 9055 9157 -1 ,9057 9056 9158 -1 ,9058 9057 9159 -1 ,9059 9058 9160 -1 ,9060 9059 9161 -1 ,9061 9060 9162 -1 ,9062 9061 9163 -1 ,9063 9062 9164 -1 ,9064 9063 9165 -1 ,9065 9064 9166 -1 ,9066 9065 9167 -1 ,9067 9066 9168 -1 ,9068 9067 9169 -1 ,9069 9068 9170 -1 ,9070 9069 9171 -1 ,9071 9070 9172 -1 ,9072 9071 9173 -1 ,9073 9072 9174 -1 ,9074 9073 9175 -1 ,9075 9074 9176 -1 ,9076 9075 9177 -1 ,9077 9076 9178 -1 ,9078 9077 9179 -1 ,9079 9078 9180 -1 ,9080 9079 9181 -1 ,9081 9080 9182 -1 ,9082 9081 9183 -1 ,9083 9082 9184 -1 ,9084 9083 9185 -1 ,9085 9084 9186 -1 ,9086 9085 9187 -1 ,9087 9086 9188 -1 ,9088 9087 9189 -1 ,9089 9088 9190 -1 ,9091 9090 9192 -1 ,9092 9091 9193 -1 ,9093 9092 9194 -1 ,9094 9093 9195 -1 ,9095 9094 9196 -1 ,9096 9095 9197 -1 ,9097 9096 9198 -1 ,9098 9097 9199 -1 ,9099 9098 9200 -1 ,9100 9099 9201 -1 ,9101 9100 9202 -1 ,9102 9101 9203 -1 ,9103 9102 9204 -1 ,9104 9103 9205 -1 ,9105 9104 9206 -1 ,9106 9105 9207 -1 ,9107 9106 9208 -1 ,9108 9107 9209 -1 ,9109 9108 9210 -1 ,9110 9109 9211 -1 ,9111 9110 9212 -1 ,9112 9111 9213 -1 ,9113 9112 9214 -1 ,9114 9113 9215 -1 ,9115 9114 9216 -1 ,9116 9115 9217 -1 ,9117 9116 9218 -1 ,9118 9117 9219 -1 ,9119 9118 9220 -1 ,9120 9119 9221 -1 ,9121 9120 9222 -1 ,9122 9121 9223 -1 ,9123 9122 9224 -1 ,9124 9123 9225 -1 ,9125 9124 9226 -1 ,9126 9125 9227 -1 ,9127 9126 9228 -1 ,9128 9127 9229 -1 ,9129 9128 9230 -1 ,9130 9129 9231 -1 ,9131 9130 9232 -1 ,9132 9131 9233 -1 ,9133 9132 9234 -1 ,9134 9133 9235 -1 ,9135 9134 9236 -1 ,9136 9135 9237 -1 ,9137 9136 9238 -1 ,9138 9137 9239 -1 ,9139 9138 9240 -1 ,9140 9139 9241 -1 ,9141 9140 9242 -1 ,9142 9141 9243 -1 ,9143 9142 9244 -1 ,9144 9143 9245 -1 ,9145 9144 9246 -1 ,9146 9145 9247 -1 ,9147 9146 9248 -1 ,9148 9147 9249 -1 ,9149 9148 9250 -1 ,9150 9149 9251 -1 ,9151 9150 9252 -1 ,9152 9151 9253 -1 ,9153 9152 9254 -1 ,9154 9153 9255 -1 ,9155 9154 9256 -1 ,9156 9155 9257 -1 ,9157 9156 9258 -1 ,9158 9157 9259 -1 ,9159 9158 9260 -1 ,9160 9159 9261 -1 ,9161 9160 9262 -1 ,9162 9161 9263 -1 ,9163 9162 9264 -1 ,9164 9163 9265 -1 ,9165 9164 9266 -1 ,9166 9165 9267 -1 ,9167 9166 9268 -1 ,9168 9167 9269 -1 ,9169 9168 9270 -1 ,9170 9169 9271 -1 ,9171 9170 9272 -1 ,9172 9171 9273 -1 ,9173 9172 9274 -1 ,9174 9173 9275 -1 ,9175 9174 9276 -1 ,9176 9175 9277 -1 ,9177 9176 9278 -1 ,9178 9177 9279 -1 ,9179 9178 9280 -1 ,9180 9179 9281 -1 ,9181 9180 9282 -1 ,9182 9181 9283 -1 ,9183 9182 9284 -1 ,9184 9183 9285 -1 ,9185 9184 9286 -1 ,9186 9185 9287 -1 ,9187 9186 9288 -1 ,9188 9187 9289 -1 ,9189 9188 9290 -1 ,9190 9189 9291 -1 ,9192 9191 9293 -1 ,9193 9192 9294 -1 ,9194 9193 9295 -1 ,9195 9194 9296 -1 ,9196 9195 9297 -1 ,9197 9196 9298 -1 ,9198 9197 9299 -1 ,9199 9198 9300 -1 ,9200 9199 9301 -1 ,9201 9200 9302 -1 ,9202 9201 9303 -1 ,9203 9202 9304 -1 ,9204 9203 9305 -1 ,9205 9204 9306 -1 ,9206 9205 9307 -1 ,9207 9206 9308 -1 ,9208 9207 9309 -1 ,9209 9208 9310 -1 ,9210 9209 9311 -1 ,9211 9210 9312 -1 ,9212 9211 9313 -1 ,9213 9212 9314 -1 ,9214 9213 9315 -1 ,9215 9214 9316 -1 ,9216 9215 9317 -1 ,9217 9216 9318 -1 ,9218 9217 9319 -1 ,9219 9218 9320 -1 ,9220 9219 9321 -1 ,9221 9220 9322 -1 ,9222 9221 9323 -1 ,9223 9222 9324 -1 ,9224 9223 9325 -1 ,9225 9224 9326 -1 ,9226 9225 9327 -1 ,9227 9226 9328 -1 ,9228 9227 9329 -1 ,9229 9228 9330 -1 ,9230 9229 9331 -1 ,9231 9230 9332 -1 ,9232 9231 9333 -1 ,9233 9232 9334 -1 ,9234 9233 9335 -1 ,9235 9234 9336 -1 ,9236 9235 9337 -1 ,9237 9236 9338 -1 ,9238 9237 9339 -1 ,9239 9238 9340 -1 ,9240 9239 9341 -1 ,9241 9240 9342 -1 ,9242 9241 9343 -1 ,9243 9242 9344 -1 ,9244 9243 9345 -1 ,9245 9244 9346 -1 ,9246 9245 9347 -1 ,9247 9246 9348 -1 ,9248 9247 9349 -1 ,9249 9248 9350 -1 ,9250 9249 9351 -1 ,9251 9250 9352 -1 ,9252 9251 9353 -1 ,9253 9252 9354 -1 ,9254 9253 9355 -1 ,9255 9254 9356 -1 ,9256 9255 9357 -1 ,9257 9256 9358 -1 ,9258 9257 9359 -1 ,9259 9258 9360 -1 ,9260 9259 9361 -1 ,9261 9260 9362 -1 ,9262 9261 9363 -1 ,9263 9262 9364 -1 ,9264 9263 9365 -1 ,9265 9264 9366 -1 ,9266 9265 9367 -1 ,9267 9266 9368 -1 ,9268 9267 9369 -1 ,9269 9268 9370 -1 ,9270 9269 9371 -1 ,9271 9270 9372 -1 ,9272 9271 9373 -1 ,9273 9272 9374 -1 ,9274 9273 9375 -1 ,9275 9274 9376 -1 ,9276 9275 9377 -1 ,9277 9276 9378 -1 ,9278 9277 9379 -1 ,9279 9278 9380 -1 ,9280 9279 9381 -1 ,9281 9280 9382 -1 ,9282 9281 9383 -1 ,9283 9282 9384 -1 ,9284 9283 9385 -1 ,9285 9284 9386 -1 ,9286 9285 9387 -1 ,9287 9286 9388 -1 ,9288 9287 9389 -1 ,9289 9288 9390 -1 ,9290 9289 9391 -1 ,9291 9290 9392 -1 ,9293 9292 9394 -1 ,9294 9293 9395 -1 ,9295 9294 9396 -1 ,9296 9295 9397 -1 ,9297 9296 9398 -1 ,9298 9297 9399 -1 ,9299 9298 9400 -1 ,9300 9299 9401 -1 ,9301 9300 9402 -1 ,9302 9301 9403 -1 ,9303 9302 9404 -1 ,9304 9303 9405 -1 ,9305 9304 9406 -1 ,9306 9305 9407 -1 ,9307 9306 9408 -1 ,9308 9307 9409 -1 ,9309 9308 9410 -1 ,9310 9309 9411 -1 ,9311 9310 9412 -1 ,9312 9311 9413 -1 ,9313 9312 9414 -1 ,9314 9313 9415 -1 ,9315 9314 9416 -1 ,9316 9315 9417 -1 ,9317 9316 9418 -1 ,9318 9317 9419 -1 ,9319 9318 9420 -1 ,9320 9319 9421 -1 ,9321 9320 9422 -1 ,9322 9321 9423 -1 ,9323 9322 9424 -1 ,9324 9323 9425 -1 ,9325 9324 9426 -1 ,9326 9325 9427 -1 ,9327 9326 9428 -1 ,9328 9327 9429 -1 ,9329 9328 9430 -1 ,9330 9329 9431 -1 ,9331 9330 9432 -1 ,9332 9331 9433 -1 ,9333 9332 9434 -1 ,9334 9333 9435 -1 ,9335 9334 9436 -1 ,9336 9335 9437 -1 ,9337 9336 9438 -1 ,9338 9337 9439 -1 ,9339 9338 9440 -1 ,9340 9339 9441 -1 ,9341 9340 9442 -1 ,9342 9341 9443 -1 ,9343 9342 9444 -1 ,9344 9343 9445 -1 ,9345 9344 9446 -1 ,9346 9345 9447 -1 ,9347 9346 9448 -1 ,9348 9347 9449 -1 ,9349 9348 9450 -1 ,9350 9349 9451 -1 ,9351 9350 9452 -1 ,9352 9351 9453 -1 ,9353 9352 9454 -1 ,9354 9353 9455 -1 ,9355 9354 9456 -1 ,9356 9355 9457 -1 ,9357 9356 9458 -1 ,9358 9357 9459 -1 ,9359 9358 9460 -1 ,9360 9359 9461 -1 ,9361 9360 9462 -1 ,9362 9361 9463 -1 ,9363 9362 9464 -1 ,9364 9363 9465 -1 ,9365 9364 9466 -1 ,9366 9365 9467 -1 ,9367 9366 9468 -1 ,9368 9367 9469 -1 ,9369 9368 9470 -1 ,9370 9369 9471 -1 ,9371 9370 9472 -1 ,9372 9371 9473 -1 ,9373 9372 9474 -1 ,9374 9373 9475 -1 ,9375 9374 9476 -1 ,9376 9375 9477 -1 ,9377 9376 9478 -1 ,9378 9377 9479 -1 ,9379 9378 9480 -1 ,9380 9379 9481 -1 ,9381 9380 9482 -1 ,9382 9381 9483 -1 ,9383 9382 9484 -1 ,9384 9383 9485 -1 ,9385 9384 9486 -1 ,9386 9385 9487 -1 ,9387 9386 9488 -1 ,9388 9387 9489 -1 ,9389 9388 9490 -1 ,9390 9389 9491 -1 ,9391 9390 9492 -1 ,9392 9391 9493 -1 ,9394 9393 9495 -1 ,9395 9394 9496 -1 ,9396 9395 9497 -1 ,9397 9396 9498 -1 ,9398 9397 9499 -1 ,9399 9398 9500 -1 ,9400 9399 9501 -1 ,9401 9400 9502 -1 ,9402 9401 9503 -1 ,9403 9402 9504 -1 ,9404 9403 9505 -1 ,9405 9404 9506 -1 ,9406 9405 9507 -1 ,9407 9406 9508 -1 ,9408 9407 9509 -1 ,9409 9408 9510 -1 ,9410 9409 9511 -1 ,9411 9410 9512 -1 ,9412 9411 9513 -1 ,9413 9412 9514 -1 ,9414 9413 9515 -1 ,9415 9414 9516 -1 ,9416 9415 9517 -1 ,9417 9416 9518 -1 ,9418 9417 9519 -1 ,9419 9418 9520 -1 ,9420 9419 9521 -1 ,9421 9420 9522 -1 ,9422 9421 9523 -1 ,9423 9422 9524 -1 ,9424 9423 9525 -1 ,9425 9424 9526 -1 ,9426 9425 9527 -1 ,9427 9426 9528 -1 ,9428 9427 9529 -1 ,9429 9428 9530 -1 ,9430 9429 9531 -1 ,9431 9430 9532 -1 ,9432 9431 9533 -1 ,9433 9432 9534 -1 ,9434 9433 9535 -1 ,9435 9434 9536 -1 ,9436 9435 9537 -1 ,9437 9436 9538 -1 ,9438 9437 9539 -1 ,9439 9438 9540 -1 ,9440 9439 9541 -1 ,9441 9440 9542 -1 ,9442 9441 9543 -1 ,9443 9442 9544 -1 ,9444 9443 9545 -1 ,9445 9444 9546 -1 ,9446 9445 9547 -1 ,9447 9446 9548 -1 ,9448 9447 9549 -1 ,9449 9448 9550 -1 ,9450 9449 9551 -1 ,9451 9450 9552 -1 ,9452 9451 9553 -1 ,9453 9452 9554 -1 ,9454 9453 9555 -1 ,9455 9454 9556 -1 ,9456 9455 9557 -1 ,9457 9456 9558 -1 ,9458 9457 9559 -1 ,9459 9458 9560 -1 ,9460 9459 9561 -1 ,9461 9460 9562 -1 ,9462 9461 9563 -1 ,9463 9462 9564 -1 ,9464 9463 9565 -1 ,9465 9464 9566 -1 ,9466 9465 9567 -1 ,9467 9466 9568 -1 ,9468 9467 9569 -1 ,9469 9468 9570 -1 ,9470 9469 9571 -1 ,9471 9470 9572 -1 ,9472 9471 9573 -1 ,9473 9472 9574 -1 ,9474 9473 9575 -1 ,9475 9474 9576 -1 ,9476 9475 9577 -1 ,9477 9476 9578 -1 ,9478 9477 9579 -1 ,9479 9478 9580 -1 ,9480 9479 9581 -1 ,9481 9480 9582 -1 ,9482 9481 9583 -1 ,9483 9482 9584 -1 ,9484 9483 9585 -1 ,9485 9484 9586 -1 ,9486 9485 9587 -1 ,9487 9486 9588 -1 ,9488 9487 9589 -1 ,9489 9488 9590 -1 ,9490 9489 9591 -1 ,9491 9490 9592 -1 ,9492 9491 9593 -1 ,9493 9492 9594 -1 ,9495 9494 9596 -1 ,9496 9495 9597 -1 ,9497 9496 9598 -1 ,9498 9497 9599 -1 ,9499 9498 9600 -1 ,9500 9499 9601 -1 ,9501 9500 9602 -1 ,9502 9501 9603 -1 ,9503 9502 9604 -1 ,9504 9503 9605 -1 ,9505 9504 9606 -1 ,9506 9505 9607 -1 ,9507 9506 9608 -1 ,9508 9507 9609 -1 ,9509 9508 9610 -1 ,9510 9509 9611 -1 ,9511 9510 9612 -1 ,9512 9511 9613 -1 ,9513 9512 9614 -1 ,9514 9513 9615 -1 ,9515 9514 9616 -1 ,9516 9515 9617 -1 ,9517 9516 9618 -1 ,9518 9517 9619 -1 ,9519 9518 9620 -1 ,9520 9519 9621 -1 ,9521 9520 9622 -1 ,9522 9521 9623 -1 ,9523 9522 9624 -1 ,9524 9523 9625 -1 ,9525 9524 9626 -1 ,9526 9525 9627 -1 ,9527 9526 9628 -1 ,9528 9527 9629 -1 ,9529 9528 9630 -1 ,9530 9529 9631 -1 ,9531 9530 9632 -1 ,9532 9531 9633 -1 ,9533 9532 9634 -1 ,9534 9533 9635 -1 ,9535 9534 9636 -1 ,9536 9535 9637 -1 ,9537 9536 9638 -1 ,9538 9537 9639 -1 ,9539 9538 9640 -1 ,9540 9539 9641 -1 ,9541 9540 9642 -1 ,9542 9541 9643 -1 ,9543 9542 9644 -1 ,9544 9543 9645 -1 ,9545 9544 9646 -1 ,9546 9545 9647 -1 ,9547 9546 9648 -1 ,9548 9547 9649 -1 ,9549 9548 9650 -1 ,9550 9549 9651 -1 ,9551 9550 9652 -1 ,9552 9551 9653 -1 ,9553 9552 9654 -1 ,9554 9553 9655 -1 ,9555 9554 9656 -1 ,9556 9555 9657 -1 ,9557 9556 9658 -1 ,9558 9557 9659 -1 ,9559 9558 9660 -1 ,9560 9559 9661 -1 ,9561 9560 9662 -1 ,9562 9561 9663 -1 ,9563 9562 9664 -1 ,9564 9563 9665 -1 ,9565 9564 9666 -1 ,9566 9565 9667 -1 ,9567 9566 9668 -1 ,9568 9567 9669 -1 ,9569 9568 9670 -1 ,9570 9569 9671 -1 ,9571 9570 9672 -1 ,9572 9571 9673 -1 ,9573 9572 9674 -1 ,9574 9573 9675 -1 ,9575 9574 9676 -1 ,9576 9575 9677 -1 ,9577 9576 9678 -1 ,9578 9577 9679 -1 ,9579 9578 9680 -1 ,9580 9579 9681 -1 ,9581 9580 9682 -1 ,9582 9581 9683 -1 ,9583 9582 9684 -1 ,9584 9583 9685 -1 ,9585 9584 9686 -1 ,9586 9585 9687 -1 ,9587 9586 9688 -1 ,9588 9587 9689 -1 ,9589 9588 9690 -1 ,9590 9589 9691 -1 ,9591 9590 9692 -1 ,9592 9591 9693 -1 ,9593 9592 9694 -1 ,9594 9593 9695 -1 ,9596 9595 9697 -1 ,9597 9596 9698 -1 ,9598 9597 9699 -1 ,9599 9598 9700 -1 ,9600 9599 9701 -1 ,9601 9600 9702 -1 ,9602 9601 9703 -1 ,9603 9602 9704 -1 ,9604 9603 9705 -1 ,9605 9604 9706 -1 ,9606 9605 9707 -1 ,9607 9606 9708 -1 ,9608 9607 9709 -1 ,9609 9608 9710 -1 ,9610 9609 9711 -1 ,9611 9610 9712 -1 ,9612 9611 9713 -1 ,9613 9612 9714 -1 ,9614 9613 9715 -1 ,9615 9614 9716 -1 ,9616 9615 9717 -1 ,9617 9616 9718 -1 ,9618 9617 9719 -1 ,9619 9618 9720 -1 ,9620 9619 9721 -1 ,9621 9620 9722 -1 ,9622 9621 9723 -1 ,9623 9622 9724 -1 ,9624 9623 9725 -1 ,9625 9624 9726 -1 ,9626 9625 9727 -1 ,9627 9626 9728 -1 ,9628 9627 9729 -1 ,9629 9628 9730 -1 ,9630 9629 9731 -1 ,9631 9630 9732 -1 ,9632 9631 9733 -1 ,9633 9632 9734 -1 ,9634 9633 9735 -1 ,9635 9634 9736 -1 ,9636 9635 9737 -1 ,9637 9636 9738 -1 ,9638 9637 9739 -1 ,9639 9638 9740 -1 ,9640 9639 9741 -1 ,9641 9640 9742 -1 ,9642 9641 9743 -1 ,9643 9642 9744 -1 ,9644 9643 9745 -1 ,9645 9644 9746 -1 ,9646 9645 9747 -1 ,9647 9646 9748 -1 ,9648 9647 9749 -1 ,9649 9648 9750 -1 ,9650 9649 9751 -1 ,9651 9650 9752 -1 ,9652 9651 9753 -1 ,9653 9652 9754 -1 ,9654 9653 9755 -1 ,9655 9654 9756 -1 ,9656 9655 9757 -1 ,9657 9656 9758 -1 ,9658 9657 9759 -1 ,9659 9658 9760 -1 ,9660 9659 9761 -1 ,9661 9660 9762 -1 ,9662 9661 9763 -1 ,9663 9662 9764 -1 ,9664 9663 9765 -1 ,9665 9664 9766 -1 ,9666 9665 9767 -1 ,9667 9666 9768 -1 ,9668 9667 9769 -1 ,9669 9668 9770 -1 ,9670 9669 9771 -1 ,9671 9670 9772 -1 ,9672 9671 9773 -1 ,9673 9672 9774 -1 ,9674 9673 9775 -1 ,9675 9674 9776 -1 ,9676 9675 9777 -1 ,9677 9676 9778 -1 ,9678 9677 9779 -1 ,9679 9678 9780 -1 ,9680 9679 9781 -1 ,9681 9680 9782 -1 ,9682 9681 9783 -1 ,9683 9682 9784 -1 ,9684 9683 9785 -1 ,9685 9684 9786 -1 ,9686 9685 9787 -1 ,9687 9686 9788 -1 ,9688 9687 9789 -1 ,9689 9688 9790 -1 ,9690 9689 9791 -1 ,9691 9690 9792 -1 ,9692 9691 9793 -1 ,9693 9692 9794 -1 ,9694 9693 9795 -1 ,9695 9694 9796 -1 ,9697 9696 9798 -1 ,9698 9697 9799 -1 ,9699 9698 9800 -1 ,9700 9699 9801 -1 ,9701 9700 9802 -1 ,9702 9701 9803 -1 ,9703 9702 9804 -1 ,9704 9703 9805 -1 ,9705 9704 9806 -1 ,9706 9705 9807 -1 ,9707 9706 9808 -1 ,9708 9707 9809 -1 ,9709 9708 9810 -1 ,9710 9709 9811 -1 ,9711 9710 9812 -1 ,9712 9711 9813 -1 ,9713 9712 9814 -1 ,9714 9713 9815 -1 ,9715 9714 9816 -1 ,9716 9715 9817 -1 ,9717 9716 9818 -1 ,9718 9717 9819 -1 ,9719 9718 9820 -1 ,9720 9719 9821 -1 ,9721 9720 9822 -1 ,9722 9721 9823 -1 ,9723 9722 9824 -1 ,9724 9723 9825 -1 ,9725 9724 9826 -1 ,9726 9725 9827 -1 ,9727 9726 9828 -1 ,9728 9727 9829 -1 ,9729 9728 9830 -1 ,9730 9729 9831 -1 ,9731 9730 9832 -1 ,9732 9731 9833 -1 ,9733 9732 9834 -1 ,9734 9733 9835 -1 ,9735 9734 9836 -1 ,9736 9735 9837 -1 ,9737 9736 9838 -1 ,9738 9737 9839 -1 ,9739 9738 9840 -1 ,9740 9739 9841 -1 ,9741 9740 9842 -1 ,9742 9741 9843 -1 ,9743 9742 9844 -1 ,9744 9743 9845 -1 ,9745 9744 9846 -1 ,9746 9745 9847 -1 ,9747 9746 9848 -1 ,9748 9747 9849 -1 ,9749 9748 9850 -1 ,9750 9749 9851 -1 ,9751 9750 9852 -1 ,9752 9751 9853 -1 ,9753 9752 9854 -1 ,9754 9753 9855 -1 ,9755 9754 9856 -1 ,9756 9755 9857 -1 ,9757 9756 9858 -1 ,9758 9757 9859 -1 ,9759 9758 9860 -1 ,9760 9759 9861 -1 ,9761 9760 9862 -1 ,9762 9761 9863 -1 ,9763 9762 9864 -1 ,9764 9763 9865 -1 ,9765 9764 9866 -1 ,9766 9765 9867 -1 ,9767 9766 9868 -1 ,9768 9767 9869 -1 ,9769 9768 9870 -1 ,9770 9769 9871 -1 ,9771 9770 9872 -1 ,9772 9771 9873 -1 ,9773 9772 9874 -1 ,9774 9773 9875 -1 ,9775 9774 9876 -1 ,9776 9775 9877 -1 ,9777 9776 9878 -1 ,9778 9777 9879 -1 ,9779 9778 9880 -1 ,9780 9779 9881 -1 ,9781 9780 9882 -1 ,9782 9781 9883 -1 ,9783 9782 9884 -1 ,9784 9783 9885 -1 ,9785 9784 9886 -1 ,9786 9785 9887 -1 ,9787 9786 9888 -1 ,9788 9787 9889 -1 ,9789 9788 9890 -1 ,9790 9789 9891 -1 ,9791 9790 9892 -1 ,9792 9791 9893 -1 ,9793 9792 9894 -1 ,9794 9793 9895 -1 ,9795 9794 9896 -1 ,9796 9795 9897 -1 ,9798 9797 9899 -1 ,9799 9798 9900 -1 ,9800 9799 9901 -1 ,9801 9800 9902 -1 ,9802 9801 9903 -1 ,9803 9802 9904 -1 ,9804 9803 9905 -1 ,9805 9804 9906 -1 ,9806 9805 9907 -1 ,9807 9806 9908 -1 ,9808 9807 9909 -1 ,9809 9808 9910 -1 ,9810 9809 9911 -1 ,9811 9810 9912 -1 ,9812 9811 9913 -1 ,9813 9812 9914 -1 ,9814 9813 9915 -1 ,9815 9814 9916 -1 ,9816 9815 9917 -1 ,9817 9816 9918 -1 ,9818 9817 9919 -1 ,9819 9818 9920 -1 ,9820 9819 9921 -1 ,9821 9820 9922 -1 ,9822 9821 9923 -1 ,9823 9822 9924 -1 ,9824 9823 9925 -1 ,9825 9824 9926 -1 ,9826 9825 9927 -1 ,9827 9826 9928 -1 ,9828 9827 9929 -1 ,9829 9828 9930 -1 ,9830 9829 9931 -1 ,9831 9830 9932 -1 ,9832 9831 9933 -1 ,9833 9832 9934 -1 ,9834 9833 9935 -1 ,9835 9834 9936 -1 ,9836 9835 9937 -1 ,9837 9836 9938 -1 ,9838 9837 9939 -1 ,9839 9838 9940 -1 ,9840 9839 9941 -1 ,9841 9840 9942 -1 ,9842 9841 9943 -1 ,9843 9842 9944 -1 ,9844 9843 9945 -1 ,9845 9844 9946 -1 ,9846 9845 9947 -1 ,9847 9846 9948 -1 ,9848 9847 9949 -1 ,9849 9848 9950 -1 ,9850 9849 9951 -1 ,9851 9850 9952 -1 ,9852 9851 9953 -1 ,9853 9852 9954 -1 ,9854 9853 9955 -1 ,9855 9854 9956 -1 ,9856 9855 9957 -1 ,9857 9856 9958 -1 ,9858 9857 9959 -1 ,9859 9858 9960 -1 ,9860 9859 9961 -1 ,9861 9860 9962 -1 ,9862 9861 9963 -1 ,9863 9862 9964 -1 ,9864 9863 9965 -1 ,9865 9864 9966 -1 ,9866 9865 9967 -1 ,9867 9866 9968 -1 ,9868 9867 9969 -1 ,9869 9868 9970 -1 ,9870 9869 9971 -1 ,9871 9870 9972 -1 ,9872 9871 9973 -1 ,9873 9872 9974 -1 ,9874 9873 9975 -1 ,9875 9874 9976 -1 ,9876 9875 9977 -1 ,9877 9876 9978 -1 ,9878 9877 9979 -1 ,9879 9878 9980 -1 ,9880 9879 9981 -1 ,9881 9880 9982 -1 ,9882 9881 9983 -1 ,9883 9882 9984 -1 ,9884 9883 9985 -1 ,9885 9884 9986 -1 ,9886 9885 9987 -1 ,9887 9886 9988 -1 ,9888 9887 9989 -1 ,9889 9888 9990 -1 ,9890 9889 9991 -1 ,9891 9890 9992 -1 ,9892 9891 9993 -1 ,9893 9892 9994 -1 ,9894 9893 9995 -1 ,9895 9894 9996 -1 ,9896 9895 9997 -1 ,9897 9896 9998 -1 ,9899 9898 10000 -1 ,9900 9899 10001 -1 ,9901 9900 10002 -1 ,9902 9901 10003 -1 ,9903 9902 10004 -1 ,9904 9903 10005 -1 ,9905 9904 10006 -1 ,9906 9905 10007 -1 ,9907 9906 10008 -1 ,9908 9907 10009 -1 ,9909 9908 10010 -1 ,9910 9909 10011 -1 ,9911 9910 10012 -1 ,9912 9911 10013 -1 ,9913 9912 10014 -1 ,9914 9913 10015 -1 ,9915 9914 10016 -1 ,9916 9915 10017 -1 ,9917 9916 10018 -1 ,9918 9917 10019 -1 ,9919 9918 10020 -1 ,9920 9919 10021 -1 ,9921 9920 10022 -1 ,9922 9921 10023 -1 ,9923 9922 10024 -1 ,9924 9923 10025 -1 ,9925 9924 10026 -1 ,9926 9925 10027 -1 ,9927 9926 10028 -1 ,9928 9927 10029 -1 ,9929 9928 10030 -1 ,9930 9929 10031 -1 ,9931 9930 10032 -1 ,9932 9931 10033 -1 ,9933 9932 10034 -1 ,9934 9933 10035 -1 ,9935 9934 10036 -1 ,9936 9935 10037 -1 ,9937 9936 10038 -1 ,9938 9937 10039 -1 ,9939 9938 10040 -1 ,9940 9939 10041 -1 ,9941 9940 10042 -1 ,9942 9941 10043 -1 ,9943 9942 10044 -1 ,9944 9943 10045 -1 ,9945 9944 10046 -1 ,9946 9945 10047 -1 ,9947 9946 10048 -1 ,9948 9947 10049 -1 ,9949 9948 10050 -1 ,9950 9949 10051 -1 ,9951 9950 10052 -1 ,9952 9951 10053 -1 ,9953 9952 10054 -1 ,9954 9953 10055 -1 ,9955 9954 10056 -1 ,9956 9955 10057 -1 ,9957 9956 10058 -1 ,9958 9957 10059 -1 ,9959 9958 10060 -1 ,9960 9959 10061 -1 ,9961 9960 10062 -1 ,9962 9961 10063 -1 ,9963 9962 10064 -1 ,9964 9963 10065 -1 ,9965 9964 10066 -1 ,9966 9965 10067 -1 ,9967 9966 10068 -1 ,9968 9967 10069 -1 ,9969 9968 10070 -1 ,9970 9969 10071 -1 ,9971 9970 10072 -1 ,9972 9971 10073 -1 ,9973 9972 10074 -1 ,9974 9973 10075 -1 ,9975 9974 10076 -1 ,9976 9975 10077 -1 ,9977 9976 10078 -1 ,9978 9977 10079 -1 ,9979 9978 10080 -1 ,9980 9979 10081 -1 ,9981 9980 10082 -1 ,9982 9981 10083 -1 ,9983 9982 10084 -1 ,9984 9983 10085 -1 ,9985 9984 10086 -1 ,9986 9985 10087 -1 ,9987 9986 10088 -1 ,9988 9987 10089 -1 ,9989 9988 10090 -1 ,9990 9989 10091 -1 ,9991 9990 10092 -1 ,9992 9991 10093 -1 ,9993 9992 10094 -1 ,9994 9993 10095 -1 ,9995 9994 10096 -1 ,9996 9995 10097 -1 ,9997 9996 10098 -1 ,9998 9997 10099 -1 ,10000 9999 10101 -1 ,10001 10000 10102 -1 ,10002 10001 10103 -1 ,10003 10002 10104 -1 ,10004 10003 10105 -1 ,10005 10004 10106 -1 ,10006 10005 10107 -1 ,10007 10006 10108 -1 ,10008 10007 10109 -1 ,10009 10008 10110 -1 ,10010 10009 10111 -1 ,10011 10010 10112 -1 ,10012 10011 10113 -1 ,10013 10012 10114 -1 ,10014 10013 10115 -1 ,10015 10014 10116 -1 ,10016 10015 10117 -1 ,10017 10016 10118 -1 ,10018 10017 10119 -1 ,10019 10018 10120 -1 ,10020 10019 10121 -1 ,10021 10020 10122 -1 ,10022 10021 10123 -1 ,10023 10022 10124 -1 ,10024 10023 10125 -1 ,10025 10024 10126 -1 ,10026 10025 10127 -1 ,10027 10026 10128 -1 ,10028 10027 10129 -1 ,10029 10028 10130 -1 ,10030 10029 10131 -1 ,10031 10030 10132 -1 ,10032 10031 10133 -1 ,10033 10032 10134 -1 ,10034 10033 10135 -1 ,10035 10034 10136 -1 ,10036 10035 10137 -1 ,10037 10036 10138 -1 ,10038 10037 10139 -1 ,10039 10038 10140 -1 ,10040 10039 10141 -1 ,10041 10040 10142 -1 ,10042 10041 10143 -1 ,10043 10042 10144 -1 ,10044 10043 10145 -1 ,10045 10044 10146 -1 ,10046 10045 10147 -1 ,10047 10046 10148 -1 ,10048 10047 10149 -1 ,10049 10048 10150 -1 ,10050 10049 10151 -1 ,10051 10050 10152 -1 ,10052 10051 10153 -1 ,10053 10052 10154 -1 ,10054 10053 10155 -1 ,10055 10054 10156 -1 ,10056 10055 10157 -1 ,10057 10056 10158 -1 ,10058 10057 10159 -1 ,10059 10058 10160 -1 ,10060 10059 10161 -1 ,10061 10060 10162 -1 ,10062 10061 10163 -1 ,10063 10062 10164 -1 ,10064 10063 10165 -1 ,10065 10064 10166 -1 ,10066 10065 10167 -1 ,10067 10066 10168 -1 ,10068 10067 10169 -1 ,10069 10068 10170 -1 ,10070 10069 10171 -1 ,10071 10070 10172 -1 ,10072 10071 10173 -1 ,10073 10072 10174 -1 ,10074 10073 10175 -1 ,10075 10074 10176 -1 ,10076 10075 10177 -1 ,10077 10076 10178 -1 ,10078 10077 10179 -1 ,10079 10078 10180 -1 ,10080 10079 10181 -1 ,10081 10080 10182 -1 ,10082 10081 10183 -1 ,10083 10082 10184 -1 ,10084 10083 10185 -1 ,10085 10084 10186 -1 ,10086 10085 10187 -1 ,10087 10086 10188 -1 ,10088 10087 10189 -1 ,10089 10088 10190 -1 ,10090 10089 10191 -1 ,10091 10090 10192 -1 ,10092 10091 10193 -1 ,10093 10092 10194 -1 ,10094 10093 10195 -1 ,10095 10094 10196 -1 ,10096 10095 10197 -1 ,10097 10096 10198 -1 ,10098 10097 10199 -1 ,10099 10098 10200 -1 ,">
[truncated: 1,031,111 more chars]
